# Supplementary material for: Endothelial TDP-43 depletion disrupts core blood–brain barrier pathways in neurodegeneration
Source: Nat Neurosci. 2025 Mar 14;28(5):973–84. doi: 10.1038/s41593-025-01914-5 (PMC12081287; doi:10.1038/s41593-025-01914-5)
Supplement: Supplementary file 5 — Pseudobulk analysis of AD donors compared to unaffected old donors by cell type. [file 41593_2025_1914_MOESM5_ESM.xlsx]

## Sheet: Artery
gene_id	baseMean	log2FoldChange	lfcSE	stat	pvalue
NR4A1	86.2139	-2.35695	0.369866	-6.37244	1.86045e-10
FAM155A	78.3337	-1.30444	0.276659	-4.71496	2.41753e-06
ANGPT2	17.0749	2.38837	0.538299	4.43689	9.1268e-06
ATP13A3	69.276	-1.34179	0.304591	-4.40522	1.05675e-05
CP	84.7145	1.54061	0.357262	4.31228	1.6158e-05
KCNMB4	10.2022	1.14848	0.275273	4.17214	3.0175e-05
GALNT15	52.9253	1.00962	0.244791	4.12442	3.71666e-05
RAPH1	14.2884	-0.903204	0.227307	-3.9735	7.08234e-05
OIP5-AS1	8.6959	0.877701	0.222319	3.94793	7.88303e-05
GRASP	34.717	-0.957367	0.243257	-3.93562	8.29833e-05
HBEGF	4.96329	-1.90126	0.48726	-3.90195	9.54193e-05
AL390957.1	8.12533	1.53389	0.395997	3.87349	0.000107288
NR4A2	11.8309	-2.28755	0.591005	-3.87062	0.000108558
HS6ST3	10.4395	-1.4905	0.392187	-3.80047	0.00014442
PCSK5	110.622	-1.3166	0.347942	-3.78396	0.000154353
TSPAN2	5.35138	-1.15214	0.307538	-3.74635	0.000179429
PLXNA4	3.01628	-2.51962	0.675356	-3.73081	0.000190865
AC020916.1	15.6923	-1.59311	0.431029	-3.69606	0.000218971
GCH1	12.684	-1.31716	0.358864	-3.67035	0.000242219
ACER2	23.9668	1.10241	0.301331	3.65848	0.000253715
RPS11	7.63326	1.14153	0.312811	3.64925	0.000263006
KLF4	13.3242	-1.23862	0.339694	-3.64628	0.000266061
KIAA1671	29.4551	-0.62554	0.171659	-3.64409	0.000268342
B4GALT1	25.0247	-0.952783	0.261796	-3.63941	0.000273269
AL929091.1	15.5431	1.66246	0.459232	3.62009	0.000294505
2024-03-03	6.10414	1.50341	0.415807	3.61565	0.000299597
LMCD1-AS1	10.9731	-1.12377	0.312398	-3.59723	0.000321629
AP001037.1	9.2335	1.55002	0.435708	3.55747	0.000374446
BACH2	34.1207	-0.741018	0.209024	-3.54513	0.000392418
EFNB2	63.3887	-0.67926	0.196049	-3.46475	0.000530732
SSUH2	3.86258	-1.99519	0.577748	-3.4534	0.000553576
FKBP5	52.6112	1.11023	0.322152	3.4463	0.00056831
CREB5	9.99258	-1.5102	0.440683	-3.42695	0.000610397
GPSM3	1.5974	2.12205	0.619388	3.42605	0.000612438
NRG2	6.9633	1.34092	0.392807	3.41369	0.000640897
MIF	4.84284	1.18953	0.351857	3.38071	0.000722992
PTPRG	749.898	-0.423763	0.125501	-3.37657	0.000733951
DHRSX	33.1056	0.443436	0.132207	3.35411	0.000796206
MIR29B2CHG	27.4159	0.580479	0.17432	3.32996	0.000868576
ATP8B1	40.0809	-0.619475	0.186085	-3.329	0.000871584
BACH1	19.2018	0.821467	0.250019	3.28562	0.00101759
STOM	92.3659	-0.706351	0.216765	-3.2586	0.00111963
OSBPL3	9.44059	1.26765	0.390162	3.24905	0.00115791
TGFBR3	19.0641	0.622729	0.193009	3.22642	0.00125348
ANO2	244.731	0.683476	0.21268	3.21364	0.00131066
PARK7	2.55648	1.68653	0.526003	3.20632	0.00134445
TAP1	3.32996	1.3108	0.410663	3.19192	0.00141333
GLIS3	53.8249	0.681073	0.213416	3.1913	0.00141635
RPL23	3.82165	1.2574	0.394687	3.1858	0.00144353
RPS8	10.6207	0.80933	0.255977	3.16174	0.00156832
PLOD2	28.6569	0.996718	0.316181	3.15236	0.00161954
CLIC4	81.7193	-0.714965	0.227749	-3.13926	0.00169375
CACNA1C	13.8755	-0.86131	0.27479	-3.13443	0.00172186
REXO1	3.22604	1.25044	0.398961	3.13424	0.00172303
PELI1	219.998	-1.02008	0.325786	-3.13114	0.00174128
YWHAQ	10.2311	-0.670638	0.214191	-3.13103	0.00174192
HERC2	131.698	0.522864	0.167312	3.12507	0.0017776
PDCD2	2.11013	1.29803	0.415877	3.12119	0.00180119
SLC12A2	41.9013	-0.72938	0.233834	-3.11922	0.00181333
TPM4	34.0788	-0.881339	0.282598	-3.1187	0.00181651
ZFAND4	4.37882	1.10139	0.353605	3.11474	0.00184109
NAALADL2	24.2918	-1.07643	0.345822	-3.11268	0.00185394
ADAM17	22.0251	-0.831742	0.268514	-3.09757	0.00195113
FAM43A	2.63605	2.10162	0.681696	3.08293	0.00204971
SAMD4A	41.6651	-1.05299	0.341758	-3.0811	0.0020624
ASRGL1	9.9596	1.28115	0.415947	3.08009	0.00206939
CASS4	4.44563	1.19702	0.388933	3.07769	0.0020861
TTC7A	24.0465	0.690692	0.224973	3.07012	0.00213976
DSE	3.12332	1.12585	0.36737	3.06461	0.00217955
IMMP1L	7.44186	-0.878589	0.287357	-3.05749	0.002232
OSBPL1A	10.5042	0.83102	0.272033	3.05485	0.00225172
UBTD1	2.44955	1.29579	0.425238	3.0472	0.00230984
CNTNAP3B	35.3004	0.698646	0.229526	3.04387	0.00233554
FSTL1	8.99223	-0.807769	0.26538	-3.04382	0.00233594
SERPINB6	38.15	0.688209	0.226311	3.04099	0.00235798
KANSL2	2.91743	1.23444	0.408087	3.02495	0.00248676
CAP2	5.91362	1.03743	0.345926	2.99899	0.00270874
SMIM14	11.4874	0.793069	0.264766	2.99536	0.0027412
AC007952.4	11.5153	-1.60435	0.536003	-2.99318	0.0027609
BNIP3L	8.25494	0.848377	0.283755	2.98982	0.0027914
MPP5	6.06101	0.762609	0.255077	2.98972	0.00279232
UBALD2	4.40693	1.072	0.360121	2.97677	0.00291298
RBMS3	358.068	0.408099	0.137281	2.97273	0.00295168
PCAT19	17.9819	0.699155	0.236068	2.96167	0.0030598
HEG1	77.9819	-0.64643	0.218747	-2.95515	0.00312516
TTBK2	19.5367	0.561527	0.190219	2.952	0.00315721
IFI44L	23.4452	-0.999185	0.338861	-2.94866	0.0031916
SESN3	12.0397	1.20048	0.407465	2.94621	0.00321692
RPN2	7.18954	0.695615	0.236463	2.94174	0.00326371
CFAP36	5.56046	-0.907586	0.309519	-2.93225	0.00336518
GRB10	157.843	0.711699	0.243046	2.92825	0.00340877
IL7	1.73981	2.04537	0.700766	2.91877	0.0035142
EPAS1	406.12	-0.48439	0.166069	-2.91679	0.00353649
MOB3B	36.2852	0.584041	0.200292	2.91595	0.0035461
AL021937.3	6.49855	-0.910879	0.31283	-2.91174	0.00359425
ARMH4	5.48394	0.874117	0.300477	2.9091	0.0036247
SPOCK1	22.5139	-1.09478	0.376355	-2.90889	0.00362709
ESR2	8.31307	0.931541	0.320525	2.9063	0.00365735
SVIL	41.0562	0.500952	0.173137	2.89338	0.00381119
PDK4	10.0294	1.32548	0.458259	2.89243	0.00382275
SORT1	52.8369	0.667391	0.232316	2.87277	0.00406885
DLGAP4	20.7336	-0.656522	0.228763	-2.86988	0.00410623
TWIST2	3.04448	1.52795	0.533492	2.86405	0.00418265
FBLN5	59.8051	-0.941366	0.328709	-2.86383	0.00418557
RALGPS2	7.96105	0.943548	0.329723	2.86164	0.00421456
DEAF1	8.95884	0.660447	0.231226	2.85628	0.00428631
SLC38A2	19.3343	0.617548	0.216772	2.84884	0.00438787
TGFBR1	7.09191	-1.02653	0.361178	-2.84218	0.00448069
CELF2	31.7114	-0.564609	0.198815	-2.83987	0.00451324
AKR1C3	3.27851	1.21034	0.426291	2.83923	0.00452232
PEX6	2.35434	1.35719	0.478318	2.83743	0.00454785
RPGR	58.5126	0.760234	0.268347	2.83302	0.00461099
SKIL	14.2273	-0.741169	0.261673	-2.83242	0.0046197
PPIA	5.37049	0.904638	0.319565	2.83084	0.00464262
RPS24	11.6871	0.618143	0.21868	2.8267	0.00470307
GSE1	29.0442	-0.780024	0.275957	-2.82661	0.00470431
SNCAIP	14.7793	-0.838208	0.297191	-2.82043	0.00479589
PTTG1IP	27.205	0.637649	0.226863	2.81072	0.00494301
MAST4	177	-0.654859	0.233356	-2.80627	0.0050119
AL589935.1	11.1177	1.09036	0.388603	2.80583	0.00501864
AQP7	2.64619	-1.50357	0.538308	-2.79314	0.0052199
EGR1	3.03456	-1.34201	0.482877	-2.77919	0.0054494
P4HB	6.2044	1.09824	0.395222	2.77878	0.00545631
KCNN3	8.2973	-0.91159	0.329113	-2.76984	0.00560842
ATP6V0E1	11.8184	0.647966	0.234169	2.76709	0.00565589
TCF7L1	59.3161	-0.422006	0.152511	-2.76705	0.00565656
LRRC8C	28.9491	-0.447434	0.161731	-2.76653	0.00566567
ITSN2	78.3728	-0.439193	0.159776	-2.7488	0.00598135
NEBL	160.345	-0.495612	0.180335	-2.74828	0.00599089
RPL32	9.36573	0.750962	0.273487	2.74588	0.00603491
UBAP1L	2.2268	1.14611	0.417648	2.74421	0.00606565
CFH	98.9377	0.552672	0.201611	2.74129	0.00611994
SH2B2	1.63881	1.5397	0.562883	2.73538	0.00623089
LINC00862	2.42205	1.371	0.501283	2.73498	0.00623836
ACYP2	24.816	-0.463099	0.169399	-2.73377	0.0062613
CD93	6.59957	0.959538	0.351262	2.73169	0.00630112
HERC6	7.97478	-0.973039	0.356261	-2.73126	0.00630932
PTPRT	4.45531	-1.37148	0.502761	-2.7279	0.00637392
TSPAN9	56.0524	-0.390266	0.143142	-2.72643	0.00640237
SPTAN1	48.2938	-0.502912	0.184667	-2.72335	0.00646237
RFX3	69.8955	0.508552	0.187509	2.71215	0.00668489
SAT1	149.55	-0.642765	0.237012	-2.71195	0.00668894
AC104596.1	2.68365	-1.18835	0.439535	-2.70365	0.00685827
PLA2G4C	3.11741	-1.09272	0.405744	-2.69312	0.00707865
NPNT	12.0642	-0.918613	0.341495	-2.68997	0.00714579
GADD45B	5.12567	-1.53148	0.569361	-2.68982	0.00714901
AFF1	76.6423	0.333445	0.12429	2.6828	0.00730089
MT-ND2	20.9222	0.920165	0.343464	2.67907	0.00738272
RPRD2	20.866	0.439292	0.163992	2.67873	0.00739011
ATF3	16.1273	-2.14593	0.801109	-2.67871	0.00739071
MVP	8.91789	0.651319	0.243371	2.67624	0.00744532
MT-ND4	24.6586	0.84974	0.317554	2.67589	0.00745308
RB1	46.7817	0.397624	0.148612	2.67559	0.00745972
LDLRAD3	26.6039	0.770189	0.288861	2.66629	0.00766928
MBNL1	137.143	0.331106	0.124243	2.66499	0.00769903
PACSIN2	39.0233	-0.514266	0.193135	-2.66273	0.00775094
TBC1D2	4.98714	0.858584	0.322529	2.66204	0.00776691
RPL31	6.92213	0.76531	0.287502	2.66193	0.00776933
OSMR	42.5972	0.593517	0.223311	2.6578	0.00786526
PRDX1	4.82383	0.941886	0.356266	2.64377	0.00819885
CCDC149	14.4054	0.492446	0.186462	2.641	0.00826616
ADAMTS1	108.878	-0.897769	0.339946	-2.64092	0.00826812
SENP1	5.42938	0.881753	0.333957	2.64032	0.00828286
CDYL2	45.244	0.695669	0.263588	2.63923	0.00830954
CD302	1.93953	1.30518	0.495623	2.63341	0.00845317
PAQR5	23.0941	-0.55752	0.211806	-2.63222	0.00848289
FBXO34	27.8623	-0.460005	0.174893	-2.63021	0.00853314
IRAK2	16.9685	-0.971832	0.369625	-2.62924	0.00855772
SAMD4B	6.83937	-0.778719	0.296752	-2.62414	0.00868672
ZNF24	3.8846	0.952994	0.363349	2.6228	0.00872096
ITPR1	42.2397	-0.666313	0.254053	-2.62273	0.00872287
ROR1	104.105	-0.832675	0.317555	-2.62214	0.00873786
ENAH	22.2121	-0.478126	0.182875	-2.6145	0.00893582
IQCJ-SCHIP1	29.651	-0.785637	0.300623	-2.61337	0.00896553
KLHL29	29.0716	-0.4967	0.190081	-2.61309	0.00897271
NUFIP2	14.1433	0.666954	0.255464	2.61075	0.00903436
METTL7A	5.56956	0.966014	0.370627	2.60643	0.00914905
PSIP1	11.8403	0.526054	0.201836	2.60635	0.00915141
CD40	2.12398	1.13897	0.437338	2.60432	0.00920558
NR1D2	5.08792	0.866042	0.332569	2.6041	0.00921157
TDRD3	17.2736	-0.465945	0.178956	-2.60368	0.00922287
RBFOX2	90.3161	-0.252911	0.0971757	-2.60261	0.00925165
FMNL2	27.6989	0.823465	0.316576	2.60116	0.00929079
ENOSF1	8.23366	-0.739053	0.284158	-2.60085	0.00929931
TMEM204	4.51254	0.872965	0.336575	2.59367	0.00949569
WDR44	14.0769	-0.543293	0.209728	-2.59047	0.00958459
ADAMTS9	118.742	1.35725	0.52399	2.59023	0.00959117
LTBP4	9.27165	-1.27441	0.492586	-2.58718	0.00967651
FOS	23.782	-0.984845	0.380886	-2.58567	0.0097191
TMEM255B	3.43375	1.05545	0.408287	2.58507	0.00973589
RPS27L	3.06605	1.0015	0.387997	2.5812	0.00984573
TOMM20	3.10681	0.978257	0.37931	2.57905	0.00990738
AZIN1-AS1	3.04978	-0.984919	0.381952	-2.57865	0.00991881
NAA25	10.4652	0.573328	0.222955	2.57149	0.0101262
PARP11	8.25878	0.667563	0.26009	2.56666	0.0102682
LRMDA	168.863	-0.492003	0.191802	-2.56517	0.0103126
PRR13	1.17942	1.39519	0.545069	2.55966	0.0104774
ARSJ	6.43265	1.03924	0.406023	2.55955	0.0104809
RAB11FIP5	3.58889	0.98351	0.384561	2.55749	0.0105432
BCL2L2-PABPN1	1.33964	1.25631	0.491801	2.55451	0.0106339
STOX2	43.9373	-0.522024	0.20454	-2.55219	0.0107048
DOP1A	18.6358	-0.572146	0.224272	-2.55112	0.0107376
NAV2	77.609	-0.451218	0.177151	-2.54708	0.0108628
ZFYVE28	33.0131	0.551957	0.216779	2.54617	0.0108911
FBXO28	7.94711	0.599486	0.23546	2.54602	0.0108958
GNAI2	26.8433	-0.475104	0.186908	-2.54192	0.0110245
UQCRH	1.82894	1.30098	0.51191	2.54141	0.0110405
RAPGEF5	60.6009	-0.773613	0.304645	-2.53939	0.0111046
ZMAT1	10.5797	-0.545328	0.214782	-2.53898	0.0111177
LMCD1	39.7435	-0.718176	0.28353	-2.53298	0.0113098
AKR1C1	1.88972	1.22298	0.482909	2.53252	0.0113246
PI16	1.97243	-1.70285	0.673406	-2.52872	0.011448
ARL 10.00	2.27851	1.02857	0.406769	2.52863	0.0114509
ANGPTL4	4.63695	1.56954	0.621708	2.52457	0.0115841
RIPOR2	10.8227	0.883505	0.350032	2.52407	0.0116005
USF3	5.45276	0.72372	0.286762	2.52376	0.0116106
MROH7	7.12393	-0.786676	0.311827	-2.5228	0.0116425
ME1	9.77751	-0.971467	0.385372	-2.52085	0.011707
LINC00910	2.95731	-1.71634	0.68095	-2.5205	0.0117188
ABCA5	8.59387	-0.632136	0.250976	-2.51871	0.0117786
MGST2	9.16849	0.734449	0.292107	2.51432	0.0119263
TCAIM	7.77034	0.752516	0.300015	2.50826	0.0121328
SNRPF	1.25866	1.45662	0.581027	2.50697	0.012177
RPS14	8.10017	0.624969	0.249311	2.50678	0.0121835
FKBP4	2.00641	1.47309	0.588543	2.50295	0.0123164
TANC2	43.7115	-0.633247	0.253571	-2.49732	0.0125136
FYB1	2.977	1.4598	0.586268	2.48998	0.0127749
TBC1D23	10.3414	-0.587186	0.236446	-2.48338	0.0130142
KCNT2	39.2344	0.612391	0.246939	2.47993	0.0131408
MRPL18	1.35588	1.7536	0.707818	2.47747	0.0132319
CCDC84	10.9256	-0.515497	0.208146	-2.47661	0.0132637
HES4	4.32704	-1.14312	0.461792	-2.47539	0.0133089
ELN	49.2639	-0.940673	0.380344	-2.47322	0.0133902
SURF6	1.50251	1.37273	0.5551	2.47295	0.0134003
PDE4B	6.16474	-0.861513	0.348516	-2.47194	0.0134381
NASP	10.7302	0.641812	0.259848	2.46995	0.013513
AC078785.1	2.92246	1.0027	0.406193	2.46854	0.0135666
EEF2	6.86515	0.676063	0.274117	2.46633	0.0136504
ANKS1A	63.969	0.46911	0.190268	2.46553	0.0136812
HERC1	38.1431	-0.320238	0.129891	-2.46543	0.013685
PROCR	5.66954	-0.892577	0.362115	-2.4649	0.0137052
ZNF22	1.19941	1.65447	0.671653	2.46329	0.013767
IL4R	39.3225	0.741195	0.301581	2.4577	0.0139831
UBE2Q1	1.86218	1.09919	0.447586	2.45582	0.0140565
MRPL38	2.11626	1.13561	0.462534	2.4552	0.0140806
NUP210L	2.62772	1.07131	0.436481	2.45442	0.0141113
IFITM2	11.8468	0.725213	0.295488	2.45429	0.0141162
PRKCA	29.4482	0.693846	0.28287	2.45287	0.014172
AC009120.2	13.0294	-0.512695	0.20981	-2.44361	0.014541
WDR60	20.4598	0.549877	0.225271	2.44096	0.0146483
SYT11	6.32325	-0.66924	0.274232	-2.44042	0.0146703
SLC7A14-AS1	1.25842	-1.91247	0.784785	-2.43694	0.0148121
CX3CL1	9.24258	-1.14308	0.469636	-2.43398	0.0149338
ZBTB16	153.703	0.486344	0.199985	2.43191	0.0150196
ZNF675	2.5902	0.938909	0.387043	2.42585	0.0152725
CFAP298	3.41224	0.895891	0.369479	2.42474	0.0153194
DUSP8	1.04852	-1.61594	0.66706	-2.42248	0.0154149
MCM9	12.3237	0.642637	0.265351	2.42184	0.015442
RCAN1	8.99318	-0.90762	0.37481	-2.42155	0.0154546
SNX3	10.0814	0.703907	0.291233	2.41699	0.0156494
SLC25A28	4.27831	0.850203	0.352243	2.41368	0.0157921
AL022068.1	2.46029	-1.16486	0.483153	-2.41094	0.0159114
MRPS16	1.79387	1.19337	0.49561	2.40788	0.0160455
PIK3CD	0.648558	2.26812	0.942512	2.40646	0.0161079
AC005225.2	1.62143	1.31716	0.547504	2.40575	0.0161395
BST2	6.80157	0.767467	0.319111	2.40501	0.016172
RBL2	10.519	0.527301	0.219383	2.40357	0.0162359
MARK3	52.3502	0.244945	0.102006	2.40129	0.0163375
CDK17	89.6276	-0.599293	0.249695	-2.4001	0.0163907
MT-ND4L	4.72631	1.20501	0.502387	2.39856	0.0164597
FGFR3	3.09456	-1.22119	0.509224	-2.39813	0.0164789
SEMA3G	20.8636	-0.553304	0.230916	-2.39612	0.0165695
ARL17B	9.92302	-1.31563	0.550524	-2.38977	0.0168588
STK33	7.77793	-0.858154	0.359233	-2.38885	0.0169012
AC005699.1	3.57704	-1.30721	0.547262	-2.38863	0.0169111
NOS1	30.4745	-0.718188	0.30083	-2.38736	0.0169699
FZD6	17.1296	-0.446883	0.187373	-2.38499	0.0170798
HNRNPR	12.1648	0.526398	0.220794	2.38411	0.0171203
MAP3K1	21.5782	-0.577059	0.242186	-2.38271	0.0171858
PSMA3	5.60332	0.769218	0.322938	2.38194	0.0172219
AC093157.1	3.99609	1.04632	0.439332	2.38163	0.0172363
C17orf67	3.8796	0.987496	0.414865	2.38028	0.0172994
NCKAP5	4.21693	-1.06899	0.449362	-2.3789	0.0173644
PPFIBP1	49.8	0.512822	0.215584	2.37876	0.0173712
MID2	3.16336	0.78925	0.331822	2.37853	0.0173816
TBL1XR1	53.4907	-0.304113	0.127877	-2.37818	0.0173983
COX5B	4.12514	0.838899	0.353068	2.37603	0.0175001
PDZD2	132.501	0.384726	0.162095	2.37346	0.0176222
SMC5-AS1	2.00568	1.13642	0.478883	2.37307	0.0176408
MTMR8	3.30669	-1.19065	0.502127	-2.37122	0.0177293
DDX19B	3.174	0.840264	0.355105	2.36624	0.0179697
PFN1	3.9666	0.986242	0.416847	2.36596	0.0179836
MAP3K20	16.864	0.427518	0.18097	2.36236	0.0181588
CTNNA2	19.9257	-0.868662	0.36782	-2.36165	0.0181937
GNG5	4.3664	0.737812	0.312823	2.35856	0.0183459
PRMT7	2.93942	-0.869651	0.36877	-2.35825	0.0183615
ITGB5	10.056	0.527156	0.223868	2.35476	0.0185346
PRR14L	13.1017	0.519865	0.220947	2.3529	0.0186278
ANK1	2.58253	-1.08103	0.459949	-2.35033	0.0187568
SEC24C	3.11527	0.90388	0.384721	2.34945	0.0188014
VWF	202.819	0.50999	0.217518	2.34458	0.0190483
ATL2	21.2243	-0.426269	0.181878	-2.34371	0.019093
MRPL22	2.89308	0.956591	0.408333	2.34267	0.0191462
AC009975.1	1.75032	1.41168	0.602683	2.34233	0.0191638
MSN	52.8525	-0.628015	0.268609	-2.33802	0.019386
MT-CO3	20.1212	0.754311	0.322632	2.33799	0.0193876
H3F3B	25.1054	-0.826321	0.353447	-2.33789	0.0193929
PRUNE2	1.81057	-1.12433	0.481034	-2.33732	0.0194228
C5orf24	4.67623	1.08677	0.465051	2.33689	0.0194448
SEMA3F-AS1	2.42073	-1.23071	0.526778	-2.3363	0.0194755
MPC1	2.86333	-0.899909	0.386219	-2.33005	0.0198035
GLUL	24.945	-0.727176	0.312667	-2.32572	0.0200334
ATN1	10.4098	0.536894	0.231155	2.32266	0.0201974
MGAT4A	29.3141	0.485831	0.209179	2.32256	0.0202027
DCP2	9.32629	0.600421	0.259646	2.31246	0.0207521
MCF2L	29.3954	0.524794	0.227013	2.31174	0.020792
IGFBP7	63.3988	0.463491	0.200512	2.31154	0.0208032
AGPAT5	5.69165	0.806639	0.349021	2.31115	0.0208246
FCHSD2	151.758	-0.39239	0.169783	-2.31112	0.020826
RPL5	10.5565	0.613199	0.26559	2.30882	0.0209535
CCDC171	7.83259	-0.683448	0.29621	-2.30731	0.0210377
Z96074.1	10.2873	-1.0173	0.441162	-2.30595	0.0211135
MPZL1	12.4284	0.585276	0.253913	2.30503	0.021165
ANAPC16	9.75372	0.561811	0.243751	2.30486	0.0211747
PAPSS2	32.9228	0.633512	0.275078	2.30302	0.0212776
XPR1	56.0039	-0.390534	0.16973	-2.30091	0.0213966
PON2	23.6971	0.530074	0.230421	2.30045	0.0214226
SLC16A1	4.38921	1.26268	0.549016	2.2999	0.0214541
ZNFX1	8.59701	-0.659307	0.286738	-2.29933	0.021486
RYK	16.6036	0.472727	0.205822	2.29678	0.0216316
CCDC85A	69.9476	0.558325	0.243208	2.29567	0.0216949
SEMA6B	11.9009	0.865145	0.376917	2.29532	0.0217148
TCP11L2	2.99214	0.976007	0.425889	2.29169	0.0219234
AFF3	14.8157	0.919362	0.401302	2.29095	0.0219665
HABP4	12.7528	-0.431383	0.188493	-2.28859	0.0221032
ITPRIP	12.4749	-0.747678	0.32676	-2.28816	0.0221283
SERPINH1	7.59209	0.979215	0.428311	2.28622	0.0222412
TMEM72-AS1	3.5094	-1.04735	0.459196	-2.28084	0.0225578
GIMAP7	7.02162	0.803712	0.352376	2.28084	0.022558
MFAP3	9.3414	0.903031	0.396016	2.28029	0.0225907
CPT1A	17.1522	0.512294	0.224985	2.27701	0.0227854
HILPDA	10.3663	1.93611	0.85032	2.27692	0.0227911
PTPN12	53.0441	-0.302113	0.132796	-2.27502	0.0229047
MT-ND1	17.6906	0.752931	0.330997	2.27474	0.0229218
ABCD4	4.66927	0.748971	0.329395	2.27378	0.0229793
BTN3A2	4.92557	0.933228	0.411248	2.26926	0.0232528
MFSD11	10.2384	0.471357	0.207731	2.26908	0.0232636
PRDM16	33.0477	-0.782199	0.34492	-2.26777	0.0233431
BET1	3.23196	0.756652	0.333825	2.26661	0.0234139
JUNB	11.8407	-1.07905	0.476209	-2.26592	0.0234561
TUSC2	1.16265	1.75283	0.774011	2.26461	0.0235367
RASSF1	9.73998	-0.716809	0.316558	-2.26439	0.0235503
MTURN	14.531	-0.48748	0.215354	-2.26362	0.0235976
AL645465.1	1.54556	1.45614	0.643334	2.26343	0.0236094
RPL34	9.53866	0.639658	0.282624	2.26328	0.0236184
SP1	4.69917	0.723416	0.320038	2.2604	0.0237962
AC093827.4	1.43886	1.19754	0.530015	2.25944	0.0238559
ZSWIM6	65.5177	-0.307663	0.13628	-2.25757	0.0239723
CCN1	19.797	-1.09466	0.485057	-2.25676	0.0240228
AC010618.3	2.22081	0.969216	0.429652	2.25582	0.0240822
MT-ND5	15.6464	0.823509	0.365105	2.25554	0.0240997
SLC46A3	4.20897	-0.79916	0.354376	-2.25512	0.0241258
GALNT18	150.415	0.58843	0.26124	2.25245	0.0242936
TRMT11	15.1578	0.471987	0.209577	2.25209	0.0243165
SLC1A1	29.6252	0.771419	0.342743	2.25072	0.0244031
TFPI	24.7595	0.681592	0.303779	2.24371	0.0248509
MX1	18.2341	-0.518344	0.231095	-2.24299	0.0248973
TFB1M	5.27401	-0.752641	0.335614	-2.24258	0.0249241
SIDT1	11.6475	-0.659379	0.294184	-2.24138	0.0250015
SLC16A4	5.12848	0.747165	0.33345	2.24071	0.0250447
CHST11	13.8499	0.51401	0.229505	2.23965	0.0251139
CHL1	17.1742	0.76385	0.341069	2.23957	0.0251186
IFITM3	22.8848	0.41815	0.186823	2.23821	0.0252072
RPS28	12.162	0.632207	0.282813	2.23542	0.0253896
ANXA1	10.6762	-1.0375	0.464364	-2.23425	0.0254666
ZEB1	111.396	-0.283615	0.126982	-2.2335	0.0255158
FBXW2	7.77795	-0.562084	0.251808	-2.23219	0.0256025
LARP7	4.54358	0.632884	0.283536	2.23211	0.0256078
ERICH1	14.4211	-0.485433	0.217528	-2.23159	0.0256421
PDIA4	2.95452	1.04487	0.469138	2.22721	0.0259333
ZNF17	0.719087	1.66334	0.746935	2.22689	0.0259546
TPP1	2.75488	0.886296	0.398085	2.2264	0.0259875
PML	5.35691	0.608913	0.273588	2.22565	0.0260373
DNAH6	2.42152	1.10948	0.498654	2.22496	0.0260843
SLCO4A1	39.9747	0.736863	0.331296	2.22418	0.0261361
NAA38	4.13276	0.6581	0.296088	2.22265	0.0262395
BSN	0.864665	-1.74719	0.786918	-2.22029	0.0263988
SOD1	2.48796	1.27714	0.57529	2.21999	0.0264197
LRRC58	4.1444	0.808748	0.364306	2.21997	0.026421
MTHFR	6.25247	0.609874	0.274817	2.2192	0.0264731
MGST3	7.28855	0.598845	0.269893	2.21882	0.0264987
SP110	13.7054	0.524531	0.236406	2.21877	0.0265023
COX7A1	2.14775	1.36127	0.613586	2.21856	0.026517
PGS1	6.73145	0.586731	0.26449	2.21835	0.0265312
COX7B	2.21336	1.2565	0.566856	2.21661	0.0266499
AC008453.2	2.3265	-1.58068	0.713975	-2.21392	0.0268346
STARD8	9.66244	0.655638	0.296157	2.21382	0.0268413
DDX56	3.65514	0.887541	0.401079	2.21288	0.0269056
CHST15	7.82878	0.867525	0.392369	2.21099	0.0270363
DOCK5	3.43972	-0.870765	0.393851	-2.2109	0.0270427
KLHL28	2.89092	0.872309	0.395004	2.20835	0.0272197
TMEM108	1.972	-1.51348	0.685402	-2.20817	0.0272327
Z82215.1	2.63331	-1.02273	0.463632	-2.20592	0.0273895
MRPL21	1.36801	1.63904	0.743039	2.20586	0.0273937
CPPED1	5.9038	0.625162	0.283441	2.20562	0.0274108
TJAP1	2.29406	1.03802	0.470769	2.20493	0.0274587
IGF1R	235.028	0.278508	0.126322	2.20475	0.0274717
ARF3	3.95114	0.852665	0.386776	2.20454	0.0274861
WRN	15.5106	-0.386033	0.175207	-2.2033	0.0275735
TUBGCP5	3.61169	-0.881238	0.400074	-2.20269	0.0276166
TLN2	17.8964	-0.580076	0.263421	-2.20209	0.0276589
DEPTOR	11.6002	0.749209	0.340268	2.20182	0.0276781
SAMD12-AS1	14.8319	-0.913944	0.415267	-2.20086	0.0277461
PPP2R2A	44.2735	-0.348063	0.158252	-2.19943	0.0278475
SPARC	5.73549	0.983728	0.447478	2.19838	0.0279217
ADRM1	1.28777	1.24386	0.565807	2.19838	0.0279223
FHIT	40.3466	0.428864	0.195215	2.19688	0.0280291
PTMS	5.80811	0.818895	0.373665	2.19152	0.028414
C6orf62	8.24965	0.625543	0.285446	2.19146	0.0284184
SPIN1	12.5354	0.454919	0.207823	2.18898	0.0285985
ALCAM	25.1903	0.758305	0.346979	2.18545	0.0288559
CEP112	63.1434	0.366663	0.167791	2.18524	0.028871
GGT5	5.22409	0.977175	0.447262	2.18479	0.028904
PRSS23	43.4032	-0.526867	0.241398	-2.18257	0.0290678
AC007743.1	2.69587	0.98761	0.452635	2.18191	0.029116
DMGDH	3.0548	-0.897265	0.411469	-2.18064	0.0292101
MMAA	1.34501	1.43715	0.659458	2.17929	0.0293099
ERC1	91.7471	-0.235654	0.108169	-2.17857	0.0293637
BNIP3	3.65774	0.814516	0.374012	2.17778	0.0294222
HSD17B4	18.6213	0.575865	0.264516	2.17705	0.029477
CPNE5	4.27405	-0.922018	0.424875	-2.17009	0.0299999
HECW2	9.35401	-0.600886	0.276989	-2.16935	0.0300562
BSG	31.1708	0.825846	0.380873	2.1683	0.0301361
GIMAP8	21.9028	0.394699	0.182281	2.16533	0.0303626
PIK3R1	8.12384	0.677179	0.312765	2.16514	0.0303769
COBLL1	221.133	-0.282859	0.130657	-2.1649	0.0303953
ZMYM6	6.39681	0.611388	0.28248	2.16436	0.0304367
RAPGEF4	57.8036	0.477201	0.220503	2.16415	0.0304531
MECOM	616	-0.342274	0.158187	-2.16373	0.0304848
RBM17	13.7728	0.510321	0.236226	2.16031	0.0307485
HVCN1	1.42336	-1.20267	0.557103	-2.15879	0.0308666
ZNF276	4.24122	-0.677485	0.313867	-2.15851	0.0308882
LDHA	11.1985	0.919722	0.426187	2.15802	0.0309259
BANP	10.4875	0.625404	0.289921	2.15715	0.0309938
GPR161	3.76185	1.00239	0.464817	2.15652	0.0310431
GFOD2	4.5993	0.802966	0.372468	2.1558	0.0310994
PTPRB	181.982	-0.422777	0.196207	-2.15475	0.0311813
YIPF4	12.8486	0.441138	0.204768	2.15434	0.0312138
AL161734.2	2.86671	-1.18458	0.550108	-2.15335	0.0312909
COG7	5.63701	0.575437	0.267243	2.15324	0.0313002
TSC22D2	20.6681	-0.516302	0.240019	-2.15109	0.031469
RGPD3	3.38808	-1.21151	0.563222	-2.15104	0.0314734
NR3C1	38.3341	-0.406088	0.188863	-2.15017	0.0315415
ARL 3.00	2.91546	0.848484	0.394737	2.14949	0.0315956
CSGALNACT1	57.0001	0.877859	0.408483	2.14907	0.0316289
AL158206.1	2.11826	1.27085	0.591499	2.14852	0.0316723
MAP3K7CL	4.46139	0.905166	0.421731	2.14631	0.0318481
VEGFC	125.931	-0.553065	0.257693	-2.14622	0.0318554
ZNF503	1.03255	1.58909	0.740478	2.14604	0.03187
SCAMP2	2.90381	0.913206	0.425684	2.14527	0.0319315
CERS4	1.32637	1.27333	0.593627	2.145	0.0319532
CBX1	2.35958	0.912069	0.425388	2.14409	0.032026
ZUP1	2.46741	0.821926	0.38343	2.14361	0.0320638
POGLUT3	2.1537	1.04319	0.487255	2.14095	0.0322777
FGF14	12.7278	-0.81089	0.37898	-2.13967	0.0323818
PFDN1	5.81039	-0.656284	0.306895	-2.13846	0.0324792
SYTL4	9.59123	0.75955	0.355525	2.13642	0.0326452
RPL18A	6.76021	0.784911	0.367623	2.1351	0.0327531
SMARCA1	5.49092	0.667376	0.312812	2.13347	0.0328861
SH2B3	9.17181	-0.618913	0.290192	-2.13277	0.0329436
TMEM168	7.5323	-0.547308	0.256685	-2.13222	0.0329889
LINC01876	9.47775	-0.973798	0.456803	-2.13177	0.0330257
MSRB3	41.5789	-0.311986	0.146588	-2.12832	0.0333106
BMX	16.1426	-1.00498	0.472435	-2.12724	0.0334002
RAD21	7.75988	0.509338	0.23967	2.12516	0.0335731
TMTC1	189.992	0.38337	0.180691	2.12169	0.0338635
ZMYM4	28.7567	0.306345	0.144539	2.11946	0.0340514
NUDT16	0.644624	2.07153	0.977414	2.1194	0.0340566
CDK11A	4.88365	0.631337	0.298006	2.11854	0.0341296
MAT2B	1.83814	1.05819	0.499617	2.118	0.0341752
AF117829.1	13.848	-0.395562	0.186828	-2.11725	0.0342388
AC090630.1	5.46201	-1.24719	0.589097	-2.11712	0.0342497
ADCY4	16.5277	-0.39539	0.186881	-2.11573	0.0343677
RASGEF1B	6.04391	0.640445	0.302766	2.11532	0.0344031
ATP6V0A1	9.05836	-0.620085	0.293338	-2.11389	0.0345245
ZIC2	3.15464	0.790941	0.374259	2.11335	0.0345707
MAPK8	34.8692	-0.296001	0.14012	-2.11249	0.0346448
SNRPC	1.58996	1.36158	0.64475	2.1118	0.0347035
CCN2	7.17884	1.17787	0.558009	2.11085	0.0347849
KIAA1211L	4.55107	0.782017	0.370538	2.11049	0.034816
PTPRJ	52.3127	-0.704046	0.333616	-2.11035	0.0348282
FMNL3	30.348	-0.408635	0.193821	-2.10831	0.035004
UTRN	299.766	-0.259936	0.123309	-2.10802	0.0350296
KANK2	4.24837	-0.749719	0.356226	-2.10462	0.0353244
EFCAB13	8.7013	0.559561	0.265951	2.104	0.0353783
PLCL1	24.6841	-0.537564	0.255625	-2.10294	0.0354712
MT1X	2.16447	1.16583	0.554608	2.10209	0.0355456
RPL13	17.1178	0.544297	0.259037	2.10123	0.0356205
LRP10	3.40026	0.803522	0.382469	2.10088	0.0356513
ENOX2	10.2626	0.593062	0.28254	2.09904	0.0358138
GPR135	1.96765	1.06904	0.50948	2.0983	0.0358785
SYF2	2.18032	0.967111	0.461335	2.09633	0.0360527
SF3B2	5.09832	0.726192	0.346476	2.09594	0.0360876
SLC11A2	8.80905	0.598527	0.285893	2.09354	0.0363014
MT-ATP6	19.0809	0.729031	0.348341	2.09287	0.0363609
ST5	10.4279	0.557629	0.266602	2.09162	0.0364729
MOB1A	3.92768	0.675431	0.323377	2.08868	0.0367364
SRRM2	39.7703	0.321032	0.153801	2.08732	0.0368588
CCT7	1.87325	1.13863	0.545628	2.08682	0.036904
NOS1AP	39.55	-0.593532	0.284557	-2.08581	0.0369959
CLPP	1.12751	1.16529	0.55871	2.08568	0.0370072
DOCK11	1.07157	1.35382	0.649126	2.0856	0.037015
PPP1R11	1.00139	1.5141	0.726037	2.08543	0.0370301
ABHD13	3.84257	0.792422	0.380024	2.08519	0.0370522
PJA2	12.4534	-0.412835	0.198034	-2.08467	0.0370994
TVP23B	1.56659	1.02014	0.4894	2.08447	0.0371173
RPS19	10.6813	0.578678	0.277717	2.0837	0.0371879
SIPA1L1	38.9463	0.343143	0.164688	2.0836	0.037197
GINM1	5.81626	-0.586938	0.281813	-2.08272	0.0372771
SECISBP2	15.4176	-0.446338	0.214327	-2.0825	0.0372965
COX6A1	2.23418	0.892867	0.428817	2.08216	0.0373274
NACA	5.04303	0.626321	0.300894	2.08153	0.0373851
UTP23	2.41026	1.04925	0.504211	2.08097	0.0374362
ZNF431	9.58875	0.509038	0.244831	2.07914	0.0376045
TIMP3	153.509	-0.747563	0.35968	-2.07841	0.0376717
UBE2L6	2.24545	1.09222	0.525644	2.07786	0.0377223
LSM14A	29.2782	0.334849	0.16132	2.07568	0.0379233
ANKRD42	1.44078	1.11117	0.535544	2.07484	0.0380016
RERE	82.5226	0.2305	0.111095	2.0748	0.0380055
HIF3A	38.5335	0.450151	0.216984	2.07458	0.0380255
TMEM59	6.87811	0.52939	0.255221	2.07424	0.0380567
GABARAP	2.72821	0.881042	0.424833	2.07386	0.0380926
SQOR	4.25767	0.701135	0.338339	2.07229	0.0382384
ZNF75D	6.42941	0.722415	0.348695	2.07177	0.0382872
ZNF490	2.22407	0.922805	0.445459	2.07158	0.0383044
NUDT9	4.63434	0.74308	0.358732	2.07141	0.0383207
REV3L	32.7258	0.304654	0.147178	2.06997	0.0384552
SRGN	63.9632	-0.564813	0.272882	-2.06981	0.0384705
NR1D1	4.78801	1.2436	0.601039	2.06909	0.038538
ARPC2	19.8136	-0.39294	0.190128	-2.06671	0.0387617
ACSL5	14.2138	0.575112	0.278534	2.06478	0.0389438
ARID5A	43.0151	-0.741319	0.359095	-2.06441	0.038979
FKBP9	10.573	-0.514516	0.249386	-2.06313	0.0391005
LAYN	1.53524	1.26742	0.614882	2.06123	0.0392809
PARP4	16.1504	0.354248	0.171995	2.05964	0.0394325
RPL15	6.10526	0.662751	0.321859	2.05914	0.0394813
STK3	63.1231	0.230103	0.111785	2.05844	0.0395476
ADGRA2	11.7002	-0.551327	0.267838	-2.05843	0.0395484
WDR13	3.38758	0.707119	0.343537	2.05835	0.0395563
PDE4D	225.445	-0.35524	0.172602	-2.05814	0.0395763
ANKRD33B	19.2103	0.685717	0.333292	2.05741	0.0396471
BHLHE40	31.3877	-0.752273	0.365919	-2.05584	0.0397976
DPH6-DT	9.5569	0.649218	0.315838	2.05554	0.0398264
DGKI	4.674	-0.901158	0.438462	-2.05527	0.0398526
RASGRF2	113.769	-0.328013	0.159614	-2.05504	0.0398755
CDC42BPB	31.5861	-0.400385	0.194998	-2.05327	0.040046
ARFGEF2	43.2543	0.356513	0.17371	2.05234	0.0401363
STAU2	51.2513	0.434489	0.211812	2.05129	0.0402385
EML2	2.61266	0.774398	0.377683	2.05039	0.0403262
ME3	25.4026	-0.478403	0.233492	-2.0489	0.0404715
LINC00598	5.10188	-0.900043	0.439282	-2.0489	0.0404723
TOMM5	0.929325	1.57027	0.766487	2.04865	0.040496
SHROOM1	15.2177	0.5869	0.286508	2.04846	0.040515
FURIN	3.50227	0.689466	0.336589	2.04839	0.0405215
SEC14L1	149.374	0.488264	0.238415	2.04795	0.0405644
SH3TC1	2.47259	-0.895771	0.437691	-2.04658	0.0406991
COL4A1	27.3126	-0.564872	0.276027	-2.04644	0.0407134
CCDC107	1.2882	1.21087	0.591724	2.04634	0.0407226
MID1	10.5086	0.621964	0.304122	2.04512	0.0408432
IL17RA	7.78457	0.476646	0.233155	2.04433	0.0409214
ST8SIA4	4.16395	0.783741	0.383622	2.043	0.0410521
GBP2	10.736	0.70955	0.347377	2.04259	0.041093
ATP2B2	3.81479	-0.883955	0.433108	-2.04096	0.0412548
LHFPL6	123.672	0.349504	0.171269	2.04067	0.0412832
MIR155HG	12.2242	-0.755668	0.370343	-2.04045	0.0413051
MXD4	6.77596	0.577535	0.283093	2.04008	0.0413419
CDC14B	19.7171	-0.40338	0.197934	-2.03795	0.0415546
MAP4	89.7385	-0.300392	0.147461	-2.0371	0.0416397
NDUFS5	2.30876	0.857058	0.420756	2.03694	0.0416556
ZMYND8	32.9909	0.411403	0.202044	2.0362	0.0417298
LINC01118	0.793266	1.58764	0.779995	2.03545	0.041806
AC098588.3	3.3572	-0.756854	0.371844	-2.03541	0.0418095
DCAF10	12.7678	0.618968	0.304128	2.03522	0.0418283
Z95118.2	0.838523	1.47554	0.725104	2.03493	0.0418579
FOXO1	105.559	-0.447029	0.220039	-2.03159	0.0421951
TPT1-AS1	14.287	-0.355328	0.174951	-2.03102	0.0422534
RPS6KB1	10.6184	-0.487908	0.240559	-2.02823	0.0425371
MOCOS	2.8707	0.899654	0.443732	2.02747	0.0426144
HPRT1	5.11272	0.598114	0.295083	2.02694	0.0426691
OVCH1	3.35513	0.987547	0.487394	2.02618	0.0427465
CACNA2D1	28.2018	0.535897	0.264562	2.0256	0.0428057
SPINDOC	1.75805	1.24992	0.617958	2.02266	0.0431084
ECT2	8.40796	0.643716	0.318261	2.0226	0.0431144
CCDC102A	0.954264	1.41032	0.697552	2.02182	0.0431953
ZNF33B	6.40785	0.600147	0.297409	2.01791	0.0436002
CDC7	1.63348	1.15936	0.574591	2.01771	0.0436217
RTN1	22.0057	0.553854	0.274499	2.01769	0.0436239
AL158152.1	5.0207	0.575534	0.285427	2.0164	0.0437583
SMDT1	1.07583	1.43088	0.710988	2.01252	0.0441655
DCLRE1C	2.85554	0.925281	0.460098	2.01105	0.0443201
PHACTR1	41.0488	0.519189	0.258247	2.01044	0.0443849
RAB23	1.38761	1.53305	0.762749	2.0099	0.0444422
PLA1A	14.0056	0.942602	0.469778	2.00649	0.0448045
TGM2	73.0257	0.541482	0.269909	2.00617	0.0448384
GBP4	10.1369	0.752511	0.375389	2.00461	0.0450045
PTPN13	1.37669	1.34395	0.670892	2.00322	0.0451534
RPL35	5.92541	0.554504	0.276869	2.00277	0.0452024
CCNY	135.709	0.409438	0.204464	2.0025	0.0452311
NRP2	5.58031	0.880202	0.43959	2.00233	0.0452497
KRTCAP2	2.2672	0.904604	0.452238	2.00028	0.0454699
FOXO3	33.3244	0.296483	0.148279	1.99949	0.0455553
RBMS1	36.357	0.336752	0.168588	1.99749	0.0457723
KANSL1L	14.9741	0.456316	0.228498	1.99703	0.0458224
IGSF11	2.68026	-1.4156	0.709081	-1.99639	0.0458918
CELF4	1.51152	1.24765	0.625057	1.99605	0.0459282
CHURC1	4.13928	0.650089	0.325944	1.99448	0.0460992
DUSP5	55.0357	-0.99615	0.499497	-1.99431	0.0461186
PXK	8.431	-0.558049	0.279849	-1.9941	0.0461408
AL137139.2	48.4446	-0.516642	0.259363	-1.99196	0.0463752
UBE2J2	3.78102	0.666444	0.334658	1.99142	0.0464346
NFATC1	3.32512	-0.923725	0.463979	-1.99087	0.0464947
MIR100HG	6.34313	-0.687792	0.345479	-1.99083	0.0464991
PARP8	11.9574	0.426318	0.214142	1.99082	0.0465011
EGFL7	33.3316	0.362844	0.182295	1.99042	0.0465444
RPL7A	6.8423	0.603427	0.303207	1.99015	0.0465747
COPA	14.9836	-0.430918	0.216572	-1.98972	0.0466219
MSH6	2.60961	0.794631	0.399597	1.98858	0.0467472
ABTB1	1.42116	1.11772	0.562194	1.98814	0.0467966
ATM	15.6439	0.385308	0.193884	1.98732	0.0468874
IKBIP	3.53002	0.753219	0.379053	1.98711	0.0469104
SERGEF	15.3144	0.418881	0.210825	1.98687	0.0469371
ACVR1B	5.46611	0.736323	0.370674	1.98644	0.0469841
SCN8A	6.54183	-0.695571	0.35024	-1.98598	0.0470351
PAFAH1B2	7.85923	0.509961	0.256793	1.98588	0.0470467
TMEM51	2.23752	1.12971	0.569235	1.98462	0.0471871
DENND3	52.4387	-0.522227	0.263194	-1.98419	0.0472345
CEBPD	6.50191	0.705647	0.355826	1.98312	0.0473535
SPAG9	64.0665	-0.451944	0.228003	-1.98219	0.0474582
SPCS3	9.20501	0.489088	0.246743	1.98218	0.0474594
DUSP18	4.89886	0.867855	0.43783	1.98217	0.0474597
KHSRP	3.21178	0.701509	0.353963	1.98187	0.0474937
AC019197.1	175.752	-0.593069	0.299337	-1.98127	0.0475606
LCORL	20.359	0.537035	0.271444	1.97844	0.047879
MACROD1	5.81343	0.809433	0.409134	1.97841	0.0478827
CFI	8.62037	0.462218	0.233686	1.97795	0.0479347
SYNCRIP	6.90893	-0.569931	0.28828	-1.97701	0.0480408
RPL37A	11.2232	0.459112	0.23256	1.97417	0.0483628
PLCL2	8.2086	-0.589589	0.298693	-1.9739	0.0483936
TMEM123	15.117	0.620044	0.314356	1.97243	0.0485611
AP3S1	17.9228	0.45965	0.233051	1.97232	0.0485736
AL357153.2	4.76893	0.628514	0.318677	1.97226	0.0485797
AC021851.2	0.996157	1.92164	0.974555	1.97181	0.0486315
FRMD3	6.04118	0.704418	0.357397	1.97097	0.0487275
AC010976.2	1.33244	-1.03538	0.525482	-1.97034	0.048799
PRDM4	2.78405	0.753783	0.382611	1.9701	0.0488266
DAD1	2.22369	0.816002	0.414383	1.96919	0.0489308
ATP6V0C	2.99404	0.752367	0.382135	1.96885	0.0489706
RELL1	32.8694	0.465849	0.236693	1.96816	0.0490501
PAN2	2.4704	0.747292	0.379746	1.96787	0.0490827
NBAS	31.4053	-0.263115	0.133753	-1.96717	0.0491634
NPEPL1	1.94653	-1.00958	0.513244	-1.96706	0.0491767
PUDP	4.76213	-0.574575	0.292192	-1.96643	0.0492491
NBPF1	3.73197	0.655341	0.333398	1.96564	0.04934
ATAD2	2.72538	0.787329	0.400767	1.96456	0.0494656
HP1BP3	27.2011	0.360607	0.183837	1.96155	0.0498143
LARGE1	18.8458	0.526387	0.26838	1.96135	0.0498379
BCL6	7.95251	0.802654	0.409381	1.96065	0.0499196
TBC1D9	14.0141	-0.464951	0.23726	-1.95967	0.0500347
FGD4	42.8566	-0.298659	0.152422	-1.95942	0.0500636
LRRC57	1.98117	0.86433	0.441413	1.9581	0.0502187
UPF3B	3.68745	-0.630645	0.322112	-1.95784	0.0502483
AC109927.1	6.10233	0.718871	0.367236	1.95752	0.0502869
RUNX2	1.58479	1.46021	0.746098	1.95713	0.0503322
CHMP4C	1.28039	1.54715	0.790602	1.95692	0.0503564
WDR4	3.43519	0.850023	0.434374	1.95689	0.0503603
TM4SF1	30.1089	-0.397331	0.203247	-1.95492	0.0505927
BBX	29.819	0.313796	0.160519	1.95488	0.0505974
ARHGEF35	0.863906	1.33807	0.684765	1.95406	0.0506936
C8orf37-AS1	2.04212	1.26557	0.647714	1.9539	0.0507134
ESYT2	84.642	0.352234	0.180383	1.9527	0.0508555
H2AFJ	1.58452	1.22083	0.625249	1.95255	0.0508734
TMC7	11.5991	-0.561018	0.287444	-1.95175	0.0509684
MRPL42	3.6967	0.630506	0.323191	1.95088	0.0510716
AC107223.1	1.96221	-0.916931	0.470317	-1.9496	0.0512237
SMAD3	37.2405	-0.547315	0.280732	-1.9496	0.0512242
ARAP2	17.623	0.400312	0.205403	1.94891	0.0513064
RSBN1	5.05681	0.639702	0.32828	1.94865	0.0513372
AC025682.1	1.39848	0.995415	0.51098	1.94805	0.051409
COL5A2	7.42899	-1.09199	0.560639	-1.94776	0.051444
CCT5	3.66298	0.856265	0.439617	1.94775	0.0514448
FAAH2	1.71676	0.97961	0.503346	1.94619	0.0516314
CCNL1	40.8341	-0.484325	0.248882	-1.946	0.0516548
JAG1	19.2101	-0.551742	0.283583	-1.94561	0.0517018
FAM66C	2.33334	-0.913848	0.470382	-1.94278	0.0520429
WBP2	4.29685	-0.596995	0.307291	-1.94277	0.0520445
TEK	74.4357	-0.359166	0.184956	-1.9419	0.0521489
PLS3	37.9167	-0.524241	0.270025	-1.94146	0.0522027
FAM193B	8.85482	0.477349	0.245932	1.94098	0.052261
ZNF510	2.23251	0.973288	0.501582	1.94044	0.0523267
GSDMD	2.27168	0.877827	0.452564	1.93967	0.0524194
ACE	2.41693	-1.72429	0.889073	-1.93942	0.0524504
SULF2	38.0561	0.453682	0.233942	1.93929	0.0524657
LHFPL2	23.3492	0.507291	0.261697	1.93846	0.0525667
PDLIM5	93.6815	-0.306314	0.158055	-1.93803	0.0526196
HIF1A-AS3	27.7392	0.858906	0.443502	1.93665	0.0527886
AC025283.2	2.25836	0.970961	0.501618	1.93566	0.0529095
INTS10	8.95379	0.43507	0.224815	1.93524	0.0529611
MYOF	85.2657	0.433217	0.22389	1.93495	0.0529959
FOXC1	9.46128	0.475227	0.245621	1.9348	0.0530145
SSR3	3.3639	0.650972	0.336923	1.93211	0.0533458
SLC30A9	14.1249	0.334585	0.173212	1.93165	0.0534028
SLC6A6	10.8429	-0.947974	0.490769	-1.93161	0.0534077
TBCK	29.4254	0.323008	0.167223	1.9316	0.053409
LRIF1	1.7018	1.1869	0.614831	1.93045	0.0535508
KIAA0586	11.3585	0.407481	0.211089	1.93037	0.0535606
HIVEP1	29.0878	0.548644	0.284283	1.92992	0.0536165
FTL	8.00892	0.507287	0.262943	1.92926	0.0536982
ASCC3	29.2189	0.311359	0.16143	1.92875	0.0537614
2024-03-02	5.61872	-0.613356	0.318008	-1.92875	0.0537623
PLCB4	234.589	-0.431355	0.223657	-1.92865	0.0537746
LDLRAD4	83.5262	-0.392723	0.203753	-1.92744	0.0539244
NFATC3	21.0678	0.432811	0.224663	1.92649	0.0540438
AC104162.2	2.50064	0.788043	0.4091	1.92628	0.054069
CDH5	21.1593	-0.435596	0.226244	-1.92534	0.0541873
AL445426.1	29.3907	0.69526	0.361122	1.92528	0.0541943
NME6	1.83953	0.989853	0.514216	1.92497	0.0542326
TBCCD1	1.68949	1.09185	0.567356	1.92445	0.0542982
TARBP1	6.52858	-0.550827	0.28642	-1.92314	0.054462
POLA1	14.8651	-0.340472	0.177103	-1.92245	0.0545493
YTHDF2	6.0832	0.628745	0.32708	1.9223	0.0545681
TRIM28	2.19286	1.06511	0.554207	1.92186	0.0546231
CD58	22.4466	-0.463465	0.241179	-1.92167	0.0546478
DENND5A	33.9204	-0.463261	0.241103	-1.92142	0.0546785
FDPS	9.13433	0.414929	0.216004	1.92093	0.0547404
AKT3-IT1	0.878067	1.43507	0.747617	1.91953	0.0549172
CANT1	0.901821	1.31627	0.68582	1.91927	0.0549506
C5orf56	15.6157	-0.400684	0.208946	-1.91764	0.0551563
USP15	33.6338	0.298279	0.155566	1.91737	0.0551904
TMTC2	21.9463	0.469239	0.244832	1.91658	0.0552913
APH1B	2.07476	0.903272	0.47131	1.91652	0.0552994
DNASE1	7.46291	0.554159	0.28928	1.91565	0.0554095
SAMHD1	5.65546	0.777538	0.406245	1.91396	0.0556248
SOX13	29.3314	-0.639517	0.334198	-1.91359	0.0556728
CKLF	2.75748	0.855777	0.447318	1.91313	0.0557316
C22orf34	39.9383	-0.61427	0.321255	-1.9121	0.0558639
LPIN2	8.88694	0.582808	0.304955	1.91113	0.0559884
HADHA	6.30647	0.510888	0.267486	1.90996	0.0561383
SLC40A1	1.5561	1.18466	0.620425	1.90943	0.0562067
AL139807.1	6.78313	-0.660204	0.345765	-1.9094	0.0562106
DNAJB14	14.7748	0.422512	0.221479	1.90768	0.0564321
AK2	4.28902	-0.603491	0.316587	-1.90624	0.0566189
CREBRF	17.4526	0.38765	0.203437	1.9055	0.0567148
FGGY	7.9743	-0.558279	0.293068	-1.90495	0.0567872
NTN1	9.52484	-0.981028	0.515226	-1.90407	0.0569005
VSIR	10.9143	0.628776	0.330407	1.90303	0.057036
AKR1A1	1.80895	0.977738	0.513844	1.90279	0.0570681
KLHL24	6.87954	0.572927	0.301356	1.90117	0.0572804
ARHGAP4	4.74995	-0.913623	0.480675	-1.90071	0.0573401
DDX39B	9.98753	-0.442837	0.2331	-1.89977	0.0574628
NR3C2	63.3116	0.4163	0.219147	1.89964	0.0574807
CRIP1	2.21558	-0.994156	0.523468	-1.89917	0.0575417
MGA	9.45731	0.424224	0.22343	1.89869	0.0576054
FGD5	38.1635	-0.389072	0.204938	-1.89849	0.0576319
CAV2	5.33945	0.535363	0.282064	1.89802	0.057693
ANKRD30BL	3.15493	1.00238	0.528299	1.89738	0.0577776
DPYD	44.9928	0.301221	0.158813	1.89671	0.0578666
CEP170	20.8913	0.363429	0.191705	1.89577	0.0579906
SELENOH	1.45069	0.972165	0.513189	1.89436	0.0581772
LIN9	1.63781	1.28351	0.677596	1.89421	0.0581971
PCSK2	4.67386	-0.854489	0.451577	-1.89224	0.0584596
INPPL1	1.96277	0.869815	0.459845	1.89154	0.0585524
CGAS	2.63413	0.81633	0.431619	1.89132	0.0585816
C2orf49	2.34251	0.835321	0.441742	1.89097	0.058628
IL6R	5.13319	0.762371	0.40364	1.88874	0.0589266
KLF13	4.58425	-0.618871	0.327683	-1.88863	0.0589419
SAV1	5.21254	0.581401	0.307987	1.88774	0.0590605
USP54	64.9864	-0.327555	0.173531	-1.88759	0.059081
FAM126A	12.0268	0.449683	0.238272	1.88727	0.0591243
MGAT5	39.718	0.399738	0.211861	1.88679	0.0591881
CISD2	1.3819	1.21308	0.643007	1.88657	0.0592186
ENTR1	1.33323	1.20308	0.637728	1.88651	0.0592257
SUCO	7.38725	-0.538377	0.285499	-1.88574	0.05933
DENND10	1.26033	1.11652	0.592269	1.88515	0.0594091
INPP1	4.7716	-0.653653	0.346937	-1.88407	0.0595556
ABHD3	7.2944	0.768856	0.408227	1.8834	0.0596458
INTS7	5.14404	0.5588	0.297213	1.88013	0.0600901
CPOX	0.918606	1.36611	0.726846	1.87951	0.0601752
TMED5	4.25697	0.648531	0.345064	1.87945	0.0601833
SMAD9	23.6666	0.438235	0.233217	1.87909	0.0602323
RPS2	8.17309	0.562077	0.2993	1.87797	0.0603848
ABLIM3	22.5291	-0.64758	0.344875	-1.87772	0.0604193
CDK6	17.3167	0.452673	0.24115	1.87715	0.060498
SMIM8	2.88778	-0.877247	0.46769	-1.8757	0.0606959
STARD3	4.86305	0.705902	0.376384	1.87548	0.0607263
ADD3	5.69354	-0.63453	0.338355	-1.87534	0.0607462
PSMB8	1.22425	1.08723	0.579851	1.87502	0.0607905
GALNT1	7.62085	-0.516392	0.275446	-1.87475	0.0608275
MBOAT7	2.89311	0.864118	0.461194	1.87365	0.060978
CTBP2	66.1979	-0.256627	0.137023	-1.87288	0.0610848
ZNF527	0.758586	1.58905	0.848473	1.87284	0.061091
TFIP11	1.69745	1.05719	0.564577	1.87253	0.061133
AC112722.1	1.49763	1.12879	0.6029	1.87228	0.0611684
PRXL2A	5.6881	0.699578	0.373654	1.87226	0.0611708
PLK2	4.07082	-1.04008	0.55596	-1.87079	0.0613742
PHC2	6.57127	0.554867	0.296671	1.87031	0.061441
NUP133	5.26612	-0.509581	0.272516	-1.86991	0.061496
AHCYL2	46.6785	0.298183	0.159556	1.86883	0.061646
DPH6	14.2551	-0.619795	0.331701	-1.86853	0.0616877
LRP8	8.39997	0.531822	0.284627	1.86849	0.0616938
CTDSPL2	14.5691	0.350438	0.187581	1.8682	0.0617345
RPLP2	9.52834	0.501048	0.268399	1.8668	0.0619288
SLC35B1	1.34376	1.37237	0.735208	1.86664	0.0619522
GNB1	57.6525	-0.257554	0.13799	-1.86646	0.0619769
CEMIP2	34.8537	0.275289	0.147551	1.86572	0.0620808
MAP3K10	2.64098	0.73214	0.392521	1.86523	0.0621495
AC022210.2	1.22162	-1.12073	0.600858	-1.86522	0.0621505
MIEF1	1.2307	1.26502	0.678642	1.86404	0.0623161
SNTB2	6.27232	0.48192	0.25857	1.86379	0.0623513
ZNF10	3.50687	-0.791903	0.425166	-1.86257	0.0625225
GPCPD1	33.0589	-0.474851	0.254957	-1.86247	0.0625367
KCTD21	1.38637	1.21402	0.652012	1.86196	0.0626089
DIAPH2	49.6679	0.25229	0.135564	1.86105	0.0627376
GPRC5A	5.06601	-1.30754	0.702879	-1.86027	0.062848
RYR3	19.2025	-0.704666	0.378831	-1.86011	0.0628702
FAM114A1	7.50855	-0.510928	0.274753	-1.85959	0.0629438
LRPPRC	15.552	-0.390139	0.209847	-1.85915	0.0630052
HLA-DPA1	1.66318	1.02052	0.549075	1.85862	0.0630805
ZFAT	5.80444	0.496706	0.267318	1.85811	0.063153
ANKRD12	74.8843	0.21606	0.116305	1.85771	0.0632108
ZNF398	3.55335	0.72618	0.39098	1.85733	0.0632638
SERBP1	10.3824	0.459054	0.247159	1.85732	0.0632653
AC106793.1	1.05236	1.47627	0.795	1.85694	0.063319
GPR146	3.04909	0.904565	0.487198	1.85667	0.0633586
CMKLR1	5.21536	-0.837231	0.45101	-1.85635	0.0634039
MYO18A	4.76456	0.584995	0.31516	1.85618	0.0634273
ADGRL2	33.651	0.398151	0.214653	1.85486	0.0636158
RREB1	21.4604	0.408319	0.220138	1.85483	0.0636203
CYBRD1	8.39063	0.558149	0.300921	1.8548	0.0636243
POMP	13.9932	-0.573868	0.309615	-1.85349	0.0638124
BLOC1S2	1.39309	1.08732	0.586645	1.85346	0.0638165
HERC4	50.6976	0.311655	0.168176	1.85315	0.0638607
ICA1	22.3543	-0.471394	0.254452	-1.85258	0.0639423
PAFAH1B1	40.4503	-0.263823	0.142412	-1.85254	0.063948
LAPTM4B	1.96524	0.848458	0.458106	1.8521	0.0640116
NFASC	7.46727	-0.564438	0.304786	-1.85192	0.0640379
HMGA2-AS1	0.980442	2.39072	1.29105	1.85176	0.0640602
PI4K2B	6.49273	0.499772	0.269926	1.85151	0.0640957
RPL8	7.3538	0.580094	0.313479	1.8505	0.064241
EPHA7	15.8457	0.489306	0.264522	1.84977	0.0643462
ZFP36	23.3499	-0.813317	0.439694	-1.84974	0.0643514
TEX10	3.2256	0.663985	0.358975	1.84967	0.0643611
ZNF778	1.55996	0.904445	0.48927	1.84856	0.0645213
TMSB10	39.7299	0.49002	0.265122	1.84828	0.0645619
AC087854.1	3.31921	0.953292	0.515935	1.8477	0.0646461
TMEM165	21.528	0.313227	0.16955	1.8474	0.0646891
ODF2	5.59175	-0.548628	0.297395	-1.84478	0.0650696
S1PR1	14.7328	0.446171	0.241873	1.84465	0.0650883
FP236383.3	17.6968	0.714674	0.387436	1.84462	0.0650923
RPL26	5.26209	0.533805	0.289602	1.84324	0.0652945
TBC1D15	20.844	0.369781	0.200635	1.84306	0.0653209
DDB2	3.94617	0.66463	0.360639	1.84292	0.0653402
ABHD17A	5.69233	0.608086	0.330022	1.84256	0.0653935
LINC01515	9.02465	-0.744238	0.403922	-1.84253	0.065398
MPLKIP	2.08563	0.93354	0.507037	1.84117	0.0655973
PEX11B	1.00878	1.03323	0.561226	1.84102	0.0656181
ZNF385D	12.4734	0.706264	0.384147	1.83852	0.0659854
STON1	2.17717	0.789745	0.429576	1.83843	0.0659991
RNF170	4.64395	0.59399	0.323182	1.83794	0.0660708
NEK7	51.6655	-0.218008	0.118707	-1.83652	0.0662805
MRPL47	1.52355	1.01748	0.554111	1.83624	0.0663228
PTGER4	6.89143	-0.787309	0.428836	-1.83592	0.066369
TNIP1	4.95839	-0.562158	0.306286	-1.8354	0.0664464
NCK1	15.4004	0.39451	0.215032	1.83466	0.0665565
PLPP1	491.026	-0.614905	0.335211	-1.83438	0.0665971
EMC4	0.947058	1.23619	0.673945	1.83427	0.0666145
RAB9A	1.96939	0.947691	0.516704	1.83411	0.0666378
BCL2L1	28.8226	0.464356	0.253266	1.83347	0.0667329
ELF2	65.7522	0.249067	0.135858	1.83328	0.0667605
ADGRB1	2.75524	-0.821126	0.44803	-1.83275	0.0668401
MT-CYB	15.6253	0.623239	0.340101	1.83251	0.0668753
SYN2	2.94394	-0.743155	0.405612	-1.83218	0.0669243
CERK	8.90726	0.621845	0.339426	1.83205	0.0669443
RTF2	5.78343	-0.50076	0.273413	-1.83152	0.0670235
AL133346.1	5.81416	-0.961265	0.524996	-1.831	0.0671013
MRPL13	1.30526	1.04777	0.572639	1.82973	0.0672903
FBXO31	5.5615	0.610322	0.333583	1.8296	0.0673104
UTP4	2.33726	0.836939	0.45765	1.82877	0.0674334
FAM156A	1.92237	1.02067	0.558267	1.82829	0.0675058
UBXN2A	8.65179	0.447441	0.244775	1.82797	0.0675538
BEX5	2.76578	0.864861	0.473249	1.8275	0.0676251
TCAF1	6.19724	0.604611	0.330971	1.82678	0.067733
WASF1	2.09558	0.866792	0.474574	1.82646	0.0677803
TNR	0.752773	-1.53547	0.840836	-1.82612	0.067832
BCL9L	1.59784	0.903601	0.495143	1.82493	0.0680115
SFPQ	21.6937	-0.316394	0.173391	-1.82474	0.0680406
ANKLE2	9.35492	0.384855	0.210913	1.82471	0.0680449
MOSMO	28.6095	0.490076	0.268596	1.82458	0.0680638
MITF	2.13193	0.832995	0.456546	1.82456	0.0680676
TRAF3IP2	3.64003	0.762432	0.418284	1.82276	0.0683394
ZNF652	12.3329	0.450546	0.247254	1.8222	0.0684251
RAPGEF1	194.908	-0.424934	0.233459	-1.82017	0.0687333
EDN3	3.13785	-0.991185	0.544609	-1.82	0.0687597
HPS1	2.28082	0.783324	0.431107	1.817	0.0692166
SSB	2.68458	-0.712767	0.392385	-1.8165	0.0692941
EPC2	24.4472	0.415994	0.229065	1.81605	0.069362
TGFBR2	38.2741	0.409782	0.225665	1.81589	0.0693872
RNF121	4.95293	0.568712	0.313238	1.81559	0.0694329
ZC3H14	9.33349	0.427319	0.235399	1.8153	0.0694786
ZNF813	1.48328	1.32861	0.732198	1.81455	0.0695925
TIAM1	2.78493	-0.99548	0.548628	-1.81449	0.0696026
CXCL3	3.36978	-1.15578	0.63741	-1.81324	0.0697947
KALRN	45.7979	0.357951	0.197413	1.81321	0.069799
RABL2A	2.00686	-0.782029	0.431356	-1.81296	0.0698384
BABAM2	53.8483	-0.251899	0.138963	-1.8127	0.0698782
ZDHHC21	21.9625	-0.322136	0.177791	-1.81188	0.0700047
ITGB3BP	4.25353	0.599395	0.330817	1.81186	0.0700076
AL050403.2	3.49513	0.7402	0.408737	1.81094	0.0701495
KIAA1143	1.60835	0.924212	0.510478	1.81049	0.0702206
ARHGAP20	7.13643	-0.510839	0.282246	-1.80991	0.07031
SLIT3	2.57122	-1.37236	0.75837	-1.80962	0.0703553
RPS6KA4	1.81559	0.874781	0.483516	1.80921	0.0704186
SLC1A2	4.75918	-0.712253	0.393729	-1.80899	0.0704518
CASP8	2.05282	0.904905	0.500259	1.80887	0.0704708
NCALD	6.75419	-0.819398	0.453036	-1.80868	0.0705007
EDN1	21.8808	0.770858	0.426276	1.80835	0.0705513
KLF9	20.5156	-0.638449	0.353115	-1.80805	0.0705994
MT-ATP8	6.56066	0.731037	0.404589	1.80687	0.0707832
JADE1	4.21785	0.650908	0.360339	1.80638	0.0708593
CMTM1	0.626551	1.86666	1.03364	1.80592	0.0709313
WIPF1	15.3538	0.440377	0.244023	1.80465	0.0711289
CHPT1	6.38218	0.519415	0.287877	1.80429	0.0711851
WDR45B	11.8344	-0.487822	0.270387	-1.80416	0.0712062
GOLGA8B	4.62787	-0.676223	0.374878	-1.80385	0.0712546
EEF1B2	2.1965	0.804978	0.446313	1.80362	0.0712913
METAP1	4.94405	0.662579	0.367499	1.80294	0.0713978
EEF1E1	4.15176	0.638621	0.354303	1.80247	0.0714712
DDX3X	16.9	-0.510753	0.283503	-1.80158	0.0716114
PTGS2	20.0063	-1.26223	0.700878	-1.80092	0.0717154
FAM117B	13.4079	0.396235	0.220066	1.80052	0.0717781
ST13	5.10711	0.605299	0.33626	1.80009	0.0718458
TRIO	108.878	-0.223943	0.124429	-1.79976	0.0718979
U2SURP	16.8489	-0.348266	0.193582	-1.79906	0.0720096
C3orf38	2.43464	0.720105	0.400499	1.79802	0.0721738
ZNF770	2.57333	0.671082	0.373277	1.79782	0.0722063
TIAM2	16.3864	0.397511	0.221389	1.79553	0.0725686
ZNF800	12.7128	0.367408	0.204631	1.79547	0.0725792
IDH3B	0.967382	1.30891	0.72926	1.79485	0.072678
PHAX	2.66492	0.844943	0.471581	1.79172	0.0731773
AC025178.1	0.905585	1.49086	0.832182	1.79151	0.0732109
PTGIS	9.79852	-0.806096	0.44997	-1.79144	0.0732221
ABCB10	4.75888	0.580044	0.323833	1.79118	0.0732642
LLGL2	5.41932	-0.549401	0.306877	-1.7903	0.073406
DUSP1	54.6071	-0.466937	0.260874	-1.78989	0.0734709
RANBP17	9.34721	-0.507111	0.283441	-1.78912	0.0735949
PCNX2	2.88824	0.965303	0.539661	1.78872	0.0736598
AVEN	14.8775	0.469619	0.262709	1.7876	0.07384
PCNX1	40.4242	-0.214738	0.120227	-1.7861	0.0740829
HNRNPF	8.41376	0.559109	0.313049	1.78601	0.0740972
ARSB	7.49906	0.683685	0.382802	1.786	0.074099
RNPS1	3.80735	0.554243	0.310356	1.78583	0.0741265
BAG2	1.22101	1.31451	0.736898	1.78384	0.074449
SETDB2	3.90507	0.559382	0.313688	1.78324	0.0745469
STXBP4	4.07675	0.550779	0.30894	1.7828	0.0746184
TRIR	3.45079	0.59619	0.334612	1.78173	0.0747925
RNF169	9.33802	0.572341	0.321254	1.78159	0.0748167
KIAA1217	35.7109	-0.507325	0.284869	-1.7809	0.0749282
ZSWIM5	21.0934	0.428349	0.240602	1.78032	0.0750236
ZNF432	2.36053	0.701165	0.393999	1.77961	0.07514
YIPF1	2.03423	0.853594	0.479698	1.77944	0.0751673
NCK2	8.49054	-0.42876	0.240967	-1.77933	0.075185
OBI1	4.84245	0.684394	0.384801	1.77857	0.0753107
RCC2	5.21041	0.524873	0.295227	1.77786	0.0754269
OST4	2.03861	0.950348	0.535083	1.77608	0.0757205
SAP30L	1.62028	0.909443	0.512215	1.77551	0.0758137
DUSP3	2.33451	0.700241	0.394449	1.77524	0.0758587
ZNHIT1	1.70165	0.832372	0.469036	1.77464	0.0759568
WDR3	2.05892	0.881179	0.496574	1.77452	0.0759778
ACVRL1	11.5351	0.474401	0.267505	1.77343	0.0761576
MYH9	96.5698	-0.402884	0.227377	-1.77188	0.076415
LRRC1	2.84986	0.739857	0.417586	1.77175	0.076436
VAPB	9.16888	0.421884	0.238263	1.77066	0.0766169
FRYL	92.6398	-0.208463	0.117754	-1.77033	0.0766716
U2AF2	2.88691	0.681223	0.385016	1.76934	0.0768373
CNBP	5.42919	0.484405	0.273797	1.76921	0.0768587
MAD1L1	10.8907	-0.406122	0.22955	-1.76921	0.0768592
PLPP5	1.71684	0.975208	0.551259	1.76906	0.0768844
CCND3	33.8064	0.414226	0.23443	1.76695	0.0772364
OTUD6B	3.21494	0.752439	0.426053	1.76607	0.0773841
KDM5A	14.6988	0.310817	0.176026	1.76575	0.0774385
RIN3	6.93977	-0.530911	0.300726	-1.76543	0.0774912
YBX1	8.16084	0.501448	0.284037	1.76543	0.0774916
RNF135	1.63507	0.876603	0.496587	1.76525	0.077521
OTUD7B	18.039	0.410898	0.23282	1.76488	0.0775843
DDX11	1.72674	1.16072	0.657807	1.76453	0.0776426
VAMP7	3.17397	-0.667972	0.378574	-1.76444	0.0776574
FAM126B	16.7719	0.330091	0.187095	1.7643	0.0776814
STRN3	36.1993	-0.2469	0.139964	-1.76402	0.077729
CNOT6L	56.5338	0.380823	0.215984	1.7632	0.0778665
EEF1AKNMT	0.661968	1.64765	0.934482	1.76317	0.0778719
RPS9	6.2621	0.465684	0.264218	1.7625	0.0779847
CYTOR	9.81339	-0.476508	0.270408	-1.76218	0.0780385
RPL3	8.34463	0.545204	0.309459	1.7618	0.0781039
ZNRF2	7.31141	0.420714	0.238813	1.76169	0.0781223
PET117	0.756904	1.30646	0.741639	1.76158	0.0781404
GAPVD1	14.0911	-0.322679	0.183187	-1.76148	0.0781574
DDX21	10.7965	-0.599522	0.34037	-1.76138	0.0781741
FRY	29.7911	-0.42064	0.238819	-1.76133	0.0781818
HDAC2	5.632	0.539695	0.306425	1.76126	0.0781936
CCDC47	4.49989	-0.604177	0.343252	-1.76015	0.0783818
PAWR	18.6175	0.414954	0.235971	1.7585	0.0786628
TBC1D1	55.8658	-0.289972	0.164904	-1.75843	0.0786741
SERF2	7.18799	0.492549	0.280284	1.75732	0.0788627
PHF11	7.89376	0.428763	0.244597	1.75294	0.0796122
LINC02742	1.88021	1.23083	0.702748	1.75145	0.0798689
TLE3	3.19054	0.839043	0.479385	1.75025	0.0800752
RETREG1	3.46925	-0.942614	0.538676	-1.74987	0.0801402
AC015631.1	1.63998	0.924411	0.528428	1.74936	0.0802285
TPT1	17.9903	0.436657	0.249635	1.74918	0.0802597
UGDH	1.79119	0.86674	0.495657	1.74867	0.0803482
SCFD1	20.9893	-0.318757	0.18239	-1.74767	0.0805207
SNCG	1.29252	0.937994	0.536762	1.7475	0.0805499
CD46	46.9204	-0.324522	0.185711	-1.74746	0.0805583
NEDD4	30.5437	0.270626	0.154893	1.74718	0.0806061
EIF3D	3.57133	0.714766	0.409134	1.74702	0.0806338
NFKBIZ	6.2568	-0.691253	0.395676	-1.74702	0.0806339
DOT1L	5.36106	-0.65962	0.377592	-1.74691	0.0806527
MED14	9.26657	-0.398744	0.228288	-1.74667	0.0806944
NBPF15	6.51652	-0.441558	0.25282	-1.74653	0.0807185
ZNF862	4.53633	0.581932	0.333238	1.7463	0.0807595
DLG1	42.3128	0.216815	0.124166	1.74616	0.0807823
RPS15	6.78982	0.593615	0.340147	1.74517	0.0809547
SERP2	1.22885	0.986727	0.56572	1.7442	0.0811247
IPO11	10.183	0.459264	0.263336	1.74402	0.0811556
IGBP1	3.80144	0.751532	0.431052	1.74348	0.081249
UBFD1	1.46686	0.9514	0.545796	1.74314	0.0813088
C1RL	5.18817	0.584266	0.335268	1.74268	0.0813892
TXNRD2	2.7689	0.731857	0.419982	1.74259	0.0814049
LINC02185	7.36412	0.501218	0.287692	1.7422	0.0814729
EIF3G	1.51422	0.907715	0.521574	1.74034	0.0817996
FNBP4	22.2952	-0.354394	0.203651	-1.7402	0.0818236
TPST2	26.0394	0.497976	0.286175	1.74011	0.08184
UNC5B	10.3621	-0.547046	0.314407	-1.73993	0.0818708
EIF4G2	14.1191	0.355792	0.204603	1.73894	0.0820447
SYN3	4.28845	-0.662972	0.381285	-1.73878	0.0820728
PPP2CB	9.94185	-0.392066	0.22578	-1.73649	0.0824764
MKRN2	1.59186	0.958386	0.55205	1.73605	0.0825554
CROCC	4.60444	-0.630401	0.363149	-1.73593	0.0825763
TGFA	0.788424	1.54601	0.890883	1.73537	0.0826761
LSS	6.25724	0.543818	0.313412	1.73515	0.0827139
COPS6	2.34857	0.733589	0.422919	1.73459	0.0828143
POLG	3.26272	0.681137	0.392696	1.73452	0.0828267
PAPOLA	20.3172	0.373923	0.215609	1.73427	0.0828708
SMARCC2	4.0054	0.545052	0.31437	1.73379	0.0829551
AUP1	2.86543	0.680659	0.392669	1.73342	0.0830219
SPECC1	46.3597	-0.32822	0.189376	-1.73316	0.0830672
PRKAR1A	5.69868	0.452663	0.261304	1.73232	0.0832163
GAPDH	12.7262	0.424719	0.24521	1.73207	0.0832619
CSMD3	3.51634	0.666803	0.385079	1.7316	0.0833445
RNF149	12.7571	0.390432	0.225538	1.73111	0.0834319
FAM89A	5.70532	0.489375	0.282839	1.73023	0.0835899
MRPL1	14.0393	0.448423	0.259186	1.73012	0.0836089
IRAK4	5.20242	-0.581805	0.336388	-1.72957	0.0837078
SLC25A53	4.1852	0.561308	0.324661	1.7289	0.0838263
CCDC50	25.6261	0.316566	0.183185	1.72813	0.0839656
TUSC3	20.1984	-0.554842	0.321111	-1.72789	0.0840088
RPL27A	5.69488	0.588473	0.34069	1.7273	0.0841142
ZNF626	5.16664	0.531988	0.308051	1.72695	0.0841768
MMP28	5.93996	-0.87031	0.5042	-1.72612	0.0843258
TRAM1	6.35561	0.439123	0.254644	1.72446	0.0846251
BTG1	9.7143	0.566966	0.328909	1.72378	0.0847483
RSF1	27.3855	0.25303	0.146791	1.72375	0.0847538
RPS6	10.3586	0.515425	0.299038	1.72361	0.0847779
MT2A	24.6644	0.528897	0.307111	1.72217	0.0850388
AL355574.1	1.72893	0.889479	0.516606	1.72177	0.0851106
GMCL1	3.12438	0.619541	0.359829	1.72176	0.0851122
ADAM15	11.7369	-0.464864	0.27002	-1.72159	0.0851439
TGFB1	6.49239	0.569344	0.33078	1.72122	0.0852116
THRA	2.34431	0.67374	0.39162	1.72039	0.0853609
PPM1B	9.98062	0.394707	0.229496	1.71988	0.0854538
HACD2	6.10447	0.533403	0.310164	1.71975	0.0854785
NDFIP1	14.022	-0.374417	0.217765	-1.71936	0.0855489
RELB	5.37262	-0.693394	0.403338	-1.71914	0.0855893
PPP2R5E	26.2688	0.299203	0.174076	1.7188	0.0856503
SIPA1	1.68751	0.848628	0.494002	1.71786	0.0858214
ZNF106	10.036	0.444318	0.258653	1.71781	0.0858305
SULT1B1	15.8843	0.586301	0.341474	1.71697	0.0859844
CLK1	20.7252	0.401395	0.233805	1.7168	0.0860163
AF165147.1	12.5172	0.707059	0.411964	1.71632	0.0861044
AKT1	2.92029	0.754912	0.43987	1.71622	0.0861225
CSTF1	1.17826	1.06325	0.619558	1.71614	0.086136
PIP5K1A	14.5317	-0.37937	0.221088	-1.71592	0.0861761
FRMD4A	14.9218	0.378813	0.22077	1.71587	0.0861856
ULK2	3.8547	-0.661818	0.385725	-1.71578	0.0862027
UBXN7	5.96743	0.414469	0.241779	1.71425	0.0864828
PRDX6	3.10785	0.690721	0.40323	1.71297	0.086718
LINC00276	0.926186	1.49238	0.871562	1.71231	0.0868398
TTC28-AS1	7.65192	0.574055	0.335372	1.71169	0.0869532
LINC00159	1.51726	1.072	0.626363	1.71146	0.0869961
TOP3B	0.986303	1.21721	0.711209	1.71146	0.0869962
PHC3	23.3627	0.235854	0.13783	1.7112	0.0870445
CDK7	2.43519	0.802574	0.469152	1.71069	0.0871379
APBB2	195.075	-0.171154	0.100076	-1.71024	0.0872215
C1QBP	0.870147	1.86187	1.08887	1.70992	0.0872812
MEF2C	60.2601	0.302223	0.17679	1.70951	0.087357
RAPGEF6	18.1104	-0.282028	0.164982	-1.70944	0.0873689
SCN2A	27.3971	-0.563676	0.329774	-1.70928	0.0873994
SNRNP35	1.75139	0.856202	0.500964	1.70911	0.0874305
ROBO4	12.0296	0.390511	0.228535	1.70876	0.0874951
ZMYM1	3.09272	0.701306	0.410425	1.70873	0.0875009
NCOA7	24.7099	0.309459	0.181117	1.70861	0.087523
HSPE1	7.30404	0.937632	0.549032	1.70779	0.0876751
CYLD	14.2253	-0.370147	0.216782	-1.70746	0.0877363
TMEM230	3.6435	0.642644	0.376583	1.70652	0.0879121
AC007681.1	6.6733	0.638522	0.374218	1.70629	0.0879549
DNER	1.43016	-1.55028	0.909001	-1.70547	0.0881065
RPLP1	14.7764	0.602096	0.353044	1.70544	0.0881121
BAALC	26.5026	-0.307999	0.180599	-1.70543	0.0881137
RBM5	14.8495	-0.314801	0.184806	-1.70341	0.0884911
LYPLA2	0.62756	1.89273	1.11149	1.70287	0.0885915
TIE1	13.8156	0.370841	0.217802	1.70265	0.0886336
PMPCB	5.25023	0.551539	0.32415	1.70149	0.0888506
PGM2L1	9.25254	-0.688249	0.40488	-1.69988	0.0891527
AKR1E2	2.45824	0.770004	0.453044	1.69962	0.0892023
PREX1	32.2571	-0.421634	0.248139	-1.69919	0.0892841
TNFSF13B	4.35034	0.643434	0.37879	1.69866	0.0893839
NPC2	1.65784	0.930699	0.547969	1.69845	0.0894225
GIMAP4	4.55284	0.586169	0.345133	1.69839	0.0894349
IL3RA	7.76532	0.493271	0.290512	1.69794	0.0895193
EEPD1	31.7953	-0.551772	0.324978	-1.69787	0.0895319
TMF1	8.05195	0.422226	0.248841	1.69677	0.0897399
AC034195.1	3.92416	-0.864942	0.509767	-1.69674	0.089746
HMG20B	1.15674	1.11017	0.654399	1.69647	0.089796
SUGT1	7.93512	0.504685	0.297492	1.69647	0.0897975
IER3	3.73378	1.255	0.740019	1.6959	0.0899044
CUL4B	3.68111	-0.569126	0.335868	-1.69449	0.090172
NOS3	24.127	-0.426389	0.251895	-1.69273	0.0905076
MAP3K4	17.9717	0.374273	0.221108	1.69271	0.0905101
PLD3	5.84315	0.485109	0.286745	1.69178	0.0906884
RBL1	2.43986	0.638262	0.377451	1.69098	0.0908409
SLC4A5	2.91389	-0.691555	0.409066	-1.69057	0.0909187
ADIPOR2	139.188	0.230176	0.136173	1.69033	0.0909658
ZC3H15	7.53948	-0.436541	0.258419	-1.68927	0.0911674
IER2	8.68175	-0.571437	0.338542	-1.68793	0.0914241
DISP1	9.85945	0.466984	0.276691	1.68775	0.0914594
SEMA3B	1.54309	-0.998618	0.591976	-1.68692	0.0916179
ASAP2	29.3488	-0.335736	0.199049	-1.6867	0.0916606
PPP1R21	12.9706	0.365352	0.216634	1.6865	0.0917
MRC2	2.99939	-1.04561	0.620775	-1.68436	0.0921117
C1R	2.3495	1.03789	0.616205	1.68432	0.0921199
THSD7A	166.469	0.347879	0.206551	1.68423	0.092137
WWTR1	145.161	-0.367072	0.218066	-1.68331	0.0923151
DTD1	10.2046	-0.394211	0.234198	-1.68323	0.0923296
KCTD8	22.9646	0.710145	0.421924	1.68311	0.0923533
RAB3IP	2.77099	0.699597	0.415781	1.68261	0.0924508
NSUN4	3.81349	-0.611462	0.36347	-1.68229	0.0925128
MFHAS1	16.2441	-0.479865	0.285251	-1.68226	0.0925193
NDUFA6	0.552677	1.76752	1.0508	1.68207	0.0925555
CMIP	69.0253	0.329472	0.195958	1.68134	0.0926971
AL080276.2	1.03426	1.50672	0.896141	1.68134	0.0926974
RPS12	8.07638	0.423825	0.252212	1.68043	0.0928738
TMED9	2.35355	0.787118	0.46843	1.68033	0.0928928
LUC7L3	33.1332	-0.219087	0.130438	-1.67962	0.0930308
HUS1	3.26625	-0.624176	0.371812	-1.67874	0.0932022
ASPH	14.6691	0.353408	0.210538	1.67859	0.0932316
ATP5ME	3.52323	0.650289	0.387441	1.67842	0.093265
PPP3CA	101.28	0.22183	0.132207	1.6779	0.0933673
NUCKS1	16.3537	-0.356212	0.212332	-1.67761	0.0934225
TRIM65	1.62101	0.857549	0.511179	1.67759	0.093427
ZNF148	30.6498	0.29936	0.178478	1.6773	0.0934842
HIPK3	46.1189	0.312335	0.186251	1.67696	0.0935497
SLC9A3R2	14.405	-0.515158	0.307313	-1.67633	0.0936734
SELENOS	3.51575	-0.646911	0.38591	-1.67633	0.0936741
ZC3H12C	5.92708	-0.495696	0.296023	-1.67452	0.0940287
AC002066.1	3.20497	-1.01687	0.607401	-1.67413	0.0941054
ZKSCAN5	1.9345	0.710257	0.424637	1.67262	0.0944018
ZNF620	1.40638	0.837122	0.500543	1.67243	0.0944397
PEX13	3.63121	0.659228	0.394554	1.67082	0.0947576
TGOLN2	10.9947	0.363442	0.217548	1.67063	0.0947941
AC078846.1	0.885749	1.3776	0.824724	1.67038	0.0948438
AL627171.2	6.32996	0.646577	0.387113	1.67025	0.094869
ZNF470	0.859893	1.79206	1.0731	1.66998	0.0949234
CARS	5.65824	-0.555373	0.332567	-1.66996	0.0949274
EXOSC6	2.23614	0.825034	0.494193	1.66946	0.095027
TRIM5	3.54826	0.708359	0.424401	1.66908	0.0951021
ZNF595	4.09523	0.543389	0.325663	1.66856	0.0952039
LRRN2	5.74232	-0.59494	0.356671	-1.66803	0.0953089
VAMP5	1.7828	0.946164	0.567641	1.66684	0.0955469
TIPARP	9.01256	0.611851	0.367104	1.6667	0.0955749
LYSMD2	1.30345	0.928731	0.557257	1.66661	0.0955918
GLI3	11.0182	0.370987	0.222756	1.66544	0.0958247
RC3H1	18.0447	0.300301	0.180321	1.66537	0.0958398
CCDC91	24.6958	-0.280049	0.168184	-1.66513	0.0958864
NAA20	2.39709	0.772188	0.463938	1.66442	0.0960284
B3GNT2	5.61958	0.591627	0.355476	1.66432	0.0960479
CFLAR	86.5028	0.295146	0.177371	1.664	0.0961129
ALG11	2.45398	0.758405	0.455868	1.66365	0.0961824
TRAK1	28.8546	-0.305898	0.183944	-1.66299	0.0963139
BTN3A3	4.06991	0.57804	0.347629	1.66281	0.0963513
DDX31	4.97657	-0.510583	0.307129	-1.66244	0.0964245
HIRA	2.9706	0.641199	0.385774	1.66211	0.0964902
AAR2	1.81919	0.873182	0.525675	1.66107	0.0967
P4HA1	20.8255	0.644463	0.388342	1.65953	0.0970099
EXOC6B	153.397	-0.229214	0.138136	-1.65934	0.0970477
GSTM3	1.32752	1.01618	0.612504	1.65906	0.097104
THOC7	2.92966	0.63299	0.381583	1.65885	0.0971458
CCDC59	2.04513	0.838466	0.505455	1.65883	0.0971494
PLSCR2	1.16098	1.38946	0.837888	1.65829	0.0972591
E2F5	1.93824	0.945575	0.570234	1.65822	0.0972729
ZNF384	2.65593	0.73172	0.441323	1.65802	0.0973144
MYOM1	2.85511	0.654117	0.394581	1.65775	0.0973673
FAM107A	21.7365	0.511196	0.308593	1.65654	0.097613
CDA	7.37253	0.514433	0.310552	1.65651	0.0976179
LINC02246	1.31672	1.08883	0.657754	1.65538	0.0978484
ZNF639	1.47052	0.836746	0.505485	1.65533	0.0978566
NUDCD1	6.36565	0.594118	0.358918	1.6553	0.0978637
ZNF75A	3.01946	0.644313	0.389323	1.65496	0.0979327
PCBP1	2.84632	0.978522	0.591412	1.65455	0.0980155
PHB	0.979289	1.20063	0.725694	1.65445	0.0980353
NLGN1	14.3016	-0.762505	0.461006	-1.654	0.0981267
SMAD1	5.1096	0.511859	0.309477	1.65395	0.0981376
CPD	12.2332	0.4154	0.251173	1.65384	0.0981595
MTMR4	3.10745	0.621069	0.375549	1.65376	0.098176
SLC9A9	11.481	0.43982	0.266265	1.65182	0.0985719
DIP2A	21.8785	0.252572	0.152925	1.65161	0.0986133
AZIN1	11.1907	-0.448233	0.271495	-1.65098	0.0987432
TBX19	4.88401	0.47563	0.288158	1.65058	0.0988235
AL356488.2	1.34813	1.24307	0.753164	1.65047	0.0988471
UTP11	2.48067	0.812019	0.492024	1.65037	0.0988682
TMEM184B	17.7099	-0.404805	0.245287	-1.65033	0.0988746
FAM120B	34.8541	-0.287668	0.174349	-1.64995	0.0989525
PRKCB	3.01217	-0.746959	0.452742	-1.64986	0.0989725
PDGFC	10.2667	0.534602	0.324149	1.64925	0.0990968
EEF1G	4.8507	0.579836	0.351609	1.64909	0.099129
CTDSPL	2.22614	-0.948799	0.5754	-1.64894	0.0991603
KIF3C	2.71393	0.669955	0.406354	1.6487	0.0992094
ATP5F1B	3.17995	0.587467	0.356405	1.64831	0.0992886
PRDX4	1.35562	1.27867	0.775988	1.6478	0.0993947
PRKG1	3.35389	0.729212	0.442565	1.64769	0.0994159
MYL9	1.80865	0.974619	0.591539	1.6476	0.0994348
AC005726.1	1.22637	1.15273	0.700043	1.64666	0.0996274
RAPGEF3	11.0799	0.368123	0.223582	1.64648	0.0996655
PDXK	17.8873	0.491748	0.298685	1.64638	0.0996861
PHF1	3.01389	0.787853	0.478701	1.64581	0.0998022
RGS3	24.8502	-0.391636	0.238058	-1.64513	0.0999437
RACK1	5.78929	0.427755	0.260028	1.64504	0.0999625
CEP85L	22.012	-0.327835	0.199352	-1.6445	0.100072
BAG3	9.10545	0.92309	0.561353	1.6444	0.100093
USP47	29.5217	0.236122	0.143617	1.64411	0.100154
DDX18	4.95886	-0.469691	0.285697	-1.64402	0.100173
CWC27	14.8024	0.387003	0.235459	1.64361	0.100256
AHNAK2	2.07264	0.917915	0.558508	1.64351	0.100277
MAPK14	27.7452	-0.408171	0.248399	-1.64321	0.10034
ZIC3	1.61795	0.929963	0.566113	1.64272	0.100441
SLC35E2B	2.59031	0.611898	0.372497	1.64269	0.100447
STMP1	4.8426	0.614786	0.374365	1.64221	0.100546
PALM2-AKAP2	57.8366	0.38485	0.234517	1.64103	0.100791
TFPI2	1.02597	-1.28948	0.78597	-1.64063	0.100875
CCT4	5.36466	0.526718	0.321131	1.6402	0.100965
ZNF322	2.56035	0.822291	0.501415	1.63994	0.101017
TMEM267	3.74441	0.59823	0.364858	1.63963	0.101083
DKK 2.00	54.4538	-0.841851	0.513746	-1.63865	0.101286
CEP57L1	4.38258	-0.510152	0.311358	-1.63847	0.101323
C2CD5	11.7249	-0.367926	0.224663	-1.63768	0.101488
FBXW5	1.59635	0.771647	0.471195	1.63764	0.101497
BCLAF1	14.6793	0.321899	0.196594	1.63738	0.101551
PRUNE1	0.828259	1.0627	0.649065	1.63728	0.101571
GRN	3.38467	0.599912	0.366407	1.63728	0.101572
GMDS-DT	40.6843	-0.335876	0.205145	-1.63726	0.101576
SMAD6	159.094	-0.361561	0.220898	-1.63678	0.101677
WBP1	0.701938	1.32908	0.812348	1.6361	0.101819
GPR108	1.17225	1.18854	0.726459	1.63608	0.101824
RBM12	3.35075	0.610304	0.373085	1.63583	0.101875
CHRM3	5.69487	-0.721391	0.441016	-1.63575	0.101893
SHOC1	0.926769	1.2394	0.757724	1.63569	0.101904
ADRB2	2.04561	-0.96019	0.587321	-1.63486	0.102077
IL10RB	7.00736	0.478399	0.292653	1.6347	0.102113
LINGO2	5.0935	-0.90052	0.551116	-1.63399	0.102261
NCS1	1.0396	-1.29151	0.79043	-1.63393	0.102274
CDK2	1.84842	0.953114	0.583487	1.63348	0.102368
APBB1IP	1.3651	1.17773	0.721259	1.63289	0.102493
NOVA1	23.4131	0.410017	0.251241	1.63196	0.102687
RORA-AS1	2.57141	0.689578	0.422563	1.63189	0.102702
TPK1	19.269	-0.388702	0.238197	-1.63185	0.102711
SCYL3	2.83981	0.655396	0.401819	1.63107	0.102875
FLT4	5.57277	0.52346	0.32096	1.63092	0.102907
ATP6V1E1	4.2643	0.542452	0.332723	1.63034	0.103029
AL360012.1	1.9605	-1.18307	0.726783	-1.62782	0.103563
SYNJ2	46.2167	-0.357896	0.219964	-1.62707	0.103723
ABRAXAS2	3.40862	0.61555	0.378384	1.62679	0.103783
CGNL1	42.8404	0.46693	0.287042	1.62669	0.103802
AFF4	42.56	-0.365218	0.224596	-1.62611	0.103926
MSANTD4	2.38755	0.698131	0.42997	1.62367	0.104446
OGFOD3	1.39368	0.889095	0.547867	1.62283	0.104626
TUBA1B	7.19705	0.478254	0.294707	1.62281	0.104629
GNG11	5.64758	0.498762	0.307361	1.62272	0.104649
PRKAA1	10.4837	0.384505	0.236992	1.62244	0.10471
NQO1	1.12547	0.957789	0.590549	1.62186	0.104833
SPOPL	8.31465	0.428554	0.264348	1.62117	0.10498
REXO2	2.65932	0.66101	0.407767	1.62105	0.105007
MPG	1.2575	0.834713	0.515213	1.62013	0.105204
MANSC1	2.88566	0.607089	0.37493	1.61921	0.105403
RPS23	7.1903	0.570922	0.352598	1.61919	0.105407
NUB1	6.03418	0.454775	0.280907	1.61895	0.105458
N4BP2L1	8.54009	0.396924	0.245365	1.61769	0.10573
RBM12B	4.32689	0.539813	0.333702	1.61765	0.105738
ACP6	2.73362	0.673985	0.416721	1.61735	0.105802
STK39	18.5565	-0.355522	0.219818	-1.61735	0.105803
CUTC	2.4164	0.65188	0.403368	1.61609	0.106074
EXT2	6.95476	-0.506795	0.313792	-1.61506	0.106297
LINC01290	2.93424	0.608924	0.377122	1.61466	0.106385
TMEM209	2.03715	0.790494	0.489705	1.61423	0.106479
SPG11	22.3033	0.257216	0.159363	1.61402	0.106522
RBFOX1	22.0783	-0.497735	0.30839	-1.61398	0.106532
CYTH3	27.0962	-0.372373	0.230772	-1.61359	0.106615
TRIM8	2.69402	0.629074	0.390036	1.61286	0.106775
TMTC4	5.74516	0.478068	0.296411	1.61285	0.106776
ZNF567	1.83846	0.717093	0.444613	1.61285	0.106778
CCNK	4.4917	-0.545947	0.338685	-1.61196	0.106971
NKAIN2	164.095	-0.528114	0.327682	-1.61167	0.107035
AC002480.2	4.76625	0.7172	0.445049	1.61151	0.107069
AGTRAP	1.58161	0.992868	0.616427	1.61068	0.107249
ALS2CL	4.68386	-0.530836	0.329573	-1.61068	0.10725
RAB6A	27.2213	-0.228906	0.14213	-1.61054	0.107281
SOCS3	4.45943	0.781814	0.485522	1.61025	0.107342
MT3	3.02499	0.620607	0.385441	1.61012	0.107371
ADGRF5	66.9747	-0.52899	0.328543	-1.61011	0.107374
NFIB	67.0443	0.333298	0.207162	1.60887	0.107644
KMT2C	71.4045	-0.206798	0.128565	-1.60851	0.107724
RFXANK	0.762505	1.23053	0.765147	1.60823	0.107785
ARIH1	34.7933	-0.224799	0.139787	-1.60815	0.107803
UBE2J1	10.72	0.526372	0.3274	1.60774	0.107893
CDKN1A	15.7111	-0.685339	0.426308	-1.60761	0.10792
DYNC1LI1	8.47002	0.472012	0.293715	1.60704	0.108046
NECTIN3	7.35969	0.582994	0.362971	1.60617	0.108236
XAF1	53.4386	-0.395176	0.246038	-1.60616	0.108239
RTTN	8.60977	-0.424046	0.264042	-1.60598	0.108278
KLHL21	1.79149	0.85806	0.534319	1.6059	0.108297
UVRAG	46.6519	0.242383	0.150945	1.60577	0.108325
HCG25	0.605746	1.72641	1.07574	1.60486	0.108524
DTNBP1	11.5892	0.376236	0.234446	1.60479	0.108541
PTOV1	2.34139	0.689468	0.429849	1.60398	0.108719
POLR1C	1.1912	-0.929812	0.579742	-1.60384	0.108749
RDH11	3.51186	0.525018	0.327486	1.60318	0.108895
CCT3	3.83347	0.526619	0.328491	1.60315	0.108902
PTPRM	369.081	-0.163641	0.102094	-1.60284	0.10897
EZH2	2.46322	-0.769382	0.48009	-1.60258	0.109028
DUSP12	1.00097	1.14935	0.717349	1.60221	0.109109
MT-ND3	8.24694	0.647891	0.404448	1.60191	0.109175
CFB	1.6423	0.745971	0.465689	1.60186	0.109186
FNBP1L	14.1955	0.348714	0.217699	1.60181	0.109197
CASZ1	1.25486	-0.942103	0.58817	-1.60175	0.10921
SRP54	8.17109	-0.368482	0.230087	-1.60149	0.109269
ATXN7	18.2209	-0.274691	0.171536	-1.60136	0.109297
CALCRL	25.9679	0.333723	0.208402	1.60135	0.1093
NUP58	5.97715	-0.476204	0.29747	-1.60085	0.109411
TRIM41	1.13392	1.02147	0.638351	1.60016	0.109563
PPIL4	5.67554	-0.52734	0.329725	-1.59933	0.109747
CDV3	6.30263	-0.435146	0.272257	-1.59829	0.109978
CEP152	3.5041	0.591978	0.370409	1.59817	0.110004
NDUFS3	0.766048	1.18876	0.743953	1.59789	0.110067
PROSER2	6.27535	-0.608333	0.380719	-1.59785	0.110076
USP33	15.516	0.30401	0.190286	1.59765	0.110121
ZNF709	3.47339	0.610775	0.382309	1.5976	0.110133
ZFP36L2	6.26526	0.647609	0.405612	1.59662	0.11035
PXMP2	0.791187	1.53302	0.960206	1.59656	0.110364
ARHGAP35	18.8582	0.310522	0.194511	1.59642	0.110395
CNRIP1	4.7713	0.653641	0.409491	1.59623	0.110438
HAUS5	1.43218	0.818367	0.512756	1.59602	0.110485
AKAP8L	5.8367	0.437558	0.27421	1.5957	0.110555
STAU1	14.2068	0.301999	0.189293	1.5954	0.110622
MBIP	3.08921	0.649157	0.406911	1.59533	0.110639
UPP2	2.47411	-0.780488	0.489359	-1.59492	0.11073
CGGBP1	5.97523	0.440753	0.276409	1.59457	0.110809
ZRANB1	8.48789	-0.376813	0.236323	-1.59448	0.110829
GNE	4.3108	0.475015	0.297916	1.59446	0.110834
AGL	4.07309	0.677302	0.4248	1.5944	0.110846
MTMR7	1.57644	-0.953826	0.598356	-1.59408	0.110918
PLA2G4A	21.4277	-0.382796	0.240235	-1.59342	0.111065
RHOJ	17.1496	0.342861	0.215215	1.59311	0.111136
LRP11	10.0375	0.369845	0.232155	1.5931	0.111139
GTDC1	27.0506	-0.346515	0.217535	-1.59292	0.111179
WWOX	106.487	-0.185683	0.116672	-1.5915	0.111496
HCG27	0.759786	1.42982	0.898827	1.59076	0.111664
KARS	2.32159	0.665823	0.418722	1.59013	0.111805
ZBED1	2.03483	0.750581	0.472149	1.58971	0.111899
NAA16	12.5292	0.466497	0.293828	1.58765	0.112365
PCNX3	0.898561	1.21811	0.767266	1.58759	0.112378
SLC38A3	1.29277	1.32112	0.832332	1.58725	0.112457
EIF2S2	6.52701	0.483065	0.304346	1.58723	0.112462
ARHGAP32	16.044	0.369529	0.232872	1.58683	0.11255
TRPC4	4.48909	0.713001	0.449467	1.58632	0.112666
TEAD4	15.3374	0.43843	0.276527	1.58549	0.112855
LINC00841	21.2431	-0.617376	0.389487	-1.5851	0.112944
TLE5	8.5816	0.397291	0.250704	1.5847	0.113034
PRKCSH	3.13989	0.644429	0.406739	1.58438	0.113107
GALK2	9.38371	0.487566	0.307741	1.58434	0.113117
MAN1A1	16.2948	0.330711	0.208886	1.58321	0.113374
CRADD	31.9045	0.299878	0.189446	1.58292	0.113441
GAB1	28.0335	0.38964	0.246219	1.5825	0.113536
S100A13	3.20847	0.718455	0.454156	1.58195	0.11366
FBXL14	1.54572	0.945725	0.598094	1.58123	0.113825
XPO6	9.08993	-0.341245	0.215879	-1.58072	0.113941
EFCAB2	10.9187	0.37342	0.236353	1.57992	0.114124
SMG5	4.72843	0.488384	0.309155	1.57974	0.114167
KDELR2	1.11101	0.91988	0.58232	1.57968	0.11418
RFX7	20.8494	0.355103	0.224843	1.57934	0.114258
ZNF138	4.52147	0.553611	0.350564	1.5792	0.11429
APOL6	2.13089	0.747988	0.473697	1.57904	0.114326
SLC9A1	2.0766	0.669636	0.424113	1.57891	0.114357
MATN3	2.29556	0.970647	0.614822	1.57875	0.114395
SH2B1	2.34999	0.624604	0.395756	1.57825	0.114507
KLF16	0.755887	1.45398	0.921551	1.57776	0.114622
LAMC1	11.7868	0.443287	0.28098	1.57764	0.114648
NPRL3	5.83684	0.548872	0.348197	1.57633	0.114951
UBE2I	4.9125	0.472786	0.299937	1.57628	0.11496
FBXW7	35.9426	0.211391	0.134139	1.57591	0.115045
MECP2	17.297	-0.318766	0.202277	-1.57589	0.115052
ACBD6	21.1539	0.323651	0.20543	1.57548	0.115146
LCN10	3.56613	0.919047	0.583424	1.57527	0.115195
SIRT3	1.33047	-1.02249	0.649133	-1.57516	0.11522
NRARP	1.81934	-0.991133	0.62943	-1.57465	0.115337
PCYOX1	2.16932	0.720333	0.457457	1.57465	0.115338
NBPF12	4.44585	-0.457691	0.290665	-1.57464	0.11534
ARFGEF1	33.0114	-0.227221	0.144344	-1.57416	0.11545
TBC1D12	21.0236	0.400311	0.254391	1.57361	0.115578
WDR55	1.59836	1.04239	0.662508	1.57339	0.115628
ETFDH	4.80188	-0.527092	0.335088	-1.573	0.11572
ZNF630	2.42586	0.62253	0.39605	1.57185	0.115985
MTCH1	6.20941	-0.459073	0.292147	-1.57138	0.116094
CBL	17.1503	0.267285	0.170183	1.57058	0.116281
GID4	1.21687	0.966145	0.615177	1.57052	0.116295
INHBB	0.68736	2.057	1.3098	1.57046	0.116308
PPP2R2B	3.5661	-0.647128	0.412126	-1.57022	0.116364
PWWP2B	1.82518	-0.777606	0.495241	-1.57016	0.116378
CEMIP	6.60429	-0.751902	0.479094	-1.56943	0.116549
ZFP91	7.07093	0.389194	0.247987	1.56941	0.116552
NUDT6	0.810592	1.22607	0.781498	1.56888	0.116677
AC073475.1	4.2308	-0.688554	0.439045	-1.5683	0.116812
KCNJ12	2.1887	-0.769202	0.490647	-1.56773	0.116944
UBA2	10.1698	0.314918	0.200901	1.56753	0.11699
PER3	7.85008	0.393734	0.251219	1.5673	0.117045
DERL2	2.12412	0.818167	0.522047	1.56723	0.117061
KIAA1958	2.03921	0.824918	0.526484	1.56684	0.117152
NR2F6	0.646537	1.20336	0.768417	1.56603	0.117342
LRP12	4.96505	0.544637	0.347874	1.56562	0.117438
MDM4	15.6878	0.273555	0.17473	1.56559	0.117445
TAOK1	31.8687	0.194725	0.124382	1.56554	0.117456
BBS9	88.8105	0.386402	0.246843	1.56537	0.117495
C18orf32	2.44065	0.757914	0.484417	1.56459	0.117679
MPHOSPH8	16.5972	0.326965	0.208981	1.56457	0.117684
FANCE	0.505921	2.05212	1.31245	1.56358	0.117916
CPNE1	5.57426	0.414722	0.265433	1.56243	0.118186
ZEB1-AS1	2.97419	-0.638436	0.408689	-1.56215	0.118252
C4orf33	2.65311	-0.741423	0.474669	-1.56198	0.118293
ZNF616	1.48661	1.01141	0.647573	1.56184	0.118325
NCBP1	4.1192	-0.515678	0.330257	-1.56144	0.11842
DTD2	0.804089	1.12623	0.721284	1.56142	0.118424
INTS1	2.19373	-0.648239	0.415291	-1.56093	0.118541
DLL4	19.1906	-0.537483	0.344392	-1.56067	0.118601
TENT5A	3.38002	-0.751369	0.481586	-1.56019	0.118714
FXYD5	6.15701	-0.47439	0.304112	-1.55992	0.118779
RESF1	13.3061	0.41471	0.265854	1.55992	0.118779
TXLNA	3.59893	0.585624	0.375465	1.55973	0.118823
SLC9B2	5.18781	0.608095	0.389889	1.55966	0.11884
RAPGEF2	176.107	-0.216297	0.138741	-1.55901	0.118995
SEMA4B	1.03457	1.54176	0.988995	1.55892	0.119016
ENTPD6	3.22681	0.545385	0.349863	1.55886	0.119031
NCBP2	1.08702	0.973281	0.624562	1.55834	0.119152
CCDC127	0.861551	1.7279	1.10907	1.55797	0.119241
PRMT5	0.957095	1.77499	1.13944	1.55777	0.119287
NUP160	18.2832	-0.299205	0.192147	-1.55716	0.119432
NUBP1	1.71062	0.767444	0.49305	1.55652	0.119584
SLCO3A1	44.8246	0.281801	0.18119	1.55528	0.11988
TFDP1	2.58182	-0.731647	0.470432	-1.55527	0.119883
AC012363.1	1.04221	1.26184	0.811415	1.55511	0.119919
GTF2E1	0.964127	1.17482	0.755887	1.55423	0.120129
MTDH	21.0902	0.25163	0.161939	1.55386	0.120217
MFSD2A	7.43391	0.796332	0.512639	1.5534	0.120328
TLCD2	0.963176	1.25648	0.809121	1.55289	0.120449
JUN	17.9265	-0.612149	0.394232	-1.55276	0.12048
RNF6	1.61082	0.803324	0.517458	1.55244	0.120556
GRIA3	6.8521	-0.835553	0.538373	-1.552	0.120663
LAMA5	13.9783	0.512925	0.330602	1.55149	0.120784
NDE1	8.54264	-0.375312	0.24202	-1.55075	0.120961
ZDBF2	2.57879	0.649355	0.418764	1.55065	0.120986
CHST7	0.536463	1.67014	1.07707	1.55064	0.120988
TSPYL2	2.3129	0.760961	0.490851	1.55029	0.121073
ZNF121	4.03375	0.483678	0.312082	1.54984	0.121179
FAM160B1	7.36106	0.401058	0.258806	1.54965	0.121227
PODN	3.13227	0.694446	0.448332	1.54895	0.121393
PRKACB	22.0403	0.431891	0.27891	1.5485	0.121503
YWHAH	5.21726	-0.513854	0.332023	-1.54765	0.121708
USP14	7.71519	-0.356839	0.230589	-1.54751	0.121741
COL4A4	3.31684	-1.03841	0.671026	-1.5475	0.121742
DDAH2	1.87719	0.746428	0.482478	1.54707	0.121846
AL078604.4	3.07715	0.954749	0.617363	1.54649	0.121985
DLGAP1	9.75746	-0.704858	0.455918	-1.54602	0.1221
CDYL	17.5242	0.260527	0.16858	1.54542	0.122245
GPX3	1.63765	0.917697	0.594075	1.54475	0.122407
ZFYVE1	4.56978	-0.572178	0.370463	-1.54449	0.122469
SRGAP3	1.70173	0.887683	0.574771	1.54441	0.122489
ARHGEF9	4.4428	-0.555225	0.359519	-1.54436	0.122502
NDUFA10	11.0355	-0.349228	0.226157	-1.54418	0.122544
EFCAB14	6.80458	0.406693	0.263465	1.54363	0.122678
WASHC2C	5.17222	0.430852	0.279197	1.54319	0.122786
SLC26A2	3.4964	0.712912	0.462126	1.54268	0.122909
ALOX5	5.34632	0.826619	0.535933	1.54239	0.122978
ZFAND1	4.3517	0.523776	0.339599	1.54234	0.122992
SIRT2	3.94555	0.489356	0.317332	1.5421	0.12305
SMAD5	7.15712	0.448944	0.291237	1.54151	0.123193
SEC63	13.1511	-0.314075	0.203791	-1.54116	0.123278
CDH23	18.6667	-0.574353	0.372782	-1.54072	0.123385
HIST1H2BC	6.4336	-0.667686	0.433555	-1.54003	0.123554
KDM4B	18.7633	0.300597	0.195213	1.53984	0.123599
MSH4	1.18803	1.06523	0.69209	1.53915	0.123768
PGAP1	3.9073	0.541534	0.351905	1.53887	0.123837
AC068888.1	1.99434	-0.805302	0.523851	-1.53728	0.124226
UBQLN4	1.9393	0.766838	0.498973	1.53683	0.124335
HTATIP2	0.807784	1.17722	0.766324	1.53619	0.124492
UHMK1	5.1117	0.509076	0.331534	1.53551	0.124658
ZNF841	1.34697	0.78212	0.509445	1.53524	0.124725
LIN7A	0.769233	1.21764	0.793296	1.53492	0.124805
RIDA	0.704939	1.86094	1.21243	1.53489	0.124812
RCBTB1	3.06228	-0.540593	0.352214	-1.53484	0.124822
EIF2B1	4.06636	0.545799	0.355647	1.53466	0.124866
FTH1	13.3923	0.547118	0.356582	1.53434	0.124946
SCAF8	29.8084	-0.209054	0.13629	-1.53389	0.125056
KRTAP5-AS1	1.22417	-1.18629	0.773594	-1.53348	0.125158
TOP3A	3.51857	-0.549894	0.358817	-1.53252	0.125395
VIP	1.87606	0.808375	0.527521	1.5324	0.125423
MAP1B	11.0936	-0.410304	0.267771	-1.5323	0.125449
PSD3	19.2521	-0.350678	0.22888	-1.53215	0.125486
HIST1H4C	3.41218	0.803851	0.524673	1.5321	0.125498
ZNF507	4.14144	0.548139	0.35777	1.5321	0.125498
PFDN5	2.69869	0.558943	0.364832	1.53206	0.125509
FLI1	107.248	0.398453	0.260105	1.53189	0.12555
GJA1	2.74125	0.687308	0.448682	1.53184	0.125563
CNTLN	22.8131	0.280604	0.183341	1.5305	0.125893
WIPI1	2.1264	0.720469	0.470794	1.53033	0.125935
NPIPB5	13.3309	0.324727	0.212241	1.52999	0.126019
SMURF1	19.5746	-0.266118	0.173956	-1.5298	0.126065
RAP2C-AS1	2.54849	-0.966628	0.631887	-1.52975	0.126079
SFSWAP	17.1712	-0.280499	0.183419	-1.52928	0.126195
SMARCE1	5.05005	0.456481	0.29851	1.5292	0.126216
THUMPD2	6.02596	0.432003	0.282545	1.52897	0.126271
ENO1	5.81247	0.490734	0.320959	1.52896	0.126274
MRPS21	2.21068	0.722756	0.472749	1.52884	0.126305
SYNE2	142.579	0.24408	0.159671	1.52865	0.126352
CSF1	5.27882	-0.61791	0.404223	-1.52864	0.126354
USP34	78.0453	0.171854	0.112455	1.52821	0.126461
MRPL48	3.01703	-0.575635	0.376817	-1.52763	0.126605
ATG13	4.03011	-0.522999	0.342397	-1.52746	0.126646
LINC00513	2.97714	0.604243	0.39588	1.52633	0.126928
ARHGEF10	37.0676	0.331386	0.217158	1.52601	0.127007
CKAP4	1.67097	0.908009	0.595037	1.52597	0.127017
VASP	3.58105	0.623896	0.408869	1.52591	0.127033
RRN3	2.30122	-0.650226	0.426144	-1.52584	0.127051
AC018362.1	3.27173	-0.576332	0.37774	-1.52574	0.127075
UBASH3B	7.97392	0.563317	0.36922	1.52569	0.127086
SH3RF3	17.6082	-0.706677	0.463296	-1.52532	0.127178
TRNAU1AP	4.64736	-0.450965	0.295867	-1.52422	0.127455
AL356599.1	2.14208	-0.852459	0.55932	-1.5241	0.127484
DHRS7B	8.45398	0.42545	0.279233	1.52364	0.127599
CD34	41.041	0.437758	0.287374	1.5233	0.127683
ANKRD29	30.6385	-0.395559	0.259759	-1.52279	0.127811
RUFY2	11.7796	-0.323133	0.212323	-1.52189	0.128036
DCAKD	2.42816	0.566557	0.37231	1.52173	0.128076
SSX2IP	2.79979	0.690215	0.453949	1.52047	0.128393
UBXN8	1.01238	1.1768	0.773997	1.52042	0.128405
SUFU	9.40838	-0.344814	0.226825	-1.52017	0.128467
URB1	6.35751	-0.394484	0.25954	-1.51994	0.128527
PTCD1	1.18017	1.18095	0.777134	1.51962	0.128607
CSAD	8.22581	-0.391493	0.25777	-1.51877	0.128821
ATF6B	3.40323	-0.634298	0.418146	-1.51693	0.129284
OTUD5	3.76409	0.489461	0.322665	1.51693	0.129284
FBN1	21.7618	-0.432113	0.284882	-1.51681	0.129314
GATAD1	8.79444	0.367387	0.242221	1.51674	0.129332
STX5	5.79346	-0.42051	0.277333	-1.51627	0.129452
SELENOO	4.34425	-0.489118	0.322751	-1.51547	0.129654
CHST3	8.05481	0.431237	0.284616	1.51516	0.129733
SEMA6D	3.75916	-0.611266	0.403435	-1.51515	0.129733
GPN2	1.57844	0.864724	0.570849	1.5148	0.129822
DAGLB	2.11743	0.662921	0.437832	1.5141	0.130001
KCNIP2	1.06086	0.98122	0.648311	1.5135	0.130153
NFKB1	20.4865	-0.253382	0.167495	-1.51278	0.130336
PARD3	60.8291	0.22055	0.145795	1.51273	0.130347
TICAM1	2.81191	0.842095	0.556928	1.51203	0.130525
AC104806.2	3.04332	0.656336	0.434336	1.51112	0.130757
RAB8B	7.83594	0.358886	0.2375	1.5111	0.130763
PTPN18	4.08108	0.465231	0.307896	1.511	0.130788
TTC31	1.94612	0.732581	0.484936	1.51067	0.130872
SRSF8	1.18612	0.895408	0.592832	1.51039	0.130944
BDNF-AS	2.50131	-0.702545	0.465182	-1.51026	0.130978
HDAC3	1.8282	-0.716625	0.474531	-1.51018	0.130999
MED21	2.14859	-0.634085	0.419942	-1.50993	0.13106
IP6K2	3.88742	0.550025	0.364291	1.50985	0.131081
NF2	5.11896	0.476454	0.315573	1.50981	0.131093
POU5F2	2.13169	0.83683	0.554285	1.50975	0.131108
NDUFB3	0.64903	1.40565	0.931056	1.50974	0.131109
C2CD2	13.7394	0.428809	0.284157	1.50906	0.131285
MX2	9.92724	-0.534381	0.354167	-1.50884	0.131339
LRCH2	2.75074	0.567292	0.375998	1.50877	0.131359
CKB	1.45558	-0.741799	0.491824	-1.50826	0.131488
SNRPD1	1.2292	1.01099	0.670308	1.50824	0.131493
SERPING1	4.50225	0.61879	0.410315	1.50809	0.131533
KLC1	36.4125	-0.222288	0.1475	-1.50704	0.1318
LIMS2	49.3988	-0.284825	0.189005	-1.50697	0.131818
ERCC4	2.73178	0.691797	0.459374	1.50595	0.132079
MDH1	3.03213	0.648721	0.430968	1.50527	0.132256
RERG	1.40033	1.49309	0.992107	1.50497	0.132332
TNXB	8.69412	0.435803	0.289629	1.50469	0.132403
CLEC16A	22.4631	0.224175	0.148988	1.50465	0.132414
C1orf43	3.51653	0.533907	0.354974	1.50407	0.132562
ATP7B	8.95643	0.460003	0.305884	1.50385	0.13262
SEMA7A	2.52607	-0.844516	0.561728	-1.50342	0.13273
LYRM2	1.39027	0.927956	0.617278	1.5033	0.132761
AC023632.2	0.63976	1.71355	1.14035	1.50266	0.132927
KRT10	1.6974	0.814436	0.542018	1.5026	0.132942
BPHL	0.660476	-1.26764	0.844088	-1.50179	0.133152
IQCB1	9.90484	0.389797	0.259699	1.50095	0.133367
FNIP2	37.8776	-0.341382	0.22746	-1.50084	0.133397
JMJD1C	188.474	-0.235125	0.156674	-1.50073	0.133427
SNRK	21.6865	-0.323202	0.215418	-1.50035	0.133525
VPS13A	19.4247	0.251522	0.167644	1.50034	0.133527
PHLDB1	12.8609	-0.426048	0.284032	-1.5	0.133615
FGR	13.6679	-0.450171	0.300156	-1.49979	0.133668
RPSA	6.93019	0.397853	0.265459	1.49874	0.133942
TOPORS	2.17204	0.621352	0.41515	1.49669	0.134473
MPC2	1.19411	1.01686	0.679419	1.49666	0.134481
PDP1	1.39466	0.793489	0.530365	1.49612	0.134623
TMEM170A	2.20705	0.58327	0.389878	1.49603	0.134645
EXOG	4.20667	0.573733	0.383505	1.49602	0.134647
NAV3	7.61521	-0.585744	0.391608	-1.49574	0.134722
RBM10	3.65637	0.515456	0.344652	1.49559	0.134762
LARP1	16.5179	0.343045	0.22943	1.4952	0.134862
PITPNM2	5.3658	0.79212	0.529838	1.49502	0.134908
ID1	17.7044	-0.447754	0.299687	-1.49407	0.135157
LINC02062	5.33024	0.587804	0.393435	1.49403	0.135167
UBE2D3	37.2206	0.237603	0.159058	1.49382	0.135224
CCDC9B	0.644179	1.71306	1.14693	1.49361	0.135277
MRFAP1L1	0.655953	1.64025	1.09822	1.49355	0.135293
STK17B	2.63395	-0.681415	0.456286	-1.4934	0.135334
AC073569.2	1.0977	0.971952	0.650857	1.49334	0.135348
FAM214B	1.17167	0.846158	0.567152	1.49194	0.135714
NAP1L4	15.3647	-0.258032	0.172983	-1.49166	0.135789
ACVR2A	5.48795	0.511666	0.343054	1.4915	0.13583
ATP2A3	9.17928	-0.681874	0.457337	-1.49097	0.13597
PLRG1	2.80293	0.585683	0.393022	1.4902	0.136171
ATP1B1	1.78103	0.835265	0.56061	1.48992	0.136245
GATC	1.48939	0.818712	0.549582	1.4897	0.136303
CHD8	9.49105	0.346629	0.232752	1.48926	0.136418
CACYBP	2.12481	0.780783	0.524307	1.48917	0.136442
AL365295.1	14.3716	0.353595	0.237458	1.48908	0.136466
IFNAR1	13.087	0.305287	0.205043	1.48889	0.136516
SHF	1.83065	0.8413	0.565083	1.48881	0.136538
ZNF790	2.61061	0.650219	0.436919	1.48819	0.136701
CANX	9.73095	0.369482	0.248293	1.48809	0.136728
STPG2	5.10406	0.594741	0.399814	1.48754	0.136872
TPRG1	1.22406	0.897708	0.603525	1.48744	0.136899
ZNF66	2.67645	0.668016	0.449281	1.48686	0.137053
ALPK1	19.7178	0.237495	0.159737	1.48678	0.137072
PLCG1	10.0473	-0.31341	0.210864	-1.48631	0.137196
CRELD2	0.687299	1.21684	0.818745	1.48623	0.13722
MRAS	3.63725	-0.538459	0.362369	-1.48594	0.137294
DYNLT3	1.43585	-0.867949	0.584128	-1.48589	0.137309
PSMA2	1.88095	0.811743	0.546438	1.48552	0.137407
TFG	7.96805	-0.328368	0.221118	-1.48503	0.137535
SRSF11	25.8946	-0.256182	0.172586	-1.48437	0.13771
LINC02609	0.629577	1.50918	1.0172	1.48367	0.137897
RANGAP1	4.96986	0.605902	0.408478	1.48332	0.137991
SNX14	19.5834	-0.280483	0.189124	-1.48307	0.138056
VASH1-AS1	1.07533	1.13352	0.764594	1.48251	0.138206
ADGRA3	2.74693	-0.758873	0.51203	-1.48209	0.138317
PNO1	1.573	1.35857	0.916693	1.48203	0.138331
CHMP2A	1.18556	0.905516	0.611122	1.48173	0.138413
ZNF433-AS1	1.81872	0.75732	0.51115	1.4816	0.138446
FAM120C	4.1396	0.520182	0.35113	1.48145	0.138487
STAB1	4.54322	0.519613	0.350767	1.48136	0.138511
IFI44	19.2879	-0.301478	0.203585	-1.48085	0.138647
NCOR2	25.8072	-0.324159	0.219122	-1.47935	0.139046
RNFT1	1.60306	1.01451	0.685844	1.47921	0.139083
PLPP7	0.96463	1.58876	1.07417	1.47906	0.139125
GABARAPL2	4.59358	-0.53184	0.359701	-1.47856	0.139257
ARFGEF3	10.1363	-0.407137	0.275366	-1.47853	0.139266
ERAP2	3.76217	0.573479	0.387913	1.47837	0.139308
KRI1	1.80309	0.69285	0.468667	1.47834	0.139316
IST1	9.60636	0.381465	0.258053	1.47824	0.139343
ZNF611	5.5296	0.440928	0.298467	1.47731	0.139593
POLE4	2.67019	0.644154	0.436128	1.47699	0.139679
DSCAML1	2.89707	-1.15535	0.783091	-1.47537	0.140112
IPO9	12.1163	-0.332406	0.225334	-1.47517	0.140167
RAP2A	5.90667	-0.397759	0.269684	-1.47491	0.140238
EMP1	53.7916	-0.543714	0.368855	-1.47406	0.140465
SYNPR	0.991157	1.15987	0.78697	1.47384	0.140525
SELENOI	4.87115	-0.432383	0.293539	-1.473	0.140751
LIG4	0.513319	1.89656	1.28792	1.47257	0.140867
PPT2	3.99796	-0.570996	0.387812	-1.47235	0.140925
FANCC	13.2013	0.308886	0.209837	1.47203	0.141014
VPS29	4.38537	-0.462883	0.314482	-1.47189	0.141051
MKNK1	4.49418	-0.450374	0.30609	-1.47138	0.141189
MANBAL	2.26895	0.723745	0.491901	1.47132	0.141204
IFFO2	2.33956	-0.635966	0.432252	-1.47129	0.141214
MYLK-AS1	1.44561	0.934556	0.635361	1.47091	0.141317
PIP4K2A	28.0406	0.230515	0.156758	1.47051	0.141424
CFAP97	3.9432	0.715669	0.486684	1.4705	0.141426
MT-CO2	21.2965	0.492287	0.334802	1.47038	0.141459
CCAR2	1.85958	-0.719893	0.489671	-1.47016	0.141519
DICER1-AS1	0.677262	1.23296	0.838719	1.47005	0.141548
ARHGEF3	34.0985	-0.231231	0.157442	-1.46867	0.141921
ZBTB11	5.4967	0.517102	0.352127	1.46851	0.141966
POLD1	1.20609	0.913948	0.622381	1.46847	0.141977
COX7A2L	3.43741	0.532824	0.362939	1.46808	0.142082
TOMM6	1.69476	0.721013	0.491161	1.46798	0.14211
RPS6KA2	112.222	0.195051	0.132875	1.46793	0.142122
SORBS2	95.0091	0.350155	0.238586	1.46763	0.142205
RFT1	1.51878	-0.724768	0.493988	-1.46718	0.142327
MAIP1	1.42775	0.818964	0.558444	1.46651	0.142509
PPP1R13L	4.52917	-0.501048	0.341705	-1.46632	0.142562
ZNF79	0.798734	1.56854	1.07064	1.46505	0.142907
VEZF1	3.55671	0.563282	0.384702	1.4642	0.143139
FBXO30	0.978737	1.11212	0.759603	1.46408	0.143172
DIPK2B	18.485	0.538734	0.368017	1.46388	0.143226
C19orf53	1.24751	0.876024	0.598489	1.46373	0.143269
EIF3H	14.6723	-0.33196	0.226814	-1.46358	0.143309
RSL1D1	2.10253	0.709667	0.485045	1.4631	0.143441
AC104041.1	2.64762	-1.72046	1.17604	-1.46293	0.143486
AP2A1	4.76191	0.496025	0.339076	1.46287	0.143503
HEATR3	1.78303	0.746386	0.510252	1.46278	0.143528
SPATA5L1	1.09164	1.0689	0.730944	1.46235	0.143645
RPL17	8.30817	0.437024	0.299023	1.4615	0.143877
SNRNP70	10.8025	0.351804	0.240767	1.46118	0.143966
NME2	2.45294	0.70174	0.480285	1.46109	0.143991
NCAPD2	2.48875	0.592566	0.405574	1.46106	0.144
FKTN	4.76267	-0.482346	0.33017	-1.4609	0.144042
HSBP1	1.83699	0.736436	0.504149	1.46075	0.144084
GABRR2	1.94924	1.30508	0.89347	1.46069	0.144101
CCZ1B	2.4509	-0.64402	0.440915	-1.46064	0.144113
LINC00472	78.7867	0.345614	0.236666	1.46035	0.144195
GLRX2	1.34654	0.936803	0.641512	1.4603	0.144206
ADAM32	2.20024	0.749379	0.513256	1.46005	0.144277
CDRT4	6.92483	0.466575	0.319589	1.45992	0.144312
KLHL9	1.4527	0.806257	0.552318	1.45977	0.144353
RPA1	4.68029	-0.516011	0.353497	-1.45973	0.144364
POFUT1	1.69521	-0.730775	0.500628	-1.45972	0.144368
NR1H3	0.756502	1.48771	1.01963	1.45907	0.144545
SNHG29	2.2831	0.680567	0.466558	1.4587	0.144648
AL354836.1	0.886853	1.61264	1.10586	1.45826	0.144769
AL158071.3	1.19555	1.15486	0.792637	1.45698	0.145121
AC105052.4	4.16551	-0.487489	0.334634	-1.45678	0.145176
AL033523.1	16.8472	0.444571	0.305222	1.45655	0.145242
ANKRD17	60.4297	0.183612	0.126098	1.45611	0.145362
RANBP10	7.57539	-0.324009	0.222574	-1.45574	0.145465
AL390198.1	3.95529	0.463711	0.318824	1.45444	0.145824
STXBP6	41.2956	-0.393844	0.271092	-1.45281	0.146277
NRIR	2.43387	-0.693913	0.478117	-1.45135	0.146683
RPL9	5.93218	0.405313	0.279346	1.45094	0.146797
TSR1	2.21921	0.594664	0.409912	1.45071	0.14686
TRIM22	11.6818	0.338412	0.233284	1.45064	0.146879
SPTBN1	123.085	-0.231871	0.15984	-1.45064	0.146879
RORA	34.7482	-0.315391	0.217443	-1.45045	0.146932
TDRD7	5.61568	0.408445	0.281739	1.44973	0.147134
SRFBP1	6.48207	0.500453	0.345207	1.44972	0.147137
CALHM2	0.864538	0.990805	0.683846	1.44887	0.147373
MRPL33	8.31263	-0.400316	0.276329	-1.4487	0.147423
OSTM1	2.96284	0.509454	0.351693	1.44858	0.147456
WNK1	40.498	-0.169914	0.117312	-1.44839	0.147508
EEF1D	6.35834	0.405062	0.279665	1.44838	0.147511
AP002518.2	0.813093	1.42498	0.984307	1.4477	0.147702
PGPEP1	2.72808	0.556567	0.384735	1.44662	0.148002
NRIP1	21.8674	0.317163	0.219251	1.44658	0.148016
VPS50	13.4269	0.321003	0.221925	1.44645	0.148051
DYNLRB1	1.84214	0.659901	0.456231	1.44642	0.148059
TBC1D30	4.33534	0.537712	0.371799	1.44624	0.148109
RECK	7.5919	0.34027	0.235369	1.44569	0.148264
TTC8	1.62261	0.730743	0.505655	1.44514	0.148419
PBX3	18.8623	0.390721	0.270774	1.44298	0.149026
FAM92A	1.42996	0.928127	0.643345	1.44266	0.149117
RORB	0.807247	-0.906364	0.628677	-1.4417	0.149387
TRIM56	12.7562	0.396837	0.275278	1.44159	0.149419
GCA	3.68822	0.484035	0.335827	1.44132	0.149493
RBBP5	3.58546	0.653133	0.453151	1.44131	0.149496
DNAJC24	5.29806	-0.506764	0.351605	-1.44129	0.149504
C16orf87	0.880165	1.07012	0.74249	1.44126	0.149512
COL21A1	1.91531	-0.977759	0.678456	-1.44115	0.149541
CAMK2D	92.5266	0.238877	0.165764	1.44107	0.149565
WDR61	3.31329	-0.480588	0.33353	-1.44092	0.149609
SNX4	9.27206	-0.329791	0.228947	-1.44047	0.149735
SEM1	13.7811	0.437252	0.30362	1.44013	0.149831
MIPEP	5.42264	-0.400458	0.27815	-1.43972	0.149947
STON1-GTF2A1L	2.43908	0.850155	0.59053	1.43965	0.149967
ANKRD45	0.448247	1.41486	0.982821	1.43959	0.149982
NKTR	71.8723	-0.205104	0.142631	-1.43801	0.150432
FUT8	85.1404	-0.294122	0.204546	-1.43793	0.150455
TET1	1.5937	-0.851789	0.592407	-1.43784	0.150478
RTN3	13.3439	0.383148	0.266547	1.43745	0.15059
SH3BP2	8.01706	0.466847	0.32518	1.43566	0.151099
ZNF606	1.35131	0.755984	0.526663	1.43542	0.151167
SLC7A5	43.5136	0.724861	0.505	1.43537	0.151182
BAHCC1	1.88642	0.698709	0.486807	1.43529	0.151205
D2HGDH	2.52774	0.602881	0.420049	1.43526	0.151212
ZNF83	25.8553	0.315865	0.220091	1.43516	0.151243
PTRH1	0.801923	1.36065	0.948368	1.43473	0.151364
TRAF2	1.86025	-0.631915	0.44051	-1.43451	0.151428
NTPCR	2.88428	0.523243	0.364826	1.43423	0.151508
SERINC1	8.31201	0.35392	0.246776	1.43418	0.151522
DAB1	4.57145	-0.618417	0.43155	-1.43301	0.151854
TMED7	3.18677	0.546987	0.381763	1.43279	0.151917
SLC35E4	4.40308	0.558405	0.389756	1.4327	0.151943
ZCCHC17	4.32042	-0.543235	0.37933	-1.43209	0.152118
AC105916.1	1.07153	-1.40129	0.978707	-1.43178	0.152207
TNIP2	2.70689	0.69305	0.484108	1.4316	0.152258
ARGLU1	77.7199	-0.26195	0.183077	-1.43082	0.152482
TAF15	22.191	0.256267	0.17911	1.43078	0.152492
AC095032.1	1.11113	1.12846	0.788824	1.43056	0.152557
PRORP	8.51571	0.467544	0.326835	1.43052	0.152567
FLACC1	0.893948	1.0816	0.756223	1.43026	0.152641
BORCS5	8.42606	-0.432639	0.302489	-1.43026	0.152642
SYNJ1	9.24506	-0.320753	0.224664	-1.4277	0.153377
RPL7	4.47286	0.607919	0.425929	1.42728	0.153499
SHOC2	21.4662	0.28674	0.200913	1.42719	0.153526
PDE6D	4.21558	0.477553	0.334639	1.42707	0.15356
DPP6	2.72872	0.579861	0.406377	1.4269	0.153608
KCNJ14	0.794465	1.29016	0.904263	1.42675	0.153651
ARHGEF37	4.82344	0.489998	0.343537	1.42634	0.153771
ALG10B	1.16021	0.829395	0.581512	1.42627	0.153789
PHF21A	31.9573	0.279724	0.196222	1.42555	0.153999
NFKBID	1.53125	-0.978023	0.686097	-1.42549	0.154016
ATRAID	1.13626	0.907446	0.63687	1.42485	0.1542
PCCA-DT	2.73009	0.5832	0.409342	1.42472	0.154237
SMTN	2.3928	0.686602	0.482034	1.42438	0.154335
ADD1	132.861	0.324039	0.22761	1.42366	0.154545
NEIL1	4.48787	0.474181	0.333107	1.42351	0.154589
UGP2	6.97424	0.419801	0.295069	1.42272	0.154817
LCA5	3.94667	0.582506	0.409495	1.4225	0.154881
IFNGR2	6.2054	0.374886	0.263598	1.42219	0.154972
DENND1B	17.3807	-0.338479	0.238013	-1.4221	0.154997
PHF19	0.913786	1.1822	0.831312	1.42209	0.155
ANO10	26.8581	-0.21793	0.153251	-1.42205	0.155013
KIAA1324L	8.90295	-0.411809	0.289599	-1.42199	0.155028
RPL13A	9.62889	0.412689	0.290233	1.42192	0.155049
BX284613.2	1.26473	1.13777	0.800588	1.42117	0.155268
DLG5	7.18194	-0.483009	0.339994	-1.42064	0.155422
C2orf69	2.27981	0.834413	0.587476	1.42033	0.15551
UBE2G2	10.305	0.291385	0.205185	1.42011	0.155576
LDHB	2.03012	0.712564	0.50215	1.41903	0.155891
ARAP3	17.5843	-0.276781	0.195184	-1.41805	0.156175
RPL4	4.96828	0.420482	0.29653	1.41801	0.156188
ITPKB	13.8937	0.442571	0.312112	1.41799	0.156194
RNF157	3.03653	-0.631292	0.445305	-1.41766	0.15629
ZBTB40	3.53076	0.465189	0.328162	1.41756	0.15632
WRNIP1	3.87741	0.416237	0.293831	1.41659	0.156603
GNPNAT1	1.76695	-0.794022	0.560578	-1.41643	0.156648
UBE2N	4.50534	0.475577	0.335797	1.41626	0.156699
ZNF500	1.77658	0.809117	0.57134	1.41617	0.156725
NMT2	13.0926	0.482045	0.340424	1.41601	0.156772
TNRC6B	65.9825	0.182304	0.128751	1.41595	0.156791
TIGAR	3.62679	0.555717	0.392541	1.41569	0.156866
POLL	1.38093	0.722293	0.510292	1.41545	0.156936
NUP88	5.34824	0.404215	0.285769	1.41448	0.157221
SURF1	0.658391	1.71206	1.21061	1.41421	0.157299
PRRG1	17.8838	0.344824	0.243851	1.41408	0.157339
CFL1	6.25472	0.495383	0.350403	1.41375	0.157435
LTV1	1.77884	-0.685935	0.4854	-1.41313	0.157617
TMEM8B	1.0488	-0.813297	0.575596	-1.41297	0.157666
GOLM1	7.18627	0.467129	0.330633	1.41283	0.157705
AC005225.3	0.803202	1.47627	1.04499	1.4127	0.157743
MICALL1	2.63407	-0.672721	0.476266	-1.41249	0.157806
PXDNL	3.4116	-0.652656	0.462175	-1.41214	0.157908
CBFB	23.1372	0.317765	0.225038	1.41205	0.157935
ANKRD28	65.615	0.236829	0.167724	1.41202	0.157945
GMPS	7.35467	0.415341	0.294163	1.41194	0.157967
PTK2	127.11	-0.141468	0.100203	-1.41181	0.158005
TMEM64	1.87303	0.612981	0.434232	1.41164	0.158055
VPS8	20.2946	0.242991	0.17215	1.4115	0.158096
AC007319.1	8.33672	-0.678759	0.48091	-1.41141	0.158125
CLTCL1	2.17696	0.664816	0.471145	1.41107	0.158225
ACAD10	3.15768	-0.495246	0.35102	-1.41088	0.158281
AASS	5.75283	0.416335	0.295115	1.41075	0.158318
TMEM63A	7.16447	-0.355886	0.252278	-1.41069	0.158337
EIF3E	10.1647	0.321594	0.228002	1.41048	0.158397
MAPKBP1	11.1524	0.353959	0.251027	1.41004	0.158527
AC016831.7	10.8117	0.333112	0.236255	1.40997	0.158548
VPS26A	7.43753	-0.353881	0.251004	-1.40986	0.158581
NDUFS8	1.54258	1.08189	0.767614	1.40942	0.15871
C22orf39	0.735238	1.04062	0.73857	1.40897	0.158844
ZIC5	1.73081	0.702784	0.498874	1.40874	0.158912
BTNL8	1.13212	1.89083	1.3425	1.40844	0.159
CSRP2	3.43775	-0.629096	0.446961	-1.4075	0.159281
BROX	2.97613	0.516212	0.36683	1.40722	0.159361
CTSB	7.81411	0.42621	0.302934	1.40694	0.159446
SHC1	3.28115	0.632292	0.449443	1.40683	0.159476
CYB5R1	0.750932	1.16509	0.828178	1.40681	0.159485
MRPL45	1.68219	0.661444	0.470451	1.40598	0.15973
SLC5A4	10.4119	-0.367651	0.261498	-1.40594	0.159741
CSTB	2.54223	0.678544	0.482688	1.40576	0.159795
CHERP	2.92189	0.586751	0.417432	1.40562	0.159837
VWA3A	0.394466	1.8624	1.3252	1.40537	0.15991
SBF2	88.8522	0.172213	0.122567	1.40505	0.160006
PALMD	68.2696	0.296099	0.210827	1.40446	0.16018
THOC1	10.8324	0.279804	0.199254	1.40426	0.160241
NUP214	19.6054	-0.256216	0.182484	-1.40404	0.160306
AC010149.1	0.717367	1.04447	0.744034	1.40379	0.160382
GPR176	1.34492	-0.950076	0.676844	-1.40369	0.160412
AC105285.1	2.01148	0.81006	0.577307	1.40317	0.160566
CTSC	2.8393	0.586847	0.418547	1.40211	0.160883
GPATCH11	2.41139	0.816889	0.58262	1.4021	0.160887
HEY1	17.3263	-0.527786	0.376453	-1.402	0.160916
KATNBL1	17.7215	0.242359	0.172896	1.40176	0.160987
TCP1	3.6201	0.498175	0.355657	1.40072	0.161299
TTC14	12.3682	0.280092	0.200059	1.40005	0.161499
ZSCAN32	1.26833	1.05876	0.757182	1.39829	0.162025
AP000787.1	4.75769	0.577641	0.413157	1.39812	0.162078
C1GALT1C1	0.69823	1.21298	0.867624	1.39804	0.1621
ZNF334	0.669585	1.78822	1.28047	1.39653	0.162554
ILK	5.46099	-0.429178	0.307319	-1.39652	0.162557
CLDN10	4.13648	0.630582	0.45158	1.39639	0.162597
AP003086.1	1.87503	0.715693	0.512645	1.39608	0.162691
LAMA3	80.8795	-0.276522	0.19808	-1.39601	0.162711
IFT52	3.41746	-0.446613	0.319953	-1.39587	0.162753
GIMAP2	1.32519	1.09652	0.785768	1.39548	0.162871
PAX8-AS1	7.82049	0.58407	0.418662	1.39509	0.16299
GRAMD1C	4.33604	0.465539	0.333747	1.39489	0.16305
C1orf52	2.8622	-0.514493	0.368921	-1.39459	0.16314
UXT	1.12491	0.955391	0.685173	1.39438	0.163203
DYNC1LI2	8.76636	-0.340982	0.244556	-1.39429	0.16323
STMN2	1.20129	0.842717	0.604592	1.39386	0.16336
CDC23	2.29703	0.641235	0.460073	1.39377	0.163388
TTLL3	11.6463	-0.304194	0.218267	-1.39368	0.163415
FUT11	3.15555	0.522539	0.375	1.39344	0.163488
CBFA2T2	17.997	-0.224299	0.160984	-1.3933	0.163528
AC017050.1	0.750868	1.48688	1.06717	1.3933	0.16353
SNHG9	0.911151	0.949542	0.681761	1.39278	0.163686
DLC1	31.5059	-0.409821	0.294373	-1.39218	0.163867
SHLD1	6.80564	-0.449468	0.322856	-1.39216	0.163873
SPRY1	4.82511	0.934627	0.671355	1.39215	0.163877
SHC2	16.4043	0.378576	0.271992	1.39186	0.163964
ATG14	4.55522	0.470147	0.337853	1.39157	0.164052
AC002377.1	2.42858	-0.643658	0.462579	-1.39146	0.164087
WDR89	1.9927	0.611413	0.439457	1.39129	0.164137
AL160006.1	0.589921	1.58299	1.1379	1.39115	0.164181
FSIP2	1.42167	-1.25246	0.900364	-1.39105	0.164209
PTMA	58.5702	-0.411526	0.295861	-1.39095	0.164242
FYTTD1	4.3279	0.458932	0.329947	1.39092	0.164248
DHX40	2.54271	-0.53157	0.382212	-1.39077	0.164294
KLHL32	3.07137	-0.711404	0.511672	-1.39035	0.164422
FRMPD4	3.10115	-0.561618	0.404009	-1.39011	0.164495
ZNF337	3.59592	-0.462907	0.333037	-1.38995	0.164543
SRARP	5.73855	0.501405	0.360763	1.38985	0.164576
PPP1R26	0.683816	1.0694	0.769514	1.38971	0.164618
MAP7	4.94692	-0.519837	0.374179	-1.38928	0.164749
CASP10	15.1112	0.280472	0.201887	1.38925	0.164756
DNAJC3	15.0955	0.262109	0.188679	1.38918	0.164777
WDSUB1	7.09373	-0.465366	0.335004	-1.38913	0.164792
RGMB	1.24515	0.788225	0.567481	1.38899	0.164836
ZFP41	1.76719	-0.737363	0.531023	-1.38857	0.164963
ATP10A	263.223	0.275849	0.198777	1.38773	0.165219
ZNF808	4.60078	0.489173	0.352524	1.38763	0.16525
TM9SF1	0.681336	1.42204	1.02497	1.3874	0.165321
CREG2	0.775399	-1.04969	0.756899	-1.38683	0.165494
DENND1A	79.4895	0.180472	0.130188	1.38625	0.165672
HS6ST1	6.98256	0.413833	0.298741	1.38526	0.165974
NIFK-AS1	2.79808	0.692935	0.500411	1.38473	0.166135
TSHZ1	11.2249	0.37917	0.273986	1.3839	0.166388
RNPEPL1	1.3616	0.783376	0.566121	1.38376	0.166432
MAGI1	87.809	0.248048	0.179275	1.38362	0.166475
OSBPL8	22.1132	-0.227929	0.164744	-1.38353	0.166502
MCM8	1.83463	0.738122	0.533508	1.38353	0.166503
AC019186.1	3.90399	0.530008	0.383261	1.38289	0.166698
SLC2A4RG	1.19322	0.883385	0.6388	1.38288	0.166701
COASY	0.93137	1.07509	0.777434	1.38286	0.166707
MBTD1	13.4102	0.266461	0.192772	1.38226	0.166892
AC010997.3	0.678359	1.31408	0.950855	1.38199	0.166974
EIF4ENIF1	4.28829	0.464691	0.336325	1.38167	0.167072
PLXND1	14.6255	-0.293874	0.212765	-1.38122	0.167213
CDK11B	4.57121	-0.437247	0.316872	-1.37989	0.167622
LYRM7	1.70577	0.860704	0.623846	1.37967	0.167687
ZNF493	5.58949	0.364615	0.264415	1.37895	0.167911
SLFN12	3.64264	0.540977	0.392409	1.37861	0.168017
ZNF248	6.57353	0.348286	0.252686	1.37833	0.1681
IWS1	13.6731	0.248441	0.180323	1.37775	0.16828
MN1	2.19167	-0.701625	0.50935	-1.37749	0.168361
NUMB	41.6023	-0.180575	0.131141	-1.37695	0.168529
SLC9A2	0.831634	-1.26953	0.92212	-1.37675	0.168589
AC079352.1	0.624752	1.54943	1.12552	1.37663	0.168628
DISC1	22.0072	0.248136	0.180278	1.37641	0.168696
DHRS7	2.44929	0.680258	0.494351	1.37606	0.168802
ELAVL2	0.853511	1.38353	1.00579	1.37556	0.168957
FAM222B	21.2462	0.275599	0.2004	1.37525	0.169055
PYROXD1	1.92014	0.819973	0.596248	1.37522	0.169062
NUP62	1.61726	0.795429	0.578543	1.37488	0.169168
PPP1R10	12.6926	-0.385089	0.280161	-1.37453	0.169278
PCF11	9.8078	0.322189	0.234422	1.3744	0.169319
LRP5	4.25519	-0.519867	0.378282	-1.37429	0.169353
STX8	34.9304	-0.202008	0.146993	-1.37427	0.169358
TIMM50	0.799028	1.25552	0.91362	1.37423	0.16937
AC010148.1	1.51177	-0.861419	0.62708	-1.3737	0.169535
SRCAP	6.10524	0.341993	0.248984	1.37356	0.16958
GNLY	0.873803	1.65607	1.20592	1.37328	0.169667
RFK	2.15286	0.678368	0.493984	1.37326	0.169672
[truncated: 14,968 more rows]

## Sheet: Capillary
gene_id	baseMean	log2FoldChange	lfcSE	stat	pvalue
RANBP17	61.0615	-0.889172	0.141338	-6.29111	3.15195e-10
HECW2	35.6038	-1.17817	0.19047	-6.1856	6.1868e-10
ARMC9	20.5031	-1.26367	0.206041	-6.13313	8.61691e-10
MT1X	37.6762	2.08424	0.341459	6.10392	1.03495e-09
SLCO4A1	226.04	1.90659	0.316332	6.02718	1.6685e-09
YBX3	151.663	1.49686	0.2507	5.97072	2.36208e-09
MT2A	345.093	1.48216	0.248239	5.97071	2.36227e-09
CTNNA2	286.929	-1.75263	0.295362	-5.93384	2.95933e-09
LRRFIP1	106.554	0.836613	0.141399	5.91668	3.28497e-09
CEBPD	67.8825	1.86101	0.319666	5.82174	5.82398e-09
PLOD2	123.52	1.41886	0.243748	5.82104	5.84843e-09
GPCPD1	713.469	-1.69497	0.292082	-5.80308	6.51078e-09
MAFF	41.3509	2.40943	0.418133	5.76236	8.2946e-09
EML1	236.236	-1.09641	0.191307	-5.73115	9.975e-09
AL512662.2	13.6347	-1.05919	0.185426	-5.71221	1.11519e-08
MFHAS1	153.17	-0.884273	0.154888	-5.7091	1.13576e-08
KIAA1217	107.424	-1.41331	0.248695	-5.6829	1.32428e-08
PLPPR4	69.3876	-1.51789	0.270345	-5.61464	1.96974e-08
RNF24	24.3342	1.58369	0.28426	5.57129	2.52856e-08
NOTUM	4.96659	-2.06377	0.370721	-5.56691	2.59295e-08
CCDC171	21.5713	-1.1564	0.208066	-5.55783	2.73154e-08
WNT2B	66.7023	1.32132	0.239542	5.51604	3.46716e-08
SHLD1	91.4773	-1.2316	0.223381	-5.51347	3.51829e-08
IFI44L	133.682	-1.51182	0.275897	-5.47966	4.26149e-08
ACTN2	45.3764	-1.89366	0.345617	-5.47906	4.27587e-08
AL078604.4	43.6575	1.5045	0.274757	5.47575	4.35666e-08
TSPAN5	455.666	-0.649737	0.120218	-5.40464	6.494e-08
ASRGL1	68.4817	1.78465	0.33301	5.35916	8.36084e-08
SLC28A2	2.89629	-2.70564	0.505106	-5.35657	8.48149e-08
NEAT1	3449.79	1.0813	0.202229	5.34688	8.94857e-08
ADAMTS9	530.836	1.78895	0.334704	5.34488	9.04764e-08
CHL1	32.5593	1.57656	0.295084	5.34275	9.15481e-08
TNFRSF6B	28.0859	2.81098	0.526513	5.33887	9.35287e-08
NCALD	118.416	-1.4897	0.280425	-5.3123	1.08253e-07
HLA-DQB1	7.01697	1.99006	0.375903	5.29407	1.19622e-07
MT1A	8.28983	3.13664	0.592943	5.28995	1.22353e-07
NID2	12.8507	-2.06115	0.391164	-5.26927	1.36968e-07
AP000695.1	14.6811	1.18146	0.224574	5.26091	1.43347e-07
PSTPIP2	12.346	-1.64691	0.313668	-5.25047	1.5171e-07
S1PR1	73.5009	1.24716	0.237753	5.24564	1.55744e-07
FAM155A	394.293	-1.37632	0.263366	-5.22589	1.73324e-07
CDKN1A	31.2533	1.5625	0.29934	5.21981	1.79105e-07
SOCS3	24.0317	2.42214	0.464624	5.21311	1.85698e-07
LDHA	36.3415	1.05453	0.203093	5.19233	2.07677e-07
LRRC8C	163.635	-0.583777	0.112947	-5.16859	2.35871e-07
PHF10	64.3783	0.960227	0.187406	5.12378	2.9947e-07
EBF1	517.709	-0.714035	0.139928	-5.10289	3.34514e-07
MIR34AHG	30.1709	-1.17888	0.231224	-5.09844	3.42471e-07
GJA1	37.7672	1.16265	0.229215	5.07231	3.93023e-07
CLYBL	27.9659	-1.03242	0.204381	-5.05145	4.38461e-07
SRARP	74.4036	0.65832	0.13044	5.04692	4.4898e-07
MTFP1	8.8528	1.93399	0.383244	5.04638	4.50254e-07
SLC12A2	227.863	-0.82354	0.163487	-5.03735	4.72019e-07
TGM2	305.645	0.98858	0.196694	5.02599	5.00852e-07
LMCD1-AS1	41.4502	-1.30123	0.25905	-5.02306	5.0854e-07
AP001037.1	52.1631	1.992	0.39816	5.003	5.64437e-07
HILPDA	25.684	1.90918	0.383109	4.9834	6.24772e-07
EDN3	18.7203	-2.03385	0.408328	-4.98092	6.32822e-07
TCAF2	5.56448	1.65089	0.331637	4.97802	6.42392e-07
STK33	44.7028	-1.5562	0.313594	-4.96247	6.96009e-07
BNIP3L	46.0514	0.790347	0.16004	4.93842	7.87572e-07
GPR4	22.0447	1.47294	0.298606	4.93271	8.10965e-07
CXCL12	30.7281	-1.77302	0.360469	-4.91864	8.71495e-07
PON2	272.87	0.920441	0.18746	4.91006	9.10479e-07
STAT3	350.689	0.821378	0.167727	4.89712	9.72523e-07
GALNT18	1390.67	0.652104	0.133462	4.88607	1.02867e-06
KIAA1324L	91.9676	-0.585475	0.120452	-4.86064	1.17009e-06
LINC01515	72.7506	-1.16143	0.240652	-4.82618	1.39179e-06
ANKRD12	408.832	0.536685	0.111347	4.81991	1.43622e-06
TARBP1	16.9062	-1.53656	0.319043	-4.81616	1.46346e-06
CRBN	60.6188	0.492664	0.102555	4.80391	1.55594e-06
DDHD2	44.693	-0.672165	0.140764	-4.77513	1.7959e-06
STAU2	343.305	0.801517	0.168155	4.76654	1.87412e-06
AOPEP	147.311	-0.388742	0.0818273	-4.75076	2.02657e-06
SEMA6B	66.2626	1.3745	0.289743	4.74387	2.09676e-06
SERTAD1	17.8916	1.30834	0.276146	4.73785	2.15999e-06
ZFP36L2	15.9458	1.30967	0.277149	4.72551	2.29535e-06
HERC6	69.7893	-1.28006	0.271168	-4.72053	2.35232e-06
MAP2K1	77.5765	0.599818	0.127105	4.71909	2.36902e-06
CSNK1E	73.3949	0.896434	0.190073	4.71626	2.40224e-06
ASAP2	88.7013	-0.556678	0.118384	-4.70231	2.57239e-06
LRRC17	15.5807	-2.22423	0.473144	-4.70096	2.58941e-06
SH3TC2-DT	4.97982	-2.62647	0.559233	-4.69655	2.64588e-06
KIAA1841	53.5389	-0.626905	0.133643	-4.69088	2.72028e-06
RAPGEF2	759.451	-0.305257	0.0650795	-4.69052	2.72511e-06
UPP1	40.3508	1.71031	0.365233	4.68278	2.83006e-06
CARHSP1	41.1808	1.20243	0.257293	4.67339	2.96271e-06
THSD1	48.4527	-0.799932	0.171735	-4.65794	3.19392e-06
VCAM1	6.1172	-1.87444	0.402593	-4.65592	3.22539e-06
PRKCA	232.072	0.484771	0.104216	4.65161	3.2936e-06
SNHG20	22.7585	1.26505	0.272067	4.64977	3.32302e-06
IL15RA	31.5366	0.765039	0.164583	4.64833	3.34625e-06
TRERF1	24.5831	-2.07846	0.447189	-4.64782	3.35457e-06
ZMAT1	43.7197	-1.02828	0.221732	-4.6375	3.52642e-06
AC098617.1	39.7426	-1.18577	0.255979	-4.63228	3.61666e-06
SLC16A14	76.5834	-1.20783	0.260983	-4.62801	3.69198e-06
CSRNP1	20.8791	1.44138	0.31175	4.62351	3.77308e-06
TMEM72-AS1	10.9405	-1.43531	0.310782	-4.61838	3.86747e-06
UFD1	29.7348	0.646499	0.140003	4.61774	3.87935e-06
MYLK2	9.17723	-1.84814	0.400394	-4.6158	3.91586e-06
MFAP3	71.8352	1.02017	0.221047	4.61517	3.92768e-06
FANCI	17.8384	1.13321	0.24588	4.60879	4.0502e-06
MYO1D	50.1568	0.672932	0.146266	4.60075	4.20976e-06
TBL1X	173.202	-0.590657	0.128399	-4.60018	4.22136e-06
ELF2	362.846	0.600978	0.130866	4.5923	4.3838e-06
FKBP5	258.289	1.3261	0.28927	4.58431	4.55493e-06
FRYL	464.247	-0.296781	0.0648831	-4.57409	4.78302e-06
LINC00862	14.6718	1.18459	0.259274	4.56888	4.90342e-06
UBE2W	99.9589	0.645263	0.141467	4.56124	5.08521e-06
PLAUR	19.3567	1.72856	0.379064	4.56007	5.11355e-06
SLCO1A2	190.51	-1.93177	0.423706	-4.55922	5.1344e-06
DYNC2H1	33.728	-0.904944	0.198629	-4.55595	5.21485e-06
ABCG2	674.519	-0.983962	0.216297	-4.54913	5.38677e-06
TPD52	29.2209	-0.896307	0.197102	-4.54743	5.43045e-06
BDNF-AS	14.0338	-1.35628	0.298971	-4.53649	5.71988e-06
OGFRL1	23.4586	-1.05038	0.231582	-4.53568	5.7418e-06
RUNX1T1	237.051	-0.739099	0.163068	-4.53246	5.82998e-06
REEP3	172.678	0.697475	0.153892	4.53225	5.83588e-06
LAMA4	130.485	-1.0421	0.230109	-4.52872	5.93434e-06
LANCL2	13.3717	-0.841652	0.185952	-4.52617	6.00627e-06
GRAMD1A	46.6308	1.11264	0.246128	4.52058	6.16705e-06
KITLG	13.9193	-1.19547	0.264816	-4.51435	6.35106e-06
BICD1	210.318	-0.376876	0.0835695	-4.50974	6.49083e-06
CLDN5	622.284	0.685173	0.15259	4.49027	7.11314e-06
PGAP2	5.21283	-1.29586	0.288663	-4.48917	7.15024e-06
NFASC	36.4314	-0.936195	0.208851	-4.48259	7.37418e-06
AP001122.1	43.1267	-1.45928	0.325677	-4.48075	7.43799e-06
MAOB	7.9296	-1.71346	0.382529	-4.47929	7.489e-06
DCBLD1	47.1547	-0.752581	0.168297	-4.47176	7.75803e-06
CD93	11.4884	1.19298	0.266967	4.46865	7.87151e-06
DLL4	67.8273	1.0334	0.231339	4.46702	7.93159e-06
BCL6	15.8169	1.69255	0.378945	4.46648	7.95163e-06
RFX3	305.793	0.432548	0.096928	4.46257	8.09841e-06
TNFRSF10D	75.0706	0.96734	0.217361	4.45038	8.57177e-06
MT-ND1	83.8741	1.12385	0.252568	4.44967	8.60018e-06
TLN2	32.3593	-1.04318	0.234523	-4.4481	8.6634e-06
LRP10	17.263	0.815506	0.183513	4.44385	8.8365e-06
SYT15	14.2068	-1.36114	0.307109	-4.43209	9.33243e-06
HIF1A	75.8355	0.556198	0.125543	4.43034	9.40856e-06
HHAT	25.4196	-1.11016	0.250803	-4.42643	9.58062e-06
DLC1	261.155	-0.501355	0.113398	-4.42119	9.81581e-06
ZFYVE28	237.087	0.558813	0.126414	4.42049	9.84763e-06
ADK	206.422	-0.585152	0.13241	-4.41924	9.90466e-06
AC090630.1	29.608	-1.93081	0.436928	-4.41906	9.91313e-06
DMGDH	13.3302	-1.51527	0.34297	-4.41807	9.9587e-06
SNED1	335.706	-0.790885	0.179013	-4.41804	9.96021e-06
KDM7A	124.801	-0.613644	0.138993	-4.41494	1.01038e-05
IQCK	26.3729	-0.64723	0.146602	-4.41487	1.01072e-05
AL133346.1	48.2579	-1.62691	0.368936	-4.40974	1.03492e-05
TMC7	52.5285	-0.600767	0.136251	-4.40925	1.03729e-05
TGIF1	4.66059	1.14149	0.259135	4.40501	1.05779e-05
TMC1	16.5787	-1.54252	0.350285	-4.40361	1.06464e-05
MBNL2	168.572	-0.414501	0.0941596	-4.40211	1.07202e-05
TMEM154	13.0683	-1.2458	0.283191	-4.39913	1.08683e-05
MT-ND2	114.371	1.17436	0.267237	4.39445	1.11052e-05
GNA13	69.9514	0.602099	0.137103	4.39158	1.1253e-05
SRGAP2B	127.335	-0.580761	0.132258	-4.39114	1.12759e-05
CD59	193.133	0.910371	0.207426	4.3889	1.13925e-05
CDC7	14.2702	1.25896	0.28698	4.38692	1.14969e-05
BX664727.3	4.97366	-1.07112	0.24431	-4.38428	1.16371e-05
SFI1	52.9038	-0.705842	0.161091	-4.38163	1.17796e-05
AC010148.1	16.801	-1.75867	0.402522	-4.36912	1.24747e-05
NPNT	21.3567	-1.1476	0.262665	-4.36907	1.2478e-05
BHLHE40-AS1	14.7098	0.868128	0.198769	4.36752	1.25667e-05
PTTG1IP	147.001	0.544314	0.124636	4.36724	1.25828e-05
ATP1A1	104.399	0.998643	0.228712	4.36637	1.26327e-05
WIPI1	44.7448	0.767975	0.176056	4.3621	1.28821e-05
CDK2AP1	12.1884	1.03544	0.237608	4.35776	1.31401e-05
PCAT19	122.97	0.817142	0.187629	4.35509	1.33014e-05
USP54	333.639	-0.5888	0.135352	-4.35016	1.36041e-05
UXS1	51.4598	-0.636995	0.146482	-4.34862	1.36995e-05
MT1M	35.3452	1.56845	0.360918	4.34572	1.38818e-05
GPR146	29.8528	0.894496	0.206152	4.33902	1.43121e-05
PIM1	8.60893	1.64729	0.379844	4.33676	1.44597e-05
CSNK1A1	294.907	0.511237	0.118089	4.32926	1.49612e-05
PXN	128.588	0.732158	0.169266	4.32548	1.52201e-05
RASSF8-AS1	15.424	-0.995088	0.230978	-4.30815	1.64627e-05
FMNL2	191.462	0.98831	0.229682	4.30295	1.68541e-05
ELL2	182.359	1.17981	0.275236	4.28655	1.81472e-05
STARD4	55.4353	1.30818	0.305325	4.28454	1.83122e-05
AC092821.3	17.7748	-0.767769	0.179211	-4.28417	1.83422e-05
MSX1	12.3091	1.44427	0.337235	4.28268	1.84658e-05
IFI44	100.419	-0.754253	0.176357	-4.27685	1.89561e-05
HABP4	55.6833	-0.470102	0.109954	-4.27546	1.90744e-05
PPM1H	199.039	-0.74649	0.17461	-4.27519	1.90976e-05
SLC39A10	812.935	-0.825334	0.193212	-4.27166	1.94024e-05
ITPKC	22.5903	1.47409	0.345384	4.26799	1.97246e-05
UTRN	895.822	-0.439578	0.102999	-4.26779	1.97418e-05
MYO10	419.535	-0.603747	0.141598	-4.2638	2.00977e-05
BACE2	274.278	1.26858	0.297572	4.26311	2.01597e-05
TMTC2	148.766	0.822382	0.19308	4.25928	2.05084e-05
AC109927.1	34.6451	1.11451	0.261748	4.25797	2.0629e-05
HK1	77.1574	0.716186	0.168206	4.25778	2.06465e-05
RTN4RL1	6.97818	-1.9123	0.449344	-4.25576	2.08336e-05
SLC38A2	112.152	1.00777	0.236869	4.25457	2.09455e-05
CHSY1	421.994	0.926054	0.217781	4.25223	2.11652e-05
STAB1	12.5493	1.16565	0.274473	4.24685	2.16795e-05
DHRS3	20.8834	-1.54508	0.363826	-4.24675	2.16897e-05
RPH3AL	70.3117	0.448569	0.105831	4.23854	2.24981e-05
SHF	18.1493	-0.732058	0.172877	-4.23456	2.28999e-05
LDLRAD4	277.465	-0.648292	0.153142	-4.23328	2.30311e-05
ATOH8	65.4247	1.15326	0.272758	4.22816	2.35609e-05
CERK	102.812	0.852413	0.20181	4.22384	2.40172e-05
LAMA5	107.021	0.735955	0.174319	4.22188	2.42272e-05
FGD6	156.867	-0.702714	0.166638	-4.21701	2.47567e-05
CDA	55.3827	0.956825	0.226931	4.21637	2.48269e-05
SLC7A8	15.0849	-1.34285	0.318739	-4.21301	2.51989e-05
PRTG	117.351	-0.767105	0.18233	-4.20724	2.58508e-05
ZNF423	151.062	-0.570062	0.135497	-4.2072	2.58554e-05
DPH6	48.2996	-1.1317	0.269005	-4.20697	2.58816e-05
F11R	53.0833	0.722689	0.171981	4.20214	2.64406e-05
JARID2	185.476	-0.601623	0.14342	-4.19484	2.73063e-05
FGGY	28.3802	-1.06523	0.254293	-4.18896	2.80234e-05
PALMD	238.727	-0.595872	0.142321	-4.18681	2.82896e-05
SEMA3G	28.9106	-1.02209	0.244122	-4.18681	2.82906e-05
RAP2C-AS1	18.2994	-1.492	0.356657	-4.1833	2.87307e-05
ST3GAL6	170.406	-0.507753	0.121411	-4.18209	2.88844e-05
SOD2	76.7245	1.10865	0.2655	4.17569	2.9708e-05
TUBB4B	23.8181	1.15452	0.276766	4.17145	3.02663e-05
CMIP	156.401	0.961453	0.230658	4.16831	3.06865e-05
HLF	163.645	-1.17578	0.282265	-4.16552	3.10643e-05
NAALADL2	89.2013	-1.30253	0.313089	-4.16025	3.17901e-05
BMP2K	86.8855	-0.596658	0.143484	-4.15836	3.20539e-05
LMNTD1	14.2179	-1.89219	0.455283	-4.15608	3.23761e-05
IFI6	35.0538	-1.02251	0.246045	-4.15577	3.24199e-05
SYTL4	48.7267	1.02647	0.247033	4.15518	3.25026e-05
SOCS2	17.6614	1.2374	0.298156	4.15018	3.32218e-05
AC087672.2	11.9536	1.4279	0.344175	4.14876	3.34277e-05
LINC00476	18.6364	-0.648048	0.156227	-4.14811	3.35237e-05
AC018816.1	118.758	0.998218	0.240692	4.14729	3.3643e-05
FAM111A	36.8677	-0.506924	0.122304	-4.1448	3.40116e-05
FOSL1	8.05243	1.832	0.442225	4.14269	3.43249e-05
GREM2	12.6945	-2.0215	0.488117	-4.14142	3.45161e-05
PTMS	24.3461	1.0354	0.250035	4.14103	3.45744e-05
PDK1	53.5924	0.691039	0.166949	4.13923	3.48472e-05
KCTD8	311.127	1.11948	0.270762	4.13455	3.5565e-05
GPIHBP1	9.74365	-1.26363	0.305774	-4.13256	3.58747e-05
MRPL1	136.677	0.524034	0.12684	4.13145	3.60474e-05
AL139351.3	41.3889	-0.923858	0.22368	-4.13026	3.62351e-05
DGKI	60.8385	-1.25916	0.305232	-4.12526	3.70313e-05
SLC25A12	35.1844	-0.55683	0.135153	-4.12	3.78873e-05
BCL3	22.7375	1.42733	0.346744	4.11637	3.84892e-05
RPGR	271.492	1.19143	0.28948	4.11577	3.85888e-05
AC245297.3	12.0191	-0.748915	0.181972	-4.11555	3.86251e-05
SLC52A3	51.278	0.958442	0.232981	4.11382	3.89163e-05
MAP4K4	275.601	-0.404826	0.0984172	-4.11337	3.8993e-05
SLC22A5	70.8797	-0.878255	0.213577	-4.11212	3.92036e-05
CP	217.58	1.66455	0.404853	4.11149	3.93122e-05
MGMT	90.6284	-0.683832	0.166354	-4.1107	3.94468e-05
CPAMD8	20.6997	1.22011	0.296968	4.10856	3.98127e-05
SOX13	51.3369	-0.908281	0.221075	-4.10847	3.98281e-05
SRGAP2	296.853	-0.524179	0.127634	-4.1069	4.01001e-05
PPP1R18	17.2223	1.2794	0.311654	4.1052	4.0396e-05
ZNF559	30.9041	-0.664758	0.162012	-4.10315	4.07563e-05
LYPLAL1-DT	4.06668	-1.57476	0.383928	-4.10172	4.10092e-05
OSBP2	27.1961	0.884568	0.215693	4.10104	4.11292e-05
SH3GL1	49.4267	0.718355	0.17518	4.10067	4.11947e-05
GSAP	35.9262	-0.77398	0.188883	-4.09768	4.17308e-05
HBA2	9.75447	-2.01953	0.492955	-4.09678	4.18931e-05
FAM189A2	39.855	-0.660521	0.161261	-4.09598	4.20379e-05
ABHD17C	7.53951	-1.01929	0.248955	-4.09427	4.23502e-05
ITSN1	100.085	-0.438619	0.107162	-4.09303	4.25767e-05
ISM1	17.5297	-1.67167	0.408804	-4.08917	4.32912e-05
AC078883.1	44.5201	0.694875	0.170103	4.08502	4.40734e-05
2024-03-03	113.382	1.19432	0.292368	4.08499	4.40791e-05
GOLPH3	103.731	0.405082	0.0992619	4.08094	4.4854e-05
MAMLD1	18.9334	-1.17056	0.28753	-4.07109	4.67937e-05
ACSL5	161.938	0.892713	0.219431	4.06831	4.73561e-05
EZR	16.4326	0.742277	0.183009	4.05595	4.99305e-05
APPL2	75.6112	-0.394992	0.0975559	-4.04888	5.14629e-05
SLC35E4	18.5706	1.10996	0.274247	4.04729	5.18148e-05
DEK	53.0116	0.467095	0.115569	4.0417	5.30659e-05
DIS3L2	78.1006	-0.434833	0.107729	-4.03635	5.42889e-05
SRGAP2C	121.071	-0.587466	0.145621	-4.03421	5.47867e-05
DPEP2	11.4683	-1.47225	0.36503	-4.03323	5.50143e-05
KLF12	199	-0.653529	0.162437	-4.02327	5.73944e-05
RSAD2	28.8605	-1.1649	0.289825	-4.01934	5.83614e-05
CCDC7	71.0008	-1.02209	0.255356	-4.00263	6.26429e-05
TET1	11.3443	-1.58134	0.395805	-3.99524	6.46287e-05
NUBPL	37.2959	-0.605978	0.151699	-3.9946	6.48024e-05
STX18-AS1	29.5854	-0.82814	0.207331	-3.99429	6.48893e-05
NKD1	102.445	-0.940696	0.235652	-3.99188	6.5551e-05
AC104041.1	10.133	-2.16074	0.541497	-3.99031	6.59864e-05
FAM53B	38.6456	-0.52293	0.131199	-3.98579	6.72569e-05
FAM66C	14.536	-1.30484	0.327844	-3.98005	6.89021e-05
AL929091.1	172.961	1.43277	0.360002	3.97988	6.89496e-05
GAB3	23.536	-0.679527	0.170953	-3.97494	7.03973e-05
RGS6	74.7445	-1.06879	0.268887	-3.97487	7.04175e-05
TM7SF3	23.0422	-0.959102	0.241623	-3.96942	7.2048e-05
NKD2	9.20856	-1.28066	0.322641	-3.96929	7.2086e-05
PMEPA1	17.9234	0.857387	0.216586	3.95864	7.53771e-05
AC106791.1	6.19	-1.05487	0.266509	-3.9581	7.55474e-05
DNPEP	27.0105	0.582678	0.147268	3.95658	7.60302e-05
LTBP1	30.1778	-0.760867	0.192524	-3.95207	7.74789e-05
GGT5	82.1933	0.921231	0.233705	3.94186	8.08524e-05
TSC22D3	48.1962	0.749086	0.190099	3.94049	8.13142e-05
STXBP6	296.714	-0.831127	0.211124	-3.93667	8.26186e-05
MT-ND4	154.951	1.17762	0.299248	3.93528	8.3099e-05
MT1E	76.0864	1.18394	0.300955	3.93393	8.35685e-05
ABCA10	8.53739	-0.860418	0.219051	-3.92794	8.56782e-05
HTRA1	8.91089	-0.865823	0.220656	-3.92385	8.7144e-05
PECAM1	471.653	0.551372	0.14052	3.9238	8.71645e-05
TAPBPL	4.28077	-0.996091	0.253869	-3.92364	8.72195e-05
FAM107A	119.251	0.831014	0.211985	3.92016	8.84901e-05
COBLL1	1255.63	-0.376478	0.0961004	-3.91755	8.94537e-05
MTRF1L	21.093	0.788543	0.201483	3.91369	9.08962e-05
HLCS	131.897	-0.618088	0.158002	-3.9119	9.15711e-05
EIF2S2	39.2516	0.707369	0.180874	3.91085	9.1973e-05
FTCDNL1	8.13101	-1.48518	0.379792	-3.9105	9.21034e-05
ANKRD29	93.4024	-0.877558	0.224535	-3.90833	9.2938e-05
CELF2	265.084	-0.414212	0.106008	-3.90737	9.33051e-05
APBA1	32.2703	-0.685414	0.175526	-3.90492	9.42577e-05
FOXF1	27.6079	0.848258	0.217333	3.90304	9.4992e-05
ACVR1	282.075	-0.562776	0.144312	-3.89972	9.63032e-05
TRPC6	33.7547	-1.22845	0.315042	-3.89931	9.64688e-05
DDIT4	14.0506	1.17975	0.303161	3.89149	9.96302e-05
TMEM189	38.9595	0.981095	0.252151	3.8909	9.98731e-05
TRPM3	91.9319	-1.41518	0.363747	-3.89057	0.00010001
SPRED3	4.01757	2.19013	0.563717	3.88516	0.000102262
DCLK2	140.723	-0.359292	0.0924854	-3.88485	0.000102393
AC233296.1	117.679	-1.13608	0.29251	-3.88391	0.000102789
DTNB	68.3574	-0.396724	0.102194	-3.88205	0.000103578
DNM3	484.946	-0.570652	0.147018	-3.88152	0.000103805
KLF10	13.9735	0.930668	0.239922	3.87904	0.000104868
AC010976.2	5.07929	-1.81931	0.469081	-3.87845	0.000105123
AC104596.1	16.7696	-1.06601	0.274901	-3.8778	0.000105404
SPTBN2	5.23744	-0.926603	0.239305	-3.87205	0.000107923
PTP4A2	32.3421	0.625237	0.161493	3.87161	0.000108119
BTG1	31.9691	0.792028	0.204807	3.86719	0.000110098
RBKS	25.4754	1.10157	0.285038	3.86465	0.000111248
MT-CYB	95.673	1.31398	0.340056	3.86402	0.000111538
ITGA5	51.0289	0.919741	0.238178	3.86157	0.000112663
MIR3936HG	111.737	-0.741608	0.192238	-3.85776	0.000114433
RBP1	5.84728	-1.54546	0.400626	-3.8576	0.000114507
NIPAL2	34.8819	-0.821728	0.213055	-3.85689	0.00011484
DEPP1	85.0243	1.22404	0.317453	3.8558	0.00011535
AC107021.2	1.31186	2.1721	0.563504	3.85464	0.000115902
AC087627.1	10.313	1.36653	0.35485	3.85101	0.00011763
KIF20B	6.02315	-1.1973	0.311098	-3.84861	0.00011879
AC005699.1	3.38168	-1.67314	0.434898	-3.8472	0.000119477
ALDH5A1	5.34192	-1.07326	0.279044	-3.8462	0.000119966
RORA	358.172	-0.670948	0.174516	-3.84462	0.000120739
DUSP23	9.35031	1.46368	0.380783	3.84387	0.000121111
TPP2	68.585	-0.410204	0.106736	-3.84315	0.000121463
EHD2	32.4852	0.995725	0.259131	3.84256	0.000121759
NEK3	75.5955	-0.885965	0.230647	-3.84122	0.000122424
RGPD3	7.79044	-1.57183	0.409352	-3.8398	0.000123135
SRSF3	46.3929	0.472152	0.123051	3.83705	0.000124521
AL133410.1	6.12814	-1.19402	0.311186	-3.83701	0.000124539
MTHFD1L	82.7619	0.723777	0.188694	3.83572	0.000125199
SAMD5	10.346	-1.9128	0.498873	-3.83425	0.00012595
DIPK1B	10.2157	-1.09664	0.286024	-3.83407	0.000126042
SLFN13	18.8256	-0.865692	0.226059	-3.82949	0.000128408
LINC01473	121.703	-0.529935	0.138394	-3.82918	0.000128572
DDX60L	101.988	-0.635344	0.165966	-3.82816	0.000129105
OSGIN2	6.40504	-0.861786	0.225181	-3.82707	0.000129676
LEF1-AS1	19.744	-1.15487	0.301807	-3.82652	0.000129965
PRDX6	20.5655	0.6938	0.181362	3.82551	0.000130504
IL27RA	22.6312	0.823817	0.215433	3.824	0.000131303
PABPC1	65.4577	0.364833	0.0954084	3.82391	0.000131352
NACC2	97.1305	0.646437	0.169054	3.82385	0.000131382
PARVB	280.208	0.557229	0.145839	3.82085	0.000132992
LMCD1	122.881	-0.919154	0.240565	-3.82082	0.00013301
IRAK3	391.467	0.614495	0.160851	3.82027	0.000133305
TBC1D2	36.8573	0.77479	0.202905	3.81848	0.000134275
MYH10	41.808	-0.571841	0.149871	-3.81557	0.000135871
CDKN1C	4.27424	1.6164	0.423688	3.81507	0.000136143
EGFL7	273.03	0.52623	0.137972	3.81402	0.000136723
FOXN3	470.779	-0.430666	0.112961	-3.8125	0.000137566
NEO1	37.5209	-0.591232	0.155392	-3.80478	0.000141932
IL4R	319.507	1.14553	0.301153	3.80382	0.000142481
MOSMO	150.967	0.875512	0.230279	3.80196	0.000143557
AL445524.1	3.51304	1.74272	0.458426	3.80152	0.000143808
MTPN	47.6707	0.426127	0.112099	3.80133	0.00014392
ZNF532	136.211	-0.404172	0.106435	-3.79735	0.000146252
MBOAT2	54.7664	-0.87642	0.23097	-3.79452	0.000147929
UBE2D3	191.045	0.518328	0.136774	3.78966	0.000150853
UGP2	56.0585	0.705368	0.186166	3.78891	0.000151309
TK1	4.20518	1.93609	0.511413	3.78576	0.000153237
GDAP1	19.1936	-0.98242	0.259837	-3.78091	0.000156254
AHI1	110.184	0.411594	0.108901	3.77954	0.000157117
AC007611.1	6.22239	-1.77258	0.469141	-3.77834	0.000157877
KMT2E	324.656	0.3666	0.097132	3.77425	0.000160492
NPC1	74.4803	0.936162	0.248112	3.77314	0.000161207
KIAA1671	131.311	-0.60435	0.160192	-3.77266	0.000161515
GADD45B	43.1424	0.971163	0.25764	3.76946	0.000163602
RHOBTB1	127.921	-0.929103	0.246586	-3.76787	0.000164644
ZNF518A	60.3601	-0.688805	0.182959	-3.76482	0.000166672
PLA2G4C	25.8118	-1.04858	0.278606	-3.76367	0.000167439
APOLD1	344.726	0.830465	0.220786	3.7614	0.000168966
SLC16A2	79.9338	-0.434255	0.11549	-3.76011	0.000169839
RALGPS2	31.3427	0.630141	0.16763	3.75911	0.000170518
NOP53	10.421	0.813567	0.216494	3.75791	0.000171336
EPHA1-AS1	3.9404	1.56947	0.417815	3.75638	0.000172392
BBS5	10.5932	-1.06233	0.282918	-3.75491	0.000173401
CASP10	111.328	-0.492603	0.131208	-3.75437	0.000173781
AC113414.1	3.58435	-1.33288	0.355296	-3.75146	0.000175808
TOR1AIP2	53.2898	0.548095	0.146114	3.75116	0.000176021
VWA8	63.6483	-0.853795	0.227644	-3.75058	0.000176428
ADHFE1	6.79994	-1.00194	0.267506	-3.74548	0.000180048
MT-ND3	50.1959	1.322	0.35375	3.7371	0.000186156
PGM5	106.486	-0.748957	0.200419	-3.73696	0.000186257
ZNF362	22.7594	-0.963903	0.258129	-3.73419	0.000188324
RBM17	107.344	0.439619	0.11773	3.73414	0.000188356
PLCG1-AS1	5.55437	-1.04753	0.280575	-3.7335	0.000188834
CYB5A	11.821	-0.791551	0.212256	-3.72923	0.000192063
LRRC32	94.9598	0.906172	0.24306	3.72818	0.000192865
PARP12	74.8982	-0.464824	0.124721	-3.72692	0.000193835
SBNO2	35.3376	0.903425	0.242642	3.72328	0.000196652
RIC3	18.1043	-0.879878	0.236344	-3.72287	0.000196971
AUTS2	498.94	-0.279107	0.0750203	-3.72042	0.000198895
CCDC85C	12.5951	0.769943	0.207019	3.71918	0.000199867
CACNA2D1	35.4597	0.896713	0.241486	3.71331	0.000204563
ORC3	26.89	-0.701743	0.189138	-3.71022	0.000207079
MSH3	80.8295	-0.409218	0.110313	-3.70962	0.000207571
ACOX2	2.41939	-1.37912	0.37201	-3.70722	0.000209545
TBC1D32	43.8133	-0.627253	0.169221	-3.70671	0.000209966
CC2D2A	9.90394	-1.19043	0.321665	-3.70084	0.000214885
OCIAD2	7.62492	-0.872268	0.236027	-3.69563	0.000219342
KCTD12	57.9833	1.04961	0.284157	3.69378	0.000220947
INSR	504.24	0.721256	0.195613	3.68716	0.000226767
TSEN2	23.6878	-0.689467	0.187009	-3.68681	0.00022708
AC097376.3	59.0119	0.595211	0.161505	3.6854	0.000228343
SHROOM4	190.836	-0.403981	0.109622	-3.68521	0.000228513
SGPP2	324.239	0.390434	0.106054	3.68147	0.00023189
GNLY	10.4949	1.74698	0.474914	3.67852	0.000234591
AC073475.1	21.9132	-0.970547	0.264075	-3.67527	0.0002376
GMDS-DT	221.67	-0.739649	0.201323	-3.67394	0.000238841
EML5	18.2089	-0.730703	0.1989	-3.67373	0.000239038
TMEM232	13.4714	-1.25517	0.341982	-3.67028	0.000242284
AC021733.4	8.10027	-1.62462	0.4428	-3.66896	0.000243541
ENAH	77.5408	-0.406068	0.11083	-3.66386	0.000248439
PRKD1	168.313	-0.479875	0.131019	-3.66264	0.000249629
SLC41A3	20.4398	-0.887982	0.242636	-3.65974	0.000252475
FKBP1A	166.014	0.745427	0.203721	3.65906	0.000253147
VASP	27.5008	0.887346	0.242577	3.65799	0.000254202
PNP	15.857	1.43534	0.393725	3.64555	0.000266826
GNA12	53.9104	-0.422635	0.11596	-3.64465	0.000267759
SPOCK3	367.742	-0.882733	0.242585	-3.63886	0.00027385
VEZT	143.183	-0.401896	0.110469	-3.63807	0.000274686
RUNDC3B	274.353	-0.606321	0.166751	-3.63609	0.00027681
CDC14B	103.826	-0.392307	0.108016	-3.63193	0.00028131
ROGDI	7.14822	-1.20208	0.330998	-3.63167	0.000281595
PLSCR2	8.57963	1.84899	0.509474	3.62921	0.000284295
MAPK1IP1L	51.8668	0.609386	0.167922	3.62898	0.000284546
TFCP2	91.0346	-0.30754	0.0847851	-3.62728	0.000286418
ECT2	58.3992	0.65071	0.179648	3.62214	0.000292181
TUBB6	65.7613	0.810636	0.223896	3.62059	0.000293926
TPT1	94.5408	0.673408	0.186036	3.61977	0.000294861
STN 1.00	21.9397	-0.660667	0.182584	-3.61843	0.000296398
PFDN1	24.1013	-0.82083	0.226861	-3.61821	0.00029665
MDFIC	24.2855	-0.748553	0.206893	-3.61806	0.000296817
CYTH3	105.511	-0.431946	0.119472	-3.61547	0.000299799
PSD3	71.3938	-0.668649	0.185112	-3.61213	0.000303691
STON1	2.6394	1.69704	0.469944	3.61115	0.000304847
IFNAR2	256.452	-0.363886	0.100827	-3.60902	0.000307361
MID1	61.6249	0.703553	0.195026	3.60749	0.000309179
TNFSF10	52.0119	-1.21266	0.33621	-3.60685	0.000309933
BCAR1	37.9711	0.645405	0.179028	3.60504	0.0003121
DCHS1	9.61597	0.807942	0.224123	3.6049	0.000312268
TPM3	98.769	0.670766	0.186084	3.60465	0.000312573
FAM167B	5.00681	2.23864	0.621366	3.60277	0.000314842
LCLAT1	39.8061	-0.531743	0.147644	-3.60153	0.00031635
AC090518.1	5.32124	1.41096	0.391954	3.59982	0.000318439
NR3C1	286.316	-0.498836	0.138692	-3.59672	0.000322252
LY96	33.6794	1.09441	0.304335	3.59607	0.000323067
SLFN12L	91.5978	-1.03966	0.289136	-3.59574	0.000323474
IFT27	5.73701	-0.878	0.2442	-3.59542	0.00032387
AFAP1L1	91.5625	0.459633	0.127853	3.59502	0.000324366
AL022068.1	4.7718	-1.31802	0.366625	-3.59501	0.000324376
HIC1	12.5109	1.08071	0.300659	3.59446	0.000325062
ATL2	85.3257	-0.438076	0.121897	-3.59382	0.000325868
LYRM9	2.72565	-1.43839	0.400321	-3.5931	0.000326761
APBB2	668.574	-0.382831	0.106599	-3.59132	0.000329004
RAPH1	115.078	-0.527276	0.146909	-3.58913	0.000331781
IFITM2	52.5278	1.08078	0.301247	3.58768	0.000333636
COX10-AS1	13.2025	-0.799511	0.223194	-3.58214	0.000340791
PLK2	25.4878	-0.874369	0.24431	-3.57893	0.000345001
MGAT4A	161.559	0.690509	0.192949	3.57871	0.000345288
FMNL3	235.402	-0.445634	0.124557	-3.57774	0.000346572
LINC00886	15.8659	-1.12433	0.314294	-3.57731	0.000347142
MPZL2	10.3321	1.59899	0.446989	3.57724	0.000347246
LEF1	592.853	-0.494371	0.138202	-3.57716	0.000347346
SPTLC3	17.2743	-0.88904	0.248543	-3.577	0.000347556
ICA1	120.219	-0.76566	0.214156	-3.57524	0.0003499
MT-ND4L	23.5294	1.1845	0.331595	3.57214	0.000354082
CARD8	110.599	-0.484002	0.135603	-3.56926	0.000357996
HRK	11.9139	-1.37932	0.386536	-3.56842	0.000359144
TOPORS	14.2072	0.734072	0.205761	3.5676	0.000360261
TRDMT1	14.2692	-1.00809	0.282634	-3.56676	0.00036142
SPEN	149.007	0.307141	0.0861649	3.56457	0.000364457
FURIN	17.3397	0.746947	0.209699	3.562	0.000368034
VGLL4	294.391	0.464725	0.130529	3.56031	0.000370411
ZSWIM4	8.69955	0.848078	0.238311	3.55871	0.000372684
AIDA	38.3275	0.475173	0.133545	3.55814	0.000373492
SLC6A6	112.172	-1.3015	0.365944	-3.55656	0.000375738
ERCC8	26.9603	-0.62452	0.175635	-3.55579	0.000376845
CDC42EP2	11.704	1.00996	0.284063	3.55541	0.000377396
AL359232.1	9.91074	-1.25334	0.352705	-3.55351	0.000380124
UNC5B	30.6551	-0.822416	0.231446	-3.55338	0.000380308
MIR29B2CHG	150.477	0.494041	0.139224	3.54852	0.000387403
MT-ND5	67.3407	0.95175	0.268245	3.54807	0.000388071
PTPRG	2873.3	-0.351926	0.099243	-3.5461	0.000390977
AC084198.2	18.3337	-0.730932	0.206286	-3.5433	0.000395151
BZW1	25.3314	0.441033	0.124505	3.54229	0.000396669
FUT8	182.71	-0.442643	0.125089	-3.53864	0.000402198
BRD2	29.2039	0.543723	0.15393	3.53228	0.000411998
LFNG	4.52304	-1.40323	0.397402	-3.531	0.000413995
AC005674.1	3.02639	-2.11852	0.600037	-3.53065	0.000414534
NARF	36.4269	0.533505	0.151112	3.53053	0.000414724
AC092944.1	16.8356	-0.678024	0.192083	-3.52986	0.000415786
ZNF264	23.8362	0.441552	0.125166	3.52772	0.000419161
TTL	22.1494	-0.536284	0.152046	-3.52711	0.000420123
CMTM1	6.20339	0.867868	0.246119	3.52621	0.000421548
VSIG10	25.5602	-0.548302	0.155607	-3.52362	0.000425688
ANO6	142.967	0.506549	0.14384	3.52161	0.000428935
MT-CO2	105.426	0.925483	0.263	3.51895	0.000433266
MAP3K1	133.224	-0.551425	0.156774	-3.51733	0.000435904
COL26A1	33.6192	-1.18736	0.337659	-3.51645	0.000437362
XPR1	236.861	-0.327197	0.0932155	-3.51011	0.000447919
CNOT2	128.053	0.351919	0.100288	3.50909	0.000449647
DCP2	53.2765	0.329245	0.0938807	3.50706	0.000453088
NHLRC3	16.3926	-0.59702	0.170294	-3.50582	0.0004552
F2RL3	4.26264	2.01896	0.575912	3.50568	0.00045545
SEC16B	8.3015	-1.0719	0.30591	-3.50398	0.00045836
CEMIP	22.3484	-1.35829	0.387909	-3.50156	0.000462547
ITPR2	102.959	0.500393	0.142912	3.5014	0.000462825
CCDC32	20.7736	0.463882	0.13249	3.50127	0.000463043
CEP112	377.691	0.309698	0.088466	3.50076	0.000463926
IFIT1	15.6088	-1.11924	0.319771	-3.50014	0.000465014
SEC24D	48.0427	0.448415	0.128149	3.49916	0.000466718
PDLIM1	14.2312	1.30675	0.373584	3.49789	0.000468959
SCART1	6.24253	-0.875196	0.250403	-3.49516	0.000473786
TMEM164	28.9551	0.419005	0.119887	3.49501	0.000474049
AC026992.2	11.673	-1.15126	0.330456	-3.48386	0.000494238
SESTD1	275.465	0.407505	0.117102	3.47993	0.000501551
FAM114A2	14.1074	0.602901	0.173275	3.47945	0.000502443
C2CD5	63.7527	-0.543365	0.156211	-3.47841	0.000504406
MSH5	4.11777	-1.31182	0.377872	-3.4716	0.00051737
XXYLT1-AS2	2.71657	1.61591	0.465489	3.47142	0.000517719
HP1BP3	145.159	0.501419	0.144448	3.47127	0.000517997
RPL37A	55.5824	0.521325	0.150238	3.47	0.000520467
ANGPT2	317.818	0.960769	0.276888	3.46989	0.000520676
WDR13	39.283	0.663271	0.191182	3.46932	0.000521781
MT-CO3	104.33	0.916972	0.264316	3.46922	0.000521972
NR6A1	13.2109	0.810752	0.233792	3.46783	0.000524679
GAS6	49.9384	-0.548664	0.158274	-3.46654	0.000527198
GOLGA8A	18.4472	-0.772413	0.223018	-3.46346	0.000533281
C15orf39	3.11553	1.39213	0.402089	3.46224	0.000535705
RNF145	105.811	0.797752	0.230421	3.46215	0.000535874
CAMTA1	287.996	-0.407832	0.117999	-3.45625	0.000547749
RFTN1	106.642	1.21002	0.350665	3.45064	0.000559257
MICALL2	38.4143	0.72955	0.211428	3.45058	0.000559387
HEPH	5.6032	-1.05084	0.304624	-3.44963	0.00056136
RAPGEF4	491.581	0.232267	0.0673687	3.44771	0.000565368
CX3CL1	17.2163	-0.840891	0.244026	-3.4459	0.000569151
CAMK2D	274.047	0.480098	0.139363	3.44495	0.000571167
DHRSX	149.968	0.426592	0.123938	3.44199	0.000577457
SRPX	2.62652	1.88888	0.549105	3.43992	0.000581893
STAT1	77.1412	-0.829782	0.241302	-3.43877	0.000584356
RELL1	193.793	0.869932	0.253049	3.43779	0.000586474
TEC	44.5217	0.518414	0.150818	3.43734	0.000587454
LPXN	15.7159	-0.686315	0.199828	-3.43453	0.000593589
RBFOX2	471.945	-0.207914	0.0605685	-3.43271	0.000597571
PLXND1	53.8612	-0.436139	0.127132	-3.4306	0.000602246
COG4	18.487	-0.586847	0.171257	-3.4267	0.000610961
SIL1	64.1035	-0.371043	0.108286	-3.42652	0.000611373
VPS36	80.641	-0.563565	0.164551	-3.42485	0.000615128
AL137139.2	67.1101	-1.12935	0.32995	-3.42277	0.000619855
TMEM150C	15.8332	-0.882173	0.257793	-3.42202	0.000621574
IKBIP	22.7274	0.749012	0.218923	3.42135	0.000623122
DENND2C	61.4017	-0.593439	0.173632	-3.41779	0.00063132
STK3	320.314	0.381146	0.111521	3.41771	0.000631512
ADCY3	11.5861	-0.700177	0.204889	-3.41734	0.000632368
AC016831.7	66.2211	0.406016	0.118822	3.41701	0.00063313
LRMDA	799.376	-0.623074	0.182354	-3.41685	0.000633513
SGK3	97.5062	-0.258173	0.0755735	-3.41618	0.000635062
CDYL2	366.863	0.338831	0.0992295	3.41462	0.000638718
HBA1	4.48124	-1.98789	0.582637	-3.41188	0.000645155
PARN	63.9337	-0.412834	0.121012	-3.41152	0.000646022
RNF114	45.5871	0.440502	0.129188	3.40978	0.000650151
NFKBIZ	25.714	0.955751	0.280466	3.40773	0.000655068
TPI1	26.738	0.725415	0.212886	3.40754	0.000655524
PROCR	11.8626	-1.00614	0.295302	-3.40717	0.000656412
FAM126A	54.2451	0.547259	0.160793	3.40349	0.000665311
CCND1	12.7947	-0.911337	0.26779	-3.40318	0.000666063
MRPS30-DT	13.9076	-0.805503	0.236831	-3.40117	0.00067098
ACAT1	38.9935	-0.515229	0.151494	-3.40098	0.000671458
BRD4	132.271	0.328093	0.0966896	3.39326	0.000690655
MTUS2	55.8651	1.048	0.308998	3.39162	0.00069481
SPEF2	3.87178	-1.16079	0.342496	-3.3892	0.00070096
PZP	10.2768	-1.08132	0.319149	-3.38814	0.000703672
USP34	487.035	0.416857	0.123086	3.38672	0.000707325
ZNF18	3.23181	-1.06044	0.313236	-3.38543	0.000710681
PTK2B	13.8782	-0.637011	0.188165	-3.38538	0.0007108
ST6GALNAC3	3164.73	0.516398	0.15256	3.38489	0.000712055
ITGA10	31.204	0.861598	0.254667	3.38323	0.000716377
COL4A3	12.7	-1.41037	0.417064	-3.38165	0.000720511
SAMD13	11.202	-0.761105	0.225209	-3.37956	0.000726032
EFNA1	26.9772	0.907649	0.26877	3.37704	0.000732695
CDS1	18.6442	-0.70192	0.207864	-3.37682	0.000733287
AL033504.1	4.72705	-1.8659	0.553018	-3.37403	0.000740759
FXYD5	33.2139	0.524519	0.155562	3.37176	0.000746885
MLXIP	2.81283	1.31311	0.389493	3.37132	0.000748091
SHE	88.0088	-0.360261	0.106952	-3.36842	0.000756007
MKNK2	26.5011	0.587424	0.174452	3.36726	0.000759194
RNF19A	302.04	-0.502075	0.149121	-3.36689	0.000760221
TUBA1C	22.1705	0.764079	0.226971	3.36641	0.000761536
ZFAND3	523.144	0.256161	0.0761136	3.36551	0.000764016
AFDN	495.148	0.357999	0.106382	3.36522	0.000764817
FAM171A1	78.0529	-0.521651	0.155195	-3.36127	0.000775855
MIDN	58.7602	0.915945	0.27275	3.35819	0.000784545
PRMT7	12.6197	-0.816782	0.243283	-3.35733	0.000786983
KIF26B	20.9455	-1.11101	0.331023	-3.35631	0.000789909
YPEL5	21.1484	0.592207	0.176454	3.35616	0.00079034
ATP6AP1L	14.4172	-0.923834	0.275409	-3.3544	0.000795368
LAMB2	22.8883	0.585934	0.174715	3.35366	0.000797499
ADAMTS9-AS1	5.80689	1.68734	0.503202	3.3532	0.00079884
FAM184B	5.2356	1.07002	0.319109	3.35316	0.000798953
AC000082.1	57.7517	1.00782	0.30059	3.35279	0.000800019
UBLCP1	11.4465	-0.61564	0.183671	-3.35186	0.000802692
NOTCH4	239.958	0.432666	0.129094	3.35155	0.000803603
BCR	105.319	0.485361	0.144824	3.35139	0.000804074
CREM	190.861	0.940083	0.280695	3.34913	0.000810663
TTYH2	22.9822	-0.503671	0.150585	-3.34475	0.000823562
DOP1A	73.4748	-0.351237	0.105031	-3.34412	0.00082544
ARNT2	194.03	-0.57633	0.17245	-3.342	0.000831763
AL354836.1	8.01338	1.02941	0.308214	3.33991	0.000838046
SCRN3	7.64097	-0.774062	0.231799	-3.33936	0.000839706
RIOX2	4.96471	-0.852217	0.255341	-3.33756	0.000845163
DACH1	286.986	-0.634087	0.19	-3.33729	0.000845983
TNFRSF1A	34.1989	0.674618	0.202172	3.33686	0.000847314
MAP4K3	261.133	-0.325487	0.0975615	-3.33622	0.000849255
SPDYA	2.60121	1.23395	0.369999	3.335	0.000852997
AL365181.3	2.18538	-1.37331	0.41193	-3.33384	0.00085656
TNRC6A	175.185	-0.313148	0.0939436	-3.33336	0.00085804
SH3BP2	33.756	0.925575	0.277747	3.33244	0.000860882
NR1H2	17.2141	0.670059	0.20108	3.3323	0.000861306
PRRG2	3.75619	1.14063	0.342375	3.33152	0.000863732
FOSL2	190.328	1.01746	0.305719	3.32809	0.000874425
CA4	41.5845	-1.29985	0.390588	-3.32792	0.000874969
FTL	49.1746	0.669177	0.201106	3.32749	0.000876322
AGO4	84.2884	-0.414059	0.124447	-3.3272	0.000877224
PITPNM2	128.358	0.897665	0.269924	3.32562	0.000882228
PCTP	8.3671	-0.753349	0.226533	-3.32556	0.000882426
GPSM3	7.43512	1.23107	0.370353	3.32405	0.000887198
CLEC4E	10.2735	1.63459	0.491782	3.3238	0.000887991
PXDN	3.19829	2.45433	0.738882	3.32168	0.000894777
TBCEL	18.4629	-0.758303	0.228447	-3.31939	0.000902156
TNFRSF12A	3.53752	1.82211	0.549526	3.31579	0.000913835
CDK2	11.7696	0.915604	0.276284	3.31399	0.000919745
SLC26A2	33.2981	0.908333	0.274366	3.31066	0.00093075
ARF1	47.7685	0.454437	0.137353	3.30854	0.000937839
FKTN	19.768	-0.734226	0.222198	-3.30438	0.000951864
MCTP1	152.549	0.90309	0.27331	3.30427	0.000952226
DDX3X	75.0248	0.389619	0.117944	3.30343	0.000955103
SNHG26	1.5604	1.95035	0.590839	3.30098	0.000963494
SNHG14	224.065	-0.471485	0.142844	-3.3007	0.000964437
ARL17B	43.8995	-1.32597	0.401925	-3.29904	0.000970152
FXN	8.87164	-0.690372	0.209489	-3.29551	0.000982425
MORC3	65.8713	0.410757	0.124672	3.29471	0.000985229
PDK4	31.1382	1.35602	0.411978	3.29149	0.000996594
TBC1D4	837.47	-0.38777	0.117846	-3.29049	0.00100015
HNRNPF	51.9528	0.595391	0.181037	3.28879	0.0010062
ZBTB1	55.985	0.508462	0.154653	3.28776	0.00100987
LINC01644	16.9782	-1.33918	0.407786	-3.28403	0.00102335
ACSL4	60.1371	0.636832	0.193946	3.28355	0.00102508
RESF1	82.2856	0.50412	0.153568	3.28272	0.00102811
IRF2BPL	8.14221	1.07808	0.3286	3.28084	0.00103499
FAM13C	7.80184	-1.40435	0.428084	-3.28055	0.00103606
RGS22	5.79526	-1.4175	0.432206	-3.27969	0.00103921
RUVBL1	27.3132	0.735372	0.224464	3.27613	0.00105241
CDC42EP3	19.8444	0.96174	0.293717	3.27438	0.00105894
PIP5K1B	31.8411	-0.759765	0.232037	-3.27432	0.00105916
ZHX2	152.663	0.3726	0.113909	3.27102	0.00107159
UBALD2	14.8843	0.594428	0.181734	3.27087	0.00107217
CLIC4	229.474	-0.326167	0.0997696	-3.2692	0.00107852
IRAK1BP1	13.4021	-0.598189	0.183034	-3.26819	0.00108239
UPP2	14.1241	-1.42027	0.434662	-3.26754	0.00108486
AP001407.1	4.16121	-1.33319	0.408124	-3.26662	0.00108838
LYPLAL1	49.9996	-0.622742	0.190691	-3.26571	0.0010919
SULF2	156.828	0.675186	0.206755	3.26564	0.00109218
ZNF287	3.33871	-1.33779	0.410142	-3.26178	0.00110713
PAAF1	10.188	-0.867159	0.265939	-3.26074	0.00111121
PEX13	25.9126	0.535022	0.164154	3.25927	0.00111697
ABCA5	37.3855	-0.660963	0.202847	-3.25843	0.00112029
C21orf62-AS1	20.3392	-1.15939	0.355906	-3.25757	0.00112369
MTM1	81.9485	-0.399191	0.122561	-3.25708	0.00112567
KLF3-AS1	32.8772	-0.977119	0.300101	-3.25596	0.00113008
BABAM2	255.018	-0.287943	0.0884722	-3.25461	0.00113546
ANKRD36C	66.759	-0.629949	0.193588	-3.25407	0.00113766
UBE2J1	61.1037	0.54459	0.167373	3.25374	0.00113897
FAM149B1	16.7549	-0.515905	0.158574	-3.2534	0.00114034
CLIC1	25.7582	0.688374	0.211592	3.25331	0.00114071
NRIR	15.7455	-1.04716	0.32188	-3.25327	0.00114086
DDX1	23.1102	-0.448995	0.138023	-3.25304	0.00114179
CLIC2	48.1046	0.775201	0.238398	3.25171	0.00114712
MAPK9	33.01	-0.411152	0.126472	-3.25094	0.00115023
SLC4A7	78.6203	0.767265	0.236127	3.24938	0.00115657
APCDD1	71.9015	-1.00381	0.308993	-3.24865	0.00115954
MT-ATP6	97.8536	1.09669	0.33774	3.24713	0.00116575
TBC1D19	35.2672	-0.64172	0.197753	-3.24506	0.00117424
SRFBP1	36.4595	0.424162	0.130745	3.2442	0.0011778
CHST12	55.8439	-0.510526	0.157394	-3.24362	0.00118022
SPRY1	5.81511	1.53857	0.474449	3.24286	0.00118337
COPZ2	3.65652	-1.09686	0.338271	-3.24256	0.00118463
SENP7	155.631	-0.354484	0.109327	-3.24242	0.00118518
RAP1B	241.415	0.369904	0.11409	3.24221	0.00118605
ABCD4	22.9817	0.413834	0.127642	3.24215	0.00118633
DDX60	59.1115	-0.637759	0.196839	-3.24001	0.00119525
IFIH1	53.6327	-0.553886	0.170977	-3.23954	0.00119723
DNMT3B	3.10197	-1.22015	0.376662	-3.23938	0.00119792
OSMR	255.212	0.52121	0.160924	3.23885	0.00120013
SLC2A13	63.005	0.309909	0.0957017	3.23828	0.00120254
G3BP1	72.7934	0.469903	0.145124	3.23795	0.00120393
FAM155A-IT1	1.37122	-1.96973	0.608435	-3.23738	0.00120633
IGDCC3	2.75263	-2.00656	0.620431	-3.23414	0.0012201
CPLANE1	80.2815	-0.274149	0.0847782	-3.23372	0.00122189
AC110048.2	6.69551	-1.05367	0.325841	-3.23369	0.001222
COL4A4	20.3702	-1.24438	0.385057	-3.23168	0.00123063
SNRNP27	10.3486	0.651974	0.201849	3.23	0.00123788
EFEMP1	4.16803	1.90633	0.590371	3.22904	0.00124205
LIFR	160.662	-0.726827	0.225325	-3.22568	0.00125673
AC132153.1	10.3274	-0.8676	0.268983	-3.22548	0.00125763
IL17RA	39.1855	0.508754	0.157739	3.22529	0.00125845
TRPV1	7.21358	-0.753194	0.233529	-3.22527	0.00125855
MLKL	63.3041	0.892384	0.276752	3.22448	0.00126199
TESK2	20.5743	0.59949	0.186002	3.22302	0.00126846
BLOC1S5	20.1918	-0.571294	0.177338	-3.22149	0.00127525
KLHL22	22.3844	-0.557436	0.173075	-3.22077	0.00127846
DNAJC10	44.2924	-0.429746	0.133483	-3.21947	0.00128427
AC012063.1	7.13854	-0.944463	0.293364	-3.21943	0.00128447
DIAPH1	65.9993	0.577888	0.179563	3.2183	0.00128953
NGLY1	84.6786	0.424078	0.131813	3.21728	0.00129412
SDCBP2	13.836	0.969478	0.301391	3.21668	0.00129681
GRPEL1	6.00371	0.924521	0.287417	3.21666	0.00129694
CEP192	89.3555	-0.297084	0.0923718	-3.21617	0.00129913
CHST3	24.2532	-0.41564	0.129257	-3.21561	0.00130169
PPP4R2	93.0817	0.321233	0.0999426	3.21418	0.00130818
CMPK2	10.2822	-0.764192	0.237841	-3.21304	0.0013134
AIG1	57.6611	-0.392875	0.122329	-3.21162	0.00131991
TMEM88	5.87277	-1.00124	0.311875	-3.21037	0.00132564
ATP9A	213.494	-0.515546	0.160667	-3.20879	0.00133296
PTCHD4	49.4712	-0.92777	0.289161	-3.20849	0.00133432
ZDHHC21	111.36	-0.515511	0.160687	-3.20816	0.00133587
LINC02043	73.6505	-0.93537	0.291628	-3.20741	0.00133934
ZBED3-AS1	11.5733	-0.583098	0.181827	-3.20689	0.0013418
LINC00840	10.8993	-1.3479	0.420388	-3.20631	0.00134449
HMGA1P4	4.05971	-0.982091	0.306305	-3.20625	0.00134477
AFMID	16.8375	0.768571	0.239767	3.20548	0.00134836
AL591518.1	4.45208	-2.15454	0.672165	-3.20537	0.00134889
SNU13	20.5134	0.653087	0.203901	3.20297	0.00136018
RASSF3	121.249	-0.501208	0.156491	-3.2028	0.00136099
JUNB	32.2094	1.05447	0.329357	3.20161	0.00136663
KAT6A	328.176	0.331112	0.103508	3.19891	0.00137946
STC1	21.2068	1.94698	0.608859	3.19776	0.001385
EPN2	217.17	-0.267182	0.0835853	-3.19651	0.00139099
AC012291.3	6.32375	-0.906073	0.28358	-3.19512	0.00139773
XAF1	352.844	-0.625607	0.195868	-3.19403	0.00140302
THSD4	1518.79	-0.658107	0.206047	-3.19396	0.00140336
ATP11C	78.2252	0.65366	0.204716	3.19302	0.00140796
SOX5	553.262	-0.317647	0.0995071	-3.1922	0.00141192
SLC5A4-AS1	13.7002	-1.0922	0.342151	-3.19218	0.00141206
CCNI	67.6013	0.293978	0.0920976	3.19203	0.00141279
TAFA2	23.7209	-0.966274	0.302736	-3.19181	0.00141385
PGS1	49.0383	0.417339	0.130792	3.19087	0.00141845
TMEM8B	9.21867	-0.75964	0.238264	-3.18823	0.00143147
TFB1M	30.4166	-0.482801	0.151485	-3.18713	0.00143692
SELENOW	44.8516	0.603232	0.189324	3.18624	0.00144135
PPP1R3B	9.3044	0.965598	0.303058	3.18618	0.00144166
RPS6KA5	103.768	0.772184	0.242793	3.18042	0.00147061
FLII	12.7581	0.586734	0.184529	3.17963	0.00147461
SMARCAL1	23.0012	-0.416468	0.131036	-3.17826	0.00148161
STAT5B	118.439	0.328769	0.103471	3.17739	0.00148606
PDE10A	466.911	0.603593	0.189974	3.17724	0.00148683
UBASH3B	11.9149	1.35601	0.426796	3.17718	0.00148714
LINC01004	79.6829	0.427501	0.134579	3.17659	0.00149016
PTPDC1	30.163	-0.551264	0.173562	-3.17617	0.00149232
ADM	19.7514	1.10524	0.34805	3.1755	0.00149577
ADGRF5	440.256	-0.531392	0.167419	-3.17403	0.0015034
AGAP1	449.137	-0.4025	0.126812	-3.17398	0.00150362
U2AF2	16.1823	0.578891	0.182401	3.17372	0.00150497
EXT2	35.3509	-0.34802	0.109679	-3.17308	0.00150833
SMIM8	17.9417	-0.807349	0.25452	-3.17204	0.00151373
PLSCR4	172.585	0.712783	0.224739	3.17161	0.00151597
AL121750.1	3.75437	2.14519	0.67644	3.17129	0.00151763
ATN1	49.1608	0.571503	0.180231	3.17096	0.00151938
IPO9	43.9579	-0.291233	0.0918618	-3.17034	0.00152261
PTPRN2	40.3994	-0.812767	0.256438	-3.16945	0.00152729
KLHL12	12.419	-0.516319	0.162942	-3.16873	0.00153106
COL8A1	8.93319	1.24134	0.391799	3.16831	0.00153327
YBEY	5.40761	-0.984192	0.31068	-3.16786	0.00153564
L2HGDH	6.61188	-0.691431	0.218268	-3.16781	0.00153592
TBPL1	36.6	0.441356	0.139428	3.16548	0.00154829
E2F7	2.1701	2.2544	0.712267	3.16511	0.00155026
BBS2	24.7155	-0.603535	0.190742	-3.16414	0.0015554
AP003059.2	2.34802	-1.17016	0.369979	-3.16278	0.00156268
AP003778.1	3.71375	-1.50801	0.476838	-3.16253	0.00156405
PITPNC1	537.394	0.843574	0.266766	3.16222	0.0015657
ACE	4.73789	-2.01134	0.636243	-3.16127	0.00157081
EPHX2	10.0598	-0.891492	0.282018	-3.16111	0.00157168
LINC00265	2.52219	-1.35832	0.429779	-3.1605	0.00157497
TMEM70	8.98332	1.06411	0.336797	3.15949	0.00158046
KIF26A	7.96188	-0.700831	0.221898	-3.15835	0.00158664
SCCPDH	8.99847	-0.951774	0.301411	-3.15773	0.00159002
CAPS2	35.0162	-0.724014	0.229357	-3.15671	0.0015956
HEY1	12.3596	-0.890631	0.282145	-3.15664	0.00159596
ARHGAP18	97.684	-0.48438	0.153486	-3.15587	0.00160023
AFAP1L2	140.05	-0.455404	0.144387	-3.15406	0.00161013
TPP1	16.6566	0.704735	0.223465	3.15367	0.00161232
USP15	197.827	0.330108	0.10469	3.15319	0.00161497
B4GALT5	95.1484	0.572064	0.181467	3.15244	0.00161912
FKBP4	12.8848	1.09792	0.348317	3.15206	0.00162121
FAM120B	141.868	-0.425035	0.134877	-3.15128	0.00162557
YWHAH	38.377	0.576173	0.182854	3.151	0.0016271
ABCC10	9.97502	-0.68094	0.216238	-3.14903	0.00163811
TTC5	12.762	-0.547797	0.174022	-3.14785	0.00164475
PERP	30.3071	0.574082	0.182561	3.1446	0.00166313
WDR78	10.1086	-0.874357	0.278168	-3.14327	0.00167071
ENC1	12.8428	-0.659039	0.209693	-3.14287	0.00167298
SSU72	35.8113	0.421291	0.134209	3.13906	0.00169489
PROM1	122.022	-0.663445	0.21141	-3.1382	0.0016999
ZNF385B	263.062	-0.786638	0.250793	-3.1366	0.00170919
PARVG	3.55684	1.12593	0.359172	3.13479	0.00171976
KLHL3	20.9716	-0.9584	0.305763	-3.13445	0.00172175
NUFIP2	96.9553	0.525351	0.167807	3.13069	0.00174396
RFX3-AS1	26.3104	-0.757439	0.24204	-3.12939	0.00175169
LIMS2	222.858	-0.511215	0.163366	-3.12926	0.00175245
PDSS1	16.6623	-0.642841	0.205495	-3.12825	0.00175852
RAB21	57.8545	0.400881	0.128151	3.1282	0.00175881
NDUFV2	44.1505	0.440344	0.14083	3.12678	0.00176733
PRKX	107.826	0.539816	0.172714	3.1255	0.00177505
AC016705.2	9.83435	-1.07133	0.342793	-3.12531	0.00177618
NT5DC1	115.938	-0.483734	0.154811	-3.12469	0.00177996
SEMA3F	49.8562	0.890623	0.285158	3.12326	0.00178858
NCK1	80.7835	0.390468	0.125091	3.12146	0.00179958
ANO2	1530.49	0.530938	0.170105	3.12124	0.0018009
FAM91A1	53.8254	0.340341	0.109077	3.1202	0.00180727
DNAJC5	88.7938	0.560398	0.179666	3.11911	0.00181397
ATP6V1F	7.6154	0.702683	0.225314	3.11868	0.00181663
SASH1	376.001	0.369647	0.118537	3.11842	0.00181824
FUT11	34.788	0.69861	0.224059	3.11797	0.00182102
LINC02204	3.12175	1.45057	0.465421	3.11668	0.00182901
CLASP2	214.915	-0.398916	0.127999	-3.11657	0.00182971
LNCSRLR	3.25841	1.37558	0.441514	3.11559	0.00183577
OSGEP	12.6266	-0.651594	0.209299	-3.11322	0.00185061
ATF6	122.415	0.347612	0.111709	3.11177	0.00185969
WWTR1	595.941	0.466958	0.150094	3.11109	0.00186396
CD8B2	8.43511	-1.11731	0.359152	-3.11096	0.00186481
ARHGEF3	157.65	-0.373865	0.120178	-3.11092	0.00186503
MTHFR	35.1488	0.429662	0.138275	3.1073	0.00188807
ADIPOR2	633.69	0.456801	0.147021	3.10704	0.00188971
CUBN	11.4416	-0.964627	0.310741	-3.10428	0.00190745
ATP8B1	71.6446	-0.452795	0.145922	-3.10298	0.0019158
IFITM3	121.067	0.863899	0.278468	3.10233	0.00192005
PDE6D	34.5391	0.515793	0.166325	3.10112	0.00192792
PRIMPOL	23.4331	-0.720018	0.232311	-3.09938	0.00193929
FO681492.1	6.50583	-1.2375	0.399283	-3.09931	0.00193973
RPL28	58.9158	0.584243	0.188547	3.09866	0.00194397
IL6	6.64133	1.56635	0.505518	3.0985	0.001945
COBL	8.23746	0.921702	0.297546	3.09768	0.00195043
HEG1	380.716	-0.551442	0.178036	-3.09737	0.00195248
DET1	6.85271	-0.777844	0.251172	-3.09686	0.00195585
AP3M2	21.8136	0.477438	0.154336	3.09349	0.00197815
RP1	26.322	-1.21839	0.394094	-3.09163	0.0019906
CDK5RAP2	67.8632	0.321818	0.104117	3.09093	0.00199529
C5orf56	78.0975	-0.408465	0.132205	-3.08964	0.00200399
TLE3	16.001	0.82143	0.265925	3.08895	0.00200866
MMS22L	26.8863	-0.547372	0.177301	-3.08726	0.00202014
PIGX	8.11963	-0.748538	0.242531	-3.08637	0.00202618
ZNF708	36.5828	-0.554116	0.179636	-3.08466	0.00203782
PDGFB	140.931	-0.583672	0.189223	-3.08458	0.00203841
PUM1	168.329	-0.330558	0.107271	-3.08153	0.00205939
DENND1B	78.402	-0.315844	0.102545	-3.08004	0.00206971
AC079142.1	48.6743	-0.814007	0.264405	-3.07864	0.0020795
PHKB	248.482	-0.328673	0.106777	-3.07812	0.00208308
ABO	24.45	0.481783	0.156626	3.07601	0.00209791
UBA7	6.20586	-0.799063	0.259938	-3.07405	0.00211175
NFIA	417.586	-0.407282	0.132504	-3.07375	0.00211389
AC093334.1	7.5344	-1.54965	0.504343	-3.07261	0.00212199
ELOC	21.161	0.566759	0.184486	3.07209	0.00212563
RYR3	32.434	-1.10069	0.358451	-3.07068	0.00213572
VAMP5	17.6381	0.762119	0.248217	3.07038	0.00213788
TMED10	62.5175	0.428726	0.139683	3.06927	0.00214582
PM20D2	8.39258	-0.610066	0.198799	-3.06876	0.00214951
MAP1LC3B	20.1407	0.54459	0.177509	3.06796	0.00215527
TM4SF1	61.7581	0.719449	0.234514	3.06783	0.00215621
SEC61A1	25.2812	0.435026	0.141828	3.06727	0.00216023
TRAF3	19.9932	-0.599053	0.195345	-3.06663	0.00216484
MRPL3	13.2273	-0.677532	0.221003	-3.06571	0.00217156
PRMT3	24.5265	-0.411241	0.134153	-3.06547	0.00217329
FAXDC2	91.6871	-0.77993	0.254568	-3.06374	0.00218585
RIF1	68.1573	0.257931	0.0842319	3.06215	0.00219752
ITFG1	212.5	-0.348345	0.113807	-3.06084	0.00220717
C19orf18	2.17806	-1.19633	0.390886	-3.06056	0.0022092
PSMC6	40.3505	0.336418	0.109928	3.06034	0.00221084
AC246817.1	22.6926	-1.24209	0.405959	-3.05965	0.00221598
AL356599.1	10.5244	-0.873313	0.285531	-3.05855	0.00222408
FARSB	18.7219	-0.535506	0.175107	-3.05817	0.00222694
DHX35	12.6865	-0.470043	0.153712	-3.05795	0.00222857
Z93930.2	27.2815	-0.589436	0.193053	-3.05324	0.00226386
ERICH1	78.1443	-0.437794	0.143559	-3.04959	0.00229157
CHN1	97.8479	-0.483502	0.158595	-3.04865	0.0022987
RAPGEF5	186.888	0.663355	0.2176	3.04851	0.00229979
TMEM178A	5.42821	-0.864254	0.283782	-3.04548	0.00232308
VANGL1	15.4099	-0.699313	0.229728	-3.04409	0.00233387
KCNJ2	13.2426	1.10433	0.362789	3.04399	0.00233461
AC021231.1	11.5884	-1.0135	0.332974	-3.04379	0.00233621
AL645465.1	10.0377	0.772627	0.253943	3.04253	0.00234601
SLC39A8	144.917	-0.368196	0.12103	-3.04217	0.00234877
AL078600.1	14.389	-0.541492	0.178038	-3.04143	0.00235454
FADS3	9.75925	0.810965	0.26666	3.0412	0.00235641
MIR222HG	79.2739	0.723279	0.237966	3.03942	0.00237037
FLNB	282.214	-0.30541	0.100484	-3.0394	0.00237053
ARPC1B	46.4982	0.616765	0.202928	3.03933	0.00237106
KIAA1522	16.6448	0.774997	0.255065	3.03843	0.00237818
LINC00641	3.65791	0.797633	0.262537	3.03817	0.00238017
TNFRSF10B	73.8067	0.489717	0.161231	3.03735	0.00238666
BAALC	44.9078	-0.510778	0.168175	-3.03719	0.00238797
UBTD1	17.2839	0.61639	0.203024	3.03604	0.00239705
FRMD8	25.0083	0.764562	0.251868	3.03557	0.0024008
PPWD1	37.2192	-0.38594	0.127141	-3.03553	0.00240115
KLHL42	12.5197	-0.654298	0.215562	-3.03532	0.00240285
MYO9A	241.173	0.250977	0.0827862	3.03162	0.00243242
ANKMY1	27.1266	-0.446525	0.147301	-3.03138	0.00243436
AC020915.2	6.40407	-0.738411	0.243651	-3.03061	0.00244059
SOX2-OT	21.6657	-0.744243	0.245628	-3.02996	0.00244583
LOXL2	23.607	0.489701	0.16166	3.0292	0.00245202
AC108134.3	3.8479	-1.27045	0.419496	-3.02852	0.00245756
ATP11A	253.965	0.54415	0.179719	3.02778	0.00246356
ZNF791	35.4272	0.335622	0.110854	3.0276	0.00246504
LINC00342	60.0406	-0.628961	0.207748	-3.02752	0.00246571
TTC7A	83.738	0.784869	0.259255	3.02741	0.00246661
TBC1D15	76.8031	0.348955	0.115298	3.02654	0.00247369
ADAMTS8	11.7514	-1.01451	0.335413	-3.02466	0.00248913
JDP2	40.2323	0.642617	0.212523	3.02375	0.0024966
CREBRF	68.1531	0.299594	0.0991273	3.02232	0.00250848
APBB3	3.12549	-0.969176	0.320861	-3.02055	0.00252316
EFCAB6	7.74277	-1.02735	0.340155	-3.02024	0.00252573
SLC9A2	35.5301	-0.477524	0.158162	-3.0192	0.00253444
ST3GAL1	158.502	-0.275846	0.0913749	-3.01884	0.00253746
N4BP2L1	50.0913	0.348978	0.115614	3.01848	0.00254046
SYTL3	7.1764	0.865187	0.286664	3.01812	0.00254351
AC083798.2	3.67761	-0.896171	0.296958	-3.01784	0.00254581
SLFN5	41.0782	-0.610606	0.202348	-3.0176	0.00254783
PAXBP1-AS1	2.64075	-1.06744	0.35383	-3.01683	0.00255435
TXLNA	15.5159	0.5214	0.172853	3.01643	0.00255767
SRGN	181.188	0.627911	0.208304	3.0144	0.00257491
ISG20	16.7944	0.775115	0.257192	3.01376	0.00258031
ICOSLG	3.39782	1.07963	0.35837	3.0126	0.00259017
CTBS	30.5857	-0.712676	0.236608	-3.01205	0.0025949
SNX9	116.111	0.368479	0.122352	3.01164	0.00259844
DFFA	19.1222	0.549443	0.182503	3.01061	0.00260727
KLHL4	9.17929	-0.836547	0.278037	-3.00876	0.00262319
LACTB	16.7374	0.549189	0.18258	3.00793	0.00263033
ZNF177	3.6953	-0.949849	0.315811	-3.00765	0.00263276
EIF1B-AS1	35.3108	-0.630426	0.209614	-3.00756	0.00263352
CSNK1D	66.4033	0.480328	0.159718	3.00735	0.00263538
ADAMTSL2	18.8281	-1.06569	0.354428	-3.00677	0.00264037
DDX58	76.0778	-0.544149	0.180984	-3.00662	0.00264171
SEC14L1	774.14	0.473491	0.157526	3.0058	0.00264884
GABARAPL2	19.1294	0.400526	0.133255	3.00571	0.00264963
ALG6	13.0959	-0.659749	0.219661	-3.00349	0.00266905
AL158206.1	31.061	0.692862	0.230816	3.0018	0.00268389
SIAH1	30.1039	-0.435498	0.145218	-2.99893	0.00270931
SLC24A1	6.21407	-0.940549	0.313755	-2.99772	0.00272006
HELB	18.2914	0.480996	0.160516	2.99656	0.00273046
TAGLN2	61.2082	0.602114	0.200939	2.99651	0.00273092
CKLF	23.7093	0.590869	0.197259	2.9954	0.00274082
JADE3	43.0384	-0.311976	0.104154	-2.99534	0.0027414
AL732437.3	6.25598	-1.94943	0.650954	-2.99473	0.0027469
MRTFB	797.412	0.448665	0.149843	2.99423	0.00275134
ZNF395	8.09507	0.806589	0.269416	2.99385	0.00275484
KIAA0825	32.7805	-0.709079	0.236889	-2.9933	0.0027598
SH3TC2	8.77356	-1.21214	0.405106	-2.99216	0.00277008
ZFHX3	157.165	-0.342004	0.114357	-2.99068	0.00278357
YY1	67.6025	0.44954	0.150323	2.9905	0.00278525
PYROXD2	9.66086	-0.95165	0.318241	-2.99035	0.00278661
CASP4	49.1909	0.672243	0.224963	2.98824	0.00280593
SLC2A4RG	7.37781	0.666249	0.223	2.98766	0.00281123
PPIP5K1	10.3053	-0.546188	0.182903	-2.98622	0.00282447
PPP1R15B	17.4796	0.507915	0.170109	2.98582	0.00282815
NFIL3	20.5103	0.844523	0.282933	2.98489	0.00283683
IMMP2L	504.721	-0.359734	0.120559	-2.98389	0.00284613
CCT5	22.8244	0.728691	0.244251	2.98337	0.00285092
USP46	34.8957	-0.546769	0.183306	-2.98283	0.00285601
TBC1D7	12.97	-0.61379	0.205818	-2.9822	0.00286185
MORF4L1	74.3521	0.271771	0.091133	2.98214	0.00286245
AC087500.1	7.45924	-0.902594	0.302898	-2.97986	0.0028838
AL355916.1	18.3521	0.47269	0.158661	2.97924	0.00288965
RIMKLB	528.707	1.13717	0.381789	2.97854	0.00289621
ARMC2	18.6801	-0.631637	0.212072	-2.97841	0.00289749
WDPCP	116.246	-0.416606	0.13988	-2.9783	0.00289848
TNFRSF10A	41.73	0.509924	0.171288	2.97699	0.00291089
ZC3HAV1L	8.86972	-0.822394	0.276261	-2.97688	0.00291202
PPP3CA	405.525	0.362276	0.121706	2.97666	0.00291406
CYP1B1	3.63373	1.38741	0.466198	2.97601	0.00292021
CD83	4.85679	-1.42039	0.477296	-2.97592	0.0029211
CYSLTR1	6.39835	-1.02254	0.34366	-2.97544	0.00292572
GALNT15	434.106	0.517392	0.173928	2.97474	0.00293233
RMDN2	11.5575	-0.637308	0.214322	-2.9736	0.00294326
HGSNAT	77.6941	-0.514931	0.173212	-2.97284	0.00295059
ZC3H12A	1.8957	1.53029	0.514757	2.97284	0.00295063
IL20RB	3.55093	1.02928	0.346354	2.97177	0.00296087
MIRLET7BHG	146.22	-0.366507	0.12334	-2.97151	0.0029634
TSPAN7	20.2863	0.735476	0.247635	2.97	0.00297797
ZNF503-AS1	5.27066	-0.907892	0.305766	-2.96924	0.0029854
CYREN	6.59384	-0.753589	0.253802	-2.9692	0.00298575
WEE2-AS1	3.16683	-1.4029	0.47251	-2.96904	0.00298731
ATF7	123.058	0.248393	0.0836678	2.9688	0.00298961
PALM	89.514	0.511145	0.172299	2.96662	0.00301089
AK3	62.2487	0.330202	0.111355	2.96531	0.00302376
SPTBN1	843.253	-0.336716	0.113582	-2.96452	0.00303156
AL110114.1	7.45042	-0.973651	0.328461	-2.96428	0.00303394
RAD50	30.5504	-0.486968	0.164285	-2.96417	0.00303505
GPR85	189.422	-1.04453	0.352443	-2.96367	0.00303992
PHETA2	2.3211	1.16008	0.39155	2.9628	0.00304859
SCD5	12.4279	-0.770112	0.260293	-2.95864	0.00308999
RPIA	13.5674	-0.678265	0.22926	-2.9585	0.00309144
AL109615.4	5.44547	0.780406	0.263979	2.95632	0.00311333
MEF2C	340.82	0.427103	0.14455	2.95471	0.00312966
AC025159.1	12.1997	-0.78477	0.265701	-2.95359	0.00314103
CETP	2.73669	-1.29338	0.437919	-2.95347	0.00314224
AC129803.1	8.47678	-1.05971	0.358837	-2.95318	0.0031452
AC105916.1	4.10458	-1.1572	0.391955	-2.95238	0.00315332
LDLRAD3	498.351	0.375252	0.127137	2.95157	0.00316167
RASAL2	535.153	-0.293504	0.0994586	-2.95102	0.0031673
MIR3142HG	1.52487	-2.05379	0.696247	-2.94981	0.00317974
VEGFB	6.62455	0.701203	0.23773	2.94958	0.00318208
PLIN2	32.7605	0.976044	0.33092	2.94949	0.00318303
CD99L2	28.2048	-0.571892	0.193977	-2.94825	0.00319583
AP4B1	5.64772	-0.749523	0.254289	-2.94752	0.00320331
RNF6	14.5813	0.725774	0.246245	2.94737	0.00320492
PKN3	42.4838	0.490757	0.166522	2.9471	0.00320765
UBA6	82.3835	0.432907	0.146915	2.94664	0.00321247
SNRPG	11.3966	0.635031	0.215551	2.94608	0.00321831
NEDD4	171.267	0.390991	0.132769	2.94491	0.00323054
TACC3	6.49107	-0.604404	0.205274	-2.94437	0.00323609
GARS-DT	72.7278	-0.436566	0.148304	-2.94373	0.00324283
KLHL21	7.59434	0.716849	0.243544	2.9434	0.00324628
TMX4	14.5609	-0.538005	0.182809	-2.94299	0.00325063
ARL 15.00	1180.06	0.487907	0.16586	2.94168	0.00326435
CROT	12.8232	-0.728996	0.247845	-2.94134	0.00326798
CNOT6L	355.13	0.380036	0.129214	2.94113	0.00327015
ANAPC16	58.7353	0.389778	0.132555	2.9405	0.00327686
STX11	13.7013	0.988707	0.336329	2.9397	0.0032853
POC1A	7.47304	0.863732	0.293918	2.93869	0.00329605
LAMA2	134.828	-0.442187	0.150523	-2.93767	0.00330685
ATXN10	118.493	-0.26516	0.0902803	-2.93707	0.00331327
SDCBP	137.975	0.410343	0.139724	2.9368	0.00331614
HYAL2	57.789	0.700942	0.238805	2.93521	0.00333325
ZNF461	8.74154	-0.625669	0.213271	-2.93368	0.00334972
LDLR	89.5166	0.910087	0.310409	2.9319	0.003369
SLC19A3	152.837	-0.456155	0.155644	-2.93076	0.00338132
TEAD4	82.0429	0.626687	0.213965	2.92892	0.00340144
LCP2	41.9763	0.54654	0.18679	2.92595	0.00343405
RELA	19.2078	0.647546	0.221368	2.9252	0.00344236
PTPRA	142.343	-0.16428	0.0561603	-2.92519	0.00344246
ZBED5-AS1	2.78653	-1.25575	0.429427	-2.92426	0.00345281
CEP152	18.6509	0.533616	0.182492	2.92404	0.00345517
SERF2	41.3012	0.628652	0.215015	2.92376	0.00345833
FZD6	69.7293	-0.428489	0.146569	-2.92346	0.00346163
EFCAB3	1.84925	1.72014	0.588868	2.9211	0.00348797
KANK1	170.218	-0.400355	0.137062	-2.92098	0.00348927
SH3RF2	12.2445	-1.03829	0.355592	-2.91991	0.00350137
ZC4H2	35.1535	-0.578363	0.198086	-2.91976	0.00350301
DUSP3	17.0732	0.574467	0.196763	2.91959	0.00350493
CLIC5	182.289	-0.791599	0.271244	-2.9184	0.00351831
CHST2	5.38473	0.961662	0.32957	2.91793	0.00352364
NNT	45.3417	-0.396052	0.135742	-2.91768	0.00352648
ERMARD	9.92733	-0.819811	0.281034	-2.91713	0.00353272
TSPAN14	234.945	0.354017	0.12137	2.91685	0.00353588
ARRDC3	57.7983	0.848222	0.290923	2.91563	0.00354974
PRKCB	47.5225	-0.896839	0.307614	-2.91547	0.00355155
ABCB9	16.3332	-0.549515	0.188492	-2.91532	0.00355319
ARIH1	193.941	0.198984	0.0682629	2.91496	0.00355732
MAP2K3	18.8703	0.793302	0.272198	2.91443	0.00356344
RTL10	6.27802	0.959837	0.329409	2.91382	0.00357037
GABPB2	22.1163	-0.653366	0.224284	-2.91312	0.00357836
SLC46A3	27.0613	-0.713673	0.24501	-2.91283	0.00358167
ANKRD17	323.834	0.28702	0.0985406	2.91271	0.00358304
AC002451.1	3.11647	-1.06122	0.364847	-2.90868	0.00362955
AC112722.1	11.2693	0.876157	0.301275	2.90816	0.00363562
PPIP5K2	62.3273	-0.29155	0.100265	-2.90779	0.00363994
NDUFAF2	64.2705	0.406988	0.140029	2.90646	0.00365538
VIP	6.67579	0.929201	0.319716	2.90633	0.00365695
RPRD1A	92.1752	0.305465	0.105144	2.90522	0.00366995
TSBP1-AS1	4.80978	-1.04671	0.360288	-2.90521	0.00367009
AC005009.2	2.93216	-1.01741	0.350209	-2.90516	0.00367071
MTERF1	36.8021	-0.62216	0.214378	-2.90216	0.00370601
MT1F	11.8754	0.665032	0.22917	2.90191	0.00370894
AQP7	5.66281	-0.977619	0.337014	-2.90082	0.00372182
AC087477.2	2.38245	-1.4868	0.512896	-2.89883	0.00374557
ZNF281	7.53409	0.958998	0.330878	2.89834	0.00375142
CPNE1	38.0625	0.293287	0.101206	2.89793	0.00375634
ZNRF3	105.777	-0.395786	0.136584	-2.89774	0.00375867
ZNF394	22.717	0.478293	0.165059	2.8977	0.00375905
TMED5	24.4552	0.506984	0.17509	2.89557	0.00378474
LETMD1	18.9964	-0.462512	0.15975	-2.89522	0.00378889
ACTN1	156.123	0.460198	0.158953	2.89518	0.00378938
ABCC4	122.657	0.927187	0.320282	2.89491	0.00379269
CTTNBP2NL	199.158	0.473067	0.16345	2.89425	0.00380061
ST6GALNAC1	34.8099	-0.67023	0.231609	-2.8938	0.00380612
ADAMTS1	77.6198	1.33214	0.460416	2.89335	0.00381156
NUDCD1	37.6915	0.552128	0.190855	2.89291	0.00381686
CCDC126	20.5677	0.537987	0.186011	2.89224	0.00382508
TRPS1	147.494	-0.294075	0.101689	-2.8919	0.00382923
DAZAP2	18.1385	0.461573	0.15971	2.89008	0.00385148
EYA2	6.97273	-1.30207	0.45069	-2.88905	0.00386406
ENTPD1-AS1	40.4577	-0.397235	0.137549	-2.88794	0.00387771
CFAP298	19.3047	0.470595	0.163089	2.8855	0.00390789
FANCM	13.2634	-0.65223	0.226138	-2.88421	0.00392396
GK5	16.4293	-0.610053	0.211663	-2.88219	0.00394916
LIX1L	21.3523	0.54033	0.187528	2.88132	0.00396012
PALM2-AKAP2	345.863	0.553496	0.192152	2.88052	0.00397022
FAM53A	2.30568	-1.07746	0.374068	-2.88038	0.00397194
A2M	534.03	-0.59746	0.207523	-2.87901	0.00398932
AP000317.1	5.64971	-0.840553	0.292147	-2.87716	0.00401272
TBL1XR1	231.159	-0.227153	0.079016	-2.87477	0.00404328
RPS6KA1	7.6538	1.08631	0.377914	2.87448	0.00404692
LRRC36	2.18046	-2.27032	0.789823	-2.87446	0.00404717
EXOC8	8.72921	0.798735	0.277944	2.87373	0.0040566
AC108053.1	1.92675	-1.71145	0.595567	-2.87366	0.00405749
ABLIM3	135.044	-0.659817	0.229728	-2.87216	0.00407678
MAF 1.00	5.73834	0.789975	0.27509	2.8717	0.00408271
DLG2	285.439	-0.312152	0.108733	-2.8708	0.00409428
ZNF596	3.63632	-0.872512	0.303945	-2.87062	0.00409663
AL133163.2	2.69095	1.46173	0.509288	2.87015	0.00410282
SNX29	138.574	-0.321143	0.111891	-2.87014	0.00410293
ATP9B	137.233	-0.298425	0.103994	-2.86965	0.00410931
TACC1	1249.79	0.456077	0.158978	2.86881	0.00412017
WDR61	17.1238	-0.519869	0.181251	-2.86823	0.00412781
ST5	45.5672	-0.53037	0.18493	-2.86794	0.00413151
FAF1	245.371	-0.160679	0.0560268	-2.86789	0.00413217
SIN3B	44.4293	0.520542	0.181524	2.86763	0.00413565
FAM76A	8.3931	-0.680374	0.237345	-2.86661	0.00414898
JAG1	35.7046	-0.543853	0.189727	-2.8665	0.00415038
XBP1	12.871	0.809557	0.282616	2.86451	0.00417655
LMO2	85.7415	-0.671903	0.234599	-2.86405	0.00418261
NDUFA12	27.828	0.625575	0.218609	2.86161	0.00421489
CCDC18-AS1	36.4479	-0.71572	0.25012	-2.86151	0.00421624
AC048382.5	3.37733	-0.978837	0.342191	-2.8605	0.00422977
BCORL1	9.86046	0.494976	0.17305	2.86031	0.00423232
SNHG16	4.40709	0.928035	0.324553	2.85943	0.00424405
TCAIM	50.9654	0.345222	0.120731	2.85942	0.00424418
TAPBP	45.5296	0.440045	0.153921	2.8589	0.00425107
CCDC102B	10.1776	-0.842601	0.29475	-2.8587	0.00425385
PUS7	33.1534	0.558348	0.195368	2.85793	0.0042642
NFE2L2	130.029	0.440822	0.154264	2.85758	0.00426881
GMFG	4.54555	0.808661	0.282998	2.85748	0.00427021
PAK2	92.983	0.22956	0.0803839	2.8558	0.00429289
RAB30	68.5969	-0.309408	0.10847	-2.85248	0.00433795
FLVCR2	57.924	-0.560794	0.19668	-2.8513	0.00435415
C5orf24	24.8566	0.477332	0.167453	2.85055	0.00436443
EXOSC7	9.46333	-0.6731	0.236139	-2.85044	0.00436583
UBE4B	95.04	-0.241797	0.0848417	-2.84998	0.00437214
PATZ1	5.23779	-0.876052	0.307571	-2.84829	0.00439546
FOCAD	106.179	-0.423235	0.148593	-2.84827	0.0043957
AC016831.5	17.755	0.576801	0.202524	2.84807	0.00439858
CRIP2	64.1781	0.632328	0.222025	2.848	0.00439953
ASTN2	14.0163	-0.680777	0.239097	-2.84728	0.00440948
COQ4	8.04612	-0.577742	0.20295	-2.84672	0.00441718
LMF1	45.6683	-0.534314	0.187742	-2.846	0.00442728
LINC00877	5.80712	-1.23692	0.43463	-2.84592	0.00442837
DRAM1	34.1905	0.54269	0.190719	2.8455	0.00443418
AC132872.1	2.8146	1.03141	0.362486	2.84537	0.00443601
IFT52	20.6861	-0.498694	0.17539	-2.84335	0.00446418
PAWR	76.8412	0.437504	0.153872	2.84329	0.00446498
DLG1	252.761	0.314339	0.110616	2.84172	0.00448712
NTN4	17.4838	-0.688137	0.242211	-2.84106	0.00449637
SNRNP40	25.6831	-0.387635	0.136486	-2.84011	0.00450981
FADS1	6.8143	0.734897	0.258764	2.84003	0.00451094
PTPRB	723.926	-0.379352	0.133587	-2.83974	0.00451498
SPATA7	15.5315	-0.758025	0.266984	-2.83921	0.00452249
AC025178.1	4.01322	1.06776	0.376111	2.83896	0.00452612
DSE	21.0177	-0.70215	0.247358	-2.8386	0.00453118
SGMS1	471.937	-0.435443	0.153463	-2.83744	0.0045477
YWHAG	45.3681	0.516717	0.182152	2.83674	0.00455768
SPAG16	29.5291	-0.57413	0.202447	-2.83596	0.00456884
BSG	646.074	0.528439	0.186424	2.83461	0.0045882
AHNAK2	10.1307	0.865955	0.30552	2.83436	0.0045917
PPARD	254.558	-0.4313	0.152184	-2.83407	0.00459586
TMEM168	35.712	-0.435776	0.153787	-2.83364	0.00460217
LINC01166	2.81369	-1.95613	0.691078	-2.83055	0.00464679
AL162231.2	2.15838	1.59997	0.565328	2.83016	0.0046525
TK2	13.563	-0.749526	0.264928	-2.82916	0.00466697
TBC1D23	57.1533	-0.326727	0.115486	-2.82916	0.00466702
RPS10-NUDT3	5.47338	0.882346	0.311899	2.82895	0.00467009
IRF7	10.0862	0.691977	0.244633	2.82864	0.00467467
LNX1	11.7908	-1.03277	0.365121	-2.82857	0.00467566
BORCS5	20.6802	-0.49692	0.175702	-2.82821	0.00468097
LINC01184	70.0648	-0.600756	0.212541	-2.82654	0.00470545
CTSB	43.042	0.494901	0.175111	2.82621	0.00471022
ARHGAP25	24.2222	-0.545707	0.193101	-2.82602	0.00471298
AC091563.1	8.97055	0.74738	0.264582	2.82476	0.00473166
EVA1B	11.6967	0.671516	0.23776	2.82435	0.00473766
TMEM14B	79.2841	-0.328152	0.116229	-2.82331	0.00475305
UBL3	74.1724	0.265928	0.0942116	2.82267	0.00476258
HSP90B1	57.5047	0.697038	0.247107	2.8208	0.00479045
ELK4	34.1888	0.403674	0.143119	2.82054	0.00479434
ANGEL2	26.7273	-0.445964	0.158149	-2.8199	0.0048039
BCAM	28.5028	0.415027	0.147188	2.81971	0.00480669
HAUS1	12.7686	-0.551805	0.195697	-2.8197	0.00480691
SFPQ	126.016	-0.255773	0.0907156	-2.8195	0.00480985
CCDC13	2.99994	1.27146	0.451098	2.81859	0.00482355
GPX3	10.0864	0.661664	0.234822	2.81772	0.00483657
TENT4A	65.6739	0.401084	0.142419	2.81623	0.00485911
COP 1	217.167	0.143671	0.0510196	2.81601	0.00486247
ECE1	114.836	0.469992	0.166905	2.81592	0.00486372
CD151	22.4098	0.606005	0.21526	2.81523	0.00487423
ZFAT	30.1688	0.367409	0.130567	2.81396	0.00489359
TUBA1B	44.4817	0.51086	0.181712	2.81137	0.00493316
PTK2	356.134	0.197121	0.0701163	2.81134	0.00493352
ST6GAL1	864.608	-0.516	0.183549	-2.81124	0.00493515
ZNF800	84.5943	0.336675	0.119791	2.81052	0.00494615
WDR26	64.5182	0.286026	0.101778	2.81028	0.00494986
GIPC1	11.7241	-0.530828	0.188968	-2.80909	0.00496823
NME2	13.3536	0.626195	0.222967	2.80847	0.00497778
ALOX5	2.49606	1.28854	0.458904	2.80787	0.00498709
CCDC141	37.6214	-1.12496	0.40071	-2.80741	0.0049942
MAOA	85.8154	-0.477564	0.17011	-2.80739	0.00499454
LINC00649	8.92516	-0.981374	0.349714	-2.80622	0.00501264
UBE2Z	34.6992	0.324924	0.115851	2.80468	0.00503659
PMS2	9.84401	-0.606826	0.216389	-2.80433	0.00504206
AL033543.1	16.6416	0.653077	0.232885	2.8043	0.00504266
RAI14	95.1243	0.335393	0.119647	2.80319	0.00505995
FARS2	156.98	-0.259309	0.0925289	-2.80247	0.00507136
PPP1R9A	29.3822	-0.595816	0.212678	-2.8015	0.00508662
ZNF839	8.9048	-0.592591	0.211615	-2.80032	0.00510516
VDAC1	26.4054	0.460286	0.164388	2.8	0.00511024
SYNRG	75.858	0.209027	0.0747024	2.79813	0.00513998
TMLHE	32.6139	-0.46076	0.164669	-2.7981	0.00514034
SULT1A2	2.5899	-1.2623	0.451237	-2.79741	0.00515141
CRB1	2.26315	-1.1789	0.421689	-2.79567	0.00517921
PCCA	407.702	-0.198604	0.0710583	-2.79495	0.00519081
FAM66D	5.78573	-1.02782	0.367987	-2.79308	0.00522087
NAPEPLD	18.525	-0.604184	0.216381	-2.79223	0.00523462
MYL6	45.9635	0.415281	0.148776	2.79131	0.00524957
AL161734.2	56.2521	-0.679289	0.243445	-2.79031	0.00526572
CADPS2	508.348	0.444217	0.159202	2.79028	0.00526632
COA1	70.1381	-0.37633	0.134884	-2.79002	0.00527048
PVR	62.9829	0.611772	0.219333	2.78923	0.00528334
FBXO28	51.5032	0.286234	0.102625	2.78913	0.0052849
ADAMTS9-AS2	585.721	0.575201	0.206246	2.7889	0.0052887
PPP1R14B	5.42251	0.8574	0.30753	2.78802	0.00530317
ATP10A	2729.51	-0.457819	0.164209	-2.78802	0.0053032
C19orf44	2.73083	-1.01299	0.363491	-2.78685	0.00532235
RNF169	76.5594	0.499255	0.179174	2.78643	0.00532925
SREBF2	72.7701	0.634039	0.227751	2.78391	0.00537075
TEP1	22.8937	0.526638	0.189182	2.78377	0.00537314
PINK1	34.0167	0.433934	0.155898	2.78345	0.00537838
FRY	138.566	-0.466134	0.167472	-2.78336	0.00537995
AC009226.1	3.87724	-0.845587	0.303894	-2.78251	0.00539407
PPP1R11	6.98111	0.763182	0.274298	2.78231	0.00539738
GSR	21.5515	-0.417252	0.149967	-2.78229	0.00539769
RAB20	14.9835	0.837496	0.30102	2.78219	0.00539937
PDS5B	177.853	0.229525	0.0825091	2.78182	0.00540558
TUBAL3	2.10515	1.5718	0.56505	2.7817	0.00540744
TTC8	9.59423	-0.75505	0.271448	-2.78156	0.00540976
LLPH	8.92726	0.547026	0.196681	2.78128	0.00541444
PRCP	17.928	-0.604404	0.217389	-2.78028	0.00543119
BAZ1A	63.901	0.493104	0.177434	2.77908	0.00545124
TMEM184B	114.813	0.539735	0.194454	2.77564	0.00550934
DHX15	85.0322	0.227159	0.0818436	2.77552	0.00551136
TRPM6	78.8497	-0.525934	0.189505	-2.77531	0.00551488
SOX7	25.1941	0.581118	0.209472	2.7742	0.0055337
SS18L2	4.64181	1.0979	0.395765	2.77413	0.00553491
PPP2R5C	136.452	0.282344	0.101808	2.77331	0.00554892
SRD5A3	2.88904	-0.958201	0.345541	-2.77305	0.00555336
PPM1D	48.2177	0.373149	0.134602	2.77223	0.0055674
TLE5	44.6309	0.39391	0.142148	2.77112	0.00558641
AEBP2	74.1525	0.405574	0.146395	2.77041	0.00559855
ITIH4	2.37028	-1.13174	0.408639	-2.76952	0.00561382
AC090579.1	1.73261	-1.41918	0.512501	-2.76913	0.00562066
PRKN	193.016	-0.430805	0.155637	-2.768	0.00564008
CYP4F12	2.89088	-1.74021	0.62906	-2.76637	0.00566846
GVQW3	2.02854	-1.24354	0.449551	-2.76619	0.00567147
OSBPL5	39.7351	0.482188	0.174329	2.76596	0.00567553
SCLY	17.6219	-0.504472	0.182407	-2.76565	0.005681
RFLNA	6.95573	-0.788037	0.284941	-2.76561	0.00568163
CCDC191	13.9678	-0.769414	0.278243	-2.76526	0.00568775
GSTCD	13.2167	-0.529928	0.191678	-2.76468	0.00569787
AC245187.2	2.39213	-1.36354	0.493261	-2.76433	0.00570401
DUT	17.7397	0.419771	0.151868	2.76405	0.00570891
PAFAH1B2	36.5135	0.442748	0.160222	2.76335	0.00572119
MORF4L2	32.1885	0.473537	0.171366	2.76331	0.00572188
FOXC1	54.0112	0.448661	0.16237	2.76321	0.00572359
FECH	7.06261	-0.555147	0.20097	-2.76234	0.00573879
PARD3B	208.526	-0.467284	0.169268	-2.76061	0.00576941
SMARCA1	24.2447	0.477803	0.173092	2.7604	0.00577299
PIK3IP1	9.60265	-0.872679	0.316213	-2.75978	0.00578402
NIPSNAP1	3.48877	-0.869159	0.315096	-2.7584	0.00580855
EDEM2	16.207	-0.548538	0.199041	-2.7559	0.00585308
STRADB	10.5218	-0.586908	0.213106	-2.75406	0.00588613
RASA2	192.936	0.30056	0.109134	2.75405	0.00588634
ZNF235	32.7369	-0.533938	0.19392	-2.7534	0.00589798
ICA1L	30.7523	-0.650219	0.2362	-2.75283	0.00590819
MBOAT1	22.8271	-0.548423	0.199321	-2.75146	0.00593302
LINC01725	41.7456	-0.778318	0.282879	-2.75142	0.00593378
UVRAG	284.759	0.374973	0.136368	2.74972	0.00596462
SPANXA2-OT1	9.82243	-1.04505	0.380291	-2.74802	0.0059957
PPP1R1C	2.09304	-1.44971	0.527574	-2.74789	0.00599799
ACAD10	15.9069	-0.792447	0.288436	-2.7474	0.00600707
BCAS3	425.791	-0.299746	0.109271	-2.74315	0.00608537
GNG12	20.3516	0.71622	0.261184	2.7422	0.00610285
CD55	52.315	0.730138	0.266294	2.74184	0.00610953
LINC02208	15.0061	-0.822713	0.300069	-2.74175	0.00611133
TOP2B	82.2469	-0.322763	0.117731	-2.74154	0.00611514
RASSF8	177.865	-0.316424	0.115423	-2.74143	0.00611716
LINC02256	15.174	-0.672707	0.245386	-2.74142	0.00611748
ACTR2	84.5848	0.290538	0.105982	2.74139	0.00611807
AP001528.1	33.3096	-0.56872	0.207516	-2.74061	0.00613253
LINC02427	1.48886	-1.67708	0.611945	-2.74057	0.00613321
MAP2K6	3.56206	-1.46103	0.533315	-2.73953	0.00615273
CATSPER2	20.7544	-0.425659	0.155398	-2.73916	0.0061597
PLA1A	42.3178	1.01497	0.370663	2.73826	0.00617654
AL392046.1	1.47229	1.65547	0.604583	2.73819	0.00617775
DDB2	19.5475	-0.508738	0.185819	-2.73781	0.00618496
TENT2	130.904	-0.329886	0.120495	-2.73776	0.00618588
CCSER1	197.741	0.619308	0.226247	2.73731	0.00619438
NECTIN3	43.8252	0.655633	0.239527	2.7372	0.00619643
TRANK1	19.8485	-0.541847	0.197957	-2.73719	0.00619669
ELP1	29.6807	-0.381177	0.139273	-2.73691	0.00620186
IFIT3	14.4765	-0.739644	0.270276	-2.73662	0.00620735
XRCC4	40.3277	0.341064	0.124719	2.73465	0.00624457
DCBLD2	25.4866	-0.419143	0.153316	-2.73384	0.00625998
AC002480.1	8.45469	1.16694	0.426854	2.7338	0.00626072
FKBP9	53.2004	-0.453254	0.165831	-2.73323	0.00627173
GPRC5A	6.26979	1.67931	0.614462	2.73297	0.00627652
SLC39A1	6.38541	0.971156	0.355411	2.73249	0.00628584
AC018618.1	3.64613	-1.12715	0.412551	-2.73215	0.00629221
NCAPD2	14.0137	0.455023	0.166576	2.73162	0.00630232
SEC24B	126.56	0.180934	0.0662674	2.73036	0.00632645
USP18	7.72123	-0.752706	0.275797	-2.7292	0.00634885
HGS	13.0218	0.488016	0.178815	2.72917	0.00634945
PLEKHB2	34.733	0.530697	0.194545	2.72788	0.00637421
RHOJ	126.878	0.565647	0.207421	2.72705	0.00639034
ICE2	36.6759	-0.483831	0.177439	-2.72675	0.00639621
RPGRIP1L	5.96187	-0.739928	0.271383	-2.72651	0.00640083
GAPDH	78.6788	0.625833	0.22966	2.72505	0.00642923
RPE	20.1805	-0.425015	0.155984	-2.72474	0.00643531
ANGPTL4	12.4416	1.04941	0.385186	2.72443	0.00644118
DISP1	56.0872	-0.354374	0.130088	-2.72411	0.00644758
SIRT5	31.3763	-0.42807	0.157197	-2.72313	0.00646658
PYROXD1	10.5688	-0.635652	0.233559	-2.72159	0.00649683
RFX1	18.8543	0.512852	0.188549	2.71999	0.00652845
NEDD1	16.5398	-0.517276	0.190198	-2.71966	0.00653486
ERAP2	22.5417	-0.720478	0.264978	-2.71901	0.00654773
DMXL1	99.5276	-0.249769	0.0918959	-2.71795	0.00656875
TTLL5	102.847	0.243125	0.0894638	2.71757	0.00657626
EIF1	63.963	0.493601	0.181736	2.71603	0.00660695
MX1	111.501	-0.566865	0.208729	-2.7158	0.00661154
LINC01505	6.0912	0.87256	0.321304	2.71568	0.0066139
MTR	56.9543	-0.29448	0.108463	-2.71502	0.00662719
ADAL	5.14823	-0.651386	0.239989	-2.71423	0.00664303
TPCN1	18.2265	-0.818413	0.301605	-2.71352	0.00665718
NMNAT3	20.2311	-0.605376	0.223111	-2.71334	0.00666078
ANKAR	51.166	-0.5062	0.186597	-2.7128	0.00667174
FGFR1OP	19.3704	-0.560151	0.206513	-2.71243	0.00667921
RPS19	50.8214	0.438298	0.161688	2.71076	0.00671285
PAFAH2	6.84105	-0.655287	0.24175	-2.7106	0.00671624
MANBA	29.0905	-0.467359	0.172446	-2.71018	0.00672469
NUP50-DT	23.2158	0.49989	0.1845	2.70943	0.00673997
FAM241A	42.083	0.750449	0.277039	2.70882	0.00675223
PRKACB	134.81	-0.312482	0.115403	-2.70774	0.00677439
FRAS1	107.038	-0.570489	0.210689	-2.70773	0.00677441
AIF1L	74.7051	-0.62198	0.229774	-2.70692	0.00679107
TMSB10	252.865	0.63609	0.234994	2.70684	0.00679272
ACER3	146.573	0.389861	0.144043	2.70657	0.0067983
ETV5	5.39329	0.820459	0.303145	2.70649	0.00679986
FRMD4A	74.4998	-0.550594	0.203487	-2.7058	0.00681397
ZDHHC1	4.28012	-0.713268	0.263696	-2.70488	0.00683288
DYNLRB1	15.6802	0.638701	0.236267	2.7033	0.00686544
GPD2	54.4599	-0.296986	0.109902	-2.70229	0.00688627
EHBP1L1	31.1428	0.569228	0.210677	2.7019	0.0068944
ALKBH3	12.5574	-0.563405	0.20853	-2.70179	0.00689672
ZNF618	17.9896	-0.623456	0.23082	-2.70105	0.00691217
ZNF10	14.5505	-0.467581	0.173227	-2.69923	0.00694996
ZBED1	11.6279	0.613115	0.227156	2.6991	0.00695279
TNFRSF19	18.5705	-1.01094	0.374591	-2.69879	0.00695926
TTBK2	105.752	0.309347	0.114639	2.69845	0.0069664
SFXN4	5.44664	-0.794451	0.294576	-2.69694	0.00699809
MPP1	13.8048	-0.830414	0.308044	-2.69577	0.00702262
NDNF	5.46545	1.09877	0.407611	2.69565	0.00702521
RPS6KC1	162.379	-0.27345	0.101482	-2.69457	0.00704796
SLC25A15	1.40051	-1.21816	0.452429	-2.69249	0.00709203
CCDC125	11.3896	-0.768038	0.285298	-2.69206	0.00710129
MCFD2	22.5852	0.538406	0.200033	2.69158	0.00711138
LAMA3	260.696	-0.514686	0.191226	-2.69151	0.00711286
CYTH2	18.4231	0.648378	0.240951	2.69091	0.0071258
KDSR	32.1424	0.453171	0.168426	2.69063	0.0071318
IRF2BP2	23.3185	0.433997	0.161365	2.68953	0.00715519
BOC	54.8346	0.541292	0.20127	2.68938	0.00715846
PPP5D1	2.35786	-0.962791	0.358041	-2.68905	0.00716556
CPNE8	409.593	0.451047	0.167835	2.68744	0.0072001
DBN1	19.4677	0.706355	0.262861	2.68718	0.00720578
MVD	9.6076	0.644501	0.239853	2.68707	0.00720819
PIGL	33.2908	-0.778917	0.289889	-2.68695	0.00721079
MYOF	193.113	0.468341	0.174377	2.68579	0.00723577
AC018462.1	7.42935	-0.654169	0.243584	-2.6856	0.00723989
TNS1	386.819	0.509014	0.189564	2.68519	0.00724886
PIK3R3	835.169	0.726748	0.270692	2.68477	0.00725788
MKRN1	17.6176	-0.429297	0.159986	-2.68333	0.00728921
BCAP31	24.3784	0.458951	0.171047	2.68318	0.00729249
GPI	30.3184	0.416439	0.155224	2.68282	0.00730041
CSAD	40.0722	-0.423918	0.158035	-2.68244	0.00730884
RAVER2	26.1622	-0.503481	0.187711	-2.68222	0.00731359
SLCO2A1	26.8682	-0.765387	0.28537	-2.68209	0.00731644
EEF1D	34.6562	0.483885	0.180552	2.68003	0.00736148
AZIN1-AS1	16.2767	-0.896555	0.334625	-2.67928	0.00737802
SLC43A3	3.26738	1.07996	0.403123	2.679	0.00738432
EPC1	207.963	-0.27266	0.101778	-2.67896	0.00738504
DUSP6	33.9227	0.70992	0.265048	2.67846	0.00739626
FKBP10	4.80603	-0.842924	0.314725	-2.67829	0.00739998
AL050309.1	62.2082	-0.477433	0.178371	-2.67663	0.0074367
SLA	3.17658	-1.30037	0.485843	-2.67652	0.00743906
RPL14	29.3	0.486657	0.181856	2.67606	0.00744941
PRPSAP2	25.0974	-0.326317	0.12201	-2.67452	0.00748373
AL355835.1	8.03866	-0.866266	0.323937	-2.67418	0.00749117
CYP4V2	10.7537	-0.630664	0.235847	-2.67403	0.00749451
NCOA7	122.327	0.297287	0.111176	2.67402	0.0074948
IFT80	36.2434	-0.467471	0.174952	-2.67199	0.00754028
KAT14	6.27568	-0.852359	0.319052	-2.67154	0.00755051
LRRK2	70.6562	-0.432531	0.161905	-2.67152	0.00755092
ELN	12.2435	-0.931561	0.348921	-2.66984	0.00758884
CHMP6	11.275	0.719999	0.269699	2.66964	0.00759317
IFT122	28.4043	-0.470394	0.176225	-2.66929	0.00760129
CNST	86.9299	0.399737	0.149793	2.66859	0.00761702
XYLB	8.51925	-0.703686	0.263694	-2.66856	0.0076176
DCUN1D2	39.7553	-0.315927	0.118463	-2.66689	0.00765557
PDHA1	11.2144	-0.438762	0.164556	-2.66634	0.00766813
SUGP1	11.7882	-0.470751	0.176557	-2.66629	0.00766938
IQCH	8.38621	-0.689927	0.258838	-2.66547	0.00768797
SHOC2	105.995	0.193841	0.0727302	2.6652	0.00769427
PEA15	23.0549	0.571762	0.21455	2.66494	0.00770026
PIGB	11.2138	-0.683722	0.256574	-2.66481	0.00770317
IL1RAP	15.7475	0.542743	0.203734	2.66398	0.00772224
AKIRIN2	15.4851	0.461856	0.173417	2.66326	0.00773881
CPT2	4.83718	-0.704368	0.264562	-2.66239	0.00775871
FGFR1	73.1045	0.56354	0.211749	2.66136	0.00778248
PAICS	12.2734	0.603731	0.226875	2.66107	0.0077893
PLEC	61.1729	0.477222	0.17935	2.66084	0.00779458
MCF2L	394.725	0.374775	0.140901	2.65984	0.0078177
AL117381.1	13.1048	-0.536521	0.201799	-2.65868	0.00784464
NME9	2.90046	-0.9653	0.363122	-2.65834	0.00785272
BTNL8	23.0801	0.707399	0.266106	2.65833	0.00785288
USP12	136.689	0.266403	0.10024	2.65765	0.00786878
RNF157	8.26518	-0.707761	0.266488	-2.65588	0.00791009
DEGS2	24.9932	-0.522508	0.196737	-2.65587	0.00791032
LINC00665	8.58744	-0.611132	0.230219	-2.65457	0.00794089
HLA-E	356.012	0.327188	0.123256	2.65454	0.00794164
SULT1A1	7.76025	-0.963473	0.363112	-2.65338	0.00796901
STX2	40.3655	0.496105	0.187012	2.6528	0.00798277
AMOTL2	21.5056	-0.657104	0.247729	-2.65251	0.00798963
EMSY	94.7006	0.226457	0.0853786	2.65239	0.00799243
HBEGF	12.6409	0.721952	0.272201	2.65228	0.00799504
DLEU2	334.36	-0.251312	0.0948302	-2.65012	0.00804623
AF165147.1	25.9641	0.788077	0.297419	2.64972	0.00805579
SPATA13	126.348	-0.391179	0.147683	-2.64878	0.00807832
SPIDR	439.638	0.245705	0.0927841	2.64813	0.00809379
KDM1B	14.0695	-0.551721	0.208377	-2.6477	0.00810415
SCFD2	93.1498	-0.411584	0.155467	-2.64741	0.00811116
CRY1	52.1628	0.486664	0.183867	2.64683	0.00812511
SHISA5	52.5193	0.485778	0.18358	2.64614	0.00814168
AC093898.1	8.87295	1.60632	0.607065	2.64604	0.0081439
DIS3	29.3716	0.294896	0.111463	2.64569	0.00815254
WSB1	217.47	-0.323034	0.122103	-2.64559	0.00815484
ABCB1	2178.6	-0.369268	0.139584	-2.64548	0.00815743
PGK 1.00	46.187	0.471255	0.178347	2.64234	0.00823347
RTEL1	18.5085	0.64172	0.242882	2.6421	0.00823927
TFDP2	45.2915	-0.50963	0.192924	-2.64161	0.00825133
SLC22A23	164.221	0.420647	0.159249	2.64145	0.00825531
LINC01266	24.9867	-0.846175	0.320428	-2.64077	0.00827185
HS3ST2	2.99829	1.16655	0.441775	2.64059	0.00827611
MGAT1	73.7901	0.428026	0.162119	2.6402	0.00828575
GLIS3	258.691	0.477435	0.180874	2.6396	0.00830044
GABRR2	7.40159	1.03808	0.393374	2.63891	0.00831734
PLEKHH1	15.2604	-0.725193	0.274871	-2.6383	0.00833216
MAP4K3-DT	95.4331	-0.485696	0.1841	-2.63822	0.00833433
FAM78B	3.7861	-1.06912	0.405253	-2.63816	0.00833569
RAB3IP	11.1381	0.78232	0.296658	2.63711	0.00836158
DNAJB6	113.707	0.430873	0.163392	2.63705	0.00836309
DZIP3	15.8655	-0.679575	0.257744	-2.63663	0.00837346
P4HA1	126.098	0.717267	0.272094	2.6361	0.00838661
B3GNTL1	3.24383	-0.779032	0.295668	-2.63482	0.00841822
NHSL2	50.8827	-0.353966	0.134368	-2.63431	0.00843093
PMM2	40.074	0.482808	0.183281	2.63424	0.00843257
GTDC1	109.754	-0.371576	0.141101	-2.63341	0.00845328
DGKZ	30.0068	-0.358229	0.13604	-2.63327	0.00845676
WNT11	1.37355	-1.35121	0.513166	-2.63309	0.00846111
XIAP	71.0307	0.256894	0.0975695	2.63293	0.00846518
RASGRF2	482.79	-0.195133	0.0742334	-2.62864	0.00857273
MAGOHB	5.91757	-0.776755	0.295501	-2.62861	0.00857356
UTP23	17.9798	0.610601	0.232511	2.62612	0.00863655
WASF2	188.526	0.324957	0.123821	2.62441	0.0086799
FCHSD2	444.982	-0.209893	0.0799886	-2.62404	0.00868946
GOLGA8B	7.73542	-0.814808	0.310529	-2.62394	0.00869196
RAB5C	28.523	0.476586	0.181648	2.62368	0.00869858
PIR	18.4809	-0.488184	0.18608	-2.62351	0.00870282
BCL10	12.9339	0.645561	0.246118	2.62297	0.00871658
MAN2A1	101.294	0.410083	0.156409	2.62185	0.00874531
AC026341.1	6.75162	-0.942626	0.359535	-2.62179	0.00874695
NAA60	14.6024	0.550363	0.209962	2.62126	0.00876065
LRRC8A	40.522	0.617619	0.235644	2.62099	0.00876755
LDAH	19.5522	-0.673861	0.257195	-2.62004	0.00879188
EIF3I	15.2507	0.605803	0.231236	2.61985	0.00879681
MAPKBP1	53.7432	-0.286033	0.109184	-2.61973	0.00879994
AKTIP	17.3425	0.519277	0.198332	2.61822	0.00883898
DAB1	24.9483	-0.783473	0.299312	-2.61758	0.0088556
IRAK2	6.73096	0.920656	0.351808	2.61693	0.00887258
LRRC8C-DT	13.3588	-0.545585	0.208535	-2.61627	0.0088896
SERPINH1	33.3333	0.648154	0.247824	2.61539	0.00891269
TECPR1	35.1603	-0.389752	0.14903	-2.61526	0.00891605
CCDC3	78.5123	1.15172	0.440435	2.61496	0.00892368
PBLD	3.27357	-0.978643	0.374254	-2.61491	0.00892503
ZNF24	22.1797	0.493556	0.188856	2.6134	0.00896468
CAVIN1	56.0357	0.441921	0.169131	2.61289	0.00897805
RNLS	38.4124	-0.511588	0.195799	-2.61282	0.00897993
CHODL	11.7063	-0.77612	0.297118	-2.61216	0.00899711
PLCL1	58.3319	-0.49503	0.189593	-2.61101	0.0090275
AMZ1	6.31927	-1.15629	0.44287	-2.61091	0.00903019
GNPTAB	30.6304	-0.340533	0.130446	-2.61053	0.0090401
ZNF135	7.88974	-0.57754	0.22129	-2.60988	0.00905736
AC051619.5	6.56456	-0.912255	0.349648	-2.60906	0.00907903
MRPL14	17.9905	0.418498	0.160403	2.60905	0.00907938
AL445426.1	34.073	0.884525	0.339094	2.60849	0.00909424
ZYX	14.5666	0.656273	0.251762	2.60672	0.00914131
EEF1AKMT2	39.2486	-0.258058	0.0990422	-2.60553	0.00917313
CCT4	33.2856	0.547961	0.210357	2.60491	0.00918996
ZFP64	21.4248	-0.452345	0.173681	-2.60446	0.0092019
TMEM255B	17.7155	0.802956	0.308371	2.60387	0.00921782
SELENOK	7.80666	0.719812	0.276762	2.60083	0.00929979
APP	504.015	-0.276688	0.106406	-2.6003	0.00931436
TOX	110.678	-0.527974	0.203063	-2.60006	0.00932083
SCUBE2	6.15484	-0.78962	0.303725	-2.59978	0.00932829
GLUL	26.0118	-0.554486	0.213344	-2.59902	0.00934905
HVCN1	8.82757	-0.612948	0.235849	-2.5989	0.00935232
LIFR-AS1	3.48608	-1.0093	0.388385	-2.5987	0.00935782
CALHM5	4.29129	-1.10552	0.425459	-2.59843	0.00936522
INTU	13.2652	-0.721872	0.277818	-2.59836	0.00936691
CARF	21.8778	-0.568516	0.21881	-2.59822	0.00937093
IFFO2	6.93003	0.786341	0.302685	2.59789	0.00937993
ARRDC3-AS1	16.104	-0.633632	0.243922	-2.59768	0.00938557
C17orf67	28.378	0.472385	0.181851	2.59765	0.00938654
BCL6B	20.769	0.489426	0.18842	2.59754	0.00938955
ATG10	88.8239	-0.390763	0.150451	-2.59727	0.00939675
BEAN1	2.25615	-1.09131	0.42019	-2.59718	0.00939934
ZNF333	11.3709	-0.53659	0.206653	-2.59657	0.00941596
LINC00607	47.9973	-0.89023	0.342948	-2.59582	0.00943661
KLHL32	14.8847	-0.784905	0.302417	-2.59544	0.00944695
FNIP2	79.54	-0.337796	0.130182	-2.5948	0.00946447
HCG27	8.85058	0.553572	0.213339	2.5948	0.00946463
RCSD1	112.696	-0.753622	0.29047	-2.59449	0.00947307
PNPLA6	31.2836	0.460612	0.177635	2.59302	0.00951371
ARL 6.00	9.83993	-0.889656	0.343167	-2.59249	0.0095284
ZNF655	36.0054	0.272398	0.105171	2.59005	0.00959624
PLPP5	7.96698	0.610361	0.235692	2.58966	0.00960716
TUBGCP5	15.9784	-0.624269	0.241132	-2.58891	0.00962804
UBP1	42.3107	-0.257177	0.0993689	-2.5881	0.00965075
MED12	12.9276	0.49955	0.193047	2.58771	0.00966157
RPL4	18.6195	0.467957	0.180913	2.58665	0.00969149
STARD8	74.2711	0.432439	0.167186	2.58658	0.00969328
MEF2B	8.89651	-0.507703	0.196346	-2.58576	0.00971652
DECR1	35.8135	-0.427361	0.165401	-2.58379	0.00977206
AMN1	27.134	0.416004	0.161048	2.5831	0.00979164
TANK	139.796	-0.289886	0.112278	-2.58185	0.00982719
DDX52	37.0656	0.415892	0.161148	2.58081	0.00985694
GLCCI1	74.7069	-0.474147	0.183728	-2.58069	0.00986018
BAG6	17.595	0.444635	0.172323	2.58025	0.00987295
TPT1-AS1	64.0843	-0.342265	0.132654	-2.58013	0.00987641
ENOSF1	32.1168	-0.656921	0.254631	-2.57989	0.00988316
CCDC149	100.843	0.509986	0.197713	2.57943	0.0098964
TMEM8A	10.0885	0.533766	0.206932	2.57942	0.00989663
FRMD4B	78.5482	-0.344856	0.133765	-2.57807	0.00993542
PRDM1	19.1157	0.643607	0.249755	2.57695	0.00996768
SLC5A6	100.382	-0.788409	0.30602	-2.57634	0.00998536
PLIN3	9.02299	0.584862	0.22709	2.57547	0.0100105
GBE1	161.48	0.265968	0.103285	2.57508	0.0100218
LINC00467	2.97507	-1.09551	0.425553	-2.57431	0.0100439
RTCA-AS1	2.94186	-0.85134	0.330774	-2.57378	0.0100595
HLX-AS1	5.6887	-1.16834	0.454047	-2.57318	0.0100769
ACBD4	5.79568	-0.625796	0.243334	-2.57176	0.0101183
NRIP1	112.577	0.361357	0.140535	2.5713	0.0101318
TM9SF1	7.56468	0.589447	0.22926	2.57108	0.0101381
DISC1	121.886	0.274659	0.10683	2.57099	0.0101409
RND3	34.7783	0.550057	0.214053	2.56972	0.0101781
STARD9	67.3133	-0.294441	0.114588	-2.56955	0.010183
FBXW4	63.5608	-0.311001	0.121051	-2.56917	0.0101941
ZNF148	165.253	0.14771	0.0574933	2.56917	0.0101942
LNPK	22.263	-0.547634	0.213161	-2.5691	0.0101962
OASL	3.72459	-1.05425	0.410451	-2.56852	0.0102133
GLRX	17.319	0.57676	0.22459	2.56806	0.010227
EFR3B	228.043	-0.377127	0.146867	-2.5678	0.0102345
DNAJA1	61.1836	0.685353	0.266928	2.56755	0.0102419
VTI1A	415.254	0.195419	0.0761165	2.56737	0.0102473
FAM219A	114.996	0.342125	0.133436	2.56396	0.0103484
NPAS2	415.837	0.489921	0.19108	2.56396	0.0103485
NKAIN1	1.22709	-1.50854	0.588389	-2.56385	0.0103519
TNFSF13B	20.7308	0.550509	0.214772	2.56323	0.0103704
NISCH	25.3627	-0.380014	0.14832	-2.56213	0.0104034
SCARB1	478.379	0.494263	0.192948	2.56163	0.0104181
LGALSL-DT	7.29011	-0.681129	0.266049	-2.56016	0.0104623
PSMG3-AS1	2.10564	-1.20304	0.470003	-2.55964	0.010478
AC064807.1	7.0517	-0.697819	0.272825	-2.55775	0.0105352
PHF13	5.2074	0.74509	0.291324	2.5576	0.0105397
AC245123.1	2.20055	-1.51176	0.591193	-2.55714	0.0105537
LRRCC1	7.13426	-0.591331	0.231297	-2.55659	0.0105704
ABCC5	37.4281	-0.356615	0.13951	-2.55619	0.0105826
PLEKHG1	927.779	0.590289	0.230963	2.55577	0.0105952
KANK2	21.8062	-0.431268	0.168756	-2.55557	0.0106013
LGI2	8.51341	1.34012	0.524435	2.55535	0.010608
ARID5A	42.9587	0.908144	0.35542	2.55513	0.0106148
PARP9	117.27	-0.333176	0.130399	-2.55506	0.010617
KIDINS220	106.397	-0.30931	0.12106	-2.55501	0.0106186
OXSM	4.35327	0.927431	0.363016	2.55479	0.0106251
MIF	24.4608	0.63727	0.249475	2.55445	0.0106357
GTF2IRD2	3.33388	-1.00473	0.393411	-2.55388	0.0106529
NCS1	2.88178	-0.997996	0.390777	-2.55387	0.0106532
BARD1	24.585	0.439016	0.171968	2.5529	0.0106829
COX5B	17.3789	0.684531	0.268216	2.55216	0.0107056
EMP2	222.626	0.466426	0.182811	2.55141	0.0107288
LRRC6	9.39764	-0.678049	0.265786	-2.55111	0.0107381
POLR2H	8.88406	0.558288	0.218878	2.55068	0.0107512
HIBADH	41.145	-0.556112	0.218028	-2.55064	0.0107525
STAT6	28.3159	0.486183	0.19064	2.55027	0.010764
LY6E-DT	15.1869	-0.691117	0.271087	-2.54943	0.01079
MAX	56.7009	0.268088	0.105168	2.54915	0.0107986
WDR25	33.11	-0.400141	0.156986	-2.54891	0.0108061
MYRIP	1025.48	-0.32255	0.126671	-2.54637	0.010885
ACTR1A	24.2876	0.395448	0.155359	2.54538	0.010916
PDP1	25.1691	-0.374845	0.147307	-2.54465	0.0109387
ST3GAL5	9.23089	-0.692194	0.272147	-2.54345	0.0109763
ARMC1	12.556	-0.53065	0.208673	-2.54297	0.0109913
SMC1A	34.0792	0.310495	0.122107	2.54281	0.0109966
ANKS3	11.4431	-0.424383	0.166909	-2.5426	0.0110032
TRIM56	75.0062	0.346071	0.136121	2.54238	0.0110099
AC083870.1	4.03339	-0.955269	0.375745	-2.54233	0.0110116
TM9SF2	82.3995	-0.319399	0.125641	-2.54216	0.0110171
ERO1A	91.8111	0.666399	0.262171	2.54185	0.0110267
PDS5A	173.695	0.183386	0.0721556	2.54153	0.0110368
LINC01693	34.742	0.99352	0.390964	2.54121	0.011047
SNX24	49.9162	-0.3267	0.128606	-2.54031	0.0110754
LINC01550	1.52148	-1.53033	0.602437	-2.54024	0.0110777
SCOC-AS1	6.06362	-1.05466	0.415247	-2.53982	0.0110908
FP671120.4	74.3467	0.670871	0.264223	2.53903	0.011116
SNX33	5.80754	0.717897	0.282929	2.53737	0.0111688
TFDP1	7.59027	-0.635802	0.25071	-2.53601	0.0112124
ATP6V1G1	17.3986	0.689618	0.271934	2.53597	0.0112136
TMEM218	2.6379	-1.0007	0.394608	-2.53594	0.0112146
TESK1	5.31421	0.597315	0.235589	2.53542	0.0112314
ANKRD36	101.708	-0.458487	0.180857	-2.53507	0.0112424
LIMK2	82.0878	0.523728	0.206622	2.53471	0.0112541
STIMATE	17.2541	-0.466063	0.183876	-2.53466	0.0112558
NBN	23.7971	-0.426685	0.168367	-2.53425	0.0112689
UBQLN4	5.50079	0.6389	0.252117	2.53414	0.0112723
CTNNA1	245.516	0.232468	0.0917839	2.53277	0.0113164
RALGPS1	37.2622	-0.443174	0.174991	-2.53256	0.0113235
CIP2A	2.30978	-1.09572	0.432911	-2.53104	0.0113725
EEPD1	109.068	-0.621152	0.245448	-2.53069	0.0113838
INF2	24.3957	0.417706	0.165058	2.53065	0.011385
AC091057.2	1.93071	-1.03979	0.410949	-2.53021	0.0113993
ADGRA2	47.8082	-0.446789	0.176588	-2.53013	0.011402
HIPK3	283.244	0.353907	0.139915	2.52945	0.0114241
MARCKS	10.9225	0.585243	0.231435	2.52876	0.0114466
CTBP2	319.14	-0.319622	0.126504	-2.52659	0.0115177
GATD3B	4.25924	-0.773216	0.306046	-2.52647	0.0115216
PARG	31.9889	-0.336926	0.133375	-2.52615	0.0115321
ACTR3B	16.4175	-0.385351	0.152569	-2.52575	0.0115452
GARNL3	38.0004	-0.540764	0.2143	-2.5234	0.0116228
PIM3	9.04766	0.72391	0.286891	2.52329	0.0116263
UFL1-AS1	32.0868	-0.921216	0.365118	-2.52307	0.0116337
CD9	40.7233	0.675065	0.26756	2.52304	0.0116346
LINC00598	10.6426	0.505046	0.200178	2.52299	0.0116362
COL4A1	59.4137	-0.448717	0.177862	-2.52284	0.0116413
EPRS	29.2522	-0.352058	0.139586	-2.52216	0.0116638
TRIOBP	56.6351	0.420456	0.166742	2.5216	0.0116823
AC093866.1	1.8228	1.65868	0.657957	2.52095	0.0117038
PRELID2	243.349	-0.391328	0.155232	-2.52092	0.0117047
AK7	3.38548	0.934477	0.370713	2.52075	0.0117104
MRPS22	10.2998	-0.439731	0.174501	-2.51994	0.0117375
AC011447.3	13.5621	-0.54103	0.214708	-2.51984	0.0117407
AGO2	87.3941	0.311083	0.123456	2.5198	0.0117423
ELK3	76.9241	-0.331739	0.131668	-2.51951	0.0117517
UGDH	10.7502	0.603168	0.239459	2.51888	0.011773
UROS	6.87925	-0.621555	0.246805	-2.51841	0.0117888
AL353138.1	35.1526	-0.717282	0.284848	-2.51812	0.0117982
NECTIN2	79.4632	0.390571	0.155108	2.51806	0.0118004
SIX4	4.16515	0.943924	0.374891	2.51786	0.0118069
SLC35F2	12.4772	-0.537359	0.213441	-2.51759	0.0118159
CALHM4	1.0938	-1.70501	0.677288	-2.5174	0.0118223
IFI16	128.46	0.500319	0.198751	2.51731	0.0118253
CDC14A	162.128	-0.292126	0.116052	-2.5172	0.0118293
CRTC3	101.81	0.432744	0.171933	2.51693	0.0118381
DEAF1	61.4353	0.372186	0.147873	2.51693	0.0118383
MAML3	162.81	-0.494515	0.196484	-2.51681	0.0118421
RBM42	7.15181	0.765568	0.304247	2.51627	0.0118604
PLEKHM3	37.7028	-0.3918	0.155745	-2.51565	0.0118813
DCAF5	116.026	0.228457	0.0908294	2.51523	0.0118954
GRAMD2B	33.5665	0.666153	0.264871	2.51501	0.0119029
PML	39.8095	0.452276	0.179864	2.51454	0.0119188
NR1D1	9.5435	0.859513	0.341852	2.51428	0.0119275
PCDHB2	1.56932	-1.20442	0.47919	-2.51345	0.0119557
S100A10	42.3336	0.669718	0.266487	2.51314	0.0119663
PFN1	20.6103	0.611713	0.243413	2.51306	0.0119687
SCLT1	82.2031	-0.307645	0.122536	-2.51064	0.0120512
C16orf74	4.49053	-0.899638	0.358384	-2.51026	0.0120641
CASP3	20.3881	0.417338	0.166325	2.50917	0.0121014
CREB3	4.12439	0.712154	0.283834	2.50905	0.0121056
SLC16A3	11.9026	0.610393	0.243506	2.50668	0.012187
LARS	46.4877	-0.249338	0.0994879	-2.50622	0.0122031
BAG3	26.1175	0.898627	0.358573	2.50612	0.0122064
MXRA7	38.4175	0.449748	0.179548	2.5049	0.0122488
HBP1	56.2066	0.344626	0.137583	2.50486	0.0122499
GNAI2	146.303	0.344876	0.137685	2.50482	0.0122512
RBM43	4.77412	-1.15736	0.462169	-2.50418	0.0122734
AL354740.1	9.75973	-0.608476	0.243033	-2.50367	0.0122912
MCPH1	131.534	0.21145	0.0844806	2.50294	0.0123165
RPL36AL	8.48277	0.725336	0.289839	2.50255	0.0123302
TRIM28	11.7967	0.512364	0.204797	2.50182	0.0123557
FLOT1	50.7897	0.366499	0.146523	2.50131	0.0123736
ARL5B	35.0891	0.694167	0.27756	2.50096	0.0123857
AL158071.5	1.19354	1.26053	0.504105	2.50052	0.012401
ESRRA	8.25297	0.598318	0.239346	2.4998	0.0124262
TRAF3IP2	29.6672	0.755699	0.302442	2.49865	0.0124666
PCBP1	15.5012	0.746271	0.298778	2.49775	0.0124985
EEF1G	19.8997	0.47902	0.19179	2.49762	0.0125029
THEM4	7.72946	-0.636411	0.254831	-2.49738	0.0125114
HCFC2	24.4045	-0.33043	0.132314	-2.49731	0.0125138
KLHDC1	35.4325	-0.435122	0.174241	-2.49724	0.0125163
ELOA	13.9376	0.411893	0.165013	2.49612	0.0125559
DYNC2LI1	22.7713	-0.474835	0.190255	-2.49578	0.0125679
SMARCC1	135.205	0.256321	0.102718	2.49538	0.0125821
AC019197.1	258.216	-0.732147	0.293473	-2.49477	0.012604
AC019163.1	3.51031	0.700386	0.280826	2.49402	0.0126306
LINC00174	17.1265	-0.554969	0.222524	-2.49398	0.0126321
PKD2	92.5855	-0.324851	0.130297	-2.49315	0.0126614
FNBP1	107.485	-0.210661	0.0844987	-2.49306	0.0126646
LINC00623	2.91792	-0.92917	0.372766	-2.49264	0.0126798
FBXL13	23.9021	-0.605985	0.243185	-2.49186	0.0127075
LINC01619	36.4969	0.914947	0.367319	2.49088	0.0127427
TMEM117	74.4137	-0.29963	0.120308	-2.49052	0.0127557
KPNA4	85.3647	0.283516	0.113878	2.48965	0.012787
LINC01320	10.375	0.986628	0.396329	2.48942	0.0127952
CUL5	92.2824	-0.25522	0.102543	-2.4889	0.0128139
GPR107	45.6195	-0.336295	0.135142	-2.48846	0.0128297
ZNF662	2.54103	-1.04709	0.420864	-2.48796	0.0128478
SYT11	36.2914	-0.4367	0.175547	-2.48766	0.0128588
IPP	15.271	-0.576866	0.231996	-2.48653	0.0128995
ENO2	20.6518	0.485257	0.195187	2.48611	0.0129147
RPS20	22.4774	0.441886	0.177756	2.48591	0.012922
RABAC1	19.1127	0.532328	0.214144	2.48583	0.0129248
AC090115.1	18.3071	-0.544449	0.219115	-2.48477	0.0129635
TMEM128	8.53944	-0.545156	0.219404	-2.48471	0.0129657
TMTC1	142.451	0.529888	0.21326	2.48471	0.0129657
ZNF19	3.21166	-0.969434	0.390198	-2.48447	0.0129745
FIP1L1	61.0971	-0.255941	0.10303	-2.48415	0.0129862
AUP1	14.8938	0.499622	0.201157	2.48374	0.013001
RTN4	158.602	0.391801	0.157779	2.48324	0.0130195
TBC1D2B	33.7632	-0.274989	0.110739	-2.48321	0.0130205
TEX9	5.48715	-0.980793	0.395086	-2.48248	0.0130472
POLE2	4.42323	-0.740102	0.298221	-2.48172	0.0130749
LINC01134	0.935235	1.91952	0.773566	2.48139	0.0130871
GRN	18.9216	0.657889	0.26516	2.4811	0.0130977
CASTOR2	19.9874	-0.397003	0.160041	-2.48063	0.0131152
VRK2	97.498	0.301256	0.121457	2.48034	0.0131255
LGMN	9.91355	0.550104	0.221802	2.48015	0.0131325
CCDC68	74.4397	-0.388681	0.156752	-2.47959	0.0131534
CBX4	4.44663	0.680526	0.274574	2.47848	0.0131945
CNOT6	31.4485	-0.295586	0.119275	-2.47818	0.0132055
PRXL2A	44.7654	0.371967	0.150104	2.47806	0.0132098
RBMS1	241.504	0.292649	0.11813	2.47735	0.0132362
METTL25	46.0279	-0.399026	0.161076	-2.47725	0.0132398
FPGT	12.5596	-0.622088	0.251151	-2.47695	0.0132512
CPQ	117.188	-0.287176	0.115962	-2.47647	0.0132687
CCNH	207.304	0.393832	0.159036	2.47637	0.0132727
CYB561	3.01533	-1.05734	0.427223	-2.47491	0.0133268
MLLT3	206.003	-0.487523	0.197029	-2.47438	0.0133469
ZNF562	33.4789	0.323367	0.130716	2.47382	0.0133679
ANXA2	70.4745	0.571333	0.231026	2.47302	0.0133976
SNCAIP	8.47755	-1.05189	0.425386	-2.47278	0.0134067
BPNT1	4.3528	-0.623193	0.252068	-2.47232	0.0134239
EDC4	7.99896	0.545588	0.220681	2.47229	0.0134252
PARPBP	2.98534	-0.967833	0.391493	-2.47216	0.01343
PLCL2	52.7431	-0.571136	0.231077	-2.47163	0.0134498
LIPE-AS1	52.6222	-0.480367	0.194511	-2.46962	0.0135258
AP003469.4	4.01773	0.780725	0.316173	2.4693	0.0135379
PDLIM4	9.03525	0.74321	0.301057	2.46867	0.0135616
SOAT1	37.6186	0.524692	0.212588	2.46811	0.0135827
MT-ATP8	28.1726	0.876233	0.35508	2.46771	0.013598
TMEM229B	18.0872	-0.664665	0.269408	-2.46713	0.0136202
ZNF780B	35.2106	-0.404751	0.164103	-2.46644	0.0136464
C14orf119	6.08173	0.779715	0.316174	2.46609	0.0136595
GTF2I	154.031	-0.248349	0.100766	-2.46461	0.0137163
AL365295.1	32.1767	0.534105	0.216721	2.46449	0.013721
PCDHB16	2.0262	-1.00512	0.40786	-2.46438	0.0137251
WBP2	18.3136	0.3636	0.14758	2.46376	0.0137489
ZNF438	65.8599	-0.245779	0.099758	-2.46375	0.0137491
MCCC2	19.5273	-0.461574	0.187391	-2.46316	0.0137719
FRA10AC1	38.9257	-0.343491	0.139461	-2.46299	0.0137783
SLC6A8	4.43482	0.749084	0.304142	2.46294	0.0137802
GIT1	35.1416	0.455919	0.185149	2.46245	0.0137993
PPIL1	2.9631	1.09046	0.442856	2.46234	0.0138032
ADGRG1	57.4068	0.483666	0.196445	2.46209	0.013813
CCDC148	19.4127	-0.579191	0.235345	-2.46103	0.0138537
STK39	164.099	-0.286401	0.116376	-2.461	0.0138551
KIAA0319L	81.6946	-0.256288	0.104198	-2.45962	0.0139083
SPSB1	31.7795	0.712757	0.289943	2.45826	0.0139611
STX18	55.1454	-0.215174	0.0875453	-2.45786	0.0139769
LINC01176	8.55486	0.479682	0.195172	2.45774	0.0139813
AP000695.2	35.3615	0.531607	0.2163	2.45773	0.0139819
IPMK	29.834	0.34172	0.139045	2.45761	0.0139865
TAF1A	3.76259	-0.827566	0.336741	-2.45758	0.0139878
IKZF2	15.0954	-0.658927	0.268122	-2.45756	0.0139884
ASB13	6.60496	-0.724669	0.294957	-2.45686	0.0140157
ILRUN	61.275	0.278823	0.113493	2.45673	0.0140208
AKAP12	336.836	0.669774	0.272718	2.45592	0.0140524
PLSCR1	188.532	0.467483	0.190406	2.45519	0.0140811
HPGD	7.45051	-1.14802	0.467729	-2.45446	0.0141095
AC008771.1	17.9162	-0.467914	0.190733	-2.45324	0.0141575
PRDM5	22.6103	-0.599909	0.24471	-2.45151	0.0142259
LINC00324	1.22682	1.33348	0.544573	2.44867	0.0143386
TCEAL9	8.88769	0.679793	0.277731	2.44766	0.0143787
RBFA	8.3478	-0.660489	0.269869	-2.44745	0.0143872
WDR62	1.30231	1.37866	0.563372	2.44717	0.0143984
TSC22D1-AS1	2.85506	-1.02006	0.416938	-2.44655	0.0144232
TMEM185B	4.81101	0.56041	0.22907	2.44646	0.0144267
ZNF346	34.1164	-0.277499	0.113433	-2.44637	0.0144301
NDUFS2	15.0797	0.409859	0.167577	2.4458	0.014453
FAM89B	4.24273	0.633572	0.259108	2.4452	0.0144771
MYL4	1.15007	1.47806	0.604586	2.44474	0.0144956
FAM174B	66.1794	-0.399373	0.163364	-2.44468	0.0144981
METTL6	14.2542	-0.464272	0.189913	-2.44465	0.0144992
HLA-DRB1	13.9569	0.729797	0.298645	2.44369	0.0145378
GAB1	268.704	-0.444682	0.181978	-2.4436	0.0145414
HEBP2	37.9266	0.364875	0.149348	2.44311	0.0145613
DNAJC3-DT	3.83388	0.654104	0.267763	2.44285	0.0145718
TBC1D31	6.76214	-0.511977	0.209595	-2.4427	0.014578
MRPL16	5.34722	-0.766778	0.313993	-2.44202	0.0146054
MATN2	2.49794	-1.06589	0.436571	-2.44151	0.014626
AP001107.9	1.86116	-0.892837	0.365711	-2.44137	0.0146315
INTS10	36.4846	0.263994	0.108145	2.44111	0.0146422
NBEAL1	107.146	-0.30057	0.123149	-2.4407	0.0146587
TICAM1	12.6337	0.610907	0.250311	2.4406	0.014663
RBPJ	69.8728	0.272769	0.11181	2.43957	0.0147048
PLGRKT	15.3095	-0.538664	0.220826	-2.43931	0.0147154
IL3RA	37.2512	0.78526	0.322186	2.43729	0.0147978
ABLIM1	545.721	-0.39748	0.163116	-2.43679	0.0148184
ASAP1	797.557	0.226527	0.0929686	2.4366	0.0148262
SUFU	44.8516	-0.306026	0.125619	-2.43613	0.0148452
ART1	5.49083	-1.28745	0.528661	-2.43531	0.0148792
SGPL1	32.5379	-0.390889	0.160559	-2.43454	0.0149107
PBX1	196.81	-0.360766	0.148262	-2.4333	0.0149618
CHIC2	102.157	0.355498	0.146101	2.43323	0.0149647
PGR-AS1	45.0686	-0.364201	0.149696	-2.43294	0.0149768
HS6ST1	20.9646	0.421301	0.173176	2.43279	0.0149831
CFL1	34.716	0.470042	0.193237	2.43246	0.0149967
TRIM45	1.84941	-1.43326	0.589332	-2.43202	0.015015
CNBP	33.1948	0.338223	0.139075	2.43195	0.015018
CDYL	133.679	0.172107	0.0707771	2.43167	0.0150293
DENND1A	453.533	0.231915	0.095388	2.43128	0.0150456
AC053527.2	16.2036	-0.560111	0.230634	-2.42858	0.0151582
ITPRIP	35.3307	0.494834	0.203757	2.42855	0.0151591
ZNF121	17.957	0.397074	0.163542	2.42796	0.015184
DNTTIP2	12.0643	0.501126	0.206445	2.42741	0.0152071
POLH	13.7051	-0.537928	0.221647	-2.42696	0.0152259
ZNF528	15.431	-0.459289	0.189255	-2.42683	0.0152315
USP13	45.4952	0.616882	0.254346	2.42537	0.0152929
AHNAK	152.968	0.31331	0.1292	2.425	0.0153084
BICRAL	86.8207	-0.326229	0.134556	-2.42449	0.0153298
UVSSA	13.006	-0.610885	0.252041	-2.42375	0.015361
TSHZ1	76.3692	0.424565	0.175179	2.4236	0.0153674
AC019205.1	4.42323	-1.25888	0.519429	-2.42358	0.0153686
SLC4A5	15.1756	-0.71573	0.295321	-2.42357	0.015369
EGFR	346.284	0.287562	0.118701	2.42257	0.0154111
SLC5A4	40.3839	-0.57729	0.238321	-2.42232	0.0154218
MIR210HG	1.46597	1.23002	0.508028	2.42116	0.015471
AIP	4.44609	0.727538	0.30053	2.42085	0.0154841
RPS6KA3	198.781	0.307365	0.126978	2.42063	0.0154938
FBXW8	28.5942	-0.261872	0.108215	-2.41993	0.0155236
KRT18	1.56803	2.05437	0.849203	2.41917	0.0155559
PTMA	135.716	0.446378	0.184518	2.41915	0.0155567
FAM117B	93.536	0.623522	0.257893	2.41776	0.0156165
CLCN5	23.4129	0.499282	0.206517	2.41763	0.015622
MSS51	3.25374	-0.741652	0.306877	-2.41678	0.0156586
CEACAM19	15.3136	0.59886	0.24781	2.41661	0.0156658
TXNL4A	26.3544	-0.26175	0.108343	-2.41593	0.0156951
C8orf82	4.13191	0.999448	0.413718	2.41577	0.0157019
LIN37	3.67568	0.78422	0.32469	2.41529	0.0157227
NT5C2	121.934	0.261009	0.108067	2.41525	0.0157242
HPRT1	23.6459	0.484971	0.20091	2.41388	0.0157838
DLGAP1	39.0383	-0.492847	0.204214	-2.41339	0.015805
SLC15A4	11.6755	-0.579456	0.240108	-2.41331	0.0158083
MICU3	56.3613	-0.384967	0.159528	-2.41316	0.015815
THUMPD2	29.2277	-0.371505	0.153976	-2.41274	0.015833
PRH1	54.8749	-0.440464	0.182565	-2.41264	0.0158374
WTAP	84.98	0.291212	0.120716	2.41237	0.0158493
FUBP3	53.0268	-0.23909	0.0991247	-2.41201	0.0158649
ATRN	58.5796	-0.34347	0.142413	-2.41178	0.0158748
VPS35L	58.1082	-0.290427	0.120439	-2.4114	0.0158913
AC008937.2	1.01527	-1.68475	0.699499	-2.40851	0.0160179
MEGF9	15.8695	-0.443878	0.184365	-2.4076	0.0160575
MED13	153.677	0.121075	0.0502944	2.40732	0.0160701
RPL13	84.3018	0.454592	0.188862	2.40701	0.0160839
TNS2	75.8654	0.373122	0.155035	2.40669	0.0160977
YWHAB	57.9411	0.324856	0.135007	2.40621	0.016119
CYB5B	44.7874	-0.226159	0.0939979	-2.406	0.0161281
CCNY	1089.87	0.339203	0.140992	2.40583	0.0161358
CXorf38	17.7897	0.343229	0.142742	2.40454	0.016193
R3HDM2	112.236	-0.208572	0.0867683	-2.40377	0.0162268
IL17RD	32.6767	-0.518679	0.215797	-2.40356	0.0162365
TIPARP	67.327	0.480308	0.199955	2.40209	0.0163019
MCCC1	16.3534	-0.328157	0.136684	-2.40085	0.0163571
CIRBP	30.9846	-0.529315	0.220524	-2.40026	0.0163835
KCTD20	48.9773	0.31423	0.130926	2.40006	0.0163924
LINC00910	5.68112	-0.72572	0.302413	-2.39977	0.0164055
ARMCX4	79.7201	-0.404126	0.168424	-2.39946	0.0164194
NOSIP	22.2743	0.509779	0.21249	2.39907	0.0164369
AC009126.1	4.20664	-0.654611	0.272924	-2.39851	0.0164619
CNNM2	38.9681	-0.437959	0.182733	-2.39671	0.0165428
NAGS	5.93175	0.864418	0.360774	2.39601	0.0165747
AL592183.1	38.579	-0.71554	0.298662	-2.39582	0.0165834
RCAN2	17.4929	-0.742722	0.310055	-2.39545	0.0166
PNPLA8	42.4294	0.34212	0.142841	2.3951	0.0166157
STIM1	60.1842	-0.272608	0.113823	-2.39502	0.0166195
TRIP10	21.8739	0.487878	0.203714	2.39491	0.0166244
TRAF3IP1	26.8274	-0.367037	0.153304	-2.39419	0.0166573
MRNIP	13.6947	-0.549529	0.229542	-2.39403	0.0166645
SLC40A1	9.72696	-0.743039	0.310384	-2.39393	0.0166688
TYK2	11.8572	-0.532192	0.222344	-2.39355	0.0166861
STRBP	37.6498	-0.406156	0.1697	-2.39338	0.016694
PCF11	59.8255	0.227562	0.0950985	2.39291	0.0167154
SLC30A7	64.4173	0.335026	0.140049	2.3922	0.0167478
WASHC5	23.0891	-0.38551	0.161156	-2.39215	0.0167499
SLC36A4	35.6278	0.377492	0.157813	2.39202	0.0167558
SGO1-AS1	86.3007	-0.674937	0.282303	-2.39082	0.0168106
AC005753.2	39.0849	-1.31086	0.548347	-2.39057	0.0168223
AC096677.1	8.3285	-0.605296	0.253376	-2.38892	0.0168979
CRK	87.4586	0.45863	0.19202	2.38845	0.0169196
RNF141	8.3032	-0.580989	0.243341	-2.38755	0.0169613
ALG1L9P	4.11477	-0.68466	0.28678	-2.38741	0.0169677
EEF2	29.6452	0.325946	0.136564	2.38677	0.0169973
KMT2A	134.244	0.148644	0.0622929	2.38622	0.0170227
SERPINB8	3.57188	0.820092	0.343796	2.38541	0.0170603
MAZ	9.5244	0.572971	0.240265	2.38475	0.0170908
ADPRHL1	0.979095	-1.66533	0.698478	-2.38422	0.0171154
ARHGAP23	58.1197	0.589886	0.24749	2.38347	0.0171502
TTC14	58.8306	-0.22531	0.0945359	-2.38333	0.0171569
PRSS12	3.74272	-1.09144	0.457989	-2.38312	0.0171666
MTHFS	12.2198	-0.433007	0.181716	-2.38287	0.0171781
PUDP	28.9922	-0.625531	0.262516	-2.38282	0.0171804
FAM227B	7.95667	-0.634565	0.266347	-2.38248	0.0171966
STX5	34.2237	0.429059	0.1801	2.38234	0.0172029
FAM193A	94.5405	0.241917	0.10156	2.38201	0.0172183
EFCAB7	9.21809	-0.46196	0.193941	-2.38197	0.0172205
AGAP4	9.01852	-0.401293	0.168476	-2.38191	0.0172233
NLRC3	3.77429	-0.750337	0.315039	-2.38173	0.0172316
RAB30-DT	48.6654	0.305726	0.128374	2.38152	0.0172412
FNDC3B	268.415	0.27301	0.114643	2.3814	0.0172472
CHIC1	72.2234	-0.212548	0.0892538	-2.38139	0.0172473
AMDHD1	1.17337	-1.31976	0.554203	-2.38136	0.0172489
LIG3	7.80288	-0.436177	0.183189	-2.38102	0.0172649
IFT22	1.80841	-0.962429	0.404343	-2.38023	0.0173018
CENPL	1.76374	0.987569	0.415016	2.37959	0.0173318
TOMM6	10.1526	0.466511	0.196065	2.37937	0.0173424
C7orf50	19.546	-0.389398	0.163664	-2.37925	0.0173481
PRX	51.3492	0.457936	0.192472	2.37923	0.0173489
RASSF9	6.01168	-0.915888	0.384978	-2.37907	0.0173564
AC009404.1	3.18165	0.897104	0.37711	2.37889	0.0173649
PCGF5	96.8372	0.232743	0.0978435	2.37872	0.0173727
SYNGR2	26.9958	0.497562	0.209183	2.3786	0.0173787
SARAF	46.6548	0.405729	0.170642	2.37766	0.0174228
LINC02591	9.17526	-0.483718	0.203482	-2.3772	0.0174447
SP140	8.70526	-0.752725	0.316665	-2.37704	0.0174521
METTL15	117.661	-0.320901	0.135005	-2.37696	0.0174561
AL356481.1	5.79212	-0.600936	0.252873	-2.37643	0.017481
RANGAP1	24.8414	0.588946	0.247843	2.37628	0.017488
ARHGEF12	353.771	-0.187238	0.0788087	-2.37585	0.0175086
DIP2C	114.216	-0.348795	0.146828	-2.37553	0.0175236
SLC22A14	1.10907	1.30989	0.551424	2.37546	0.0175272
CDS2	73.2803	-0.285895	0.12037	-2.37513	0.0175429
PIP5K1C	159.467	0.456335	0.192226	2.37396	0.0175986
RRBP1	57.2547	0.469887	0.197986	2.37334	0.017628
VAPA	114.605	0.255386	0.107634	2.37272	0.0176576
C16orf58	10.9515	-0.510856	0.215307	-2.37269	0.0176592
CYSTM1	68.3341	0.449704	0.189548	2.3725	0.017668
ESYT2	1061.66	-0.353606	0.149156	-2.37072	0.0177536
AL157786.1	16.5838	0.777756	0.328078	2.37064	0.0177571
KHDRBS1	70.3786	0.277907	0.117235	2.37051	0.0177636
PES 1.00	33.2445	0.367873	0.155199	2.37033	0.017772
NME7	30.7951	-0.356541	0.150444	-2.36992	0.017792
IFRD1	46.4553	0.321992	0.135876	2.36975	0.0178
TRIB3	2.53912	0.934383	0.394364	2.36934	0.0178198
OPA3	38.4423	0.59952	0.253069	2.369	0.0178363
DARS	58.5161	0.282472	0.119257	2.36859	0.0178562
DNAL1	11.8457	-0.48268	0.203796	-2.36845	0.0178629
COL28A1	3.09132	-0.929066	0.392376	-2.36779	0.0178946
MYO1E	351.858	0.356922	0.150749	2.36766	0.0179011
TAMM41	40.5191	-0.307519	0.129885	-2.36763	0.0179025
TNFAIP8	71.2966	0.459859	0.194335	2.36632	0.0179659
[truncated: 20,852 more rows]

## Sheet: Vein
gene_id	baseMean	log2FoldChange	lfcSE	stat	pvalue
MBOAT2	32.5757	-1.26206	0.2055	-6.14144	8.17766e-10
CEMIP	99.3678	-2.43238	0.398133	-6.10945	9.99746e-10
MT1X	16.0358	2.28027	0.389225	5.85848	4.67136e-09
GPCPD1	298.794	-1.76125	0.302066	-5.83067	5.52047e-09
ASAP2	49.524	-0.747725	0.130731	-5.71958	1.06789e-08
FMNL3	76.0802	-0.690846	0.121139	-5.7029	1.17783e-08
RNF24	14.9747	1.5303	0.269579	5.67661	1.3739e-08
VCAM1	34.0598	-1.8919	0.335279	-5.64275	1.67355e-08
MTUS2	113.929	1.83607	0.327869	5.60001	2.14343e-08
SRGAP2	148.097	-0.562494	0.100805	-5.58002	2.40494e-08
RP1	8.61378	-2.68374	0.482137	-5.56634	2.60149e-08
FAM155A	583.256	-1.5932	0.287372	-5.54403	2.95589e-08
FAM171A1	47.3755	-0.898055	0.163266	-5.50056	3.78579e-08
MAMLD1	19.6625	-1.62179	0.303738	-5.33943	9.3239e-08
STAU2	193.067	1.01299	0.194293	5.21375	1.85056e-07
GNLY	7.22912	2.91397	0.560165	5.20198	1.97173e-07
IFI44L	64.9484	-1.74963	0.341853	-5.11808	3.08655e-07
AP001037.1	31.8408	1.84666	0.362708	5.09132	3.55572e-07
KCTD8	446.508	1.16635	0.231494	5.03835	4.6957e-07
FAM78B	5.51826	-1.34516	0.267393	-5.03067	4.88772e-07
ASRGL1	64.0567	1.35483	0.269616	5.02504	5.03315e-07
TMEM154	8.62103	-2.14014	0.426025	-5.02351	5.07362e-07
AIF1L	14.4059	-1.24991	0.24882	-5.02336	5.07741e-07
IER3	58.7954	1.27574	0.255097	5.001	5.70324e-07
RBPMS	125.982	0.768967	0.153999	4.99333	5.9346e-07
DLL4	12.0968	1.9618	0.393994	4.97926	6.38267e-07
ZMAT1	20.9542	-1.20642	0.242863	-4.96749	6.78258e-07
MFAP3	32.582	1.21774	0.246335	4.94343	7.67581e-07
ESR2	31.1837	1.3872	0.280804	4.94011	7.80798e-07
LMNTD1	11.8368	-2.24253	0.454494	-4.93413	8.05094e-07
PGM5	128.329	-1.33128	0.271345	-4.90622	9.28502e-07
LDLRAD4	112.356	-0.89095	0.182903	-4.87115	1.10952e-06
MT2A	111.414	1.52255	0.31859	4.77904	1.76137e-06
KIAA1671	60.1809	-0.750539	0.157303	-4.77129	1.83045e-06
FAXDC2	48.4515	-1.44713	0.304938	-4.74563	2.07856e-06
TTLL3	19.4004	-0.780539	0.16476	-4.73742	2.16456e-06
SOCS2	22.5889	1.73181	0.366645	4.7234	2.31937e-06
TMEM70	6.18707	1.66661	0.35527	4.69111	2.7173e-06
PSD3	34.4245	-1.14628	0.24543	-4.67051	3.00454e-06
AC104596.1	6.2097	-1.8963	0.406619	-4.66358	3.10752e-06
TMEM255B	10.2851	1.38366	0.2979	4.64469	3.40581e-06
KIAA1217	39.5781	-1.60683	0.345966	-4.64446	3.40959e-06
TSPAN5	170.029	-0.588611	0.126923	-4.63753	3.52605e-06
PCSK2	3.10981	-1.97417	0.428923	-4.60262	4.17211e-06
LAMA5	47.321	0.963183	0.209302	4.60187	4.18707e-06
ARMC9	12.6006	-1.0615	0.230956	-4.59612	4.30431e-06
RAPH1	57.1323	-0.888609	0.193743	-4.58653	4.50668e-06
TBL1X	59.1156	-0.625184	0.137394	-4.55031	5.35659e-06
ST3GAL6	90.3545	-0.697394	0.153554	-4.54168	5.58077e-06
TTL	14.0233	-0.738983	0.162749	-4.54063	5.60866e-06
LINC01515	33.7496	-1.47025	0.325619	-4.51524	6.32448e-06
KIAA1324L	29.5777	-0.777198	0.17225	-4.51202	6.42118e-06
CTNNA2	39.8864	-1.57323	0.349219	-4.50498	6.63801e-06
TEK	130.422	-0.658248	0.14672	-4.48642	7.24297e-06
CD93	16.2965	1.17924	0.263887	4.46874	7.86809e-06
FKBP1A	70.9316	0.626154	0.140186	4.46659	7.94755e-06
SPIDR	267.201	0.455797	0.102136	4.46267	8.09456e-06
AC233296.1	27.9173	-1.82392	0.409209	-4.45718	8.30465e-06
AC087672.2	10.3432	1.09844	0.246921	4.44853	8.64588e-06
RHOJ	60.3033	1.00784	0.226923	4.44134	8.93986e-06
CCDC85C	15.5935	1.26623	0.285892	4.42906	9.46451e-06
AL162718.1	16.3018	-2.45898	0.5558	-4.42423	9.67882e-06
CCDC68	20.2385	-1.18144	0.267044	-4.42414	9.68266e-06
UBE2W	59.1334	0.690361	0.156077	4.4232	9.72482e-06
PRSS23	58.8066	-1.0191	0.230515	-4.42096	9.82616e-06
PRXL2A	17.7165	0.669997	0.151668	4.41754	9.98301e-06
RAPGEF2	302.546	-0.445046	0.100748	-4.4174	9.98948e-06
TNFRSF6B	25.5655	1.70085	0.385291	4.41444	1.0127e-05
ST3GAL1	87.9291	-0.641899	0.145579	-4.40928	1.03716e-05
YBX3	94.8347	0.954013	0.217059	4.39517	1.10687e-05
SOX13	25.2275	-1.06058	0.242514	-4.37329	1.22387e-05
ELMO1	150.967	-0.717163	0.164035	-4.37202	1.23102e-05
FRYL	251.48	-0.509851	0.117088	-4.35443	1.33414e-05
TLN2	20.866	-1.04711	0.240913	-4.34645	1.38359e-05
TAFA4	15.1245	-1.93962	0.446332	-4.34569	1.3884e-05
EXT1	96.7534	-0.644662	0.148352	-4.3455	1.38956e-05
FBN1	8.97458	-1.44413	0.333246	-4.33352	1.46746e-05
KLF4	24.3957	-1.29187	0.29846	-4.32846	1.50157e-05
AP001122.1	16.3239	-1.46157	0.339012	-4.31127	1.62321e-05
MIR3936HG	27.5675	-1.10718	0.256887	-4.30998	1.63269e-05
EOGT	40.7234	-0.898663	0.208697	-4.30607	1.6618e-05
ANKRD36C	19.8926	-1.08319	0.251791	-4.30194	1.69311e-05
TAFA2	7.56197	-0.998737	0.233536	-4.27659	1.89776e-05
LCP2	11.2849	1.0561	0.247343	4.26979	1.95653e-05
UGP2	39.7884	0.766719	0.17958	4.2695	1.95908e-05
BCL6	21.1	1.46739	0.343836	4.26769	1.97505e-05
SLC38A2	37.9209	0.98408	0.230611	4.26727	1.97878e-05
SYT15	3.18207	-1.79125	0.420577	-4.25902	2.05321e-05
RBMS1	141.806	0.487853	0.114636	4.25565	2.08438e-05
ITPKC	40.0023	1.68827	0.397042	4.25213	2.11751e-05
SPRED3	7.01169	2.07131	0.487504	4.24881	2.14908e-05
CX3CL1	16.2449	-1.65642	0.390542	-4.24134	2.22187e-05
EDN3	5.11849	-2.45485	0.578861	-4.24083	2.22694e-05
MIRLET7BHG	45.873	-0.591913	0.139703	-4.23693	2.266e-05
LINC01266	21.406	-1.21838	0.288104	-4.22895	2.34786e-05
STK33	18.1477	-1.29937	0.308144	-4.21677	2.47832e-05
C1R	11.5184	1.26831	0.301483	4.20692	2.5888e-05
CDC42EP3	7.56306	1.33965	0.318934	4.20041	2.66433e-05
AOPEP	80.0613	-0.466215	0.111057	-4.19798	2.69312e-05
LINC00862	8.59611	1.39407	0.33241	4.19383	2.74283e-05
HLF	67.281	-1.09261	0.260819	-4.18916	2.79993e-05
HERC6	19.3857	-1.51529	0.363531	-4.16825	3.06941e-05
EML1	75.9375	-1.0726	0.257427	-4.16662	3.09152e-05
NIPAL2	18.6672	-1.00526	0.241492	-4.16271	3.1449e-05
PROX1	4.87044	1.47473	0.354272	4.16271	3.1449e-05
MAP4K2	14.2618	-1.02443	0.246944	-4.14844	3.34744e-05
TRERF1	21.8608	-1.32525	0.3201	-4.14011	3.47133e-05
ADAMTS10	9.24508	-1.05293	0.254492	-4.13738	3.51291e-05
COG7	65.2114	0.806414	0.195277	4.1296	3.63394e-05
HS3ST2	20.5136	2.62214	0.635014	4.12926	3.63931e-05
ATP11A	171.556	1.00369	0.243154	4.12781	3.66241e-05
2024-03-03	50.013	1.07545	0.26121	4.1172	3.83505e-05
EBF1	157.956	-0.825315	0.200617	-4.11389	3.89045e-05
ABI3BP	26.2474	-1.99767	0.485664	-4.11328	3.90081e-05
SLC26A2	62.9768	1.53302	0.372805	4.11212	3.9204e-05
LIMS2	83.0709	-0.641656	0.156252	-4.10655	4.01616e-05
GALNT18	585.762	0.562644	0.137071	4.10475	4.04747e-05
AL139351.3	9.94432	-1.1522	0.28079	-4.1034	4.07117e-05
PGS1	35.5195	0.774385	0.188929	4.0988	4.1529e-05
AC016831.7	24.8691	0.677133	0.165377	4.09447	4.2313e-05
FANCI	10.2642	0.934317	0.228785	4.08382	4.43005e-05
ATP9A	75.6521	-0.819892	0.200776	-4.08361	4.43407e-05
GRK5	95.4437	-1.05327	0.258487	-4.07476	4.60622e-05
IL1RAP	14.7595	1.22111	0.299779	4.07335	4.63423e-05
BMP2K	73.6831	-0.748234	0.183772	-4.07153	4.67045e-05
RYR3	102.231	-1.35264	0.333042	-4.06146	4.87672e-05
TRABD2A	22.2257	-1.26272	0.311748	-4.05045	5.11194e-05
ADAMTS9	316.604	1.34685	0.33388	4.03394	5.48487e-05
CAB39L	14.6694	0.814689	0.20208	4.03151	5.54194e-05
AC090630.1	11.4608	-1.97194	0.490273	-4.02212	5.76759e-05
PLK2	20.3336	-1.56072	0.388098	-4.02146	5.78389e-05
TNFRSF21	9.09786	1.46011	0.363548	4.01627	5.91255e-05
MTSS1	84.3926	-0.622126	0.154905	-4.01618	5.91483e-05
SCARB1	210.053	0.567675	0.141523	4.01119	6.04134e-05
HIF1A	70.5553	0.934072	0.233167	4.00602	6.17515e-05
PREX1	34.0528	-0.65068	0.162922	-3.99382	6.50175e-05
NEO1	8.93674	-1.05498	0.264899	-3.98257	6.81749e-05
MSI2	286.315	0.512417	0.128861	3.97651	6.9934e-05
LINC01644	8.26538	-2.01549	0.507546	-3.97106	7.15544e-05
MAP3K1	43.3576	-0.70069	0.176822	-3.96269	7.41089e-05
SHLD1	29.2066	-0.917748	0.231988	-3.95602	7.62075e-05
CDH23	94.557	-1.33342	0.337394	-3.9521	7.74679e-05
AL050309.1	31.8398	-0.852219	0.215779	-3.94949	7.83163e-05
DAB1	14.5141	-1.27595	0.323788	-3.94069	8.12485e-05
S1PR1	23.7402	1.01258	0.257167	3.93745	8.23514e-05
HILPDA	62.7004	1.18037	0.299915	3.9357	8.29556e-05
FCHSD2	187.999	-0.35077	0.089284	-3.92869	8.54086e-05
PRTG	30.3489	-0.945803	0.241482	-3.91666	8.97826e-05
ATP11C	53.7832	0.765907	0.195598	3.91572	9.01356e-05
COL5A2	8.74697	-1.40285	0.358607	-3.91193	9.1561e-05
HHAT	12.7431	-1.17671	0.301208	-3.90663	9.35912e-05
GAB3	12.1713	-0.67124	0.171866	-3.90559	9.39947e-05
NET1	40.9658	-1.18757	0.304503	-3.90004	9.61769e-05
MFHAS1	51.0887	-0.662339	0.170004	-3.89602	9.77849e-05
SERPINA3	10.4069	3.07476	0.789677	3.8937	9.87283e-05
EYA2	11.38	-1.94591	0.500482	-3.88807	0.000101044
AC093866.1	12.7205	2.37503	0.612587	3.87705	0.000105732
ANKRD17	183.267	0.421002	0.108825	3.86863	0.000109448
SMIM3	21.3327	0.767264	0.198557	3.86421	0.00011145
NR4A1	39.8295	-1.39714	0.362012	-3.85938	0.000113677
HIPK3	342.705	0.768823	0.199313	3.85736	0.000114619
PDLIM5	142.709	-0.504452	0.130816	-3.8562	0.000115161
KIF26B	63.7963	-0.907161	0.236034	-3.84334	0.000121369
STAT3	183.276	0.471033	0.122628	3.84115	0.00012246
NR3C1	149.172	-0.706587	0.183954	-3.84111	0.00012248
COL23A1	13.077	-1.51178	0.393991	-3.83708	0.000124504
HGSNAT	32.5794	-0.71918	0.187503	-3.83556	0.000125277
RBKS	8.43176	1.07812	0.281429	3.83088	0.000127685
BCL2L1	76.0532	-0.584854	0.153194	-3.81773	0.000134684
TBL1XR1	110.27	-0.460758	0.120757	-3.81557	0.000135867
TSPAN18	14.2611	-1.67512	0.439175	-3.81425	0.000136598
PITPNM2	116.809	0.874124	0.229252	3.81293	0.000137327
ABCG2	165.808	-1.01528	0.266278	-3.81285	0.000137375
MT1M	14.8142	1.77835	0.466446	3.81255	0.000137539
GJA1	10.9436	1.0338	0.271251	3.81122	0.000138281
PHKB	132.083	-0.510028	0.133889	-3.80933	0.000139343
ATL2	44.48	-0.599146	0.157398	-3.80657	0.000140909
AC000082.1	22.6236	0.715951	0.188083	3.80656	0.000140911
SLCO4A1	110.144	1.1801	0.31041	3.80176	0.000143674
KDM2B	21.2012	-0.602144	0.158778	-3.79236	0.000149223
RAB3IP	9.30772	1.27395	0.33594	3.79219	0.000149325
IFI44	41.1077	-0.873345	0.230383	-3.79085	0.000150133
MARCKS	14.4854	0.906118	0.239443	3.78427	0.000154161
SEMA6B	32.2554	1.18821	0.314079	3.78317	0.000154843
KDM7A	54.2019	-0.582407	0.154124	-3.77882	0.000157575
PLAUR	9.28638	1.57366	0.416515	3.77815	0.000157997
RAP2C-AS1	9.39277	-1.73459	0.459759	-3.77282	0.000161415
LRRC8C	53.4739	-0.48869	0.129825	-3.76422	0.000167068
SLC46A3	9.79885	-1.26928	0.33755	-3.76027	0.000169729
FOXP1	638.507	-0.526288	0.139983	-3.75966	0.000170145
CARHSP1	30.0506	0.751627	0.199983	3.75845	0.000170966
RNF169	42.7796	0.724339	0.192933	3.75436	0.000173783
STXBP6	153.86	-0.858525	0.228702	-3.75391	0.000174099
APBB2	262.49	-0.586948	0.156574	-3.74868	0.000177765
LMCD1	43.8292	-1.06546	0.28426	-3.74817	0.000178126
ICA1L	8.76332	-0.989894	0.26414	-3.74761	0.000178526
MIF	8.07253	0.995561	0.26572	3.74666	0.000179207
AL929091.1	58.1049	1.78014	0.475284	3.74542	0.000180096
PECR	4.66578	-1.3659	0.364736	-3.74491	0.000180458
ATOH8	30.0837	1.24612	0.333098	3.74101	0.000183282
DNAH5	21.7533	1.65302	0.442109	3.73893	0.000184802
FKBP5	262.444	1.1745	0.314381	3.73593	0.000187025
EVL	52.6021	0.794935	0.212833	3.73501	0.000187706
FOXN3	196.877	-0.450411	0.120598	-3.73482	0.000187852
SP1	14.8006	0.621429	0.166482	3.7327	0.000189441
MAP2K1	44.3021	0.649887	0.174187	3.73098	0.000190736
SRGAP2C	51.7696	-0.680709	0.182476	-3.73041	0.000191168
CPQ	49.3577	-0.529026	0.141913	-3.72781	0.000193152
CYTH3	24.9425	-0.475039	0.127448	-3.72733	0.000193522
AC061992.2	5.12475	2.27361	0.610211	3.72594	0.000194587
OSBPL1A	39.897	0.994327	0.266903	3.72543	0.000194982
EML4	33.9861	-0.61361	0.164785	-3.7237	0.000196325
NCALD	19.657	-1.356	0.364456	-3.72062	0.000198737
MCTP1	180.198	1.06795	0.287378	3.71618	0.000202255
LSMEM1	2.36948	1.69558	0.45648	3.71447	0.000203627
BMERB1	15.1056	-0.902449	0.24296	-3.7144	0.00020369
PALM2-AKAP2	254.098	0.870776	0.234455	3.71405	0.00020397
AL133346.1	12.945	-1.57671	0.424711	-3.71242	0.000205284
ARNT2	117.487	-0.5447	0.146756	-3.71159	0.000205958
RASSF8-AS1	8.2459	-1.08498	0.29277	-3.70593	0.000210618
LINC00342	18.8442	-0.877518	0.237012	-3.70243	0.000213545
OSBPL3	17.3391	1.49778	0.404637	3.70154	0.000214298
EFNA1	10.9476	0.999556	0.270368	3.69702	0.000218141
FGD6	83.7943	-0.812047	0.219792	-3.69462	0.000220218
MIR34AHG	17.9657	-0.963784	0.26092	-3.69379	0.000220937
KIAA0825	22.2069	-0.966255	0.261719	-3.69196	0.000222532
NRXN3	129.234	-1.12649	0.305282	-3.69001	0.000224244
THSD1	16.4295	-0.851488	0.230766	-3.68983	0.000224408
LRRC17	3.79867	-2.1993	0.597755	-3.67927	0.000233903
GSE1	50.7616	-0.942021	0.256159	-3.67748	0.000235548
SPTBN1	301.219	-0.513411	0.139616	-3.67731	0.00023571
NAALADL2	33.7082	-1.19196	0.32486	-3.66914	0.000243366
SLC43A2	4.71694	-1.36376	0.372015	-3.66588	0.000246487
GAPDH	31.7395	0.741455	0.202302	3.6651	0.000247245
USP54	141.734	-0.631429	0.172326	-3.66415	0.000248164
FAT4	70.0134	0.907902	0.248112	3.65924	0.000252968
MT-CYB	29.7873	1.15904	0.316992	3.65637	0.000255809
MCFD2	15.9671	0.957659	0.26259	3.64698	0.000265342
AL136441.1	1.75346	-2.26709	0.622052	-3.64453	0.000267885
ADGRA2	16.305	-0.804778	0.220887	-3.64339	0.000269068
WIPI1	17.2081	0.602775	0.165559	3.64084	0.000271747
CHN1	96.3093	-0.642193	0.176976	-3.6287	0.000284857
LINC01693	11.5072	2.10263	0.580209	3.62392	0.000290176
ELOC	11.5496	0.794182	0.219187	3.62331	0.000290861
PTGIS	1.8238	-2.11111	0.58352	-3.61788	0.000297023
ELL2	79.1126	1.00738	0.278764	3.61373	0.000301823
FAM66C	5.75623	-1.33653	0.370021	-3.61203	0.000303805
ARL 15.00	532.194	0.469331	0.13022	3.60413	0.000313203
PON2	163.059	0.638379	0.177196	3.60267	0.000314963
DNM3	291.153	-0.634573	0.176171	-3.60203	0.000315739
PKM	41.7181	0.741435	0.206066	3.59804	0.000320619
DMGDH	11.9761	-1.32574	0.369427	-3.58864	0.000332407
RPS15	13.1943	0.866679	0.24161	3.5871	0.000334377
PTPRB	277.774	-0.749887	0.209209	-3.5844	0.000337856
FTCDNL1	2.562	-1.68694	0.471203	-3.58007	0.000343508
PLOD2	83.3623	0.96799	0.270396	3.5799	0.00034373
NUBPL	21.1591	-0.727964	0.203418	-3.57866	0.000345363
CP	208.97	1.30387	0.364353	3.57857	0.000345475
SH3RF3	112.032	-0.917113	0.256471	-3.57589	0.000349039
SMAD6	65.7024	-1.19045	0.333096	-3.57391	0.00035169
GMDS-DT	113.717	-0.602336	0.169025	-3.56359	0.000365816
MCPH1	65.7442	0.427063	0.119914	3.56141	0.000368866
CLDN5	236.414	0.621816	0.174655	3.56025	0.000370499
SBNO2	34.0029	0.848179	0.238413	3.55761	0.000374251
LAMA3	135.152	-0.773411	0.217619	-3.55397	0.000379456
DOP1A	36.0065	-0.434758	0.122393	-3.55216	0.00038208
AL110114.1	4.05662	-1.51818	0.427743	-3.54928	0.000386293
B4GALT5	76.7776	0.684138	0.192762	3.54913	0.000386502
SMAD3	86.4098	-0.605993	0.170832	-3.54731	0.000389194
MT-ATP8	9.65501	1.13538	0.320709	3.54021	0.000399804
ANGPTL4	25.1247	1.33814	0.378247	3.53775	0.000403557
CELF2	92.7027	-0.514349	0.145488	-3.53535	0.000407238
MT1A	3.64519	2.88597	0.816633	3.53399	0.000409343
ETV5	2.88205	1.41593	0.400841	3.53241	0.000411794
PLA2G4C	15.0253	-1.33137	0.377059	-3.53092	0.00041412
RUNX1T1	153.782	-0.654557	0.185427	-3.53	0.000415556
CDK5RAP2	56.0305	0.738459	0.209442	3.52584	0.000422149
ADORA2A	5.55911	1.30828	0.371214	3.52433	0.000424556
LINC01004	36.2427	0.613242	0.174013	3.52411	0.000424909
ZNF618	10.0255	-0.963572	0.273596	-3.52188	0.000428502
CD99L2	13.6242	-0.651113	0.184929	-3.52087	0.00043013
PRPF3	14.0429	-0.533155	0.151447	-3.52041	0.000430879
PIGG	19.8991	-0.681976	0.193872	-3.51766	0.00043537
CC2D2A	5.19135	-1.3454	0.382592	-3.51654	0.000437205
SOCS2-AS1	15.6913	1.18086	0.335842	3.5161	0.000437928
SPSB1	14.013	1.28293	0.364901	3.51583	0.000438384
PRCP	17.1588	-0.903022	0.256997	-3.51374	0.000441842
TNFRSF10D	40.7485	0.744836	0.213563	3.48766	0.000487272
FUT8	81.8979	-0.443069	0.127123	-3.48536	0.000491483
PITPNA	45.0275	-0.497252	0.142814	-3.48181	0.000498036
ESYT3	11.2103	-0.744096	0.213822	-3.47999	0.000501441
FLRT2	8.44526	-1.35322	0.388931	-3.47933	0.000502674
BDNF	2.96243	1.86728	0.537021	3.4771	0.000506871
ARHGEF10	134.687	0.536626	0.154389	3.4758	0.000509329
SEC16B	5.51344	-1.05719	0.304338	-3.47374	0.00051325
ZNF385D	102.267	1.2625	0.363474	3.47341	0.000513887
RHOBTB1	67.7268	-1.00432	0.289175	-3.47305	0.000514574
XAF1	134.845	-0.863418	0.248625	-3.47277	0.000515118
DUSP23	9.2226	1.01364	0.292562	3.46469	0.000530845
KCNMB2-AS1	13.9908	-1.07264	0.309859	-3.46169	0.000536789
OCLN	39.012	-0.662339	0.191518	-3.45836	0.000543469
ABCB1	1172.6	-0.520237	0.150464	-3.45755	0.000545107
JAK3	2.54977	1.85446	0.536382	3.45734	0.000545527
PLCB4	320.272	-0.597259	0.172755	-3.45726	0.00054569
RASGRF2	184.719	-0.29566	0.0855197	-3.45722	0.000545776
MED28	13.6878	0.530957	0.153641	3.45583	0.000548596
TRPC6	24.1751	-1.24058	0.359284	-3.45293	0.000554523
AGO4	28.1048	-0.499529	0.144729	-3.45148	0.000557518
NKD1	38.9363	-0.9371	0.271541	-3.45105	0.000558414
CCDC18-AS1	23.6634	-0.912956	0.265255	-3.44181	0.000577843
CCDC144NL	1.43639	-1.82833	0.531315	-3.44113	0.000579286
AC018816.1	38.3452	0.904961	0.262994	3.44099	0.000579593
RPS19BP1	1.98472	1.33248	0.387448	3.43913	0.000583597
SPATS2L	48.4989	-0.382332	0.111321	-3.43448	0.000593684
VPS36	32.7776	-0.568564	0.165778	-3.42966	0.000604329
AC098617.1	23.5171	-0.813339	0.237536	-3.42406	0.000616926
PRSS12	10.5797	-1.21192	0.354075	-3.42278	0.000619844
TNRC6A	87.5253	-0.361855	0.105765	-3.42131	0.000623192
DNTTIP2	3.70473	1.19582	0.349651	3.42002	0.000626162
SCLT1	35.9501	-0.660741	0.1932	-3.41998	0.000626262
TCEAL9	4.80034	0.861844	0.252029	3.41962	0.000627083
CCDC171	10.3058	-0.949794	0.277795	-3.41905	0.000628402
GPR107	20.5058	-0.514647	0.150631	-3.41662	0.000634046
GNPTAB	12.2912	-0.647678	0.189609	-3.41586	0.000635812
MAP3K20	67.5633	0.466636	0.136664	3.41448	0.000639045
SFI1	15.7293	-0.556714	0.163086	-3.41361	0.000641078
KIAA0040	13.753	0.981005	0.28751	3.41207	0.00064472
L3MBTL4	39.9063	-0.538726	0.157926	-3.41127	0.00064662
MT-ATP6	30.9682	1.11561	0.327091	3.4107	0.000647957
ERMARD	5.18273	-0.883319	0.259483	-3.40415	0.000663714
CCDC149	51.5588	0.444028	0.130466	3.40341	0.00066551
KLHL29	11.4805	-0.972107	0.285771	-3.4017	0.000669681
KLC1	92.8692	-0.270965	0.0796711	-3.40104	0.000671293
BACE2	205.073	0.880887	0.259206	3.39841	0.000677793
SLC22A23	114.433	0.63264	0.186173	3.39812	0.000678506
KDSR	13.0882	0.755652	0.222421	3.39739	0.000680317
MOSMO	55.4724	0.757331	0.223034	3.39559	0.000684803
ZNF423	101.833	-0.547887	0.161405	-3.39448	0.000687588
KCNJ6	64.1841	-1.68502	0.496665	-3.39266	0.000692167
JAZF1	74.561	-0.578296	0.170568	-3.39041	0.000697881
NMD3	16.4707	-0.825346	0.243587	-3.3883	0.000703269
BCR	67.6579	0.709792	0.209493	3.38814	0.000703673
MID1	65.1312	0.818768	0.241928	3.38434	0.000713486
UTRN	372.18	-0.499485	0.147661	-3.38264	0.000717929
SOCS3	22.1207	1.47766	0.437014	3.38126	0.000721536
LINC02185	15.6461	1.29577	0.383688	3.37713	0.000732462
PARD3B	82.6175	-0.608746	0.180332	-3.3757	0.00073628
TPD52	16.317	-0.624751	0.185218	-3.37306	0.000743373
KLF3-AS1	12.1858	-1.26226	0.37427	-3.37259	0.000744659
PRKAG2	39.465	-0.636934	0.189205	-3.36636	0.000761664
MYO6	77.4148	-0.272697	0.0811233	-3.36151	0.000775181
LSR	21.4941	-0.683356	0.203477	-3.3584	0.000783948
ANGPT2	34.8059	1.41511	0.421787	3.35503	0.000793559
GABPB2	8.8407	-0.901532	0.26885	-3.3533	0.000798548
AL158206.1	8.12746	0.849957	0.253619	3.35132	0.000804286
FAM167B	3.12285	2.13082	0.635899	3.35087	0.000805572
SLC22A5	11.9692	-0.822786	0.245647	-3.34946	0.000809702
SPTLC3	10.3915	-0.97545	0.291296	-3.34865	0.00081206
SLC41A3	9.70544	-0.891046	0.266178	-3.34756	0.000815273
ELN	8.84325	-1.48741	0.444744	-3.3444	0.000824595
DPH6	26.3213	-1.07944	0.322776	-3.34424	0.000825078
RPL13	34.639	0.611682	0.183092	3.34085	0.000835225
LRP10	9.6865	0.997169	0.299223	3.33253	0.000860603
AL078604.4	29.9079	1.0912	0.327567	3.33123	0.000864643
SYTL4	26.8519	0.834901	0.25067	3.33068	0.000866328
EEF2K	9.08962	-0.985945	0.296033	-3.33053	0.000866819
ACADVL	15.266	0.695748	0.208948	3.32976	0.000869209
PRMT7	8.02381	-0.771246	0.231658	-3.32924	0.000870833
RAB30-DT	17.7261	0.628004	0.188635	3.32919	0.000870979
FURIN	5.84612	1.03474	0.310827	3.329	0.000871576
MAP4K4	116.449	-0.451172	0.135552	-3.32842	0.0008734
ZNF346	18.6171	-0.599887	0.180348	-3.32627	0.000880164
NUFIP2	48.8518	0.552823	0.16621	3.32604	0.000880878
RASSF3	62.8907	-0.554585	0.167005	-3.32076	0.000897718
ATN1	24.8357	0.585611	0.176584	3.31633	0.000912072
ALOX5	19.0126	1.32013	0.398172	3.31546	0.000914922
SMC1A	18.5792	0.492918	0.148775	3.31318	0.000922429
GOLGA8B	10.9707	-0.94854	0.28632	-3.31286	0.000923469
DMD	21.661	-0.765065	0.230992	-3.31208	0.000926061
PTMS	10.9602	1.04045	0.314193	3.31149	0.000928006
CLIC5	54.0447	-1.19015	0.359503	-3.31053	0.000931182
SNHG14	113.512	-0.591535	0.178687	-3.31046	0.000931441
SUFU	32.1643	-0.539907	0.16314	-3.30946	0.00093475
GNA13	30.0782	0.608481	0.183893	3.30888	0.000936685
CCDC125	7.73473	-0.964418	0.291585	-3.3075	0.00094134
GOLPH3L	15.993	0.552722	0.167313	3.30352	0.000954807
TMC7	9.30742	-0.883491	0.267471	-3.30313	0.000956125
MRTFB	747.069	0.612013	0.185357	3.3018	0.000960666
ABL2	67.7493	0.672779	0.204132	3.2958	0.000981424
UGCG	18.8961	1.13608	0.34497	3.29327	0.000990294
RAI14	58.1081	0.678784	0.206193	3.29199	0.000994813
RPL13A	22.5497	0.656962	0.199749	3.28893	0.00100568
CDC7	10.2682	1.03754	0.315697	3.2865	0.00101441
KLHL3	22.1646	-0.916211	0.278815	-3.28609	0.00101587
WWP2	33.2547	-0.403964	0.122932	-3.28608	0.00101591
CLYBL	13.9911	-0.953888	0.290748	-3.28081	0.00103509
CDC14A	49.2308	-0.557271	0.169861	-3.28074	0.00103534
SGK3	40.9026	-0.37646	0.114834	-3.27829	0.00104437
MPZL2	21.8981	1.01952	0.311046	3.27771	0.00104652
ZNF708	17.9738	-0.716416	0.218787	-3.27449	0.00105851
C5orf56	29.5075	-0.502027	0.153377	-3.27315	0.00106354
SMURF2	70.5152	-0.286936	0.0876819	-3.27247	0.00106614
PAQR5	37.2332	-0.667186	0.204018	-3.27023	0.0010746
RNF217	62.8402	0.543882	0.166527	3.26603	0.00109068
ARSB	61.2998	0.825585	0.252792	3.26586	0.00109131
CCDC117	4.993	0.969866	0.297084	3.26462	0.00109612
TAGLN2	25.0878	0.94212	0.288696	3.26336	0.00110098
SLC7A14-AS1	4.6921	-1.88981	0.579255	-3.26249	0.00110438
SERPINH1	17.4148	0.947719	0.290661	3.26056	0.00111192
ADK	55.9382	-0.576166	0.176806	-3.25874	0.0011191
POLH	7.16361	-0.732896	0.225009	-3.25719	0.00112521
LOXL2	13.8767	0.777041	0.238646	3.25604	0.0011298
MTERF1	18.1831	-0.845731	0.259828	-3.25496	0.00113407
AFAP1L2	62.2427	-0.659017	0.202657	-3.25188	0.00114643
CDC42EP2	5.58396	1.17329	0.361113	3.2491	0.00115772
MGMT	44.5905	-0.614454	0.189203	-3.24758	0.0011639
RNF125	14.8743	-0.711537	0.219297	-3.24463	0.00117602
JARID2	131.399	-0.449915	0.138683	-3.24419	0.00117787
CYB5A	6.05173	-0.854188	0.263361	-3.24341	0.00118108
LMBR1L	9.43048	-0.629756	0.194634	-3.23559	0.00121392
CYLD	50.0755	-0.703224	0.217445	-3.23403	0.00122056
MAP4	135.529	-0.330819	0.102314	-3.23336	0.00122344
PRKCA	43.8326	0.604437	0.186996	3.23235	0.00122776
TNFSF10	20.4133	-1.04435	0.323413	-3.22916	0.00124156
CNOT2	69.4353	0.395096	0.122366	3.2288	0.00124312
DDX60	27.5488	-0.648016	0.200885	-3.22581	0.00125615
IVNS1ABP	22.2063	0.895826	0.277838	3.22427	0.00126294
BAZ1B	34.3247	-0.334764	0.103905	-3.22182	0.00127379
PDK1	26.9173	0.643903	0.1999	3.22112	0.00127691
RFX3	170.32	0.514698	0.159856	3.21975	0.00128301
CCDC7	33.9195	-0.817064	0.253916	-3.21785	0.00129155
AF165147.1	41.8217	1.09419	0.340146	3.21682	0.00129618
AC087627.1	8.46196	0.966035	0.30041	3.21572	0.00130117
TTC8	6.0688	-1.00763	0.313374	-3.21541	0.00130258
LRMDA	458.456	-0.612957	0.190675	-3.21467	0.00130593
CDKN1A	16.5773	1.041	0.324358	3.20943	0.00132998
GCLC	17.004	0.668396	0.208352	3.20801	0.00133659
CCDC84	22.9541	-0.687683	0.214521	-3.20567	0.00134749
NEBL	305.466	-0.363775	0.113493	-3.20526	0.00134942
SLFN12L	30.8102	-1.09404	0.341367	-3.20488	0.00135119
VEZT	70.6853	-0.457266	0.142679	-3.20487	0.00135123
MX1	36.6614	-0.769123	0.240242	-3.20146	0.00136735
FNIP1	66.604	0.263604	0.0824925	3.19549	0.00139591
WDR60	122.544	0.489255	0.153181	3.19396	0.00140337
AC026992.2	2.37532	-1.55929	0.488789	-3.19012	0.00142216
UNC5C	39.7624	-1.11355	0.34958	-3.18539	0.0014456
AL390728.5	2.30871	1.36913	0.430003	3.184	0.00145256
DARS	27.9238	0.434467	0.136473	3.18354	0.00145484
AL357507.1	6.10054	2.38796	0.750438	3.18209	0.00146218
DEK	23.4925	0.528212	0.166031	3.18141	0.00146561
SLCO2B1	206.998	-0.608154	0.191231	-3.1802	0.00147171
PCAT19	59.9576	0.70123	0.220702	3.17727	0.00148667
ADAMTS3	12.4685	1.46092	0.459939	3.17634	0.00149145
CYSTM1	30.2443	0.668483	0.210543	3.17503	0.00149819
TECPR1	20.9108	-0.5427	0.170939	-3.17481	0.00149936
LFNG	7.44147	-1.51583	0.477774	-3.1727	0.0015103
CPAMD8	3.89971	1.14799	0.362159	3.16987	0.00152508
UFL1-AS1	12.0407	-1.14829	0.36243	-3.16832	0.00153324
CPLANE1	39.276	-0.459356	0.144997	-3.16803	0.00153474
ANKRD36	42.4171	-0.562682	0.177707	-3.16634	0.00154369
ADGRG6	120.322	-0.881789	0.278592	-3.16516	0.00154997
APOO	3.97423	-1.00914	0.318889	-3.16456	0.00155319
HEG1	184.018	-0.652305	0.206139	-3.1644	0.00155403
ZNF521	63.6714	-0.681406	0.215352	-3.16415	0.00155535
SPARC	29.7549	0.770837	0.243745	3.16247	0.00156437
TPM3	52.7913	0.593362	0.187639	3.16226	0.00156549
GCH1	37.303	-0.780485	0.246827	-3.16207	0.00156653
SOGA1	12.5352	-0.691929	0.218851	-3.16165	0.00156879
BORCS7	4.5413	0.808337	0.255678	3.16155	0.00156934
C5orf30	6.68389	0.996227	0.315336	3.15925	0.00158174
CCDC191	6.00319	-0.971252	0.307604	-3.15748	0.0015914
PNP	8.94777	1.28714	0.40798	3.15492	0.00160541
FKBP9	17.8306	-0.562311	0.178359	-3.15269	0.00161772
AL354836.1	4.2865	1.46794	0.465684	3.15223	0.00162029
ATP6AP1L	9.43095	-1.14951	0.364723	-3.15173	0.00162305
FGF12	29.1783	-0.91216	0.289944	-3.14598	0.00165529
RASGEF1B	9.67426	1.32017	0.419672	3.14573	0.00165671
ABLIM3	37.169	-0.761703	0.242185	-3.14513	0.00166015
CIRBP	12.8793	-0.723968	0.23023	-3.14455	0.00166343
SERPINB1	24.4714	0.723191	0.2301	3.14295	0.00167256
PGRMC2	8.5008	0.875148	0.278612	3.1411	0.00168314
ACKR1	30.6347	1.31277	0.418065	3.14012	0.0016888
NTRK3	13.1262	-0.977502	0.311465	-3.1384	0.00169873
LINC01725	31.5773	-0.973703	0.310453	-3.1364	0.00171037
MPP1	7.50761	-1.10837	0.353459	-3.13578	0.00171396
BAG3	17.082	1.05635	0.337004	3.13454	0.00172121
CLCN5	17.2448	0.719743	0.229732	3.13298	0.00173044
COBLL1	439.325	-0.40814	0.130296	-3.1324	0.00173383
ART3	1.16426	1.72158	0.549823	3.13116	0.00174116
DMXL1	49.5999	-0.368787	0.11778	-3.13114	0.0017413
GPM6A	32.6797	-0.849889	0.271515	-3.13017	0.00174705
AC104041.1	9.13912	-2.04103	0.65228	-3.12908	0.00175356
RNF19A	77.5981	-0.591191	0.188944	-3.12892	0.00175447
LAMA4	49.5841	-0.871671	0.278866	-3.12578	0.00177336
DICER1	76.5897	0.637104	0.203887	3.1248	0.00177927
DDX60L	45.4494	-0.562117	0.179966	-3.12347	0.00178734
RUNDC3B	69.8524	-0.607307	0.194437	-3.12342	0.00178762
SLC30A9	29.9939	-0.414827	0.132812	-3.12341	0.00178766
CHSY1	245.732	0.521019	0.166818	3.12327	0.00178851
AC092683.1	5.0715	-0.787476	0.252208	-3.12232	0.00179429
SELENOW	17.1592	0.599552	0.192108	3.12092	0.00180289
ADAMTS1	50.339	1.56674	0.502287	3.11922	0.00181332
AC090518.1	2.76708	1.7795	0.570917	3.11691	0.00182758
AC005699.1	4.11773	-1.0585	0.339851	-3.11461	0.00184186
IBTK	29.736	-0.399882	0.128422	-3.11381	0.00184689
SRD5A1	3.66645	-0.850187	0.273118	-3.11289	0.00185262
TFAP2C	3.69655	1.53194	0.492392	3.11122	0.00186319
AL445524.1	1.6736	1.72209	0.553602	3.11071	0.00186639
SRGAP2B	55.0221	-0.544615	0.175112	-3.11009	0.00187028
NEDD4	88.3079	0.353419	0.113658	3.10949	0.00187412
NUDCD1	34.3267	0.790522	0.254329	3.10827	0.00188188
WFDC1	2.30898	-2.46196	0.792081	-3.10821	0.00188224
UPP1	41.9891	1.15801	0.3727	3.10708	0.00188945
SLC5A4	7.61876	-1.18263	0.380702	-3.10644	0.00189353
TUBB6	39.4107	0.68276	0.21982	3.106	0.00189637
MEF2C	109.005	0.398582	0.128433	3.10342	0.00191295
NDUFS2	7.96072	0.764603	0.246395	3.10316	0.00191468
ALS2CL	9.30178	-1.06036	0.341857	-3.10177	0.00192368
AC079142.1	27.563	-1.14418	0.36926	-3.09857	0.00194458
PGK 1.00	25.8799	0.628394	0.202995	3.09562	0.00196401
MYO1D	32.0964	0.647245	0.209253	3.09311	0.00198067
AC083870.1	1.80588	-1.41897	0.459031	-3.09124	0.00199322
ZFAND4	14.0072	0.601667	0.194701	3.09021	0.00200014
PRKX	44.6155	0.635678	0.205805	3.08874	0.00201006
SNX8	7.80861	-0.861406	0.27892	-3.08837	0.0020126
IFITM3	44.389	0.707083	0.22903	3.08729	0.00201992
AC005532.1	4.49211	1.14784	0.371899	3.08644	0.00202569
HES1	18.2043	1.05763	0.34268	3.08634	0.00202638
MED13	82.773	0.246935	0.0800414	3.08509	0.00203488
WNT2B	21.7999	0.869136	0.281728	3.08501	0.00203543
SYT7	4.69855	-1.11444	0.361462	-3.08314	0.00204828
EMSY	44.9463	0.305926	0.0992421	3.08262	0.00205185
SNX29	70.0104	-0.340796	0.11067	-3.07938	0.00207432
AFMID	13.9544	0.796557	0.25872	3.07883	0.00207813
KCNJ2	1.93795	1.62653	0.528916	3.07521	0.00210353
NR2F2-AS1	15.4781	-1.04802	0.340939	-3.07391	0.00211271
GRPEL1	3.86031	1.25589	0.40937	3.06785	0.00215603
ARF3	8.07538	1.05792	0.34569	3.06031	0.00221107
AK4	5.66104	1.27553	0.416966	3.05908	0.00222021
ZNF608	58.4031	0.587295	0.192085	3.05748	0.0022321
RESF1	37.5214	0.49494	0.161992	3.05534	0.00224808
LRRC32	49.3086	0.780598	0.255617	3.05378	0.00225974
NCOR2	50.9686	-0.412161	0.135033	-3.0523	0.00227093
TIAM2	40.6339	0.407906	0.133663	3.05176	0.00227506
DYNC2H1	17.0081	-0.819976	0.268811	-3.05039	0.00228546
ARL17B	23.5492	-1.35169	0.443246	-3.04952	0.00229204
CYHR1	3.40053	0.874475	0.286768	3.04941	0.00229288
PPARGC1B	20.4623	1.18316	0.388094	3.04866	0.00229867
HLCS	84.833	-0.567684	0.186272	-3.0476	0.00230676
DIS3L2	41.7871	-0.400767	0.131509	-3.04746	0.00230783
FGD5	75.9141	-0.420542	0.138106	-3.04507	0.00232627
NACC2	42.6802	0.470248	0.154442	3.04482	0.0023282
TBC1D32	17.1494	-0.702241	0.231294	-3.03614	0.00239627
BDKRB2	8.55568	1.44842	0.477198	3.03525	0.00240336
IL15RA	18.2664	0.627679	0.206846	3.03453	0.00240914
MSRB3	72.0949	-0.390095	0.128597	-3.03348	0.00241752
RSAD2	7.25793	-1.28906	0.424993	-3.03314	0.00242023
CAMTA1	122.694	-0.405669	0.133774	-3.03249	0.00242544
NOD1	39.5594	-0.494858	0.163277	-3.0308	0.0024391
AL137139.2	33.9784	-1.17451	0.388047	-3.02672	0.00247225
ROR1	5.34029	-1.27893	0.422608	-3.02629	0.00247572
TMEM168	16.0803	-0.641656	0.212192	-3.02394	0.0024951
TPT1-AS1	35.4838	-0.455269	0.150646	-3.02212	0.00251014
VWA8	38.2453	-0.529715	0.175284	-3.02203	0.00251083
AL356599.1	4.6895	-1.01212	0.335059	-3.02072	0.00252172
DNAJC10	22.04	-0.49395	0.163657	-3.01821	0.00254271
TIPARP	54.0757	0.812613	0.269356	3.01687	0.00255395
TRIO	401.944	0.319427	0.105915	3.01588	0.00256233
ERICH1	37.9565	-0.554226	0.183776	-3.01576	0.00256335
PEX13	12.8433	0.764657	0.253613	3.01506	0.00256932
TCAF2	3.58917	1.27147	0.42198	3.0131	0.00258595
LEF1-AS1	8.28724	-0.894253	0.29692	-3.01176	0.00259738
KAT6A	175.422	0.366988	0.121861	3.01153	0.00259936
ANKRD29	43.0018	-0.712632	0.236713	-3.01054	0.00260786
SLCO1A2	19.2318	-1.33824	0.444901	-3.00796	0.00263008
FAM111A	11.6689	-0.497644	0.165462	-3.0076	0.00263321
TMEM241	11.2041	-0.71257	0.236984	-3.00683	0.00263989
LDLRAD3	389.76	0.399691	0.132966	3.00595	0.00264749
PPM1H	71.5825	-0.623273	0.207494	-3.00381	0.00266618
CPNE1	18.2171	0.474222	0.157991	3.00158	0.00268585
ST3GAL5	4.77158	-1.4018	0.467058	-3.00135	0.00268787
ZNF266	10.3078	-0.498131	0.165975	-3.00124	0.00268882
BNIP3L	20.2566	0.763714	0.254471	3.00118	0.00268932
NKAIN2	13.7019	-0.969981	0.323211	-3.00108	0.00269027
PPP1R3B	2.91935	1.2018	0.400541	3.00044	0.00269591
FRAS1	33.5913	-0.882145	0.294079	-2.99968	0.0027026
NUP160	20.6693	-0.375476	0.125199	-2.99904	0.00270834
CCSER1	170.2	0.663462	0.221257	2.9986	0.00271224
TRAF3	14.6459	-0.684349	0.228234	-2.99845	0.00271353
ROGDI	2.25682	-1.46386	0.488289	-2.99793	0.00271817
ADAMTS8	14.0261	-1.401	0.467326	-2.9979	0.00271849
KDM1A	20.2601	-0.384029	0.128148	-2.99677	0.0027286
DENND1B	30.1773	-0.491659	0.164112	-2.99587	0.00273666
DENND4C	116.464	-0.453595	0.151493	-2.99416	0.002752
TSHZ2	1142.71	0.542956	0.181344	2.99406	0.00275291
PHF21A	103.865	0.485686	0.162259	2.99328	0.00275993
PCTP	6.60116	-0.664428	0.222081	-2.99183	0.00277312
ZDHHC9	9.36221	0.765626	0.256058	2.99005	0.00278934
FOXO1	215.731	-0.473793	0.158535	-2.98856	0.00280295
LYST	217.421	-0.41692	0.139643	-2.98561	0.00283014
STAB1	15.6666	0.91797	0.307537	2.9849	0.00283666
ZNF44	26.4523	-0.379415	0.127133	-2.9844	0.00284139
GPR4	4.0826	1.2039	0.403745	2.98184	0.00286521
NDUFA12	11.7818	0.702361	0.235616	2.98095	0.00287353
ANKFY1	24.048	-0.458705	0.153898	-2.98057	0.00287708
ARF1	16.4516	0.45907	0.154087	2.97929	0.00288918
SAMD12	203.049	-0.576731	0.193704	-2.97738	0.00290721
THSD7A	287.857	0.781512	0.262515	2.97702	0.00291065
CTNNB1	119.442	-0.464431	0.156044	-2.97629	0.0029176
CALD1	42.4161	-0.859592	0.288966	-2.97472	0.00293255
CLDN15	3.20945	0.925305	0.311074	2.97455	0.00293422
MT1G	1.56883	1.50271	0.50527	2.97407	0.00293876
CTBP2	122.138	-0.356773	0.119969	-2.97389	0.0029405
EMP1	22.1788	1.0287	0.346093	2.97232	0.00295561
MEPCE	2.62137	1.03718	0.349103	2.971	0.0029683
EHD2	10.1533	1.01832	0.342813	2.97049	0.00297323
OTUD7B	21.6516	0.466165	0.15699	2.96939	0.00298393
ZNFX1	20.2916	-0.435923	0.14685	-2.9685	0.00299253
CAPN3	6.40774	-0.796882	0.268616	-2.96662	0.00301092
ADIPOR2	181.556	0.504436	0.170048	2.96643	0.00301283
HDAC9	21.5479	-0.660536	0.2227	-2.96603	0.00301667
VPS9D1	3.31531	-0.936316	0.31571	-2.96575	0.00301949
CCDC178	2.46466	-1.30612	0.440529	-2.96489	0.00302793
KLF12	53.4913	-0.827518	0.279171	-2.9642	0.00303467
SNED1	143.805	-0.48087	0.162298	-2.96289	0.00304766
WDPCP	49.6054	-0.424635	0.143322	-2.9628	0.0030485
B2M	137.876	-0.701589	0.236801	-2.96278	0.00304873
REEP3	52.3362	0.432189	0.145878	2.96268	0.00304974
TPP1	5.77859	0.795309	0.268452	2.96258	0.00305077
ZNF518A	30.2483	-0.594438	0.200653	-2.96252	0.00305132
SPAG9	131.728	-0.453694	0.153154	-2.96234	0.00305307
RABGAP1L	155.555	-0.262318	0.0886058	-2.9605	0.00307138
TARBP1	11.1556	-0.916838	0.309715	-2.96027	0.0030737
BAMBI	4.09355	-1.12689	0.380756	-2.9596	0.00308035
PTGDS	33.0113	-0.960542	0.325169	-2.95398	0.00313706
ACAD11	20.8546	-0.582013	0.197075	-2.95325	0.00314445
RALGAPA2	453.741	0.679071	0.229942	2.95323	0.00314463
RPL28	27.5621	0.60653	0.205422	2.95261	0.00315097
ITGA6	203.766	-0.749433	0.25387	-2.95203	0.00315688
FO681492.1	1.27242	-2.51602	0.853117	-2.94921	0.00318588
AL033504.1	47.0221	-0.961056	0.325916	-2.94879	0.00319024
RPS7	11.6835	0.584349	0.198205	2.9482	0.0031963
SRARP	22.0383	0.577923	0.196071	2.94752	0.0032033
CDK2	4.54926	0.794059	0.269567	2.94569	0.00322238
FAM43A	4.72056	1.0151	0.344851	2.94358	0.00324441
MT-CO2	33.7433	0.721635	0.245165	2.94347	0.0032456
GRAMD1A	45.6628	0.701405	0.23834	2.94287	0.00325184
MINDY1	8.09724	-0.949046	0.322517	-2.94263	0.00325441
AL512662.2	4.17614	-1.09141	0.370997	-2.94183	0.00326283
NAV2	88.0114	-0.471293	0.16031	-2.93988	0.00328339
SENP7	73.5229	-0.424123	0.144367	-2.9378	0.00330546
MT-ND4	40.5644	0.897287	0.305495	2.93716	0.00331238
NHS	37.3689	-0.876321	0.298509	-2.93566	0.00332837
B4GALT1	35.4079	-0.67628	0.23046	-2.93448	0.00334109
HK1	31.3576	0.639895	0.218065	2.93443	0.00334164
ASMTL	3.18203	-1.2295	0.41902	-2.93423	0.00334374
AL445248.1	1.41551	1.33284	0.454373	2.93335	0.00335322
AHI1	67.9231	0.470134	0.160477	2.92961	0.00339389
MT-ND3	13.547	0.971676	0.331908	2.92755	0.00341645
ATF6	57.3939	0.320635	0.109665	2.92377	0.00345816
KANK1	120.199	-0.568501	0.194484	-2.92313	0.0034653
FAM49B	56.9711	-0.390664	0.133661	-2.92279	0.00346913
DNAH14	22.591	-0.860793	0.294806	-2.91986	0.00350189
UBA6	49.5099	0.441771	0.151314	2.91957	0.0035051
IGSF9B	3.6968	-1.83159	0.627507	-2.91883	0.00351349
ARHGEF3	123.243	-0.427147	0.146417	-2.91733	0.00353044
CMTR1	12.0763	-0.572834	0.196379	-2.91699	0.00353429
SLC7A1	255.987	-0.570992	0.1958	-2.9162	0.00354324
TMEM150C	7.72434	-0.899697	0.308576	-2.91564	0.00354962
SAMD5	75.3867	-0.91974	0.315521	-2.91499	0.00355699
PMP22	6.43549	0.943344	0.323678	2.91445	0.00356314
KBTBD2	25.1684	0.466306	0.160089	2.9128	0.00358206
TMEM144	7.7903	-0.569295	0.195569	-2.91097	0.00360304
ARMC4	5.26006	-1.37952	0.473952	-2.91068	0.00360646
MCCC2	13.5761	-0.548847	0.188567	-2.91062	0.00360711
EFCAB2	32.061	0.417462	0.143482	2.9095	0.00362004
ENY2	9.6948	0.55505	0.190853	2.90825	0.00363453
PLCG1	16.3009	-0.481739	0.16571	-2.90713	0.00364763
ADAMTS9-AS1	3.78852	1.60696	0.552786	2.90702	0.00364895
MDFIC	18.2834	-0.78532	0.270271	-2.90567	0.00366465
HPCAL1	62.9621	-0.550257	0.189526	-2.90333	0.00369213
AC008124.1	4.10353	0.763748	0.263187	2.90193	0.00370877
NFIA	204.801	-0.489816	0.16879	-2.90192	0.0037088
CCDC144A	18.8463	-0.754461	0.260021	-2.90153	0.0037134
TOR1AIP2	21.3498	0.631722	0.21789	2.89927	0.00374031
LRRC2	1.82794	-1.72307	0.594849	-2.89665	0.00377167
MAP3K13	31.2497	0.605051	0.208958	2.89557	0.00378472
AC114757.1	208.455	0.753889	0.260454	2.89451	0.00379745
TMEM232	9.71133	-0.979866	0.338678	-2.89321	0.00381331
SDCBP	56.18	0.481034	0.166306	2.89247	0.00382224
STK39	29.0915	-0.654908	0.22648	-2.89169	0.00383177
ENTPD1	61.661	-0.652072	0.225515	-2.89148	0.00383435
ZNF597	1.99939	1.50009	0.519316	2.88858	0.00386981
AC007681.1	21.1504	0.939387	0.325446	2.88646	0.00389601
LINC00910	4.836	-1.26558	0.438456	-2.88644	0.00389626
PPP1R13B	98.7479	-0.249223	0.0863677	-2.88561	0.00390656
AC009093.2	6.09108	-1.06094	0.367844	-2.88422	0.00392383
RXFP1	5.42356	-1.44455	0.501397	-2.88106	0.00396342
AL591501.1	27.0329	-0.798251	0.277544	-2.87612	0.00402593
LRRN2	6.15706	-1.0301	0.358207	-2.8757	0.00403127
TM9SF2	25.2425	-0.383344	0.133344	-2.87485	0.00404224
CECR2	7.80915	-0.963669	0.335424	-2.87299	0.00406612
IRF2BPL	2.61621	1.23738	0.430735	2.87271	0.00406963
LGI2	19.6712	1.11627	0.388646	2.87219	0.00407635
ACOT11	1.8697	-1.90327	0.663444	-2.86877	0.00412075
PIAS2	93.3855	0.561508	0.195914	2.86609	0.00415571
INO80D	27.8692	0.3201	0.111687	2.86604	0.00415646
MTM1	46.4357	-0.598626	0.208927	-2.86524	0.00416698
NRBP2	6.76507	-0.775331	0.27071	-2.86406	0.00418243
AC110048.2	2.33214	-1.18133	0.412535	-2.86358	0.00418884
GPSM3	1.91296	1.37117	0.478864	2.86339	0.00419134
SNCA	17.6723	0.943176	0.329578	2.86177	0.00421279
CCDC36	6.90853	-0.685108	0.239465	-2.861	0.0042231
DUSP3	7.90254	0.799299	0.27948	2.85995	0.0042371
TLCD2	3.52111	1.11451	0.389901	2.85844	0.00425731
EIF2S2	16.7309	0.637623	0.223126	2.85768	0.00426754
GARNL3	15.1769	-0.64091	0.224281	-2.85762	0.0042683
PXN	76.6782	0.494926	0.17334	2.85524	0.00430048
IMMP2L	212.589	-0.327365	0.114686	-2.85443	0.00431137
AC104232.3	1.94918	-1.75093	0.613439	-2.85429	0.00431335
ABCD4	17.505	0.537542	0.188347	2.854	0.00431722
WSCD1	8.49656	0.585283	0.2052	2.85225	0.0043411
TMED10	23.9967	0.488638	0.171349	2.85171	0.00434851
DDX58	34.3734	-0.596498	0.209264	-2.85046	0.00436562
CSNK1A1	166.897	0.25692	0.0901414	2.85018	0.00436938
BCL10	5.15217	0.958522	0.336346	2.84981	0.00437453
ICA1	60.1439	-0.721745	0.253264	-2.84977	0.00437507
FLNB	108.743	-0.434775	0.152621	-2.84873	0.00438947
FOSL1	2.99161	1.90269	0.669261	2.84297	0.00446952
ADAMTSL2	3.07361	-1.54375	0.543141	-2.84228	0.00447928
DOP1B	14.4118	-0.627134	0.220704	-2.84151	0.00449007
UVRAG	131.211	0.343047	0.120747	2.84105	0.00449657
GLIS3	275.113	0.517416	0.182203	2.83978	0.00451451
CLIC4	170.467	-0.561067	0.197604	-2.83936	0.00452046
SFXN5	14.1657	0.499462	0.17595	2.83866	0.0045304
CTNNAL1	24.4893	-0.47931	0.168905	-2.83775	0.00454321
MRPL1	38.4778	0.414227	0.146015	2.83687	0.00455577
DOC2B	20.8486	0.669012	0.236185	2.83258	0.00461746
GRIK2	6.51721	-0.728968	0.257409	-2.83195	0.00462652
PRICKLE2	267.243	-0.664242	0.234596	-2.83143	0.00463408
AC006369.1	2.25371	-1.98561	0.701301	-2.83133	0.00463553
CLIC1	6.93344	0.780394	0.275813	2.82944	0.004663
MAPKAPK2	11.4952	0.513164	0.181367	2.82943	0.00466307
AL445123.2	8.00445	-1.02802	0.363359	-2.82922	0.00466621
RCC1	6.61397	1.07076	0.378524	2.82879	0.0046725
STOX2	176.932	-0.507548	0.179496	-2.82762	0.00468956
COL4A1	32.4683	-0.738305	0.261381	-2.82463	0.00473348
ID1	17.8766	-0.872937	0.309217	-2.82305	0.00475685
MT-ND4L	7.10723	1.10738	0.392287	2.82288	0.00475939
RPS5	7.35147	0.836504	0.296619	2.82013	0.00480041
LAPTM4A	15.2869	0.544452	0.19325	2.81735	0.00484221
GNA12	31.409	-0.386658	0.137276	-2.81665	0.00485267
PLXND1	28.3589	-0.559045	0.19858	-2.81522	0.00487444
SPTAN1	82.0599	-0.444548	0.157924	-2.81494	0.00487862
PGAP2	2.87739	-1.1684	0.415136	-2.81451	0.0048852
RASGRP3	19.9782	0.995185	0.353669	2.81388	0.00489468
DLL1	3.61455	-0.947707	0.336967	-2.81246	0.00491634
MT-ND1	25.9824	0.870486	0.309592	2.81172	0.00492779
IQSEC1	251.752	0.367696	0.130911	2.80875	0.00497342
HIC1	5.2122	1.34269	0.478109	2.80835	0.00497968
IL19	1.93474	2.05282	0.731102	2.80785	0.00498736
IFIH1	20.039	-0.488789	0.174177	-2.80628	0.00501173
HIF1A-AS3	116.086	1.05147	0.374701	2.80617	0.00501348
BANP	23.8008	0.655968	0.233929	2.80413	0.00504524
AC098588.3	17.3126	-0.894743	0.319096	-2.804	0.00504735
HABP4	12.7745	-0.636447	0.226989	-2.80387	0.00504937
SERTAD1	3.76644	0.956581	0.341281	2.80291	0.00506433
NUP214	38.4685	-0.425594	0.15195	-2.80089	0.00509626
PTPRN2	9.46373	-1.19613	0.427116	-2.80048	0.00510267
SMIM8	7.77548	-0.831562	0.297078	-2.79914	0.00512392
AC010148.1	5.55414	-1.40137	0.500644	-2.79913	0.00512401
OAS3	9.08103	-0.923973	0.330367	-2.79681	0.00516102
ZFAND5	36.6358	-0.827135	0.295837	-2.79592	0.00517529
ANKRD12	178.075	0.275563	0.0985776	2.79539	0.00518372
FBXL19-AS1	0.797865	1.9759	0.70736	2.79335	0.00521653
AL645568.1	7.08052	-0.816078	0.2923	-2.79192	0.00523967
ERAP2	7.56951	-0.795623	0.285074	-2.79094	0.00525556
TBC1D19	17.5792	-0.55526	0.198953	-2.79091	0.00525609
ZNF532	54.7554	-0.438818	0.157243	-2.79071	0.00525932
TPT1	43.1271	0.482273	0.172842	2.79025	0.0052668
NRIR	5.70086	-1.03776	0.372262	-2.78771	0.00530824
ARFGEF3	45.3142	-0.306407	0.109918	-2.78761	0.00530986
PROS1	13.9578	-0.661394	0.237279	-2.78741	0.00531314
AC004540.1	3.2531	-1.37873	0.494632	-2.78738	0.00531357
DRAM1	18.5084	0.595243	0.213611	2.78657	0.00532695
UBASH3B	8.97937	1.42454	0.511362	2.78578	0.00533989
DDIT4	11.2037	0.974077	0.349722	2.78529	0.00534802
BCAP31	11.5566	0.671284	0.241087	2.7844	0.00536261
FAM155A-IT1	2.46113	-1.27732	0.459046	-2.78255	0.00539332
ATG10	47.8914	-0.45722	0.164466	-2.78003	0.00543544
FAM107A	32.8311	0.775886	0.279159	2.77937	0.0054464
RPL18A	10.024	0.755695	0.271966	2.77864	0.00545865
UBR4	49.1042	0.282978	0.101876	2.77768	0.00547493
FAM120B	72.6516	-0.376703	0.135724	-2.7755	0.00551171
AC245297.3	10.6694	-0.77105	0.277896	-2.7746	0.00552694
ELF2	164.569	0.275515	0.0994528	2.77031	0.00560035
GTDC1	20.3783	-0.65141	0.235172	-2.76993	0.00560688
SPATA7	9.22264	-0.728574	0.263054	-2.76968	0.00561119
SRSF2	10.0945	-0.545282	0.196935	-2.76884	0.00562566
RFX3-AS1	18.3736	-0.910253	0.328852	-2.76797	0.00564067
ADAMTSL3	14.6213	-1.44179	0.520887	-2.76796	0.00564091
SAT1	216.794	-0.615906	0.222529	-2.76775	0.00564442
SLC25A53	11.3268	0.619461	0.223891	2.76679	0.00566104
RPS17	6.16047	0.719167	0.260001	2.76602	0.00567449
MBOAT7	6.50753	0.919721	0.332709	2.76434	0.00570382
PARP12	26.4235	-0.536183	0.193996	-2.76388	0.00571182
TSPAN15	4.25985	0.691572	0.250429	2.76155	0.0057528
ATP1A1	63.5649	0.778971	0.282089	2.76144	0.0057547
MTRF1L	6.99596	0.720808	0.261148	2.76015	0.00577747
ADGRG1	26.1787	0.82441	0.29894	2.75778	0.00581957
MMP16	10.4687	-0.845553	0.306756	-2.75644	0.00584351
DNAH1	9.26903	-0.532108	0.193193	-2.75428	0.00588208
PTPRG-AS1	2.64303	-0.849192	0.308582	-2.75192	0.00592478
TMEM8B	4.67458	-0.949948	0.345474	-2.74969	0.00596516
AC016831.5	5.83003	0.772697	0.281108	2.74875	0.00598222
HP1BP3	65.5218	0.495083	0.180168	2.74789	0.00599793
LIFR	96.5655	-0.753686	0.274379	-2.74688	0.00601648
RHEB	28.6471	-0.449712	0.163719	-2.74686	0.00601685
AK3	34.5284	0.407015	0.148192	2.74653	0.0060229
PDZRN4	2.09955	-1.68576	0.613781	-2.74652	0.00602317
MGAT2	1.77246	1.49494	0.544466	2.74571	0.00603805
CARD8	47.9292	-0.378726	0.137972	-2.74495	0.00605193
SLC5A3	6.38895	1.0307	0.375557	2.74445	0.00606125
FUT11	12.6856	0.649309	0.236767	2.7424	0.00609917
FUBP3	23.8457	-0.327576	0.119487	-2.74151	0.00611576
NHLRC3	9.7385	-0.582559	0.212569	-2.74056	0.00613339
F11R	15.679	0.592978	0.216419	2.73995	0.00614487
ELOVL7	819.387	-0.295394	0.107812	-2.73988	0.00614609
PRKN	102.809	-0.631772	0.230584	-2.73987	0.00614634
BCAS3	150.432	-0.330437	0.120647	-2.73887	0.00616508
TTLL5	68.5797	0.347136	0.126762	2.73849	0.00617212
RNF144B	246.978	0.496479	0.181334	2.73793	0.00618279
BRD1	18.4251	-0.406616	0.148515	-2.73788	0.00618357
WDR81	5.38524	0.949355	0.347129	2.73488	0.00624027
CWC25	9.0071	0.557796	0.204097	2.73299	0.00627617
KIAA1841	23.2377	-0.558427	0.204431	-2.73162	0.00630245
MAGI1	244.282	0.338977	0.124097	2.73155	0.00630379
GOLGA1	21.4374	-0.447094	0.163706	-2.73108	0.00631277
NUP50-DT	19.8484	0.533007	0.195169	2.731	0.00631434
DCLK2	51.3708	-0.386769	0.1417	-2.72948	0.00634338
NAT10	8.93397	-0.612895	0.224565	-2.72925	0.00634783
PPP1R9A	17.4739	-0.620058	0.227272	-2.72826	0.00636696
SLC5A4-AS1	9.93668	-1.04668	0.384147	-2.72468	0.00643647
USP6NL	134.327	-0.429666	0.157715	-2.72431	0.00644357
CYP4F12	2.15048	-2.50881	0.921021	-2.72395	0.00645065
PTK2B	11.2985	-0.71855	0.263803	-2.72381	0.00645339
BORCS5	12.299	-0.563333	0.206828	-2.72367	0.00645604
C2CD5	30.1672	-0.470877	0.1732	-2.71869	0.00655406
OLMALINC	4.6211	0.959284	0.352884	2.71841	0.00655963
ABHD5	13.0182	0.623433	0.229481	2.71671	0.00659335
RPS8	18.2723	0.527642	0.194267	2.71607	0.00660626
AL033523.1	13.0197	0.844203	0.310867	2.71564	0.00661471
DUSP6	13.4641	0.87995	0.324062	2.71537	0.00662016
SLC1A7	9.50021	1.33032	0.490522	2.71206	0.00668667
GPR146	15.8669	0.796857	0.294065	2.7098	0.00673244
HSPA12B	16.2865	-0.517664	0.191049	-2.70959	0.00673656
GRASP	46.6557	-0.585359	0.216034	-2.70958	0.00673692
ZNF24	8.40066	0.71172	0.262687	2.70939	0.00674071
RPL35	11.2476	0.561237	0.207241	2.70814	0.00676616
AKAP7	14.8746	-0.59516	0.219913	-2.70634	0.00680293
MAP3K21	1.39031	2.32454	0.858937	2.70629	0.00680388
TIMP1	18.1111	0.86453	0.319456	2.70626	0.00680455
IQCK	11.7905	-0.527218	0.194874	-2.70542	0.00682171
SYNPO	13.6202	0.771065	0.28501	2.7054	0.00682227
AC007952.4	12.8012	-1.15598	0.427469	-2.70423	0.00684625
ARAP2	47.1543	0.373904	0.138294	2.7037	0.00685731
RTN4	71.4911	0.483096	0.178739	2.7028	0.00687591
ADRB2	1.35556	1.61503	0.598281	2.69945	0.00694549
CUEDC1	19.0082	-0.433625	0.160641	-2.69934	0.00694764
USP25	49.2923	-0.350489	0.129906	-2.69802	0.00697531
THRB	22.0795	-0.872605	0.323507	-2.69733	0.0069898
AL161734.2	28.1134	-0.7248	0.268756	-2.69687	0.00699952
PLSCR2	2.76966	1.63566	0.606664	2.69616	0.00701449
AF117829.1	33.9272	-0.483921	0.179515	-2.69571	0.00702378
DDHD2	14.6015	-0.521257	0.193621	-2.69215	0.0070992
CA13	1.68702	1.19407	0.44354	2.69215	0.00709931
KLF13	11.8117	-0.529866	0.196839	-2.69187	0.00710519
FAU	7.23208	0.642237	0.238601	2.69167	0.00710944
ITFG1	125.306	-0.383665	0.142538	-2.69166	0.00710972
LINC02008	1.53636	-1.50687	0.560156	-2.69009	0.00714325
PFN1	6.80096	0.802263	0.298302	2.68943	0.00715734
ZNF385B	101.978	-0.810122	0.30123	-2.68938	0.00715846
DDX23	6.91619	0.800922	0.298049	2.68722	0.00720497
MYO9A	157.261	0.379865	0.141417	2.68612	0.00722862
PRDX5	2.83838	1.1017	0.410593	2.68318	0.00729251
RGS12	29.9679	-0.468774	0.174714	-2.6831	0.00729437
EFCC1	8.76792	-0.703233	0.262181	-2.68225	0.00731295
RXRA	9.13548	-0.597068	0.222622	-2.68198	0.00731871
SLC24A1	5.71074	-0.821212	0.306197	-2.68197	0.00731897
SMARCC1	73.0046	0.22941	0.0856705	2.67782	0.00741021
LEF1	237.949	-0.426556	0.159309	-2.67753	0.00741665
CH25H	1.34093	1.82035	0.680141	2.67644	0.00744099
C7orf50	11.6795	-0.455749	0.170285	-2.67639	0.00744205
JADE2	23.9554	0.530361	0.198179	2.67617	0.00744685
LINC02246	4.84051	0.901599	0.337499	2.67141	0.00755334
MPP5	14.4462	0.379891	0.142216	2.67122	0.00755754
MIDN	17.6802	0.755282	0.282755	2.67116	0.00755906
ADO	1.02953	1.7285	0.647274	2.67043	0.00757546
JDP2	10.8767	0.890092	0.333332	2.67028	0.00757875
C4orf3	4.79074	0.77351	0.289816	2.66897	0.00760837
Z85996.2	1.37162	1.83358	0.687153	2.66837	0.00762194
TEAD2	13.7648	0.657189	0.246347	2.66774	0.00763638
PLEKHO2	5.36941	0.837773	0.314116	2.66708	0.00765134
NBPF15	18.285	-0.378045	0.141747	-2.66703	0.00765243
OSGIN2	2.53467	-1.01102	0.379428	-2.66458	0.00770855
LINC00882	5.76984	-0.759046	0.284937	-2.66391	0.00772393
SYNPO2	8.65398	-1.11835	0.419969	-2.66294	0.0077461
CDYL2	130.45	0.352536	0.132608	2.65849	0.00784918
RIN3	15.2978	-0.519955	0.195641	-2.65769	0.00786771
NPIPB5	81.4201	-0.614929	0.231389	-2.65756	0.00787087
LMNB1	7.99284	1.12946	0.425048	2.65726	0.00787783
TOPORS	6.72623	0.791869	0.298058	2.65676	0.00788948
AL162231.2	1.69914	1.77907	0.669802	2.65611	0.00790477
NOTCH4	68.2503	0.464519	0.1749	2.65592	0.00790922
MLXIP	3.90998	1.27319	0.479435	2.6556	0.00791679
WDR41	12.0575	-0.65817	0.247873	-2.65527	0.0079245
DDB2	10.057	-0.624924	0.235428	-2.65442	0.00794457
PRRG1	88.8234	0.495738	0.186771	2.65426	0.00794827
GREM2	2.56617	-2.09711	0.790247	-2.65374	0.00796043
DNAJC5	45.3443	0.546427	0.205917	2.65363	0.00796312
EPSTI1	72.1509	-0.564558	0.212802	-2.65297	0.00797876
RNF220	89.998	-0.377995	0.142624	-2.65029	0.00804231
EBF4	15.7038	0.614149	0.23196	2.64765	0.00810525
AP005131.6	1.45974	-1.37041	0.51764	-2.64741	0.00811105
IL17RD	24.9224	-0.670372	0.253245	-2.64713	0.00811781
SLC12A2	38.0944	-0.448506	0.169584	-2.64474	0.00817538
TAPBP	25.3661	0.38573	0.1459	2.6438	0.00819805
SCART1	3.96478	-0.883776	0.334323	-2.64348	0.00820594
SVIL	178.298	0.388405	0.147023	2.64179	0.00824688
EVA1B	2.56549	1.07171	0.405822	2.64084	0.00827004
ABCA3	23.1925	0.569095	0.2156	2.63958	0.00830079
IFITM1	2.96022	1.05584	0.400427	2.63678	0.00836974
CEP120	10.0964	-0.616815	0.234114	-2.63468	0.00842165
AL050403.2	10.2078	-0.662701	0.25163	-2.63364	0.00844761
ASTN2	5.62806	-0.801956	0.304962	-2.62969	0.0085462
AC093334.1	4.25861	-1.49312	0.568194	-2.62784	0.00859292
ZNF596	2.08436	-1.1	0.418804	-2.62653	0.0086261
CAMK2D	167.924	0.50332	0.191666	2.62603	0.00863879
ST6GALNAC1	17.4303	-0.677755	0.258136	-2.62558	0.0086502
ABCC1	5.57332	-0.808534	0.307956	-2.62549	0.00865244
RPS11	11.5359	0.593318	0.226045	2.62477	0.00867065
SHROOM2	73.7295	-0.377656	0.143922	-2.62403	0.00868963
MT-CO3	29.4677	0.689696	0.262956	2.62286	0.00871961
SEC63	38.4553	-0.262789	0.100194	-2.62279	0.00872125
CFAP20	1.52493	-1.22054	0.465401	-2.62256	0.00872722
TLE3	11.5237	0.631041	0.240745	2.6212	0.00876201
LRRCC1	2.29816	-1.1311	0.432025	-2.61813	0.00884123
ARMCX4	41.2319	-0.500105	0.191147	-2.61633	0.0088881
PPP3CA	204.48	0.382396	0.146239	2.61487	0.00892626
PYGL	6.16726	1.11526	0.426638	2.61407	0.00894699
MSH6	7.29654	0.642862	0.245934	2.61397	0.0089498
IRF2	50.7096	0.338553	0.129588	2.61253	0.00898757
ZDHHC21	51.4291	-0.416101	0.159339	-2.61142	0.00901659
AL008725.1	1.26597	1.63371	0.625854	2.61036	0.00904462
PDE8A	80.3431	-0.282175	0.108172	-2.60858	0.00909197
RPL14	10.4164	0.597327	0.22926	2.60545	0.00917526
RORA	261.204	-0.579083	0.222424	-2.60352	0.00922728
S100A10	12.0774	0.56642	0.217645	2.6025	0.00925473
ENO1	14.3784	0.827016	0.317786	2.60243	0.00925664
TBC1D15	38.4217	0.306628	0.117837	2.60214	0.00926449
LINC00407	2.3163	-1.35376	0.520282	-2.60198	0.00926876
MMP28	7.99597	-0.994941	0.38239	-2.6019	0.00927085
PALMD	122.911	-0.562521	0.21625	-2.60125	0.00928838
CDH4	19.2303	1.03312	0.397175	2.60118	0.00929049
CYP4V2	4.40595	-0.825632	0.317459	-2.60076	0.00930185
FAM151B	9.43182	0.767749	0.295368	2.59929	0.00934159
CTSO	3.99246	-0.85365	0.328485	-2.59875	0.00935646
ARRDC3-AS1	9.03787	-0.90198	0.347256	-2.59745	0.00939189
RPL37A	21.4979	0.488158	0.188118	2.59495	0.00946041
CHD9	99.0224	-0.237684	0.0915999	-2.59481	0.00946442
BLOC1S5	7.74237	-0.606103	0.233632	-2.59426	0.00947944
H2AFZ	2.98933	0.895862	0.34546	2.59324	0.00950758
ZNF33B	17.191	-0.561465	0.216567	-2.59258	0.00952599
TEAD3	1.04974	1.63872	0.632245	2.59191	0.00954439
AC005753.2	11.2142	-1.4664	0.56579	-2.59177	0.00954847
ARPP19	12.1552	0.430579	0.166166	2.59126	0.00956263
LMCD1-AS1	16.7686	-0.614803	0.237363	-2.59013	0.00959384
STARD4	20.1002	0.663862	0.256377	2.58939	0.00961453
SCN2A	16.5012	-0.723602	0.279457	-2.58931	0.00961681
MYCBP2	99.2663	-0.249119	0.096309	-2.58666	0.00969114
NTN4	2.552	-1.1927	0.461202	-2.58606	0.00970797
TTBK2	46.8723	0.301436	0.116599	2.58524	0.0097311
AP002495.1	10.8103	-0.508672	0.196798	-2.58474	0.00974529
KLF9	44.2413	-0.723821	0.28022	-2.58304	0.00979328
NONO	12.1444	0.452766	0.175325	2.58244	0.00981037
PXDN	8.42679	1.19933	0.464489	2.58204	0.00982187
TMEM87B	91.2889	0.479963	0.185915	2.58162	0.00983383
AC107223.1	6.15772	-1.00927	0.391009	-2.58119	0.00984595
SETDB2	16.9721	-0.452933	0.175609	-2.57921	0.00990261
GCLM	6.89116	0.59975	0.232575	2.57874	0.00991622
DYNC2LI1	13.8098	-0.649927	0.252112	-2.57793	0.0099395
PPP1R18	7.72868	0.898858	0.348704	2.57771	0.0099457
RELL1	87.4298	0.65847	0.255607	2.57611	0.00999202
AC007608.3	1.4898	-1.67107	0.648746	-2.57585	0.00999947
SMAD1	80.1144	0.447051	0.173567	2.57568	0.0100044
NEK3	27.9176	-0.540298	0.209851	-2.57467	0.0100335
ABCA1	128.333	0.508684	0.197575	2.57464	0.0100345
PODN	28.3037	0.637337	0.247586	2.57421	0.0100471
KANK2	12.3128	-0.514242	0.199812	-2.57363	0.0100639
SPEF2	3.64546	-1.11354	0.432733	-2.57328	0.010074
NLGN1	18.2279	-0.934436	0.363303	-2.57206	0.0101095
SAMD12-AS1	15.9983	-0.943637	0.366935	-2.57167	0.0101209
WASHC5	8.73017	-0.49342	0.191869	-2.57165	0.0101216
RASAL2	277.349	-0.30213	0.117561	-2.56999	0.0101703
SLC38A5	31.4294	-0.72662	0.282929	-2.56821	0.0102226
OSGEP	4.27593	-0.790888	0.308343	-2.56496	0.0103187
OXCT1	16.4392	-0.511654	0.19956	-2.56391	0.0103499
GPR157	1.71343	-1.50085	0.585538	-2.56319	0.0103714
GON4L	40.1332	-0.278466	0.108661	-2.5627	0.0103863
ZDHHC20	40.6444	-0.305174	0.119121	-2.56189	0.0104105
PTP4A2	18.2593	0.577989	0.225657	2.56136	0.0104263
RALGPS1	12.4061	-0.502506	0.196283	-2.56011	0.010464
AZIN1-AS1	6.84876	-0.933026	0.364466	-2.55998	0.0104679
MYH10	16.0442	-0.433224	0.169244	-2.55976	0.0104743
SEMA4B	2.39865	1.27195	0.497111	2.55868	0.0105069
ARHGDIA	8.03046	0.705181	0.275646	2.55829	0.0105189
IFNAR2	173.523	-0.313404	0.122513	-2.55812	0.010524
AC098829.1	8.0139	-1.0088	0.39437	-2.558	0.0105275
CHST2	2.74526	1.12899	0.441497	2.55718	0.0105524
CMPK2	2.78188	-1.09393	0.427846	-2.55684	0.0105628
NAP1L4	42.2084	-0.345239	0.135058	-2.55623	0.0105812
FGF13	1.18795	-1.67189	0.654189	-2.55568	0.0105982
TEAD4	37.5102	0.64478	0.25231	2.55551	0.0106033
JAM2	109.009	-0.621577	0.243251	-2.55529	0.0106099
PAWR	38.014	0.374967	0.146781	2.55461	0.0106308
GPRC5A	9.93162	2.11671	0.828857	2.55377	0.0106563
DEGS2	7.28783	-0.622168	0.243743	-2.55256	0.0106935
AC078785.1	6.19965	-0.678286	0.265813	-2.55174	0.0107186
CYBA	6.00963	1.13248	0.443854	2.55147	0.0107271
GBP1	8.7355	-0.822341	0.322332	-2.55122	0.0107346
GGA2	35.6433	0.417004	0.163477	2.55084	0.0107464
CRIP2	29.008	0.613215	0.240403	2.55078	0.0107481
FAM66D	2.16931	-1.56774	0.614969	-2.5493	0.010794
RCAN2	5.57991	-1.08426	0.425374	-2.54895	0.0108047
LPP	151.443	-0.205096	0.0805057	-2.5476	0.0108467
CMKLR1	1.38288	-2.07577	0.814802	-2.54758	0.0108473
PIGN	27.1742	-0.375516	0.147513	-2.54564	0.0109077
CASP4	36.8069	0.667734	0.262331	2.54538	0.0109158
PTPRG	1316.41	-0.314831	0.123709	-2.54493	0.0109298
RBMX	38.5826	-0.26857	0.105541	-2.5447	0.0109371
BICD1	81.0411	-0.282273	0.11093	-2.54461	0.0109401
TRIM5	14.3471	1.05293	0.413947	2.54364	0.0109703
APCDD1	15.0142	-0.747429	0.294053	-2.54182	0.0110278
DAZAP2	5.86176	0.568794	0.22384	2.54108	0.0110512
ITM2A	56.1022	-0.570638	0.224593	-2.54076	0.0110611
CHST1	1.00898	1.69676	0.668401	2.53854	0.0111316
AC011997.1	28.0437	-0.57017	0.224621	-2.53837	0.011137
LY96	28.6135	0.657417	0.259004	2.53826	0.0111406
NSMCE1	17.692	0.582145	0.229354	2.53819	0.0111427
DCUN1D3	1.2752	1.22402	0.483257	2.53285	0.0113139
CSF3	2.578	1.95426	0.771944	2.5316	0.0113542
KLHL23	3.74948	-0.763258	0.301807	-2.52896	0.0114401
S100A16	4.48829	0.759391	0.300324	2.52857	0.0114528
KIDINS220	43.4338	-0.318255	0.12606	-2.52463	0.011582
SLC7A6	20.7306	-0.388432	0.153885	-2.52416	0.0115975
AC002460.2	32.1109	-0.555081	0.219941	-2.52377	0.0116103
ACTR2	31.8614	0.329737	0.130669	2.52345	0.011621
ETS2	175.325	0.287678	0.114009	2.5233	0.0116259
AP001528.1	11.6146	-0.692275	0.274553	-2.52146	0.0116869
TRIM14	10.6782	-0.580558	0.230275	-2.52115	0.0116974
SLC35E4	6.80297	0.918019	0.364204	2.52062	0.0117149
AC025178.1	2.20749	1.35012	0.535695	2.52031	0.0117251
AGPAT3	38.9245	-0.26058	0.103427	-2.51945	0.0117538
BAZ1A	33.9073	0.552165	0.219162	2.51944	0.0117542
HMGN3	18.513	-0.559343	0.222122	-2.51818	0.0117962
AKAP13	89.1175	-0.349347	0.138788	-2.51712	0.0118317
CLN8	15.7757	0.440785	0.175167	2.51636	0.0118573
FBXO11	90.4123	0.240747	0.095684	2.51606	0.0118675
RBM39	87.6509	-0.233934	0.0930075	-2.51521	0.011896
TFEB	13.5136	-0.448378	0.178279	-2.51503	0.0119022
DIPK1B	2.92371	-1.12693	0.448143	-2.51467	0.0119145
ASCC2	8.51871	-0.527362	0.209799	-2.51365	0.0119488
S100A6	5.8218	0.908121	0.361387	2.51288	0.0119751
KIF1B	66.4338	-0.318928	0.126925	-2.51273	0.0119802
RPL18	15.2965	0.490708	0.195348	2.51196	0.0120062
CDK2AP1	5.5821	0.947402	0.377196	2.5117	0.0120152
ABCF3	1.34535	1.15349	0.459436	2.51067	0.0120502
ERMP1	21.8876	0.509917	0.203131	2.51028	0.0120635
GLIPR1L2	1.57751	-1.37605	0.548177	-2.51024	0.0120651
JAK2	113.912	-0.335252	0.133579	-2.50978	0.0120807
CNOT8	68.3355	-0.39729	0.158363	-2.50873	0.0121166
FTX	441.978	-0.351394	0.140077	-2.50858	0.0121217
PAFAH1B2	12.0047	0.423662	0.168895	2.50843	0.0121268
UBP1	19.5586	-0.373746	0.149026	-2.50792	0.0121445
RCSD1	46.6707	-0.80732	0.322007	-2.50715	0.0121708
GDAP1	10.0163	-0.730699	0.291453	-2.50709	0.012173
PRPS2	4.72912	0.7854	0.313344	2.50651	0.0121929
CASC15	4.57924	-1.17768	0.470017	-2.5056	0.0122244
HTT	38.7332	-0.288083	0.115079	-2.50335	0.0123024
ENOSF1	26.7785	-0.560184	0.223865	-2.50234	0.0123377
EMP2	80.2929	0.580543	0.232101	2.50125	0.0123756
TRAPPC1	1.63725	1.0844	0.433566	2.50112	0.0123802
H3F3B	38.506	-0.801883	0.320703	-2.50039	0.0124055
KCNJ8	1.04637	1.8438	0.737672	2.49948	0.0124377
PDLIM1	107.775	0.797128	0.319135	2.49778	0.0124975
HEXA	13.3842	-0.478892	0.19174	-2.49762	0.0125031
MSX1	2.08662	1.49465	0.598806	2.49605	0.0125585
STON1	1.20005	1.53341	0.614433	2.49565	0.0125726
UBTD1	12.0039	0.509576	0.204198	2.4955	0.0125779
LANCL2	5.42904	-0.566019	0.226893	-2.49465	0.0126082
PARD6G-AS1	4.81603	1.06209	0.425927	2.4936	0.0126454
STK3	190.051	0.23507	0.094324	2.49215	0.0126973
ENO2	6.30901	0.723145	0.290174	2.49211	0.0126988
MT1E	18.6017	1.11186	0.446281	2.4914	0.0127242
CCNH	73.0457	0.339933	0.136453	2.49122	0.0127306
PRKAR1B	12.4849	-0.539613	0.21661	-2.49118	0.012732
RPL7A	11.8421	0.518167	0.208203	2.48876	0.0128189
EHD4	18.9535	0.805209	0.323756	2.48708	0.0128796
AC016705.2	5.81029	-0.852025	0.342659	-2.48651	0.0129001
MTURN	13.4755	-0.868378	0.349244	-2.48645	0.0129024
FTL	14.3884	0.493222	0.1984	2.486	0.0129187
ARHGEF6	12.5742	-0.583669	0.234797	-2.48585	0.0129243
MBNL2	68.0344	-0.330507	0.133042	-2.48424	0.0129828
ISM1	2.67354	-1.28392	0.516874	-2.484	0.0129916
RPL23A	9.77867	0.567777	0.22874	2.48219	0.0130577
PSTPIP2	9.04781	-0.538406	0.216923	-2.48202	0.0130641
MYO15B	42.0254	-0.404064	0.162851	-2.48118	0.0130947
OGA	69.7854	-0.387268	0.156094	-2.481	0.0131015
SPG7	29.5554	-0.379244	0.152929	-2.47987	0.0131428
AGAP1	117.792	-0.320223	0.129216	-2.47819	0.0132049
PSEN1	26.3196	-0.327394	0.132136	-2.4777	0.0132231
PTPA	11.9492	0.608985	0.245867	2.47689	0.0132533
ARL 10.00	5.84268	0.7453	0.300942	2.47656	0.0132657
CKLF	8.99189	0.72129	0.291286	2.47623	0.0132779
IFIT1	3.40449	-1.35866	0.548737	-2.47599	0.0132869
NT5C2	69.7377	0.249664	0.100864	2.47524	0.0133145
COL8A1	43.7937	1.38281	0.558703	2.47503	0.0133224
STRBP	19.8128	-0.494626	0.199851	-2.47497	0.0133247
CMTM1	2.10372	0.8753	0.353733	2.47447	0.0133435
RAB9A	4.76356	0.579433	0.234206	2.47403	0.0133598
LIPG	11.7115	1.73023	0.699568	2.47328	0.013388
YY1	23.5116	0.407375	0.164837	2.47138	0.0134593
SCAF4	22.6155	0.33231	0.134463	2.47138	0.0134594
IFITM2	16.7913	0.883925	0.357732	2.47092	0.0134767
OSBP2	8.04453	0.706395	0.286133	2.46876	0.0135581
ZNF559	11.2117	-0.521446	0.211282	-2.46801	0.0135867
POLD1	3.65649	1.01056	0.40978	2.46611	0.0136588
ZNF670	4.49726	-0.668323	0.271179	-2.4645	0.0137203
CEBPD	45.6889	0.486933	0.19764	2.46374	0.0137497
AC137894.3	2.84903	0.870101	0.353173	2.46367	0.0137523
GPR135	4.96634	0.591371	0.24042	2.45974	0.0139036
DHRS3	7.79564	-1.0247	0.416706	-2.45905	0.0139305
GFPT1	11.7641	0.482216	0.196257	2.45706	0.0140078
PCDH19	7.76886	-0.816229	0.332358	-2.45588	0.0140542
ZFAND3	301.314	0.180522	0.0735208	2.45539	0.0140734
AL592295.4	7.20002	0.625151	0.254696	2.4545	0.0141079
C1orf159	5.87975	-0.644718	0.262672	-2.45446	0.0141097
LIMS1	74.1523	0.399407	0.162782	2.45363	0.0141424
TRAF3IP2	13.2095	0.648247	0.264276	2.45292	0.0141701
LINC00174	15.3859	-0.680108	0.277399	-2.45173	0.0142171
AC005261.1	14.5797	0.442678	0.180605	2.45109	0.0142426
VSIG10	8.0064	-0.476274	0.194477	-2.449	0.0143254
AL158071.3	4.26858	0.657147	0.268358	2.44877	0.0143344
ELOA	11.7992	0.745926	0.304772	2.44749	0.0143855
ZNF790-AS1	4.94629	-0.682651	0.278947	-2.44724	0.0143953
LINC02328	3.23931	-0.942288	0.385085	-2.44696	0.0144066
STAT1	36.7821	-0.547492	0.223774	-2.44663	0.01442
SEMA3B	4.11912	-0.834014	0.341061	-2.44535	0.0144711
NDST1	35.4516	-0.351151	0.143647	-2.44454	0.0145039
FAM114A2	7.71833	0.486447	0.199233	2.4416	0.0146223
APPL2	22.1259	-0.405004	0.165983	-2.44003	0.014686
AL359232.1	6.62686	-1.16674	0.478222	-2.43975	0.0146974
MYCBPAP	6.73887	1.00084	0.410264	2.43949	0.0147079
SEC23A	34.1495	-0.338001	0.138583	-2.43899	0.0147285
ANKMY1	12.8431	-0.475961	0.1952	-2.43833	0.0147554
SEMA6D	2.29695	-1.31851	0.540748	-2.43831	0.0147561
RPLP1	25.5927	0.529996	0.21741	2.43778	0.0147778
TRPM3	18.9706	-0.863552	0.354264	-2.43759	0.0147854
CCDC102B	6.12589	-0.993519	0.407632	-2.43729	0.0147976
SLC4A5	9.96985	-0.689926	0.283093	-2.4371	0.0148058
CARMIL1	39.6072	-0.629895	0.258551	-2.43625	0.0148404
AL139383.1	28.651	-0.583368	0.239505	-2.43573	0.0148619
SLC4A4	28.6706	-0.807309	0.331455	-2.43565	0.0148649
DPEP2	3.82268	-1.29579	0.532228	-2.43465	0.0149063
RFT1	4.53359	-0.695682	0.285763	-2.43448	0.0149134
CNIH3	13.032	-0.658653	0.270563	-2.43438	0.0149173
DENND3	79.218	-0.486528	0.199907	-2.43378	0.0149422
DENND2C	14.7587	-0.615241	0.252976	-2.43201	0.0150153
PNPLA6	16.9125	0.569908	0.234449	2.43084	0.0150637
AL078600.1	9.37846	-0.498697	0.205174	-2.43061	0.0150736
ADAT2	2.36397	-1.03506	0.425858	-2.43054	0.0150763
RPGR	152.76	0.554831	0.228276	2.43053	0.0150769
SAMD9L	20.0281	-0.693696	0.285759	-2.42755	0.0152011
AC020911.2	5.25121	-0.714682	0.294509	-2.42669	0.0152372
GALK1	2.32657	1.17058	0.482384	2.42665	0.0152392
AFF3	1031.66	0.828322	0.341357	2.42656	0.0152429
BACH1	69.1215	0.42895	0.176786	2.42637	0.0152505
TLE4	37.5525	-0.516883	0.213145	-2.42503	0.015307
AL136038.5	1.31626	1.15984	0.478406	2.42438	0.0153345
LACTB	8.66615	0.488855	0.201655	2.42422	0.0153414
SLC6A6	100.336	-1.22213	0.50472	-2.4214	0.0154608
CNKSR3	146.29	0.603917	0.249452	2.42098	0.0154788
MAFF	17.1395	0.975643	0.403067	2.42055	0.015497
BRAT1	2.90275	-0.721821	0.298275	-2.41998	0.0155213
TMEM92	1.19296	1.55842	0.644117	2.41947	0.0155433
SLC7A11	65.923	0.638058	0.263788	2.41883	0.0155706
LIPE-AS1	15.3021	-0.580915	0.240207	-2.4184	0.0155891
ENAH	44.8764	-0.376987	0.155893	-2.41824	0.0155957
CCDC40	3.57663	-1.06797	0.441672	-2.41801	0.0156056
PHF10	22.76	0.487176	0.201484	2.41794	0.0156087
CD58	23.389	-0.53154	0.219833	-2.41793	0.015609
PLPPR4	25.0591	-0.77079	0.318845	-2.41745	0.0156298
MED14	19.7686	-0.29817	0.123386	-2.41656	0.0156678
IFT74	11.7378	-0.502615	0.207995	-2.41647	0.0156717
HEATR5B	41.0289	-0.290381	0.120183	-2.41615	0.0156857
TFPI	22.4644	0.814023	0.336933	2.41598	0.0156931
CCDC57	7.19944	-0.540302	0.223786	-2.41436	0.0157627
TMEM273	5.62364	-0.774453	0.320851	-2.41375	0.0157894
RRAGA	2.17194	1.09072	0.451963	2.41329	0.0158094
AC012363.1	3.39582	0.832577	0.345117	2.41245	0.0158458
NEIL1	7.30304	-0.458561	0.190097	-2.41225	0.0158545
ASH2L	10.4667	-0.635101	0.263395	-2.41121	0.0158998
EPB41L1	3.62409	-1.00537	0.417177	-2.40994	0.0159551
MRPL3	7.03998	-0.758258	0.314655	-2.40981	0.0159609
AUTS2	260.917	-0.336145	0.139562	-2.40857	0.0160151
OAS1	4.22659	-1.05976	0.44016	-2.40766	0.016055
SPATS2	44.8567	0.231494	0.096175	2.40701	0.0160838
AC106791.1	4.53213	-0.949913	0.394734	-2.40646	0.0161078
LCLAT1	17.7782	-0.409575	0.170214	-2.40623	0.016118
ANKRD20A3	2.73778	-1.13373	0.471242	-2.40583	0.0161358
ZNF800	37.0243	0.362923	0.150886	2.40527	0.0161605
PPP2R1B	15.1044	-0.580312	0.241337	-2.40458	0.0161912
HECW2	8.65098	0.916713	0.381303	2.40416	0.0162097
FAM241A	28.5049	0.579701	0.241127	2.40413	0.0162109
NLRC5	25.7504	-0.424271	0.176582	-2.40269	0.0162751
ACSL5	66.8076	0.414409	0.172512	2.4022	0.0162967
EXOC8	1.7995	1.02821	0.42813	2.40162	0.0163225
NEK7	95.0109	-0.35407	0.147439	-2.40146	0.0163297
ACER3	82.2739	0.403514	0.168118	2.40018	0.016387
MTMR12	27.3359	0.371309	0.154791	2.39877	0.0164504
CEP83	15.9412	-0.356586	0.148687	-2.39822	0.0164749
GEMIN8	3.34448	-0.871694	0.363552	-2.39771	0.0164978
AC007391.3	1.66055	-1.77091	0.738939	-2.39656	0.0165496
SFPQ	60.9176	-0.338077	0.1411	-2.39601	0.0165747
WDR26	33.39	0.357099	0.149167	2.39395	0.0166681
PAPSS1	13.3707	0.507199	0.212012	2.39232	0.0167424
SELENOH	4.23784	0.605852	0.253443	2.39048	0.0168262
C22orf34	108.441	-0.754071	0.315591	-2.38939	0.0168764
CGAS	7.83665	0.987733	0.413511	2.38865	0.0169104
ITFG2	6.45796	-0.622368	0.260619	-2.38803	0.0169388
RFX8	2.25948	1.42787	0.59794	2.38797	0.0169415
LINC02204	1.06486	1.69705	0.711037	2.38672	0.0169993
LY6E-DT	6.73538	-0.583732	0.24461	-2.38638	0.0170153
PUS10	21.8164	0.383548	0.160771	2.38568	0.0170474
CREM	53.197	0.560178	0.234881	2.38495	0.0170814
TBC1D9B	19.3351	-0.419203	0.175906	-2.3831	0.0171673
AC019197.1	54.4081	-0.763262	0.320282	-2.38309	0.0171678
RPS16	9.66904	0.448126	0.188219	2.38088	0.0172712
BRD4	74.8497	0.302444	0.127076	2.38002	0.0173115
GLYR1	30.303	-0.312664	0.131382	-2.37982	0.0173211
CLDN11	1.41844	-1.20875	0.507955	-2.37963	0.0173299
TRANK1	11.2227	-0.588685	0.24746	-2.37891	0.0173638
RMDN2	6.45001	-0.797192	0.335155	-2.37857	0.0173797
RRAGC	6.54655	0.61237	0.257575	2.37745	0.017433
C5orf51	5.42996	0.841333	0.354014	2.37655	0.0174753
KIF21A	2.92735	-0.721394	0.303568	-2.37638	0.0174834
MTR	31.7879	-0.323515	0.136239	-2.37461	0.0175676
MRPS16	3.55872	0.820543	0.345693	2.37362	0.0176147
DIP2C	92.7633	-0.32629	0.137529	-2.37252	0.0176672
ATP6V1E1	10.4889	0.450521	0.190017	2.37095	0.0177426
FAM50A	4.99835	0.592955	0.250286	2.36911	0.0178309
SPOCK3	81.547	-0.723971	0.305591	-2.36909	0.0178321
MFSD2A	70.7373	-0.43836	0.185037	-2.36904	0.0178342
SLC16A14	11.9221	-0.579786	0.244745	-2.36894	0.0178391
PPWD1	17.4923	-0.435918	0.184081	-2.36807	0.0178811
SULF2	96.7805	0.432113	0.182477	2.36804	0.0178827
SGMS1	239.379	-0.402823	0.170134	-2.36768	0.0178998
MIPOL1	48.0969	0.35951	0.151912	2.36656	0.0179543
COL4A2	59.8991	-0.544334	0.230012	-2.36655	0.0179549
SYNE2	226.848	0.297196	0.125598	2.36624	0.0179696
KHDRBS2	48.169	-0.523917	0.221464	-2.3657	0.0179962
ANO6	67.4057	0.340856	0.144147	2.36463	0.018048
SPOCK2	29.8113	-0.623466	0.263864	-2.36283	0.0181361
FOCAD	53.5177	-0.427435	0.181011	-2.36138	0.018207
ELOVL6	6.35918	-0.520941	0.220735	-2.36003	0.0182735
AC006299.1	15.1867	-0.499995	0.211903	-2.35954	0.0182976
MAPK1	42.5745	-0.23009	0.0975211	-2.35939	0.018305
USHBP1	10.0689	-0.507716	0.215374	-2.35737	0.0184047
AC007091.1	2.69729	-1.83516	0.778659	-2.35681	0.0184325
AC080132.1	12.9524	0.833114	0.353499	2.35677	0.0184348
VANGL1	5.4097	-0.715792	0.303743	-2.35657	0.0184447
CABLES1	2.79157	-1.31043	0.556217	-2.35596	0.0184747
TPBG	2.06079	1.04179	0.44237	2.35502	0.0185216
GSDMD	6.42563	0.628852	0.267034	2.35495	0.0185251
PNRC2	6.35534	0.530803	0.225435	2.35458	0.0185437
RANBP6	2.39266	0.845966	0.35939	2.3539	0.0185778
UBE2D3	92.214	0.281406	0.119645	2.35202	0.0186719
TMEM143	2.47411	-0.953122	0.405398	-2.35108	0.018719
CLEC4E	1.40487	2.1351	0.908189	2.35094	0.0187262
MKLN1	135.673	0.230581	0.0980912	2.35068	0.0187393
TRIM25	10.4252	-0.55865	0.237818	-2.34906	0.0188207
PLA2G4A	155.409	-0.504239	0.214771	-2.34779	0.018885
RGS6	44.6107	-0.779149	0.332043	-2.34653	0.0189491
SARAF	16.5032	0.351322	0.149745	2.34613	0.0189695
ZBTB10	15.7282	-0.523976	0.223364	-2.34583	0.0189846
FHDC1	1.45022	1.14052	0.486271	2.34543	0.019005
AC073529.1	3.28598	-1.3915	0.593292	-2.3454	0.0190069
ZNF264	7.79841	0.521837	0.222555	2.34476	0.0190394
SCHIP1	0.728574	1.59181	0.679077	2.34408	0.0190741
AC010789.2	1.46254	1.22782	0.523849	2.34385	0.0190861
ACSL3	59.3129	-0.367581	0.156856	-2.34343	0.0191073
TBC1D17	3.24052	-0.716533	0.305822	-2.34297	0.0191309
TTC37	37.1805	-0.31421	0.134116	-2.34283	0.0191381
ACTN2	4.34363	-0.995647	0.425054	-2.3424	0.0191601
MICU3	15.7955	-0.553637	0.23645	-2.34146	0.0192087
RNF213	86.0875	-0.359631	0.153734	-2.3393	0.0193199
MATN3	16.6944	0.609777	0.260734	2.33869	0.0193513
FKBP11	3.42291	0.943728	0.403646	2.33801	0.0193867
TNFAIP8	49.8841	0.527003	0.225456	2.3375	0.0194131
IRAK3	135.46	0.378907	0.16224	2.33547	0.0195189
C3orf38	5.444	0.561178	0.24029	2.33542	0.0195212
NRL	0.83219	1.5878	0.680164	2.33444	0.0195726
TECR	7.99204	0.636172	0.272585	2.33385	0.0196038
ABHD17B	11.1226	0.676471	0.290028	2.33243	0.0196779
PFDN1	13.3435	-0.469266	0.201265	-2.33158	0.0197228
TMEM185B	1.98686	1.01145	0.434007	2.33049	0.0197804
TGM2	159.17	0.336608	0.14444	2.33044	0.0197831
ATP8A2	2.41593	-0.970006	0.416441	-2.32928	0.0198445
BZW2	8.81791	0.697106	0.299289	2.32921	0.0198481
WDR83OS	3.1407	0.866471	0.372084	2.3287	0.0198751
EPHX2	6.27673	-0.645347	0.277331	-2.32699	0.0199658
OSBP	13.2289	-0.341601	0.1468	-2.32698	0.0199664
CTPS2	23.282	-0.361966	0.155553	-2.32696	0.0199676
HNRNPF	21.6247	0.493386	0.212073	2.3265	0.019992
ST6GALNAC3	1162.82	0.362983	0.156083	2.32557	0.0200414
ACVR1	117.202	-0.379493	0.163201	-2.32531	0.0200555
AFF1	170.395	0.245555	0.105609	2.32513	0.0200649
FZD6	25.0194	-0.365502	0.157206	-2.32498	0.0200728
GNA14	91.5099	0.523457	0.225248	2.32391	0.0201303
ADCY9	34.2183	-0.334814	0.144089	-2.32366	0.0201437
RAPGEF3	22.6049	0.531717	0.228993	2.32198	0.0202339
KANSL3	13.9871	-0.364458	0.156982	-2.32166	0.0202515
AC010976.2	1.3924	-1.62886	0.702144	-2.31984	0.0203495
PZP	2.41987	-0.910883	0.392752	-2.31923	0.0203825
ALDH7A1	9.39007	-0.527955	0.227647	-2.31918	0.0203851
DLG1	126.952	0.279525	0.120558	2.3186	0.020417
HEPH	2.86748	-0.965073	0.416259	-2.31845	0.0204251
FES	15.2162	0.804286	0.347028	2.31764	0.0204687
MTFP1	1.78151	1.45407	0.627557	2.31702	0.0205024
ZNF727	5.39238	-0.698047	0.301269	-2.31702	0.0205027
FGGY	16.3454	-0.584534	0.252334	-2.31651	0.0205304
RABIF	1.48764	1.12986	0.487772	2.31636	0.0205385
FGD4	73.9724	-0.43835	0.189263	-2.31609	0.0205535
AKR1C1	5.69294	0.897469	0.387538	2.31582	0.020568
ZFHX3	24.4412	-0.413232	0.178479	-2.31529	0.0205969
DDX42	32.3557	-0.300215	0.129676	-2.31511	0.0206067
VASP	9.73023	0.76119	0.328912	2.31427	0.0206531
HSD17B4	100.389	0.421984	0.182362	2.31399	0.0206681
UBE2M	3.84041	0.917854	0.396951	2.31226	0.0207634
KIAA0586	29.2353	0.33817	0.146278	2.31183	0.0207869
GAB1	106.585	-0.500846	0.216796	-2.31022	0.0208758
AC027018.1	4.33477	0.914328	0.395826	2.30992	0.0208924
CYTH2	8.05748	0.514253	0.222677	2.30941	0.0209211
KCNJ12	1.95032	-1.03779	0.449378	-2.30939	0.020922
IMPAD1	8.1588	0.537089	0.232571	2.30935	0.0209239
SHC1	20.6165	0.516203	0.223641	2.30817	0.0209895
ICAM1	22.5166	-1.06239	0.460396	-2.30755	0.0210241
WDR59	30.863	-0.341099	0.147826	-2.30744	0.0210306
ZNF417	6.06505	0.505726	0.219184	2.30731	0.0210376
ENTPD4	19.7577	0.326894	0.141691	2.30708	0.0210502
SLC25A33	7.89587	-0.508319	0.220367	-2.30669	0.0210721
P3H1	4.71253	0.708096	0.307145	2.30541	0.0211437
ABHD3	20.6218	0.700614	0.303961	2.30495	0.0211696
TNFAIP1	19.7205	0.447379	0.19416	2.30418	0.0212125
RALB	18.4585	0.463661	0.201302	2.30332	0.0212611
SZRD1	9.13717	0.51837	0.225224	2.30157	0.0213592
CHURC1	10.7296	0.543707	0.236373	2.3002	0.0214367
MFSD14C	34.083	-0.286944	0.124754	-2.30008	0.0214436
SNHG3	3.46832	0.933186	0.406028	2.29833	0.0215432
LITAF	26.6411	0.962818	0.419058	2.29757	0.021586
KCNQ1	9.37469	-0.514856	0.224184	-2.29658	0.021643
CERK	24.2222	0.547828	0.238606	2.29595	0.0216788
EIF2B2	4.23917	0.883826	0.384983	2.29575	0.02169
RPS20	8.06125	0.521785	0.227371	2.29486	0.0217411
PTPRR	2.55966	-0.991712	0.432311	-2.29398	0.0217917
CSGALNACT1	130.317	0.61842	0.269675	2.29321	0.0218362
ARHGAP18	40.1665	-0.4473	0.195118	-2.29246	0.021879
SMIM20	1.6597	-1.08408	0.473278	-2.29057	0.0219883
PPP4R2	35.6963	0.381076	0.166437	2.28961	0.0220439
CLIP2	12.4076	0.679952	0.297027	2.28919	0.0220682
SHISA5	20.4007	0.480344	0.209908	2.28836	0.0221168
ZDHHC5	11.7204	0.448564	0.196037	2.28816	0.0221281
ECT2	24.5589	0.537254	0.234903	2.28713	0.022188
RPF1	4.9316	0.615237	0.269016	2.28699	0.0221966
SOX7	19.3943	0.586928	0.256699	2.28644	0.0222284
DISC1	105.735	0.25769	0.112764	2.28522	0.0222998
PRKAR1A	16.6499	0.362175	0.158489	2.28518	0.0223025
ADIRF	6.79634	-0.947491	0.414665	-2.28495	0.0223156
TRIM47	2.55716	0.904213	0.396399	2.28107	0.0225444
LINC01473	72.8666	-0.340747	0.149413	-2.28057	0.022574
RAB1B	5.50539	0.627768	0.275368	2.27974	0.0226232
LINC01176	4.69759	0.617319	0.270813	2.2795	0.0226373
STS	8.84255	-0.745522	0.327081	-2.27932	0.022648
ABCC3	1.09884	2.7124	1.19007	2.2792	0.0226555
B3GALNT1	3.56412	-0.715541	0.313993	-2.27884	0.0226764
KLF8	8.36572	-0.631033	0.276945	-2.27855	0.0226938
SNTB2	29.1895	0.476838	0.209322	2.27801	0.0227258
ADM	7.18262	1.12836	0.495497	2.27724	0.0227721
TRPM6	158.374	-0.358305	0.157406	-2.27631	0.0228273
IFNGR2	48.3134	-0.39773	0.174757	-2.2759	0.0228519
MRPS22	4.81859	-0.841588	0.369784	-2.27589	0.0228525
DLG2	140.12	-0.411765	0.181	-2.27494	0.0229093
RPS28	38.4424	0.40031	0.17618	2.27217	0.0230764
C20orf194	46.7076	-0.290815	0.128016	-2.2717	0.0231045
PRKCH	515.727	-0.309509	0.136273	-2.27124	0.0231324
MORN1	1.95151	-1.08874	0.479389	-2.2711	0.0231408
Z94721.1	1.81079	-1.13101	0.498052	-2.27086	0.0231553
CAMLG	8.16465	0.677769	0.298571	2.27005	0.0232048
BIN1	8.97584	0.786941	0.34671	2.26974	0.0232233
ALMS1	21.2083	-0.360296	0.158744	-2.26967	0.0232276
HNRNPK	25.0912	0.282144	0.124325	2.26942	0.0232429
GAS6	24.5457	-0.442551	0.19503	-2.26914	0.0232597
NPRL2	1.47425	1.10172	0.485544	2.26905	0.0232655
TMEM243	10.9627	-0.525669	0.231751	-2.26825	0.0233138
SLC39A10	226.532	-0.54261	0.239223	-2.26822	0.0233156
URB1	14.8558	-0.495329	0.218523	-2.26671	0.0234079
TMEM182	5.03149	0.756637	0.333863	2.26631	0.0234323
FKBP4	6.43787	1.03589	0.457502	2.26424	0.0235593
NUTF2	4.25666	0.646523	0.285545	2.26418	0.0235633
ZNF420	21.2059	-0.541644	0.23929	-2.26354	0.0236021
RABAC1	4.73064	0.616172	0.272311	2.26275	0.0236512
PRRG2	1.31945	1.06016	0.468673	2.26205	0.0236943
PIP4P2	2.34912	0.931362	0.411751	2.26195	0.0237002
IL1R1	319.054	-0.527411	0.233263	-2.26101	0.0237585
SNHG16	2.69607	0.881677	0.389962	2.26093	0.0237636
CDC45	3.97726	0.80493	0.356061	2.26065	0.0237809
SLC30A1	26.6659	0.385733	0.170762	2.25889	0.0238903
TPMT	2.77938	-0.873106	0.386628	-2.25825	0.0239298
ATP6V1A	17.856	-0.378935	0.167861	-2.25743	0.023981
HGS	7.63926	0.592292	0.262542	2.25599	0.0240711
MRPL28	1.44137	1.34383	0.595807	2.25548	0.0241035
MORC3	39.1383	0.387349	0.171857	2.25391	0.0242021
UBE2N	12.7388	0.384578	0.170675	2.25328	0.0242414
AC073332.1	4.97202	-0.761206	0.338126	-2.25125	0.0243698
ADAMTSL4	2.24261	1.34284	0.596707	2.25043	0.0244219
GNAS	66.2281	-0.329666	0.14653	-2.24983	0.02446
SLC35A3	21.229	0.350623	0.155947	2.24836	0.0245535
MIR29B2CHG	64.7109	0.335382	0.149202	2.24783	0.0245868
AC073365.1	1.14607	1.4209	0.632141	2.24775	0.0245919
ZSCAN16	1.49921	1.26503	0.563083	2.24661	0.0246651
TMEM117	31.3242	-0.365396	0.162673	-2.2462	0.0246911
ANXA4	20.0771	-0.440994	0.196333	-2.24615	0.0246942
ZFPM2	145.104	-0.334854	0.149129	-2.24539	0.024743
PHF14	67.5985	-0.304903	0.135818	-2.24495	0.0247715
RIC3	9.6742	-0.800544	0.356598	-2.24494	0.0247717
GPX3	3.31819	0.892303	0.397613	2.24415	0.0248226
TMEM51	9.90474	0.682095	0.303947	2.24412	0.0248245
LINC00265	1.37662	-1.40256	0.625525	-2.24221	0.0249479
MYOF	186.81	0.432213	0.192852	2.24116	0.0250156
NT5M	1.14975	-1.32966	0.593474	-2.24046	0.0250608
SEPTIN11	24.1475	-0.431745	0.192746	-2.23996	0.0250932
TUSC3	14.5323	-0.819315	0.365783	-2.23989	0.0250978
ZNF717	11.2172	-0.427547	0.19089	-2.23976	0.0251068
PARP14	137.216	-0.364607	0.162812	-2.23944	0.0251273
MRPS30-DT	4.8899	-0.592992	0.264865	-2.23885	0.025166
NELFCD	7.11493	-0.539423	0.241025	-2.23804	0.0252186
SLC9A6	7.35626	-0.491908	0.21984	-2.23758	0.0252488
STXBP1	58.152	-0.239123	0.106871	-2.2375	0.0252537
LGALSL-DT	5.17243	-0.595113	0.266125	-2.23622	0.0253375
LINC01184	25.7413	-0.656864	0.293921	-2.23483	0.0254284
BX664727.3	7.1386	-1.11517	0.499001	-2.2348	0.0254305
ABCD3	64.5193	-0.507325	0.227151	-2.23342	0.0255212
KMT2C	148.001	-0.202744	0.0908079	-2.23267	0.0255706
AL589693.1	14.155	-1.13792	0.510532	-2.22888	0.0258217
RPS19	19.62	0.391444	0.17563	2.2288	0.0258275
GATD3B	1.75481	-0.984347	0.441793	-2.22807	0.0258758
BIN3	14.8925	0.484822	0.217723	2.22679	0.0259615
IPO9	17.937	-0.331118	0.148729	-2.22631	0.0259932
TNFRSF1A	21.6918	0.410839	0.184578	2.22583	0.0260253
HARS2	2.39725	-0.759697	0.341409	-2.22518	0.026069
NDE1	22.7377	-0.340484	0.153017	-2.22513	0.0260723
AC078883.1	14.4519	0.469325	0.210926	2.22507	0.0260763
DOCK4	192.677	0.325901	0.14648	2.22488	0.0260893
COPE	7.16089	0.525438	0.236461	2.22209	0.0262773
ZNF33A	35.2914	0.336457	0.151459	2.22144	0.0263211
AC009244.2	1.15119	1.79762	0.809311	2.22118	0.0263391
IL16	8.47633	-0.737883	0.332278	-2.22068	0.0263726
DPY19L3	12.0575	-0.505436	0.227606	-2.22067	0.0263736
CRCP	18.8993	0.32798	0.147709	2.22045	0.0263883
CEMIP2	288.747	0.315086	0.141927	2.22006	0.0264146
COPG2	6.79605	-0.560631	0.252574	-2.21967	0.0264409
LINC01006	8.00227	-0.801798	0.361238	-2.21959	0.0264468
HAUS1	9.06987	-0.487874	0.219826	-2.21937	0.0264619
UHMK1	14.8583	0.531224	0.239412	2.21887	0.0264956
SORT1	225.869	0.486289	0.219304	2.21742	0.0265945
INSR	135.298	0.522285	0.235555	2.21725	0.0266057
ACCS	1.4122	-1.34451	0.606388	-2.21725	0.0266063
RIMS1	6.89942	-0.942447	0.425152	-2.21673	0.0266416
NRP1	98.167	-0.431977	0.195017	-2.21507	0.0267552
ZNF519	4.93778	-0.778274	0.351652	-2.21319	0.0268844
LUC7L2	54.8972	-0.316697	0.143107	-2.21301	0.0268968
HDGF	5.3346	0.54747	0.247466	2.2123	0.0269458
C21orf62-AS1	6.7811	-0.751581	0.339794	-2.21187	0.0269757
HSCB	9.0266	0.657354	0.297248	2.21146	0.0270037
BEX3	5.14387	-0.656425	0.296961	-2.21047	0.0270723
AC007611.1	1.58036	-2.0169	0.912593	-2.21007	0.0271003
NECTIN3	18.2318	0.577883	0.261558	2.20939	0.0271477
CFTR	8.65341	-0.823233	0.372729	-2.20866	0.027198
CYC1	0.921218	1.3669	0.618918	2.20853	0.0272074
CACFD1	0.615592	1.58077	0.715766	2.2085	0.0272093
AC084198.2	10.1	-0.484627	0.219517	-2.2077	0.0272652
TRIM66	13.9237	-0.433302	0.196298	-2.20737	0.027288
LIPA	11.8396	0.455627	0.206428	2.2072	0.0273002
SLC66A2	16.6988	-0.404655	0.183401	-2.2064	0.027356
FMNL2	121.571	0.565956	0.256679	2.20491	0.0274602
ELMSAN1	23.6822	-0.427662	0.194079	-2.20354	0.0275564
TERF2	17.0234	0.540709	0.245413	2.20326	0.0275766
VPS37A	16.1612	0.358058	0.162638	2.20156	0.0276964
SNX1	31.0529	0.279046	0.126761	2.20135	0.0277111
UBA6-AS1	27.8579	-0.449715	0.204399	-2.20018	0.0277941
PHACTR1	142.78	0.337173	0.153395	2.19807	0.0279438
CDH13	4.6113	-0.736194	0.335101	-2.19693	0.0280253
RAB5A	27.2306	0.298505	0.135898	2.19653	0.0280537
MT-ND5	18.8194	0.666514	0.303657	2.19496	0.0281666
TMBIM6	26.6662	0.427788	0.194899	2.19492	0.0281694
ZNF704	35.5413	-0.506641	0.230877	-2.19442	0.0282055
MYRIP	515.338	-0.373388	0.170191	-2.19393	0.0282402
TMEM220-AS1	1.89569	-1.07103	0.48846	-2.19266	0.0283316
CDR2L	4.00409	0.848381	0.38693	2.1926	0.0283366
EML2	6.49681	-0.59656	0.27209	-2.19251	0.0283424
CASTOR3	10.3899	-0.476975	0.217559	-2.19239	0.0283513
LINC01572	4.79412	-0.743216	0.338999	-2.19238	0.0283517
XPR1	86.379	-0.311769	0.142215	-2.19224	0.0283623
C4orf33	2.93843	-0.933789	0.425987	-2.19206	0.0283752
EDEM1	7.71659	0.502432	0.229263	2.19151	0.0284147
AF064858.1	79.3101	0.834129	0.38084	2.19023	0.0285073
LINC00630	17.5325	-0.453197	0.207034	-2.189	0.0285972
ITPR3	67.1992	0.489487	0.223667	2.18847	0.0286357
CRADD	87.2582	0.253408	0.115846	2.18746	0.0287087
ZNF655	14.4243	0.387532	0.17716	2.18746	0.0287088
PTPN21	13.4736	-0.375431	0.171642	-2.18729	0.0287213
SERPINF2	1.16027	1.31918	0.60319	2.18701	0.0287419
NHSL2	23.1847	-0.401009	0.183366	-2.18693	0.0287475
RPL11	18.9467	0.488763	0.223496	2.1869	0.02875
MORF4L2	16.6446	0.468901	0.214449	2.18654	0.0287763
HEXD	6.74631	0.629179	0.287871	2.18563	0.0288426
SRL	1.20443	-1.30712	0.598065	-2.18557	0.0288469
ATP1B3	33.3877	0.519724	0.237881	2.18481	0.0289028
ALKBH5	9.34977	0.533369	0.244289	2.18335	0.0290097
NAPA	7.94745	-0.588307	0.26954	-2.18263	0.0290629
PTOV1	6.31216	0.663785	0.304171	2.18228	0.0290891
BGN	1.50719	1.58664	0.727135	2.18204	0.0291068
IFI16	78.8069	0.421106	0.193091	2.18087	0.0291933
AC007389.1	2.79628	-1.01118	0.463749	-2.18046	0.0292236
SEC23IP	11.9344	-0.341612	0.156713	-2.17986	0.0292677
AC107021.2	0.821858	1.84603	0.847035	2.1794	0.0293017
GBP3	5.78407	-0.70786	0.324901	-2.17869	0.0293546
GGCT	1.94294	0.844101	0.387459	2.17856	0.0293647
IMPA2	1.49284	0.989244	0.454159	2.17819	0.0293919
VPS39	16.5332	-0.34665	0.15917	-2.17786	0.0294165
MRAS	12.8028	-0.727287	0.33396	-2.17777	0.0294235
RTCA-AS1	1.3332	-1.21375	0.557417	-2.17745	0.0294468
GEMIN5	20.4665	-0.380289	0.174685	-2.177	0.0294807
ASCC1	25.5371	0.300775	0.138205	2.1763	0.029533
AC147067.2	1.88215	1.80745	0.830551	2.17621	0.0295396
MBTD1	32.2888	0.310624	0.142841	2.17462	0.0296585
ZBED3-AS1	5.3469	-0.547812	0.251919	-2.17456	0.0296631
PRKCB	10.8811	-0.730716	0.336046	-2.17445	0.0296711
ZNF384	4.13652	0.588874	0.270914	2.17366	0.029731
PANK3	17.2059	0.499916	0.230023	2.17333	0.0297553
SLC12A6	49.9911	-0.31056	0.142913	-2.17307	0.0297753
PPM1D	22.4536	0.440646	0.202825	2.17254	0.0298147
HTRA1	4.83928	-0.686372	0.316042	-2.17178	0.0298724
EML5	10.225	-0.63685	0.293293	-2.17138	0.0299026
DGKZ	8.78607	-0.442154	0.203632	-2.17134	0.0299052
IL13RA1	43.0328	-0.314153	0.144689	-2.17123	0.0299138
ZNF878	1.03356	1.55202	0.714866	2.17107	0.0299262
CHPT1	17.4517	0.459153	0.211613	2.16978	0.0300238
GLG1	62.63	-0.207251	0.0955508	-2.16901	0.0300819
ARHGAP29	295.941	0.347137	0.160044	2.16901	0.0300821
KLF7	74.7739	-0.382048	0.176155	-2.16882	0.0300965
RAI2	12.1677	-0.674651	0.311252	-2.16754	0.0301936
CACNA1C-AS1	3.24728	0.942828	0.435168	2.16658	0.0302666
NCK2	19.2314	-0.347184	0.160421	-2.1642	0.0304487
PROM1	18.3325	-0.683374	0.31577	-2.16415	0.0304528
ABCA10	3.11757	-0.751128	0.347232	-2.16319	0.0305266
ATXN1	129.594	-0.401381	0.185608	-2.16252	0.0305782
EPB41L3	24.808	-0.518801	0.239935	-2.16226	0.0305981
PLEKHM3	16.8153	-0.548494	0.253695	-2.16202	0.0306164
MIR99AHG	15.8997	-0.715364	0.330931	-2.16167	0.0306437
KRCC1	8.58103	0.520077	0.240636	2.16126	0.0306754
RRBP1	32.09	0.427472	0.197794	2.1612	0.0306796
CLMN	2.20768	0.997151	0.46147	2.16081	0.0307097
YWHAG	20.7075	0.458287	0.212175	2.15995	0.0307768
CDH6	28.5791	0.688563	0.318906	2.15914	0.0308393
TUBGCP3	25.0173	-0.356003	0.164885	-2.1591	0.0308422
LDLR	39.8384	0.758967	0.351535	2.15901	0.0308493
HCFC1	5.34912	0.7286	0.337476	2.15897	0.0308526
AC008403.3	0.77614	1.73064	0.801786	2.15848	0.0308902
DZIP3	7.98245	-0.71084	0.329457	-2.15761	0.0309579
AC092821.3	6.6816	-0.707428	0.327951	-2.15711	0.0309967
TET1	3.1601	-0.932825	0.432529	-2.15667	0.031031
ARHGAP35	53.2559	0.259889	0.120581	2.15531	0.0311378
C1GALT1	120.287	0.332511	0.154295	2.15504	0.0311586
BDNF-AS	8.57164	-0.798977	0.370796	-2.15476	0.0311804
PLCL1	22.4764	-0.537531	0.249628	-2.15333	0.0312927
TPCN1	5.81773	-0.672045	0.312263	-2.15217	0.0313837
NCK1	42.0012	0.413037	0.19194	2.15191	0.0314047
SRC	5.44121	-0.561713	0.261034	-2.15188	0.0314072
SNAP23	30.6487	0.389342	0.181008	2.15097	0.0314786
RAB5C	11.5218	0.451861	0.210077	2.15093	0.0314815
NR2F1	1.8229	1.12387	0.522612	2.15048	0.0315175
AL021918.5	1.30754	0.966602	0.449701	2.14943	0.0316002
VSTM4	5.48198	-0.784838	0.365143	-2.1494	0.0316027
ZFP91	13.6066	0.419425	0.195162	2.14911	0.0316258
CNNM1	1.42878	-1.26247	0.587571	-2.14863	0.0316636
OXSR1	26.532	0.299432	0.139404	2.14795	0.0317177
EFHC1	6.43091	-0.505107	0.235185	-2.1477	0.0317379
HOPX	4.11107	0.723453	0.336898	2.1474	0.0317617
REPIN1	1.49179	1.07036	0.49853	2.14703	0.0317909
KRTCAP2	4.95109	0.642039	0.299133	2.14633	0.0318466
AC005332.4	1.69079	0.883082	0.411522	2.14589	0.0318814
AL137186.2	2.15722	0.913684	0.425961	2.145	0.0319531
EDEM3	19.6774	0.309393	0.144327	2.1437	0.0320573
RHPN1	2.06388	1.10024	0.513295	2.14348	0.0320743
ARRDC3	78.2298	0.576234	0.268855	2.14329	0.0320898
SCAMP4	3.27386	0.637499	0.297534	2.14261	0.0321444
BAIAP2L1	32.9467	-0.461273	0.215298	-2.14249	0.0321544
UQCC2	7.57652	0.587907	0.274485	2.14186	0.0322048
SORBS2	446.273	0.411093	0.191935	2.14183	0.0322071
AC025171.2	15.3674	-0.568604	0.265477	-2.14182	0.032208
CRAMP1	25.2963	-0.369583	0.172574	-2.14159	0.0322262
GMFG	1.39651	0.960736	0.448714	2.14109	0.0322669
TEX264	4.86545	0.906481	0.423705	2.13942	0.0324019
TPP2	27.8413	-0.289777	0.135468	-2.13909	0.0324287
P4HB	13.2087	0.509139	0.238044	2.13884	0.0324485
PIP4K2A	67.4734	0.212094	0.0991703	2.13869	0.0324612
ZNF823	5.03836	0.778828	0.364185	2.13855	0.032472
MT-ND6	5.96441	1.25727	0.587976	2.1383	0.0324928
SIAH1	10.9211	-0.497293	0.232599	-2.13798	0.0325182
NR6A1	6.69224	0.641071	0.299932	2.13739	0.0325665
PIGZ	1.61605	-0.920232	0.430558	-2.1373	0.0325734
SLC22A4	12.7158	0.600393	0.280913	2.13729	0.0325742
RAVER2	9.65281	-0.486154	0.227588	-2.13611	0.0326701
ADAMTS19	2.27939	-1.14087	0.534144	-2.13588	0.0326892
LMO2	33.8012	-0.353778	0.165689	-2.1352	0.0327447
ARCN1	10.3735	0.503012	0.235713	2.134	0.0328424
CEBPB	1.35634	1.09412	0.512807	2.13359	0.0328767
FBXO7	13.6374	-0.380998	0.178578	-2.13351	0.0328827
SERPING1	5.43948	0.782335	0.366706	2.13341	0.032891
H3F3A	18.38	0.350036	0.164148	2.13245	0.0329701
AL450998.2	2.24308	0.686515	0.322068	2.13158	0.033041
RAD18	12.7355	0.389275	0.182681	2.1309	0.0330971
SMAP1	45.9931	-0.233985	0.109814	-2.13074	0.0331106
TSPOAP1	0.840832	-1.33108	0.624836	-2.13029	0.0331478
UPB1	3.17369	1.36317	0.640085	2.12967	0.033199
MAPK9	14.2161	-0.38776	0.182136	-2.12896	0.0332574
CHKA	42.8442	-0.542016	0.254631	-2.12863	0.0332848
MTMR10	16.3835	-0.302317	0.142089	-2.12766	0.0333649
GOLGA8A	18.1168	-0.481524	0.226342	-2.12742	0.0333853
TUBA1B	13.5548	0.63046	0.296398	2.12708	0.0334138
ILKAP	21.3402	-0.251314	0.118154	-2.12701	0.0334191
RLF	35.4642	0.246266	0.115792	2.12678	0.033438
POC1A	2.10751	0.749053	0.352204	2.12676	0.0334402
AL353138.1	24.2764	-0.598097	0.2813	-2.12619	0.0334876
EPS15L1	22.9186	-0.272774	0.128294	-2.12616	0.0334897
FNIP2	50.9049	-0.407292	0.191626	-2.12545	0.0335491
PDE6A	1.14196	1.75701	0.826813	2.12504	0.0335831
QKI	231.818	-0.258587	0.12171	-2.12462	0.0336187
MX2	16.09	-0.683883	0.321921	-2.12438	0.0336383
PIK3IP1	4.05954	-0.815233	0.383964	-2.1232	0.0337371
SLC39A11	49.0551	-0.305341	0.143814	-2.12317	0.0337398
FLVCR2	72.9438	-0.408	0.192203	-2.12275	0.0337748
NASP	26.5284	0.326902	0.15401	2.1226	0.0337871
AC107214.1	1.34116	-1.00635	0.474209	-2.12217	0.0338232
TMEM127	4.81274	0.700559	0.330117	2.12215	0.033825
ROCK2	78.4628	0.318433	0.15007	2.12189	0.0338467
SNRPG	5.01578	0.546028	0.257382	2.12147	0.0338826
FLOT2	12.1475	0.561249	0.2646	2.12112	0.0339114
ANKRD36B	24.3683	-0.41968	0.197859	-2.12111	0.0339127
EPHA1-AS1	2.07354	0.881216	0.415569	2.12051	0.0339634
HID1-AS1	0.999174	-1.35572	0.639378	-2.12038	0.0339743
RPL31	12.7523	0.452286	0.21362	2.11724	0.0342391
TBC1D4	411.372	-0.312767	0.14777	-2.11658	0.0342952
UBXN1	3.14403	0.612973	0.289648	2.11627	0.0343221
CRKL	6.1297	0.565571	0.267251	2.11625	0.0343233
C6orf120	1.33233	1.25465	0.593058	2.11556	0.0343821
SENP6	81.8105	-0.217456	0.10282	-2.11492	0.0344372
PCBD2	10.657	-0.457392	0.216287	-2.11475	0.0344514
MTCL1	4.41021	-0.788745	0.372992	-2.11464	0.0344605
RHBDD2	4.36131	0.667536	0.315679	2.11461	0.0344635
MVB12B	55.783	-0.444246	0.210177	-2.11367	0.0345432
AC245123.1	1.09431	-1.68142	0.795526	-2.1136	0.0345498
ARHGAP44	2.61168	-0.79912	0.378103	-2.1135	0.0345584
ZNF641	2.84959	-0.728093	0.344538	-2.11324	0.0345799
SPATA13	39.5127	-0.413627	0.195869	-2.11176	0.0347074
AC068587.4	3.20637	-0.627122	0.297017	-2.1114	0.0347376
MAP2K3	8.60379	0.584307	0.276809	2.11086	0.034784
PRDX6	9.02953	0.455168	0.215754	2.10967	0.0348871
AKAP9	81.3324	-0.208991	0.0990721	-2.10948	0.0349029
ARHGEF9	15.8886	0.38593	0.182984	2.10909	0.0349371
EIF2AK2	37.593	-0.304106	0.14419	-2.10907	0.0349387
CDC42BPB	63.9018	-0.253746	0.120332	-2.10872	0.0349684
MT-ND2	35.2316	0.655715	0.310999	2.10842	0.0349951
CD9	7.43828	1.10425	0.523843	2.10797	0.0350334
ZNF528	6.86819	-0.69621	0.330312	-2.10773	0.0350541
AKIRIN2	6.25108	0.45681	0.216745	2.10759	0.0350662
CEP85L	42.4158	-0.259565	0.123213	-2.10664	0.0351491
AC068473.1	0.559629	1.60039	0.759955	2.1059	0.0352127
RASSF8	90.6714	-0.296571	0.140963	-2.10389	0.0353878
AL122035.1	3.37438	-0.793489	0.377155	-2.10388	0.0353888
MIEF1	3.36689	0.938478	0.446152	2.10349	0.0354225
NUP155	8.90229	-0.45393	0.215841	-2.10308	0.0354589
PIGX	2.79789	-0.769311	0.365899	-2.10252	0.0355077
ZNF652	34.6994	0.26387	0.125537	2.10193	0.0355591
CCDC65	1.87294	1.431	0.680883	2.10168	0.0355815
ZNF235	16.231	-0.49128	0.233777	-2.10149	0.0355983
SPAG16	18.2692	-0.478175	0.227565	-2.10127	0.0356176
S100A11	6.17994	0.65245	0.310545	2.10098	0.0356426
GADD45GIP1	1.57876	1.01235	0.481901	2.10074	0.0356642
POLR1D	7.13934	0.529855	0.252295	2.10014	0.0357168
AC022167.2	3.96654	0.746001	0.355358	2.09929	0.035791
KCNMB4	27.1717	0.667506	0.318394	2.09648	0.0360397
CLUAP1	5.21221	-0.563153	0.268625	-2.09643	0.0360441
NDFIP1	34.4174	-0.278501	0.132897	-2.09561	0.0361166
ASXL1	74.9927	0.261256	0.124679	2.09543	0.0361332
FBXO34	108.31	-0.309855	0.147875	-2.09539	0.0361366
FAM89B	1.05732	1.26076	0.601841	2.09484	0.0361851
ZNF268	2.96204	-0.746509	0.356435	-2.09438	0.0362265
TTN-AS1	24.2481	-0.467641	0.223331	-2.09393	0.0362659
LINC02757	1.0293	1.30964	0.625511	2.09371	0.0362858
DIPK2A	11.2286	-0.517368	0.247206	-2.09286	0.0363615
CERS4	12.2462	0.596339	0.284983	2.09254	0.0363903
NXPE3	8.5115	0.495036	0.236706	2.09136	0.036496
POGLUT3	5.18578	0.601871	0.287818	2.09115	0.0365145
PARVB	128.973	0.384219	0.183736	2.09115	0.036515
ITPRID2	38.7029	-0.300724	0.143832	-2.09079	0.0365466
FBXL13	9.3028	-0.502582	0.240441	-2.09025	0.0365951
TNFRSF10C	2.83437	0.662086	0.316772	2.0901	0.0366086
RPS6KC1	67.4876	-0.322658	0.154517	-2.08818	0.0367819
EPHA3	37.4686	0.470684	0.225421	2.08802	0.0367961
DAB2	7.87767	-0.525501	0.25176	-2.08731	0.0368603
NUP133	11.2211	-0.489945	0.234741	-2.08717	0.0368727
CD302	8.14251	0.599375	0.287404	2.08548	0.0370256
ITGA10	30.7715	0.499856	0.23969	2.08543	0.0370306
EFEMP1	20.3167	1.2465	0.597756	2.08529	0.0370428
CENPL	0.7159	1.45221	0.696813	2.08408	0.0371532
SPNS1	3.18701	-0.79619	0.382212	-2.08311	0.037241
RAPGEF5	159.503	0.419018	0.201167	2.08294	0.0372568
LYRM1	4.85238	0.499639	0.239874	2.08292	0.0372582
CCDC22	1.1658	1.41867	0.681166	2.08271	0.0372772
AC034195.1	13.3734	-0.74706	0.358845	-2.08184	0.0373568
MMP14	0.953622	1.05577	0.507172	2.08167	0.0373723
ING1	1.38719	1.17401	0.563984	2.08163	0.0373758
PROCR	8.41667	-0.78575	0.377472	-2.08161	0.037378
SERF2	18.4861	0.475985	0.228817	2.0802	0.0375076
SNX16	6.41158	0.619793	0.298007	2.07979	0.0375447
PLEKHA2	7.84088	-0.547951	0.263486	-2.07962	0.0375607
A2M	186.453	-0.525952	0.252942	-2.07934	0.0375862
MGAT4B	1.19166	0.999996	0.480945	2.07923	0.0375961
SNAPC5	1.49722	1.05658	0.508188	2.07912	0.0376064
AC103758.1	2.87816	-1.15789	0.557251	-2.07786	0.0377218
ZBED1	7.19281	0.485278	0.23357	2.07766	0.037741
MGAT4A	82.2008	0.364477	0.175442	2.07747	0.0377578
ERVMER34-1	3.29937	1.02561	0.493729	2.07727	0.0377769
PAPSS2	127.26	0.556127	0.267891	2.07594	0.0378991
TRPC4AP	55.0806	-0.192101	0.092561	-2.07539	0.03795
GASK1B	16.2004	-0.786228	0.378862	-2.07523	0.0379648
ATF7IP	40.2369	-0.355072	0.17114	-2.07474	0.0380103
HMGB2	4.02965	0.774523	0.373336	2.0746	0.0380235
CASP10	46.2384	-0.274857	0.132487	-2.0746	0.038024
BHMT2	14.7425	-0.36493	0.17611	-2.07217	0.0382494
HAT1	16.2163	0.330727	0.15969	2.07106	0.0383528
CREB5	44.0928	0.620477	0.299615	2.07092	0.0383665
POLD3	7.77832	0.459748	0.222016	2.07079	0.0383785
NEAT1	1828	0.421566	0.20359	2.07066	0.0383908
RPL36AL	2.36176	0.781336	0.377479	2.06988	0.0384637
SHLD2	25.8616	-0.308602	0.149124	-2.06944	0.0385052
SH3D19	67.457	-0.285688	0.138096	-2.06877	0.0385681
XRCC3	1.48615	-0.93533	0.452148	-2.06863	0.0385804
LIMCH1	189.727	-0.338469	0.16363	-2.0685	0.0385927
ZBTB1	30.4307	0.411806	0.199128	2.06804	0.0386362
LAMC1	42.8936	0.398042	0.192492	2.06784	0.0386555
ENGASE	4.44832	0.667584	0.322933	2.06725	0.0387105
AC068286.2	2.51555	-1.02273	0.49494	-2.06638	0.0387927
ACSL4	78.044	0.305353	0.147803	2.06595	0.0388334
RCN1	4.88257	0.537086	0.260012	2.06562	0.0388646
PERP	10.3291	0.440393	0.213278	2.06488	0.0389345
CPLX1	13.0362	0.441336	0.213828	2.06398	0.0390196
PDXK	103.161	-0.416218	0.201685	-2.0637	0.0390464
TARS	9.34742	0.51955	0.251918	2.06237	0.0391721
IPO11	22.5998	0.340459	0.165108	2.06204	0.039204
ATE1	60.228	0.2942	0.142738	2.06113	0.0392911
PRDM2	49.776	-0.220446	0.106983	-2.06058	0.0393432
NDUFV2	22.0407	0.404436	0.19631	2.06019	0.0393805
DUXAP8	20.8098	0.77841	0.377916	2.05974	0.0394231
CC2D2B	20.4082	-0.542972	0.263622	-2.05966	0.0394314
LRRC28	27.5573	-0.339754	0.164968	-2.05951	0.039445
ARHGAP17	42.3358	-0.230175	0.111776	-2.05926	0.0394694
ITPRIPL2	3.48189	0.575532	0.279499	2.05916	0.039479
ITSN1	104.731	-0.30374	0.147509	-2.05913	0.0394818
RBP1	1.02336	-1.61737	0.785531	-2.05895	0.0394989
AC002480.2	2.61312	0.973484	0.472861	2.05871	0.039522
LINC02100	1.26097	-1.21717	0.591364	-2.05825	0.0395666
AC105001.1	5.82262	-0.651678	0.316658	-2.05799	0.0395915
LINC01376	17.1571	-0.690906	0.335768	-2.05769	0.0396197
SLC25A25	10.8371	0.716007	0.347985	2.05758	0.0396301
AC079760.1	1.87669	-1.03214	0.501698	-2.0573	0.0396578
ZNF25	6.0333	-0.63708	0.309718	-2.05697	0.0396895
POC1B	21.9437	0.35333	0.17178	2.05687	0.0396989
MAN1C1	23.709	0.64048	0.311391	2.05684	0.0397019
FBXW4	32.7802	-0.305166	0.148367	-2.05683	0.0397025
UBA7	2.52301	-0.794432	0.386251	-2.05678	0.0397076
ARMCX2	2.28821	0.74837	0.364042	2.05572	0.0398094
HTATIP2	2.65291	0.811595	0.395012	2.05461	0.0399168
CEP126	3.25716	-0.800895	0.389808	-2.05459	0.0399191
SLF1	12.7682	-0.382691	0.186339	-2.05374	0.0400013
CYP7B1	12.9588	-0.602492	0.293413	-2.05339	0.0400348
TEX9	3.96827	-0.8671	0.422391	-2.05284	0.0400883
ELK4	18.5642	0.416961	0.203151	2.05247	0.0401238
MAP1B	23.4668	-0.458706	0.223516	-2.05223	0.0401475
AMBRA1	53.8641	-0.190254	0.0927078	-2.05219	0.0401517
RNLS	23.2581	-0.47057	0.229323	-2.052	0.04017
CFAP46	1.37825	-1.22353	0.596273	-2.05197	0.0401726
TXLNA	8.383	0.436108	0.212544	2.05185	0.0401846
HERC1	85.1305	-0.228555	0.111408	-2.05151	0.0402172
RAB13	4.056	0.811297	0.395582	2.0509	0.040277
ABHD17C	6.63356	-0.57065	0.278246	-2.05088	0.0402782
GOPC	15.2537	-0.343042	0.1673	-2.05046	0.0403193
ADA	0.740756	2.04728	0.998476	2.0504	0.0403251
PARN	35.2915	-0.317454	0.154904	-2.04936	0.0404271
IER5L	4.16908	0.670988	0.32754	2.04857	0.0405042
PRDX1	6.2695	0.57316	0.279788	2.04855	0.0405057
IFI6	9.22594	-0.76349	0.37275	-2.04826	0.0405344
SLC52A3	21.3144	0.626876	0.306165	2.04751	0.0406077
ST8SIA6-AS1	5.54467	-0.804954	0.393147	-2.04746	0.0406128
AC099489.1	3.87325	0.909644	0.444292	2.0474	0.0406188
UHRF1BP1L	13.6986	-0.305678	0.149305	-2.04733	0.0406255
MAPKAPK5-AS1	2.91606	0.726799	0.355023	2.04719	0.0406393
ANXA1	23.1233	-0.665433	0.325168	-2.04643	0.0407143
DTD1	17.8615	-0.366709	0.179225	-2.04607	0.040749
TUBAL3	0.654446	1.76075	0.860648	2.04584	0.0407722
PDE6D	12.6003	0.44962	0.219807	2.04553	0.040803
LYN	10.2179	-0.492796	0.240979	-2.04497	0.0408574
CEP63	11.9904	0.368581	0.180329	2.04393	0.0409602
ANKRD16	4.97017	0.582186	0.284877	2.04364	0.0409892
OFD1	20.5997	-0.250574	0.122658	-2.04287	0.0410653
JTB	2.44214	0.759483	0.372009	2.04157	0.0411942
STARD8	52.2293	0.39145	0.191756	2.0414	0.0412115
CDC42EP1	2.26776	1.10147	0.539611	2.04124	0.0412274
ZNF213-AS1	3.74175	0.549816	0.269438	2.04061	0.04129
INPP5B	24.7174	-0.313594	0.153722	-2.04001	0.041349
UPP2	2.52598	-1.0362	0.508023	-2.03966	0.0413839
C5	2.14574	-0.907944	0.445519	-2.03795	0.0415552
INPP4B	4.76686	-0.733213	0.359805	-2.03781	0.0415694
RPS4X	8.95409	0.488634	0.239829	2.03743	0.0416067
CCND3	112.737	-0.40533	0.199057	-2.03625	0.0417248
VRK2	44.6999	0.298579	0.146634	2.03623	0.0417277
AL137009.1	6.6047	0.634828	0.311795	2.03604	0.0417463
MAPK10	7.85585	-0.616024	0.302565	-2.03601	0.0417497
CCDC88C	20.3369	-0.366907	0.180218	-2.03591	0.0417598
SULT1C2	3.9349	-1.61831	0.795037	-2.03551	0.0417996
FARP2	22.4217	-0.27637	0.13579	-2.03528	0.041823
DEGS1	4.97615	0.748226	0.367641	2.03521	0.04183
TRMT10C	2.21566	0.933097	0.458542	2.03492	0.0418587
SPANXA2-OT1	3.96906	-0.683999	0.33623	-2.03432	0.0419192
LEPR	146.539	-0.373218	0.183619	-2.03257	0.0420959
KYNU	20.2596	-0.537337	0.264498	-2.03153	0.042201
SLC25A44	4.77219	0.621505	0.306062	2.03065	0.0422901
HACE1	43.0876	0.325083	0.1601	2.0305	0.0423053
SNX3	28.7868	0.524046	0.258096	2.03043	0.0423129
AC090907.2	1.19168	1.32221	0.651214	2.03038	0.0423176
TYSND1	2.08251	0.706822	0.34823	2.02975	0.0423815
CAPS2	17.9821	-0.550434	0.271219	-2.02948	0.0424094
PEX7	3.60251	-0.725908	0.357713	-2.0293	0.0424277
OAZ2	4.13656	0.584023	0.287818	2.02914	0.0424441
MRPS6	4.77058	0.703331	0.346652	2.02892	0.0424661
EEF1G	9.24371	0.478564	0.235929	2.02842	0.0425171
TMEM229B	2.74139	-0.734459	0.362099	-2.02834	0.0425259
USP31	25.7975	0.294443	0.145197	2.02789	0.0425712
DPYSL2	32.7802	-0.262281	0.129337	-2.02789	0.0425716
LRCH4	3.44397	1.01711	0.501702	2.02733	0.0426292
UBB	7.57368	0.638378	0.31502	2.02647	0.0427167
CEP135	13.6578	-0.395378	0.195117	-2.02636	0.0427276
DHRSX	94.872	0.234711	0.115867	2.0257	0.0427956
NOP53	4.05881	0.624193	0.308144	2.02565	0.0428002
SEMA6A	149.927	-0.376058	0.185672	-2.02538	0.042828
LUC7L	36.5923	-0.257227	0.127038	-2.0248	0.0428877
AC083855.2	2.38337	1.0997	0.543151	2.02466	0.0429024
INTU	7.08072	-0.743974	0.367484	-2.02451	0.0429176
LPCAT1	18.456	0.514034	0.253946	2.02419	0.042951
NBPF9	6.05506	-0.559705	0.276565	-2.02377	0.0429936
PLEKHO1	2.42303	0.975424	0.482002	2.02369	0.0430017
LUZP2	2.48431	-1.06998	0.528849	-2.02322	0.0430507
FYTTD1	11.8058	0.507431	0.251028	2.02141	0.0432373
ERN 1.00	10.5852	0.434889	0.215274	2.02017	0.0433661
HBEGF	5.76432	-0.642152	0.317973	-2.01951	0.0434339
SREK1	32.1499	-0.232236	0.115009	-2.01928	0.0434577
STK4	26.9843	-0.288316	0.142797	-2.01906	0.043481
TMSB10	85.1234	0.464877	0.230272	2.01882	0.043506
SNRPB2	3.3283	0.538423	0.266828	2.01787	0.0436049
MTHFR	13.6488	0.376078	0.186491	2.0166	0.0437369
SPATA18	1.71933	-0.964235	0.478179	-2.01647	0.0437507
SBF2-AS1	3.64912	0.749668	0.371802	2.01631	0.0437679
AL034417.4	0.61159	1.82833	0.906861	2.01611	0.0437887
PRELID1	3.66862	0.903072	0.448029	2.01566	0.0438361
RNF135	3.97398	-0.588913	0.29228	-2.01489	0.0439159
PNPLA7	4.66492	-0.555649	0.275783	-2.0148	0.0439252
STX18-AS1	12.3742	-0.594178	0.294916	-2.01474	0.0439323
SYCP2L	1.64233	-0.874045	0.433981	-2.01402	0.0440077
CARD10	9.42508	0.388445	0.192922	2.01349	0.0440635
AC097376.3	19.9518	0.475056	0.235961	2.01328	0.0440853
SELENOO	10.2025	-0.355417	0.176558	-2.01304	0.0441109
CLIP4	1.91959	0.879766	0.437046	2.01298	0.0441168
SLC9A3R1	2.90214	0.998878	0.496283	2.01272	0.0441441
LIX1L	7.33446	0.441301	0.219297	2.01234	0.044184
MED15	30.1404	-0.33415	0.16607	-2.0121	0.0442095
ERBB4	7.99265	-0.533803	0.26545	-2.01093	0.0443325
ZADH2	10.9455	0.400318	0.199085	2.01079	0.0443477
AC095032.1	1.65013	0.920926	0.457997	2.01077	0.0443499
PML	26.7645	0.353055	0.175656	2.00992	0.0444396
MGAT5	106.956	0.332967	0.16569	2.00957	0.0444762
RAB20	5.7121	0.895285	0.445544	2.00942	0.0444927
SH2D4B	0.755511	1.5928	0.792671	2.00941	0.0444938
MCM3AP	16.9008	-0.301129	0.149965	-2.008	0.0446434
MACF1	476.639	-0.152224	0.0758451	-2.00704	0.0447454
UGGT2	50.5358	-0.226221	0.112804	-2.00544	0.0449157
ZNF260	5.01861	0.596239	0.297323	2.00536	0.044925
UBALD1	2.94122	0.689324	0.343793	2.00506	0.0449571
ARHGAP12	37.2149	-0.347462	0.17343	-2.00347	0.0451267
COG4	11.0027	-0.398325	0.19884	-2.00324	0.0451511
MYO1F	14.4877	-0.565377	0.282244	-2.00315	0.0451613
FOXO3	110.262	0.301829	0.150682	2.00308	0.0451683
SCAMP1	56.6884	-0.299915	0.149786	-2.00229	0.0452534
NTHL1	1.81808	-1.13197	0.565436	-2.00194	0.0452911
PGLS	2.81169	0.815852	0.407552	2.00183	0.0453026
PEA15	6.77332	0.558832	0.279483	1.99952	0.0455522
LAMA2	42.7612	-0.501756	0.251009	-1.99896	0.0456131
MAP3K8	77.0576	-0.438302	0.219321	-1.99845	0.0456681
PPP6R2	55.3654	-0.219634	0.109932	-1.99791	0.0457261
STIM1	32.854	-0.324753	0.162574	-1.99757	0.0457634
LINC01170	1.56181	1.12554	0.563474	1.9975	0.0457713
SH3BGRL3	6.94153	0.721216	0.361137	1.99707	0.0458177
LCMT1	13.3251	-0.452267	0.22648	-1.99694	0.0458316
SLC66A3	2.42217	-0.754367	0.377866	-1.99638	0.0458921
PLGRKT	7.31035	-0.600463	0.300798	-1.99623	0.0459084
STK11	6.06461	0.500816	0.250895	1.99612	0.0459212
EI24	4.63613	0.58794	0.294548	1.99607	0.0459258
U2AF2	6.21193	0.46633	0.233652	1.99583	0.0459521
PPP2R5E	66.6285	0.199592	0.100005	1.99583	0.0459525
TLE1	71.5243	-0.452142	0.226576	-1.99554	0.045984
DHX34	6.29028	0.573441	0.287598	1.9939	0.0461632
MBD2	44.3454	0.289592	0.14532	1.99278	0.0462853
RPS3	15.1737	0.409368	0.205457	1.99248	0.0463186
IKBIP	7.95833	0.483216	0.242533	1.99237	0.0463306
CCDC141	8.01314	-0.877626	0.440597	-1.9919	0.0463821
ANGEL2	14.0384	-0.326323	0.163838	-1.99174	0.0463996
CRACR2B	1.47077	-1.16566	0.585264	-1.99168	0.046406
MAN1B1	3.59871	-0.696199	0.34965	-1.99113	0.0464668
KCNQ5	8.1307	-0.601446	0.302111	-1.99081	0.0465021
ABCA2	2.42148	-0.79852	0.401404	-1.98932	0.0466663
DIP2A	48.823	-0.298339	0.149975	-1.98926	0.0466729
TFCP2	37.7874	-0.248532	0.124953	-1.989	0.0467013
NGRN	4.41316	0.549131	0.276099	1.98889	0.0467129
CNOT10	17.8618	-0.282677	0.142134	-1.98881	0.0467227
NOTCH2	3.59122	-0.581774	0.292595	-1.98832	0.0467758
GSAP	14.4746	-0.541677	0.272521	-1.98765	0.0468501
ING2	1.07202	1.30625	0.657224	1.98753	0.0468636
FAM174C	1.5749	1.06762	0.537369	1.98674	0.0469507
CDH5	40.6095	-0.402316	0.202515	-1.9866	0.0469672
SMIM12	9.17873	0.467289	0.235267	1.98621	0.0470102
HSP90B1	48.0774	0.671252	0.338102	1.98535	0.047105
LINC01252	2.51595	-0.962959	0.485162	-1.98482	0.0471644
VPS16	4.24749	0.67307	0.339126	1.98472	0.0471756
RPAP3	8.46527	0.455422	0.22956	1.98389	0.0472678
ZBTB18	9.08973	0.517762	0.261091	1.98307	0.0473596
AL592295.5	1.11196	1.09367	0.55157	1.98284	0.0473856
BAALC	10.3814	-0.519999	0.26228	-1.98261	0.0474113
XPNPEP3	11.1782	-0.342463	0.172734	-1.9826	0.0474123
C11orf1	0.806561	1.64994	0.83262	1.98162	0.0475219
ZNF263	6.29128	0.50209	0.253437	1.98112	0.0475776
FAM198B-AS1	4.15909	-0.784869	0.396282	-1.98058	0.0476381
C12orf45	3.66457	0.679359	0.343237	1.97927	0.0477859
SH2B2	8.87361	0.795116	0.401771	1.97903	0.0478131
ELAVL4	1.43808	-1.17297	0.592748	-1.97888	0.0478299
RGS22	4.18612	-0.716212	0.361967	-1.97867	0.0478533
AC012181.1	3.2267	-0.782647	0.39585	-1.97713	0.0480267
SRP68	6.3144	0.409601	0.207173	1.9771	0.0480306
CRK	29.2994	0.452187	0.228733	1.97692	0.0480502
CAPN2	21.6733	-0.344071	0.174044	-1.97692	0.0480504
CEP112	158.823	0.216396	0.109523	1.97581	0.0481758
ANKRD44	54.9201	-0.372872	0.188776	-1.97521	0.0482445
TXNRD2	5.35147	-0.519555	0.263038	-1.97521	0.0482447
TSSC4	1.10922	1.34115	0.679084	1.97494	0.0482744
GRAMD2B	13.374	0.396011	0.20053	1.97482	0.0482882
PKN3	17.7128	0.304995	0.154496	1.97413	0.0483674
DNAJC18	15.5546	-0.412885	0.209179	-1.97384	0.0484002
IBA57	6.84188	-0.502473	0.254726	-1.9726	0.0485411
MYO1C	16.4129	-0.448946	0.227593	-1.97259	0.0485427
EPM2A	4.87955	-0.670665	0.34002	-1.97243	0.0485606
MGAT3	10.6889	0.784057	0.397516	1.97239	0.0485652
ZNF573	6.57108	-0.43273	0.219461	-1.97178	0.0486343
STIP1	12.7692	0.656235	0.333044	1.97042	0.0487908
DAAM1	25.1483	-0.367362	0.186461	-1.97018	0.0488173
RND1	3.33	1.67422	0.849795	1.97014	0.0488224
ALDH5A1	3.31515	-0.776388	0.394308	-1.96899	0.0489542
ACAA2	4.18473	0.743328	0.377549	1.96883	0.0489729
ABRAXAS1	4.45853	0.606507	0.308175	1.96806	0.0490612
TGFBR1	7.35522	-0.413342	0.210048	-1.96785	0.0490857
[truncated: 17,980 more rows]

## Sheet: Microglia
gene_id	baseMean	log2FoldChange	lfcSE	stat	pvalue
NAV2	139.862	-1.29248	0.230644	-5.60377	2.09742e-08
SLC25A37	107.28	0.626917	0.12852	4.87799	1.07173e-06
FKBP5	390.535	1.63872	0.337774	4.85154	1.22505e-06
PGK 1.00	24.7042	0.754643	0.158545	4.7598	1.93783e-06
LINC00685	5.74018	-1.23229	0.265798	-4.63617	3.54919e-06
CH25H	6.9108	-2.73753	0.601895	-4.54819	5.41087e-06
TXNIP	30.7587	0.861973	0.194969	4.42108	9.82108e-06
RPS6KA3	112.117	0.493841	0.11261	4.3854	1.15774e-05
AP001977.1	25.415	1.5005	0.349955	4.28769	1.80538e-05
IGF1	16.5518	-1.57518	0.368565	-4.27382	1.92152e-05
LGMN	26.4145	-1.10576	0.259462	-4.26175	2.02829e-05
ANAPC16	39.5336	0.63941	0.150109	4.25962	2.04773e-05
AC007262.2	58.0493	0.975277	0.229837	4.24335	2.20207e-05
ALOX15B	9.1935	2.4662	0.583583	4.22595	2.3793e-05
PPP1R3B	5.03988	1.24745	0.301584	4.13631	3.5293e-05
AC093865.1	15.1052	1.17682	0.287965	4.08668	4.37591e-05
ITGB5	60.905	-0.686782	0.168584	-4.07381	4.62494e-05
SFXN2	11.9866	-0.872351	0.2243	-3.88921	0.000100569
IKZF2	26.8306	0.880074	0.226893	3.8788	0.000104971
FAM13A	100.6	0.487722	0.12698	3.84092	0.000122572
RILPL1	8.70738	-1.06199	0.276843	-3.83606	0.000125024
AC009226.1	11.2254	-1.47017	0.38444	-3.82417	0.000131212
P2RY8	7.21021	1.64313	0.430877	3.81345	0.00013704
SAMD12	59.1149	0.512614	0.134516	3.8108	0.00013852
NPC1	49.2095	-0.481245	0.127029	-3.78848	0.000151574
KCNMB2-AS1	58.754	-0.810597	0.215032	-3.76965	0.000163476
SAP30	7.16443	1.06914	0.28537	3.74651	0.000179309
ACSL1	96.0154	1.41733	0.378707	3.74255	0.000182161
ZFP36L1	147.796	-0.644097	0.173278	-3.71712	0.000201504
TMED8	18.6669	0.854183	0.231117	3.69589	0.000219114
TNFRSF11A	10.9968	-0.963513	0.260831	-3.69401	0.000220744
ELK4	17.0949	0.528832	0.143318	3.68991	0.000224338
HOOK3	59.708	0.386154	0.10474	3.68677	0.000227114
PLXNC1	14.2509	1.42772	0.388558	3.67441	0.000238402
RANBP17	7.43721	-1.47444	0.401733	-3.67021	0.000242356
DACH1	4.06177	-1.3125	0.3606	-3.63976	0.000272891
PSD3	64.7549	-0.672497	0.185206	-3.63108	0.000282233
SLC9A7	10.1078	1.05821	0.291923	3.62497	0.000288994
SSH2	565.961	0.495165	0.138052	3.58679	0.000334768
MICOS10	90.9271	-1.27428	0.355395	-3.58553	0.0003364
PLCXD3	24.0095	-1.64266	0.459605	-3.57407	0.000351472
STOM	24.2888	0.599661	0.167825	3.57313	0.000352744
AC093849.4	8.38598	1.31194	0.369979	3.54598	0.000391153
LMCD1-AS1	24.8219	-0.907259	0.256182	-3.54147	0.000397906
SLC7A8	10.9283	-0.899039	0.255228	-3.52249	0.000427513
NUMB	147.721	0.360292	0.102325	3.52105	0.000429843
HHAT	9.15218	-0.867608	0.247151	-3.51044	0.000447358
APOE	36.4479	0.924212	0.263382	3.50902	0.000449769
DIRC3	30.8218	1.61972	0.462504	3.50206	0.000461672
PLAC8	8.98969	1.63612	0.471364	3.47103	0.000518461
SNX27	42.7605	0.51179	0.148404	3.44864	0.000563426
TDRD10	4.46588	-1.21473	0.352773	-3.44339	0.000574475
LSP1	2.90762	2.03555	0.59162	3.44065	0.000580329
ZNF14	6.40299	-0.906596	0.26508	-3.42008	0.000626025
AC106865.2	19.9345	1.32656	0.387961	3.4193	0.000627821
ESR1	19.6439	1.23474	0.362479	3.40638	0.000658315
DAAM1	42.8603	-0.629404	0.184885	-3.4043	0.000663348
FOS	18.6324	-1.16428	0.342861	-3.39579	0.000684298
CDKL5	16.2539	-0.578024	0.170655	-3.38709	0.000706374
SH2B3	62.9972	-0.498104	0.1472	-3.38387	0.000714725
AC097634.3	3.5489	1.37385	0.407423	3.37206	0.000746087
AC244453.3	3.47495	-1.59056	0.473341	-3.36029	0.000778614
MIR181A1HG	30.7115	1.0588	0.315149	3.35969	0.000780302
TMEM165	62.2201	0.342698	0.102043	3.35836	0.000784072
MTERF4	15.238	-0.514046	0.153567	-3.34737	0.000815815
MKNK1	114.773	-0.538002	0.161332	-3.33475	0.000853755
ARL17B	32.2008	-1.51157	0.455681	-3.31717	0.000909329
NFKBID	8.72762	-0.817384	0.246772	-3.3123	0.000925332
IRAK3	103.337	0.417334	0.126218	3.30646	0.00094483
SREBF2	48.7648	-0.563554	0.171685	-3.28249	0.00102893
PTEN	93.8462	0.323793	0.0988174	3.27668	0.00105035
OVCH1-AS1	5.48439	2.07452	0.633557	3.2744	0.00105887
P2RX4	33.7811	-0.351529	0.107418	-3.27252	0.00106593
AZIN2	23.9851	-1.01591	0.310585	-3.27097	0.00107179
SLC1A5	8.40662	0.683768	0.209292	3.26705	0.00108673
CWC27	33.6481	0.408025	0.124929	3.26604	0.00109062
TNFRSF25	5.65066	-1.12586	0.345117	-3.26226	0.0011053
CHI3L1	4.94407	1.97235	0.606385	3.25263	0.00114342
SAT1	204.918	-0.491627	0.151292	-3.24952	0.00115598
LINC02432	7.28218	1.72045	0.529871	3.24692	0.00116661
SLC23A2	55.3418	-0.284763	0.0883303	-3.22384	0.00126483
AC112722.1	2.80522	1.2067	0.375949	3.20976	0.00132847
ZEB2-AS1	3.11884	-1.05102	0.32753	-3.20894	0.00133227
TSPAN7	7.24029	-1.27773	0.398956	-3.20269	0.00136152
ZNF292	102.042	0.335918	0.104895	3.20243	0.00136276
DUSP1	17.4472	-0.840628	0.26302	-3.19606	0.00139317
LINC02057	38.5026	-1.05591	0.33126	-3.18757	0.00143474
CAPZB	208.949	-0.454309	0.142581	-3.18631	0.00144098
KDM4B	60.8529	0.413108	0.1298	3.18266	0.00145931
CLASP1	120.339	0.231183	0.073032	3.16551	0.00154813
MEGF9	17.4335	0.592544	0.188184	3.14875	0.0016397
LINC00862	9.71722	1.02422	0.32558	3.14583	0.00165619
HTRA1	65.7625	-0.878635	0.279434	-3.14434	0.00166464
ZBTB1	36.4292	0.517148	0.165009	3.13406	0.00172407
CASP4	16.2161	0.838735	0.267691	3.13323	0.00172897
MOV10L1	3.64703	-1.44784	0.46221	-3.13244	0.0017336
PRMT9	11.0022	-0.597959	0.192506	-3.10618	0.0018952
PKM	25.5513	0.49796	0.16035	3.10545	0.00189989
ALCAM	89.1893	0.622974	0.20064	3.10494	0.00190321
TSPOAP1-AS1	4.44163	-1.04298	0.33656	-3.09893	0.00194223
ELF2	84.115	0.368261	0.118896	3.09735	0.00195262
CALCOCO2	16.3039	0.660851	0.213369	3.09722	0.00195343
MIRLET7BHG	34.619	-0.450517	0.145703	-3.09203	0.00198791
CDCP1	10.9285	0.686146	0.22256	3.08297	0.00204949
PARP4	59.02	0.288396	0.093663	3.07908	0.00207643
APBA2	19.968	-1.13087	0.368043	-3.07264	0.00212172
SLC22A23	45.6365	-0.751775	0.245135	-3.06679	0.00216374
ANKRD22	8.57936	1.54266	0.504783	3.05609	0.00224248
CCNH	89.2823	0.433505	0.142158	3.04945	0.00229264
RAB32	6.1009	-0.798467	0.262055	-3.04695	0.00231177
SCUBE2	1.61926	1.63601	0.536959	3.0468	0.0023129
COPG2	17.5298	-0.538808	0.177079	-3.04275	0.00234426
TARBP1	16.0089	-0.617572	0.203309	-3.0376	0.00238474
TBC1D15	30.65	0.357983	0.118056	3.03232	0.00242683
GTDC1	71.1509	0.308238	0.101664	3.03192	0.00243004
ZSWIM6	379.08	-0.255384	0.0842789	-3.03022	0.00244373
DDIT4	9.07288	1.30204	0.430264	3.02615	0.00247691
ZGRF1	7.78367	-0.713844	0.236056	-3.02404	0.00249419
CTSD	13.233	0.719001	0.238113	3.01957	0.00253132
ST5	37.7448	-0.336946	0.111896	-3.01125	0.00260171
ACAA2	3.89795	-1.10745	0.367906	-3.01014	0.00261127
IL6R	55.5008	-0.474068	0.157719	-3.00578	0.00264901
DNAJC10	32.633	-0.451193	0.150208	-3.00379	0.00266637
P2RY13	17.3455	-0.910731	0.303204	-3.0037	0.00266722
SNX29	245.842	-0.321055	0.106935	-3.00235	0.00267904
NOL7	7.74891	0.635663	0.211926	2.99945	0.00270466
STK38L	39.9536	0.372153	0.124083	2.99923	0.00270667
CTTNBP2	124.429	0.639303	0.213204	2.99855	0.00271267
TBC1D8	50.6923	1.11184	0.371416	2.99352	0.00275781
CD163L1	17.9308	1.23104	0.4114	2.99232	0.00276864
GALNTL6	4.89428	0.882645	0.295218	2.9898	0.00279158
PLD1	62.0787	-0.42352	0.141947	-2.98364	0.00284844
ADCK2	4.74405	-0.937532	0.31493	-2.97696	0.00291125
RAB28	34.6336	-0.387359	0.130149	-2.97628	0.00291767
BACH2	6.23375	-1.23376	0.416238	-2.96407	0.003036
ADCY10	1.86709	1.30635	0.440979	2.96239	0.00305259
ANKRD13A	19.8754	-0.533369	0.180467	-2.95549	0.0031217
AC044893.1	7.96623	-1.57183	0.532659	-2.95091	0.00316837
VAV2	15.872	-0.432599	0.146911	-2.94464	0.00323331
ROCK2	58.669	-0.32494	0.110385	-2.94369	0.0032432
PRKD3	49.2607	0.493536	0.167766	2.94181	0.00326298
ZNF710	172.609	-0.454135	0.154467	-2.94001	0.00328198
DTNA	134.148	0.526692	0.179649	2.93178	0.00337027
TANK	62.5473	0.374506	0.127752	2.93152	0.00337305
OLR1	60.5298	-0.9624	0.328609	-2.92871	0.00340372
SNCA	66.8928	0.610297	0.208501	2.92707	0.00342167
NUP50-DT	17.672	0.479834	0.16417	2.92279	0.00346908
ZBTB16	103.258	1.1102	0.38043	2.91828	0.00351967
AC015871.1	11.1814	0.736533	0.252473	2.91727	0.00353106
ROCK1	113.626	0.251001	0.0860562	2.91671	0.0035374
JAM3	7.32896	-1.12349	0.385722	-2.91268	0.00358339
HIF1A-AS3	20.5939	0.817057	0.280555	2.91229	0.00358792
LRIG1	24.0595	-0.574402	0.197635	-2.90639	0.0036563
PHC2	96.0817	0.42566	0.146475	2.90603	0.0036605
ECD	13.696	-0.551663	0.189858	-2.90566	0.00366474
LINC00539	4.68792	-1.04505	0.359802	-2.90451	0.00367833
LINC02642	36.0214	-1.36082	0.469042	-2.90128	0.00371643
ARHGAP17	62.8211	-0.525785	0.181305	-2.9	0.00373167
SORT1	92.3436	0.419072	0.144709	2.89597	0.00377986
PSTPIP2	26.5642	0.807324	0.279168	2.89189	0.00382935
NAALADL2	116.143	-0.584514	0.202505	-2.88642	0.00389658
PTK2B	37.0849	0.492754	0.170734	2.88609	0.0039006
SLC11A1	108.534	1.11547	0.386993	2.88241	0.00394652
C8orf37-AS1	15.6688	0.870779	0.302108	2.88235	0.00394722
SLC50A1	2.6993	1.01845	0.353785	2.87873	0.00399277
AFF3	24.7019	-1.04796	0.365295	-2.86881	0.00412018
PIK3IP1	13.3383	0.868898	0.302997	2.86768	0.00413496
TEX14	3.65548	-1.23794	0.43181	-2.86687	0.00414552
LINC02207	2.02348	1.58073	0.551542	2.86601	0.00415679
AK4	2.5065	1.38834	0.485117	2.86186	0.00421158
PRR16	6.80254	1.35491	0.473575	2.86103	0.00422266
AIM2	2.80311	1.16193	0.406142	2.86091	0.00422433
CHD2	108.055	0.239804	0.0839372	2.85695	0.00427734
CHD4	27.3685	0.348309	0.122002	2.85495	0.00430442
MAPK9	22.66	-0.467237	0.164061	-2.84795	0.00440022
ATRN	70.7594	-0.331397	0.116567	-2.84298	0.00446944
TUT4	77.9586	0.282264	0.0992871	2.84291	0.0044704
AL356124.1	10.856	0.902556	0.317481	2.84286	0.00447105
CRLS1	13.6265	0.478442	0.168344	2.84205	0.00448242
TNFRSF21	4.49934	-1.99827	0.703224	-2.84158	0.00448911
PLXNA1	6.25175	1.06671	0.376121	2.8361	0.00456686
NUDT16	5.35627	1.00893	0.356011	2.83399	0.00459706
RPS10-NUDT3	1.63763	1.16105	0.409916	2.83242	0.00461978
SLAMF8	2.60162	1.71724	0.606336	2.83216	0.00462343
AP000547.3	3.4222	-1.14137	0.403655	-2.82759	0.00468999
SBNO2	13.4203	0.708644	0.251196	2.82109	0.00478612
RLIM	11.9321	0.545926	0.193551	2.82057	0.00479378
CD83	23.9957	-1.30775	0.464123	-2.81768	0.00483715
LRRK2	67.4596	0.69498	0.247196	2.81145	0.00493187
NUFIP2	61.3567	0.410905	0.146212	2.81034	0.00494887
EGR1	2.39397	-1.87669	0.667869	-2.80996	0.00495471
DSE	48.4947	0.630212	0.22432	2.80943	0.00496298
AC023469.1	10.1647	0.95979	0.341794	2.8081	0.00498354
YAF2	45.2828	0.351926	0.125411	2.80618	0.00501328
BCL3	1.97584	1.73969	0.620365	2.80431	0.00504251
CKLF	36.2233	0.407494	0.1454	2.80257	0.00506964
LINC01357	28.7756	-0.544453	0.194283	-2.80237	0.00507289
RAPGEFL1	1.70084	-1.50131	0.535883	-2.80156	0.0050856
MAP4K4	254.324	-0.368357	0.131488	-2.80145	0.00508728
MYO5A	75.7276	-0.306389	0.109428	-2.7999	0.00511182
TNFRSF11B	2.24142	1.86595	0.6673	2.79627	0.00516967
LDHA	7.60614	0.895758	0.320558	2.79437	0.00520007
TCF7L2	67.1317	-0.302257	0.108236	-2.79258	0.005229
BRINP2	6.46446	-1.44611	0.518204	-2.79062	0.0052607
FANCM	8.49178	-0.806162	0.289142	-2.78812	0.00530146
LINC00996	13.1806	-2.48226	0.891484	-2.78441	0.00536249
CD69	10.6261	-1.21936	0.439071	-2.77714	0.00548398
AL355838.1	10.9103	-1.68125	0.605639	-2.77599	0.0055034
AC007879.3	1.65321	-2.20188	0.793492	-2.77492	0.00552154
TMEM223	2.62251	1.02955	0.371211	2.77349	0.00554586
RASGEF1C	232.153	-0.984011	0.3556	-2.76718	0.00565429
ARHGAP9	10.3326	0.787105	0.284498	2.76665	0.00566364
RNF19B	15.2152	-0.612544	0.221408	-2.76658	0.00566479
PHF21A	98.82	0.369763	0.133744	2.7647	0.00569743
CBWD6	9.80841	0.647059	0.234533	2.75893	0.0057991
AL591368.1	8.27409	1.14311	0.414521	2.75766	0.00582168
AC244131.2	8.02411	-0.834211	0.302649	-2.75637	0.00584476
ELL2	116.993	0.410151	0.148944	2.75372	0.00589221
TNFAIP8	35.3764	0.525645	0.190975	2.75243	0.00591541
SOX5	46.0065	-0.869801	0.316045	-2.75214	0.00592071
MAML2	554.251	0.28366	0.103139	2.75028	0.00595448
GASK1A	13.0119	-0.528289	0.192502	-2.74433	0.0060635
MAPK1IP1L	14.4341	0.52099	0.190631	2.73298	0.00627649
AC099489.1	4.43013	0.898325	0.328999	2.73048	0.00632424
OSBPL6	34.3934	-0.51709	0.189436	-2.72964	0.0063404
PDE4D	77.198	-0.492304	0.180365	-2.72948	0.00634346
CLNS1A	21.958	0.418402	0.153321	2.72893	0.00635401
FOXP1	200.21	0.626801	0.230421	2.72025	0.00652336
AP000446.1	2.24663	-0.947982	0.348739	-2.71831	0.00656161
MGMT	47.9512	-0.286331	0.105349	-2.71794	0.00656896
NUPR1	3.65231	1.46125	0.537873	2.71671	0.0065934
AHNAK	11.5366	1.12308	0.413413	2.7166	0.00659572
AC087284.1	7.35896	-0.618973	0.227908	-2.71589	0.0066098
AC096711.2	2.65026	1.50517	0.555071	2.71167	0.00669452
MCCC1	32.6084	-0.381509	0.140768	-2.71019	0.00672448
SLA	74.1	0.631468	0.232999	2.71017	0.00672478
CD274	2.96935	-1.30894	0.483136	-2.70927	0.00674318
PRKCA	299.196	-0.383733	0.141725	-2.70759	0.00677746
CCND3	143.571	0.721006	0.266452	2.70595	0.00681098
AL050403.2	2.70343	-1.60133	0.592265	-2.70374	0.00685631
C1RL	10.7809	0.558074	0.207209	2.69328	0.00707519
APPL2	132.083	-0.450619	0.167382	-2.69216	0.00709919
MT-ATP6	33.4388	0.954575	0.355022	2.68878	0.0071714
SOD2	19.6954	0.533437	0.198542	2.68677	0.0072147
CYFIP1	355.408	-0.411404	0.153182	-2.68573	0.00723721
PVT1	37.8788	1.43279	0.53384	2.68393	0.00727615
FUS	58.55	-0.32304	0.120465	-2.6816	0.00732704
LINC02712	90.1522	-1.05334	0.393735	-2.67524	0.0074676
AL139351.3	5.70054	-1.38386	0.51878	-2.66752	0.00764122
SPIN1	66.0661	-0.368614	0.138338	-2.66459	0.00770816
TSHZ3	7.03962	1.15683	0.434936	2.65976	0.00781954
AP001924.1	2.8294	-1.83324	0.689337	-2.65943	0.00782737
IL1A	2.68932	-1.10347	0.415201	-2.65767	0.0078682
GEN1	5.22833	-1.0347	0.389811	-2.65435	0.00794613
TPM4	20.1748	0.593793	0.223876	2.65233	0.00799384
APOBR	1.98733	1.13885	0.429407	2.65214	0.00799823
TVP23C	31.6628	-0.476064	0.179537	-2.65162	0.00801057
H3F3A	20.4279	0.447253	0.168722	2.65083	0.00802948
AC098679.1	3.61904	-0.940915	0.355861	-2.64405	0.00819198
DPYD	197.262	1.14964	0.434833	2.64387	0.00819638
AL136114.1	3.52759	1.33958	0.506709	2.64369	0.00820079
CLECL1	8.20839	1.47809	0.560281	2.63812	0.0083368
ITPRIPL2	19.3606	0.391706	0.148497	2.6378	0.00834453
ARHGAP6	132.451	0.31764	0.120435	2.63745	0.00835328
FAM66D	2.36292	-1.09644	0.41596	-2.63592	0.00839083
TPCN1	45.5993	-0.508116	0.192948	-2.63344	0.00845248
AL391117.1	5.29104	1.50966	0.573549	2.63214	0.00848479
LINC00342	40.5109	-0.486823	0.185415	-2.62559	0.00864983
TSBP1-AS1	5.14491	-0.834585	0.317919	-2.62515	0.00866097
GRK5	52.4191	-0.346599	0.132062	-2.62451	0.0086774
ZNF445	13.641	0.507538	0.193465	2.62341	0.00870545
ADGRE2	26.0172	1.09769	0.419215	2.61843	0.00883343
KLHL6	35.5544	0.561776	0.214576	2.61808	0.00884267
TANC2	154.927	0.43077	0.165028	2.61029	0.00904665
TSC22D3	9.02232	1.10295	0.422804	2.60866	0.00908978
PPP1CB	32.352	0.417103	0.160126	2.60483	0.00919187
CPM	73.0894	0.809138	0.310861	2.60289	0.00924407
STAT3	81.1679	0.450658	0.173313	2.60025	0.00931558
DAB2IP	10.2148	0.773846	0.297699	2.59943	0.00933789
FAM177A1	8.57908	0.610775	0.235543	2.59306	0.0095127
UHMK1	12.7354	0.543257	0.20957	2.59224	0.00953528
SPRY1	3.28149	0.968095	0.373581	2.59139	0.0095588
ORAI2	7.49368	0.537033	0.207361	2.58984	0.00960197
FGD6	13.3233	-0.52584	0.203278	-2.58681	0.00968696
CTSH	25.1519	0.47266	0.182786	2.58586	0.0097135
LINC02035	2.29939	0.952844	0.368615	2.58493	0.00973978
KIF20B	16.5129	-0.631468	0.244387	-2.58389	0.00976932
USP15	153.334	0.286191	0.110794	2.58309	0.00979212
SLC16A3	10.6013	0.549386	0.212719	2.58269	0.00980347
PRRG4	5.5118	0.865094	0.334968	2.58262	0.00980544
LAT2	50.4362	0.445688	0.17268	2.581	0.00985135
HCLS1	85.8174	0.562182	0.217942	2.5795	0.00989428
IER3	12.1738	-0.713227	0.276896	-2.5758	0.010001
PYGL	32.1488	0.514533	0.199957	2.57322	0.0100758
BCAR3	65.0643	-0.325872	0.126711	-2.57177	0.0101179
CTNNBIP1	10.1555	-0.564435	0.219677	-2.56938	0.010188
ENOSF1	20.2258	-0.76854	0.299281	-2.56796	0.01023
MID1	5.60205	-0.851282	0.331636	-2.56692	0.0102608
IGSF10	5.60115	-1.09437	0.42688	-2.56364	0.0103581
TPM2	3.69733	0.923091	0.360074	2.56361	0.010359
ASTN1	12.812	-1.05901	0.413133	-2.56337	0.0103661
TMEM65	54.0392	0.388925	0.151906	2.56031	0.010458
LINC02100	4.75482	0.787076	0.307889	2.55637	0.0105772
NEAT1	1230.71	0.547643	0.214325	2.5552	0.0106127
2024-03-05	14.1454	0.507261	0.198523	2.55518	0.0106132
TPRG1	32.3865	1.07474	0.420882	2.55354	0.0106636
AC025178.1	2.61159	1.1659	0.458458	2.5431	0.0109873
LENG8-AS1	4.65209	-0.631403	0.248294	-2.54297	0.0109916
A2M	127.797	-0.584038	0.229709	-2.54251	0.011006
MORN1	4.11309	-1.03771	0.408246	-2.54187	0.0110261
RP2	8.76146	0.477168	0.188291	2.53421	0.0112702
NEIL2	4.37083	0.755693	0.29852	2.53147	0.0113586
FXYD5	9.8953	0.676145	0.267202	2.53046	0.0113912
AC008050.1	74.6139	-1.01059	0.399946	-2.5268	0.0115106
GRIK5	2.95565	0.922318	0.365137	2.52595	0.0115385
PPP6R2	111.219	-0.325094	0.12883	-2.52343	0.0116217
STARD3	9.65527	-0.48299	0.191426	-2.52312	0.011632
ITPKC	7.29262	0.830415	0.32915	2.52291	0.0116388
TRPS1	93.5828	0.378591	0.150229	2.5201	0.0117321
CALML4	6.64949	-0.542305	0.215271	-2.51917	0.011763
RASA2	56.8034	0.345611	0.137226	2.51856	0.0117836
RHOBTB2	5.25016	-0.689306	0.274022	-2.51551	0.0118859
MIF	4.52545	0.76617	0.304753	2.51407	0.0119348
SF3A3	9.63526	0.507003	0.201773	2.51274	0.0119797
OSBPL11	45.7537	-0.420213	0.167292	-2.51185	0.0120101
AC027117.2	2.5326	0.974317	0.388212	2.50975	0.0120815
TMTC2	18.2442	0.688165	0.274218	2.50955	0.0120885
CTNNAL1	3.57762	-1.10684	0.441162	-2.50892	0.01211
ALG11	4.55539	-0.702405	0.279966	-2.5089	0.0121108
AC127502.2	5.42455	0.669805	0.267397	2.50491	0.0122482
TBC1D5	300.166	0.235288	0.0939354	2.50478	0.0122527
C5	5.8805	0.715426	0.285755	2.50364	0.0122924
NECTIN2	12.1161	0.696531	0.278227	2.50347	0.0122983
LINC01266	21.4673	-0.709444	0.283398	-2.50335	0.0123024
AC097634.1	1.1433	1.6338	0.653084	2.50167	0.012361
MT-ND3	20.6537	1.10995	0.44417	2.49894	0.0124566
LINC02397	9.71029	1.06874	0.427813	2.49814	0.0124846
LRRC37A	2.74736	-0.878842	0.351824	-2.49796	0.012491
PRKCH	90.7459	0.41232	0.165387	2.49306	0.0126647
TBC1D9	71.1942	-0.334388	0.134242	-2.49093	0.0127409
AL512603.2	2.28552	-1.47204	0.59167	-2.48794	0.0128487
DOCK5	79.4209	0.730677	0.293819	2.48683	0.0128889
HNRNPH1	71.5418	-0.211858	0.0853813	-2.48132	0.0130898
SIPA1	16.9582	0.419983	0.169288	2.48088	0.013106
GRK6	3.39537	0.776064	0.312944	2.47989	0.0131425
PLEKHG5	11.3186	-0.588057	0.237571	-2.47528	0.013313
ZNF586	11.735	-0.448479	0.181191	-2.47517	0.0133171
HOPX	1.25267	1.35379	0.547316	2.4735	0.0133795
TRIM24	22.6046	0.314616	0.127235	2.47273	0.0134087
ATG16L2	28.2513	0.425565	0.172152	2.47204	0.0134345
OTUD1	4.21151	-0.895361	0.363157	-2.46549	0.0136824
AMACR	4.41922	-0.780842	0.317076	-2.46263	0.0137922
AC090518.1	3.21797	1.12857	0.458532	2.46127	0.0138446
AL080317.2	2.29821	1.04211	0.423877	2.45853	0.0139508
FGD4	319.943	0.361359	0.147127	2.45611	0.0140449
PRKRA	7.43274	0.582072	0.237006	2.45594	0.0140518
DNMT3A	75.1306	-0.323259	0.131807	-2.45252	0.0141859
NFKBIA	11.8286	0.488274	0.1992	2.45118	0.0142389
EXPH5	10.1574	-0.737892	0.301141	-2.45032	0.0142731
GOPC	20.4426	-0.31484	0.128792	-2.44456	0.0145029
HULC	17.8915	-0.494371	0.20229	-2.44387	0.0145306
ADRB2	7.01628	-0.623305	0.255541	-2.43916	0.0147214
ADGRG1	62.584	0.427425	0.175285	2.43846	0.0147502
AC009120.2	31.2525	-0.302022	0.123963	-2.43638	0.014835
RBL1	14.2512	-0.607283	0.249271	-2.43624	0.0148409
ACOT11	6.83488	0.820587	0.336955	2.4353	0.0148794
ZNF625	2.68379	-0.875092	0.359816	-2.43205	0.0150134
RHOB	5.04202	-0.740295	0.304669	-2.42983	0.0151059
CCNG2	14.3522	0.632752	0.260436	2.42958	0.0151161
MIR646HG	194.245	-0.504172	0.207524	-2.42947	0.015121
CENPP	55.1228	-0.464736	0.191296	-2.42942	0.0151232
F8	3.6616	-0.850335	0.350045	-2.42922	0.0151315
EAF2	24.6641	0.681293	0.280462	2.42918	0.015133
GPS2	5.88698	0.552873	0.227693	2.42815	0.015176
CDH26	6.67322	0.836256	0.344478	2.4276	0.015199
TRAPPC12	47.212	-0.26202	0.107995	-2.42622	0.0152572
GAL3ST4	16.1534	-0.61069	0.252387	-2.41966	0.0155352
JAK3	33.3287	0.769176	0.317904	2.41952	0.015541
GADD45B	4.23192	-1.42498	0.589047	-2.41912	0.0155581
MTHFS	15.2736	0.551827	0.228175	2.41843	0.0155875
TSN	4.09462	-0.665107	0.275413	-2.41494	0.0157377
MRPS30-DT	3.85031	-0.720187	0.298225	-2.41491	0.0157391
DIP2C	35.6676	-0.357601	0.148131	-2.41409	0.0157745
MED12L	13.9673	-0.681126	0.282327	-2.41254	0.0158419
TRAF3IP1	9.47208	-0.574354	0.238074	-2.4125	0.0158435
GMDS-DT	128.577	-0.289506	0.120015	-2.41224	0.015855
ANKRD28	17.544	-0.566391	0.23489	-2.4113	0.0158956
HVCN1	16.2073	-0.761065	0.316176	-2.40709	0.0160801
SFXN1	10.4239	0.522621	0.217279	2.40529	0.0161595
AL353807.5	2.24378	0.96491	0.401575	2.40281	0.0162695
SNHG19	1.21322	1.24185	0.517304	2.40061	0.0163677
ZNF786	6.24232	-0.546665	0.227993	-2.39773	0.0164971
TBC1D4	113.519	-0.410087	0.171059	-2.39735	0.0165143
INAFM2	4.18414	0.774802	0.323416	2.39568	0.0165894
FAM217B	6.96871	0.659574	0.275494	2.39415	0.016659
L2HGDH	5.85668	-0.576381	0.240868	-2.39293	0.0167145
SH3PXD2B	16.9967	1.0308	0.430828	2.3926	0.0167297
POU2F2	93.2823	0.367366	0.153577	2.39207	0.0167538
RABGEF1	61.5012	-0.259032	0.108385	-2.38992	0.0168521
RFPL1S	10.9604	-0.66371	0.27778	-2.38934	0.0168787
COX19	17.0816	0.448824	0.188033	2.38695	0.0169889
DHX29	17.0729	-0.331071	0.138732	-2.3864	0.0170141
APAF1	44.799	0.26835	0.112524	2.38483	0.0170872
HDLBP	39.1678	-0.311386	0.130599	-2.38429	0.0171119
IL1RAP	51.9158	0.360052	0.151036	2.38387	0.0171316
TMBIM1	7.36666	0.503927	0.211666	2.38076	0.017277
IL15	15.9953	1.02525	0.430867	2.37951	0.0173357
CUEDC1	31.4296	-0.319681	0.134354	-2.3794	0.017341
HHIPL1	3.86624	-1.0962	0.460853	-2.37864	0.0173766
KMT5B	41.6475	-0.300588	0.126455	-2.37703	0.0174528
HERC1	111.013	-0.177052	0.0744949	-2.3767	0.0174683
LANCL2	6.77633	-0.588585	0.247726	-2.37595	0.0175037
CLEC1A	6.69829	0.721252	0.303618	2.37552	0.0175242
TTBK2	59.3648	0.256772	0.108169	2.37381	0.0176057
FMO5	5.75702	-0.650827	0.274318	-2.37253	0.0176668
MR1	10.6119	0.542184	0.228543	2.37235	0.0176752
TFE3	6.30944	0.631647	0.26636	2.3714	0.0177207
N4BP2L2	120.501	0.203267	0.0857178	2.37135	0.0177231
AL592429.2	21.2746	-1.14848	0.484731	-2.36931	0.0178215
ING4	6.50955	0.532546	0.224951	2.36739	0.0179142
IKBKB	55.1929	-0.268323	0.113363	-2.36693	0.0179365
UGDH-AS1	8.20474	-0.418855	0.176975	-2.36674	0.0179454
KDM3A	28.2564	0.478196	0.20211	2.36601	0.0179808
PRDM11	47.4601	-0.898669	0.37999	-2.36498	0.0180309
ITPKB	38.4417	-0.316221	0.13373	-2.36462	0.0180486
METTL25	25.2525	-0.340893	0.144178	-2.36439	0.0180599
CADM1	17.0853	0.873231	0.369338	2.36431	0.0180635
TOP 1.00	56.2755	0.214065	0.0905649	2.36367	0.0180951
ZNF804A	26.0812	1.15395	0.488278	2.36331	0.0181126
PIEZO2	4.39726	-0.929594	0.393811	-2.36051	0.01825
IP6K2	14.864	-0.383958	0.162747	-2.35924	0.0183126
SIGLEC11	11.6084	-0.879512	0.373067	-2.35752	0.0183976
AC004797.1	9.27278	0.536069	0.227418	2.3572	0.0184133
MT-ATP8	9.82807	1.03865	0.440724	2.35669	0.0184386
CLEC5A	10.9597	0.821292	0.348522	2.3565	0.0184482
LINC01094	54.1285	0.510198	0.216549	2.35604	0.0184708
DNAJA3	9.58893	0.718011	0.305085	2.35348	0.0185988
NSFL1C	13.8618	0.403332	0.17145	2.35247	0.0186492
ZWILCH	3.69853	-0.792788	0.337089	-2.35187	0.0186795
PARD3B	48.7024	-0.446308	0.189806	-2.35139	0.0187034
IGF2R	43.5858	0.524232	0.223063	2.35016	0.0187656
NHSL1	168.84	0.668099	0.28435	2.34957	0.0187951
UTP6	18.9196	-0.437834	0.186416	-2.34869	0.0188395
EEPD1	30.8656	-0.600747	0.255823	-2.3483	0.0188596
DUSP10	11.7483	0.646831	0.275575	2.34721	0.0189147
CTBP2	149.788	-0.258805	0.11031	-2.34615	0.0189683
GCA	19.2513	0.542101	0.231089	2.34585	0.0189836
LINC00534	1.86753	1.2067	0.514692	2.34451	0.0190521
GOLPH3	37.8698	0.373813	0.159491	2.34378	0.0190892
SPON1	11.0799	1.37974	0.58878	2.34339	0.0191095
ZNF142	5.78133	-0.545588	0.232904	-2.34255	0.0191526
TGOLN2	24.5471	0.357624	0.152692	2.34213	0.0191743
HSPD1	17.4045	0.498366	0.213007	2.33967	0.019301
RGS7BP	1.6199	-1.42784	0.610286	-2.33962	0.0193035
LSM14A	53.4621	0.24196	0.103427	2.33942	0.0193138
CDC42SE1	19.981	0.401026	0.17158	2.33725	0.0194262
CFAP161	6.76109	0.767359	0.328561	2.33552	0.0195165
PFDN6	1.46571	1.14213	0.489273	2.33434	0.0195777
AL162497.1	0.950732	1.45475	0.623222	2.33425	0.0195827
DENND2D	4.09062	0.912572	0.391042	2.33369	0.0196117
CPSF7	17.2205	0.345689	0.14816	2.33321	0.0196372
CEP350	103.608	0.252485	0.108252	2.33237	0.0196813
SLC9A8	19.2622	-0.294634	0.126348	-2.33192	0.0197047
ZNF23	3.19624	-0.98434	0.422312	-2.33084	0.0197619
CCDC171	17.1237	-0.448937	0.192652	-2.33029	0.0197906
FER	156.787	0.192289	0.0825198	2.33022	0.0197944
USP6	2.67229	-0.799186	0.343033	-2.32976	0.0198186
ITGA10	2.45544	1.42192	0.610495	2.32913	0.019852
DOC2A	8.47906	0.671818	0.288527	2.32844	0.0198885
PDS5B	66.3535	0.200397	0.0861259	2.32679	0.0199766
TLR4	24.9817	-0.49296	0.211886	-2.32653	0.0199903
SLC1A3	662.768	0.577123	0.248134	2.32585	0.0200264
STON2	16.4311	-0.617991	0.265708	-2.32583	0.0200275
SLC9B1	4.87683	-0.765812	0.329347	-2.32524	0.0200589
KANK2	5.8716	-0.848	0.364755	-2.32485	0.0200802
LINC01141	79.5244	-0.695529	0.299366	-2.32334	0.0201607
AP1G2	7.37363	0.576197	0.248034	2.32306	0.0201761
PEBP4	6.31294	-0.774924	0.333665	-2.32246	0.0202083
KARS	5.29425	-0.615506	0.265269	-2.32031	0.0203242
ZNF562	27.1047	0.354814	0.152958	2.31968	0.0203582
CECR2	28.4913	-0.883829	0.381035	-2.31955	0.0203653
ITGA6	18.7807	-0.53051	0.229065	-2.31598	0.0205594
PPP2R5C	81.5731	-0.201421	0.087017	-2.31473	0.0206278
WLS	26.1276	-0.59416	0.256696	-2.31464	0.0206327
LNPEP	42.279	0.217526	0.0940411	2.3131	0.0207172
EPS15	119.52	0.335965	0.145294	2.31231	0.0207604
CAB39	122.199	0.221063	0.0957139	2.30962	0.020909
RUNX1	471.288	0.365198	0.158342	2.30639	0.0210889
RNASE6	4.1744	0.945682	0.410157	2.30566	0.0211297
NFX1	48.5738	-0.230892	0.100156	-2.30532	0.0211488
AC104564.5	2.70533	0.743182	0.322441	2.30486	0.0211742
GID4	3.9287	0.680217	0.295782	2.29973	0.0214637
ATP2B4	24.8666	0.472668	0.205558	2.29944	0.0214802
MPEG1	3.70136	-0.920647	0.400797	-2.29704	0.0216164
DTNBP1	44.9869	0.387313	0.168621	2.29695	0.0216217
PTP4A2	23.4678	0.38512	0.167948	2.29309	0.0218429
ZNF555	3.54189	0.736117	0.321032	2.29297	0.02185
TNRC6C-AS1	7.79797	0.455574	0.198848	2.29106	0.0219598
LAP3	32.8876	0.670376	0.292733	2.29006	0.0220178
SKP2	12.7005	-0.531455	0.232143	-2.28934	0.0220595
RASSF2	49.9363	0.425302	0.185986	2.28674	0.0222111
AC110995.1	8.5683	-0.697104	0.305151	-2.28445	0.0223448
B3GNT5	47.7785	-0.379875	0.166289	-2.28443	0.0223466
CLSTN1	29.5193	-0.345345	0.15125	-2.28327	0.0224145
MRE11	22.1536	-0.316475	0.138678	-2.28209	0.0224841
UHRF1	2.91376	1.29239	0.566794	2.28018	0.022597
ENPP3	2.18453	-1.21308	0.532295	-2.27896	0.0226692
RBPJ	70.8873	0.447876	0.196574	2.27842	0.0227018
GPN3	7.74121	-0.673612	0.295666	-2.27829	0.0227095
AC092835.1	5.55691	-0.516752	0.226886	-2.27758	0.0227517
SRGAP1	240.652	0.339883	0.149271	2.27696	0.0227887
ZBTB38	32.2627	-0.272518	0.119711	-2.27648	0.0228175
BBX	80.0601	0.298399	0.131257	2.27339	0.0230025
HACE1	28.8947	0.262369	0.115482	2.27194	0.0230904
AL591518.1	3.09593	-1.33376	0.58711	-2.27173	0.0231026
AC103591.3	2.3858	-1.47343	0.64873	-2.27126	0.0231314
SPACA6	5.73788	0.877925	0.386545	2.27121	0.0231344
PPP1R12A	85.5457	0.220728	0.097189	2.27113	0.0231394
PLA2G15	15.7292	-0.491517	0.216625	-2.26898	0.0232698
SSX2IP	3.47932	-0.671877	0.296141	-2.26878	0.023282
OTULINL	67.6557	-0.480662	0.211889	-2.26846	0.0233011
MBNL2	69.0874	0.419333	0.184854	2.26846	0.0233013
LINC00987	2.3612	-0.92165	0.406669	-2.26634	0.0234307
MT-CO2	44.8215	0.766434	0.338677	2.26302	0.0236344
HGSNAT	33.5995	-0.481842	0.213114	-2.26096	0.0237619
EGLN1	34.6922	0.39407	0.174312	2.26072	0.0237767
PTPN20	1.31761	1.19892	0.530375	2.26051	0.0237894
C7orf50	8.22533	-0.512057	0.226523	-2.26051	0.0237899
NEK3	13.8089	-0.520506	0.230267	-2.26044	0.0237938
AC005670.3	44.4841	-0.316497	0.140077	-2.25946	0.023855
CMTM1	8.60804	0.511619	0.226518	2.25862	0.023907
AL121933.2	2.70704	-1.19746	0.530197	-2.25851	0.0239139
ZP3	5.34733	-0.540907	0.239538	-2.25812	0.023938
NCKAP5	127.026	-0.429162	0.190359	-2.25448	0.0241659
GNAQ	388.996	0.188118	0.0834528	2.25418	0.0241845
UBR1	47.9261	0.239088	0.106289	2.24941	0.0244863
FCGBP	95.301	0.934747	0.415556	2.24939	0.0244878
ATP2B1	53.9043	-0.285625	0.126987	-2.24924	0.0244973
MEI4	5.89397	-0.858874	0.382153	-2.24746	0.0246106
RNF149	106.452	0.485229	0.215988	2.24655	0.0246688
VCPKMT	5.34822	0.520729	0.232038	2.24416	0.0248221
IFNLR1	8.09364	0.693038	0.308931	2.24334	0.0248748
MIER3	4.163	0.627622	0.279922	2.24213	0.024953
NT5C2	75.3768	0.281023	0.125346	2.24198	0.0249624
GALNT11	36.0755	-0.337673	0.150758	-2.23983	0.0251019
FGFR1OP2	24.5863	0.414626	0.185156	2.23933	0.0251344
SLC29A3	28.8217	-0.590171	0.26386	-2.23668	0.0253071
IDE	24.255	-0.273279	0.122189	-2.23653	0.0253172
EML1	48.635	-0.500034	0.223588	-2.23641	0.0253248
AC020703.1	2.49444	0.971389	0.434406	2.23613	0.0253434
UBE2B	26.88	0.320774	0.143496	2.23543	0.0253893
AC083949.1	2.73564	-0.842037	0.376899	-2.23412	0.0254752
AC004687.1	4.61105	0.68568	0.307178	2.23219	0.0256023
AOPEP	52.1318	-0.243985	0.109324	-2.23177	0.0256305
MEIS1	6.27901	-1.29155	0.578722	-2.23172	0.0256333
CERNA2	6.43761	0.978754	0.438598	2.23155	0.0256446
GIPC1	4.38151	-0.679236	0.304437	-2.23112	0.0256732
PNP	2.36206	-0.928737	0.416456	-2.2301	0.0257411
DNAJB6	54.4586	0.301595	0.135385	2.22768	0.0259016
TAF1A	5.34523	-0.554372	0.248915	-2.22716	0.0259368
MAP3K6	2.0717	1.29991	0.583669	2.22713	0.0259388
PDK1	19.4383	0.520969	0.234108	2.22534	0.0260587
POGLUT3	3.6704	-0.865732	0.389141	-2.22472	0.0260997
TICAM2	10.8455	0.475053	0.213589	2.22415	0.0261384
RAPGEF4	18.5456	0.561514	0.252585	2.22307	0.0262111
EPHB2	32.961	-0.357835	0.161062	-2.22172	0.0263025
PHACTR1	56.8123	-0.313061	0.141037	-2.21971	0.0264386
TLR5	40.4476	0.516226	0.23257	2.21966	0.0264418
UNK	30.5567	-0.287946	0.12977	-2.2189	0.0264937
GCNT2	60.453	-0.335854	0.151393	-2.21843	0.0265255
PCID2	10.3642	-0.372919	0.168216	-2.2169	0.0266297
TMCO6	3.01545	0.935642	0.422158	2.21633	0.026669
SNX3	25.0904	0.456706	0.20608	2.21616	0.0266809
AL645568.1	13.9053	0.351931	0.158858	2.21538	0.0267341
SIRPB1	1.69438	1.23065	0.555584	2.21506	0.0267561
RNF24	23.4037	0.413617	0.186827	2.2139	0.0268353
LINC01645	5.73938	-1.82192	0.823099	-2.21349	0.0268641
SLC11A2	47.5963	0.369054	0.166774	2.2129	0.0269048
HACD1	2.25449	1.10975	0.501707	2.21194	0.0269706
PROX1	4.56367	0.771398	0.348783	2.21169	0.0269882
NAB1	14.062	0.392393	0.177551	2.21003	0.0271031
ALOX5AP	15.3563	0.456202	0.206531	2.20888	0.0271832
ZFP82	4.23339	-0.612171	0.277291	-2.20768	0.0272662
EXT1	83.4072	-0.366034	0.165814	-2.2075	0.0272794
AL445426.1	2.38113	1.50182	0.680399	2.20727	0.0272955
LMBRD1	34.0832	0.296158	0.134188	2.20704	0.0273111
PCBP3	17.3697	-0.624431	0.283494	-2.20262	0.0276213
CABLES1	35.596	-0.359263	0.16313	-2.20231	0.0276433
MAP3K8	43.1551	0.611566	0.277823	2.20128	0.0277161
DEDD2	2.55551	0.889422	0.404405	2.19933	0.0278542
TIMM9	4.82237	0.632139	0.287498	2.19876	0.027895
TXLNA	8.89117	0.432504	0.196984	2.19563	0.0281185
AC008691.1	217.265	-1.08273	0.493196	-2.19534	0.0281391
APLF	10.2258	-0.410743	0.187435	-2.19138	0.0284241
ATOH8	4.07737	1.04651	0.477582	2.19127	0.0284326
PRR5L	3.10565	0.94332	0.430542	2.19101	0.0284514
SRGAP2C	180.906	-0.219085	0.100035	-2.19007	0.0285191
ZNRF2	91.0394	-0.377096	0.172263	-2.18907	0.0285916
ZNF706	20.753	0.386428	0.176539	2.18891	0.0286031
TNIK	19.207	-0.5206	0.237868	-2.18861	0.0286253
CACNA1D	98.5665	-0.414152	0.189235	-2.18856	0.0286288
HRH1	10.9869	-0.650467	0.297225	-2.18847	0.0286357
TUBGCP2	19.999	0.369186	0.16873	2.18803	0.0286677
DELE1	25.3277	-0.256103	0.117112	-2.18681	0.0287561
PC	8.4773	-0.586504	0.268248	-2.18642	0.0287849
TBC1D19	11.7672	-0.436489	0.199728	-2.18541	0.0288584
GAB1	66.7301	0.390755	0.178985	2.18317	0.0290232
DNAAF4	8.56635	-0.661137	0.302843	-2.1831	0.0290283
SMAD6	22.9507	-0.487503	0.223341	-2.18277	0.0290524
CLCN5	33.3521	-0.368062	0.168697	-2.18179	0.0291247
FNDC3A	90.5466	0.268028	0.122889	2.18106	0.029179
CACNA1A	100.773	0.69951	0.320747	2.18088	0.0291926
AC092068.3	2.40805	-0.775124	0.355492	-2.18042	0.029226
SALL1	13.583	-0.597901	0.274261	-2.18005	0.029254
GOLGA5	12.0543	-0.403336	0.18503	-2.17985	0.0292688
SLC25A51	6.81348	0.475417	0.218173	2.17908	0.0293255
WNT5A	22.5796	0.465636	0.213713	2.1788	0.0293468
PECR	7.93817	-0.495371	0.227419	-2.17823	0.0293887
AL356740.2	3.22678	-0.750889	0.344837	-2.17752	0.0294419
SP140	34.6161	-0.487942	0.224085	-2.17749	0.0294441
LINC00578	30.2729	0.677326	0.311135	2.17695	0.0294844
LYVE1	19.9948	-0.633632	0.29113	-2.17646	0.0295212
PTPRD	28.5108	-0.533143	0.245019	-2.17593	0.0295608
FUBP3	23.4034	-0.279566	0.128526	-2.17518	0.0296167
CASK	44.816	0.281976	0.129673	2.17451	0.0296666
FOLR2	3.55055	-0.75556	0.34747	-2.17446	0.0296708
ZNF93	4.53652	-0.57873	0.266175	-2.17425	0.0296866
OTOA	1.26764	-1.30351	0.59955	-2.17415	0.0296936
AC113133.1	2.92065	-1.55652	0.715975	-2.17399	0.029706
GRIP1	7.38625	0.947921	0.436054	2.17386	0.0297155
KIF3A	4.22941	-0.590194	0.271508	-2.17376	0.029723
CCDC92	19.7243	-0.516577	0.237829	-2.17205	0.029852
PTPN23	5.70506	-0.541938	0.249524	-2.17188	0.0298644
CDH23	32.2703	-0.551439	0.254052	-2.17058	0.0299633
PEAK3	0.812557	1.79081	0.825202	2.17015	0.0299956
RB1	143.168	0.319802	0.147482	2.16841	0.0301273
USP16	15.5572	-0.380966	0.175835	-2.16661	0.0302645
ABCA5	6.25811	-0.596784	0.275607	-2.16534	0.0303615
MTPAP	7.62205	0.464578	0.214558	2.16528	0.0303663
RPS19	34.2054	0.373482	0.172626	2.16353	0.0305001
IFT74	9.67805	-0.427709	0.197775	-2.1626	0.0305717
AHSA1	6.35739	0.722662	0.334782	2.15861	0.0308808
VEZT	26.64	-0.275996	0.127861	-2.15856	0.0308846
CPNE3	6.16497	-0.481606	0.223239	-2.15736	0.030978
ABCA1	43.3487	0.456668	0.211703	2.15712	0.0309966
C5orf64	4.15581	-0.720189	0.334113	-2.15553	0.0311207
ACIN1	43.3759	0.254335	0.118055	2.15437	0.0312112
STX12	32.4078	0.289065	0.134193	2.15411	0.0312318
TUBB8	4.47899	-1.12055	0.52041	-2.15321	0.031302
PLSCR1	49.1041	0.444694	0.206542	2.15304	0.0313155
NUP210	11.9796	0.490704	0.227975	2.15245	0.0313622
HIST1H2BG	10.1239	-0.871912	0.405092	-2.15238	0.0313674
RLF	52.4583	0.283522	0.131769	2.15166	0.0314238
SUCLG2-AS1	18.0284	0.596514	0.277269	2.15139	0.0314454
CX3CR1	92.8661	-0.840102	0.390545	-2.1511	0.0314679
ARSG	11.9084	-0.654225	0.304317	-2.14981	0.0315699
DIP2A	93.7563	-0.351705	0.163658	-2.14903	0.0316322
HMGA1P4	29.2659	-0.371356	0.172815	-2.14887	0.031645
NUP160	27.4341	-0.330882	0.153989	-2.14873	0.0316555
ANTXR1	11.8356	-0.595844	0.277448	-2.14759	0.0317467
OPN3	3.7282	0.686572	0.319701	2.14754	0.0317499
EML4	115.077	-0.22874	0.106541	-2.14696	0.0317967
DZIP3	10.166	-0.372816	0.17374	-2.14582	0.0318872
VAPA	36.0191	0.272446	0.127074	2.14399	0.0320338
WDR7	72.3166	0.197682	0.0922585	2.1427	0.0321376
MRPL3	16.5975	0.38605	0.180252	2.14173	0.0322154
FBP1	4.47114	-0.651512	0.30441	-2.14025	0.0323349
NAA16	30.099	0.321994	0.150453	2.14017	0.0323414
AC006059.1	7.77364	0.520232	0.243205	2.13907	0.0324302
LRRC4C	28.0767	0.929629	0.435023	2.13696	0.032601
BPHL	5.3075	-0.590803	0.276605	-2.13591	0.0326868
XAF1	51.0772	-0.492892	0.230818	-2.13542	0.032727
MIATNB	15.7298	-0.299833	0.140493	-2.13415	0.0328301
SCAMP1	18.7705	0.29344	0.137549	2.13335	0.032896
MRC2	32.5216	-0.501372	0.235333	-2.13048	0.0331319
AF127936.1	4.74462	-0.958543	0.449932	-2.13042	0.0331371
AC135893.1	3.63241	-0.676707	0.31782	-2.12921	0.0332367
LANCL1	7.0483	-0.488609	0.229502	-2.12899	0.0332547
PTPDC1	6.04904	-0.44787	0.210385	-2.12881	0.0332702
NSL1	36.6835	0.249756	0.117324	2.12877	0.0332737
TMEM67	3.09005	-0.658748	0.309477	-2.12859	0.0332883
RPH3AL	9.03295	-0.60742	0.28539	-2.12839	0.033305
SERPINA1	5.74959	0.740754	0.348054	2.12827	0.0333145
ZNF24	12.3702	0.450183	0.211582	2.1277	0.0333623
AIG1	69.8004	-0.257861	0.12127	-2.12633	0.0334757
SSBP3	22.0808	-0.414463	0.194929	-2.12622	0.0334846
SLC4A7	175.683	-0.287581	0.135255	-2.12621	0.0334859
ZNF117	20.9008	-0.359923	0.169307	-2.12587	0.0335144
CMSS1	64.8972	0.255737	0.120412	2.12385	0.0336831
ZNF333	12.8209	-0.319579	0.150495	-2.12352	0.0337099
TSPO	5.45941	0.619161	0.291821	2.12171	0.0338619
CALCR	7.66935	-1.18795	0.559904	-2.12171	0.0338622
SUPT20H	22.6043	0.33637	0.158556	2.12146	0.0338829
CNOT4	55.6069	0.253151	0.119353	2.12103	0.0339195
AC066613.2	31.118	0.852918	0.402343	2.11988	0.0340165
HIST2H2AC	2.86548	-0.834673	0.393838	-2.11933	0.0340626
TNS3	180.807	-0.210538	0.0993981	-2.11812	0.0341646
SMARCD3	6.68101	1.02606	0.484534	2.11763	0.0342067
KIF3C	18.8782	-0.511074	0.241347	-2.11759	0.0342098
APPL1	25.1369	0.256978	0.12151	2.11488	0.0344406
PLCB4	13.0039	-0.788541	0.372867	-2.1148	0.0344466
SIRPB2	32.1406	0.503935	0.238529	2.11268	0.0346286
EIF2B4	4.70679	0.567399	0.268587	2.11254	0.0346406
NFIL3	3.98053	0.981498	0.465104	2.11028	0.0348345
XRN2	54.3805	0.312701	0.148187	2.11018	0.0348433
KANTR	36.6758	-0.273789	0.129795	-2.1094	0.0349101
QRSL1	12.2386	-0.485946	0.23056	-2.10768	0.0350589
DLAT	4.05784	-0.548074	0.260179	-2.10653	0.0351585
BNIP3L	44.6266	0.423884	0.20125	2.10625	0.0351825
AC008892.1	4.95438	0.787989	0.374732	2.10281	0.0354825
POU5F1	2.20575	1.68315	0.800707	2.10209	0.0355456
MT-CO3	44.2365	0.70711	0.336401	2.10198	0.0355548
HCFC1R1	1.37934	-1.07479	0.511388	-2.10171	0.0355783
HMGCR	4.91931	-0.616838	0.293532	-2.10143	0.0356029
CHKA	72.8135	0.268575	0.127867	2.10043	0.0356914
FLOT2	19.9793	0.455926	0.217251	2.09861	0.0358511
AC138123.1	2.56218	-1.00025	0.477038	-2.09679	0.0360126
SAAL1	5.01443	-0.576836	0.275171	-2.09628	0.0360575
SCOC-AS1	3.29219	-0.685656	0.327155	-2.09581	0.0360988
LINC01258	3.18782	-1.10438	0.527255	-2.09459	0.0362077
AC078846.1	4.3405	-0.509054	0.243205	-2.09311	0.0363394
HSPA6	4.13038	1.08566	0.519057	2.09161	0.0364738
PTPRG	114.62	0.761976	0.36437	2.09122	0.0365088
RGPD2	0.936213	1.89703	0.907308	2.09084	0.0365425
AC020916.1	6.80869	0.599606	0.286807	2.09062	0.036562
OGFRL1	77.7008	0.300433	0.143747	2.09002	0.036616
FGL1	12.8095	-0.818205	0.391666	-2.08903	0.0367046
EIF4A1	23.517	0.334465	0.160128	2.08874	0.0367312
MAP3K7CL	8.31728	-0.4963	0.237636	-2.08849	0.0367539
ABHD15-AS1	14.1872	0.504945	0.241922	2.08722	0.0368685
ZNF45	2.53177	-0.767222	0.367726	-2.0864	0.0369427
KIAA0040	4.34902	0.755602	0.362199	2.08615	0.0369648
NOTCH2NLC	8.37065	0.464946	0.222875	2.08613	0.0369665
MRPL14	4.9302	-0.547202	0.262367	-2.08564	0.0370115
CREBBP	87.0144	-0.176984	0.0848631	-2.08552	0.0370222
PLXNA2	25.2908	-0.700344	0.336067	-2.08394	0.0371657
TOGARAM1	19.7101	-0.313227	0.150424	-2.08229	0.037316
MYO1G	3.19659	1.29964	0.624341	2.08163	0.0373764
STK17B	12.7668	0.464103	0.222998	2.0812	0.0374155
FAM160A1	1.7812	-1.6542	0.794933	-2.08093	0.0374404
NDUFAF5	13.6589	-0.39878	0.191806	-2.07908	0.0376101
FIP1L1	32.9197	0.242345	0.116567	2.07902	0.0376153
AL359232.1	8.39375	-1.02139	0.491341	-2.07878	0.0376375
EDEM3	24.9667	0.301805	0.145203	2.07851	0.0376628
SAP30BP	12.9515	-0.469944	0.226117	-2.07832	0.0376796
PIPOX	5.52543	-0.628204	0.302356	-2.07769	0.0377376
NXN	56.0997	-0.45883	0.220917	-2.07694	0.0378072
RPS6KL1	2.11257	-0.853604	0.411018	-2.0768	0.0378196
LINC01320	5.45766	0.788024	0.379511	2.07642	0.0378551
RPS6KA5	38.1743	-0.477394	0.229954	-2.07604	0.03789
LINC01146	8.7553	1.07238	0.516667	2.07557	0.0379334
POLR2A	12.0331	-0.366029	0.176378	-2.07526	0.0379626
GSR	14.4815	-0.342878	0.165268	-2.07467	0.0380168
MRC1	55.2633	-0.681939	0.32881	-2.07396	0.0380831
SHISAL2A	7.97551	0.565277	0.27261	2.07357	0.0381188
PTPN22	3.03877	0.905708	0.436849	2.07327	0.0381468
ALPK3	5.05179	-0.667821	0.32213	-2.07314	0.0381588
SON	91.3934	-0.242562	0.117039	-2.07249	0.0382197
ABHD3	55.5668	0.453442	0.218857	2.07186	0.0382782
ESRRG	16.1106	-1.04764	0.505742	-2.0715	0.0383123
CXCR4	3.32795	1.24337	0.600504	2.07055	0.0384009
IFI16	127.129	0.237522	0.114772	2.06951	0.0384979
KLHL21	4.29394	0.555141	0.268338	2.06881	0.0385636
ADAP2	67.8253	-0.34259	0.165609	-2.06866	0.0385781
SLC2A13	69.5098	0.178635	0.0863741	2.06815	0.0386255
PER1	11.9453	0.636205	0.307635	2.06805	0.0386353
MROH7	4.31226	0.816349	0.394983	2.0668	0.0387534
PPP1R13B	14.2193	-0.410883	0.198812	-2.06668	0.0387639
GLDN	139.817	0.837612	0.405326	2.06651	0.0387802
CD93	6.62278	0.746282	0.361298	2.06556	0.03887
UQCRFS1	1.67881	-0.931096	0.450804	-2.06541	0.0388841
NOS1AP	19.3715	-0.655737	0.317529	-2.06513	0.0389112
SLC25A53	9.72378	0.409415	0.198255	2.06509	0.0389143
INO80E	7.51815	-0.462637	0.224181	-2.06367	0.0390487
MYO1E	93.3559	0.574485	0.278396	2.06356	0.0390597
IRS2	51.8868	0.490576	0.237805	2.06293	0.0391192
KLHL15	2.19858	0.889976	0.43176	2.06127	0.0392768
PLCB1	18.6322	-0.625615	0.303513	-2.06125	0.0392797
PAQR5	7.23728	-0.851855	0.413449	-2.06036	0.039364
LINC02444	3.17768	-1.29525	0.62899	-2.05926	0.0394695
C1QB	48.0443	0.476377	0.231341	2.0592	0.0394753
ALAS1	4.52082	-0.63742	0.309566	-2.05907	0.0394871
SH2D3C	13.7576	-0.352116	0.171101	-2.05794	0.0395956
NDUFAF6	29.4593	-0.300912	0.146325	-2.05647	0.0397373
KTN1-AS1	2.53997	-0.74981	0.365172	-2.05331	0.0400429
GRPEL1	2.55946	0.921915	0.449229	2.05221	0.0401489
SRC	8.16389	-0.670151	0.326683	-2.05138	0.0402299
ZNF79	4.18908	-0.597026	0.291099	-2.05094	0.0402729
PMEPA1	31.2169	-0.558074	0.272135	-2.05073	0.0402934
ADGRA2	2.28093	-0.863032	0.420927	-2.05031	0.0403341
CAMK1	2.35468	-0.957595	0.467152	-2.04986	0.0403785
MCC	12.02	-0.649758	0.317017	-2.0496	0.0404034
AL160272.1	12.9356	-0.50316	0.245649	-2.04829	0.0405313
ZNF875	12.3135	-0.418875	0.204533	-2.04796	0.0405638
AL359878.1	1.84376	-0.884496	0.43204	-2.04726	0.040633
MIAT	2.53652	-0.901654	0.440956	-2.04477	0.0408775
AC098679.6	4.60306	-0.553007	0.270471	-2.04461	0.0408937
PTCD3	19.3737	0.257302	0.125866	2.04425	0.0409292
DIABLO	1.19498	-0.922555	0.451339	-2.04404	0.0409496
ANKFY1	41.4042	-0.216939	0.106143	-2.04384	0.0409689
AC007389.1	4.40585	-0.703744	0.344369	-2.04358	0.0409955
EDA	74.1013	-0.390775	0.191233	-2.04345	0.041008
RIMS2	11.1339	-0.615012	0.300969	-2.04344	0.041009
AL139383.1	3.994	0.747597	0.365939	2.04295	0.041057
TBC1D2B	67.9835	0.350872	0.171763	2.04277	0.0410755
ZNF506	21.9865	-0.310043	0.151828	-2.04207	0.0411446
SF3A2	3.90434	0.683518	0.33482	2.04145	0.0412064
KCNQ3	708.845	-0.409131	0.200427	-2.0413	0.0412215
TBCA	28.5723	0.238962	0.117066	2.04126	0.0412245
CNTROB	3.73658	0.702373	0.344367	2.03961	0.0413893
ENTPD3-AS1	8.35478	-0.443655	0.217849	-2.03652	0.0416977
DEK	32.3224	0.258952	0.127207	2.03567	0.0417834
CD164	19.4893	0.32507	0.159789	2.03436	0.0419149
ILF3	22.8509	-0.359277	0.17661	-2.0343	0.0419212
UBALD1	1.9461	0.801879	0.394277	2.0338	0.0419721
GNAI3	27.963	0.245175	0.120739	2.03061	0.0422943
CD302	31.4699	0.439087	0.216245	2.03051	0.0423048
DENND1B	20.6874	0.391072	0.192915	2.02717	0.042645
AC008083.3	6.34995	-0.658489	0.324859	-2.027	0.0426624
SRR	2.8002	-0.631902	0.311804	-2.0266	0.042703
ZNF197	11.7712	-0.36536	0.180368	-2.02564	0.042802
AL021707.1	2.78699	-0.721373	0.356123	-2.02563	0.0428026
ANGPT2	3.75023	0.759539	0.374979	2.02555	0.0428109
SORCS2	2.61619	-0.931259	0.459832	-2.02522	0.0428452
PID1	35.447	-0.606596	0.299606	-2.02464	0.0429041
PIAS1	158.126	0.194098	0.0958811	2.02436	0.0429328
TPM1	16.1915	-0.398014	0.196647	-2.024	0.0429704
HNRNPU	67.7711	0.223044	0.110232	2.02341	0.0430309
UBXN11	2.90825	-0.799714	0.395289	-2.02311	0.0430618
RHEB	23.1696	-0.281776	0.139318	-2.02254	0.0431209
CDH2	4.80795	-0.844104	0.417484	-2.02188	0.0431882
TIAF1	3.05205	-0.733567	0.362862	-2.02161	0.0432162
TLR1	54.2071	0.312	0.154353	2.02134	0.0432449
LRRC25	2.95995	0.613268	0.303611	2.01992	0.0433922
AGTPBP1	55.831	0.277948	0.137705	2.01843	0.0435461
AC010186.3	6.6965	0.553946	0.275049	2.01399	0.0440103
RIN2	137.403	-0.290265	0.144125	-2.01398	0.0440112
PBX1	16.1448	-0.733722	0.364397	-2.01352	0.0440599
LINC01762	3.56576	0.725978	0.360798	2.01214	0.0442048
ZDHHC19	2.93577	-1.25007	0.621481	-2.01144	0.0442794
VCL	20.7203	-0.477812	0.237639	-2.01067	0.0443608
ZNF41	12.2741	-0.339603	0.168915	-2.01049	0.0443789
BHLHE40	5.68627	0.663938	0.330253	2.01039	0.0443897
WHAMM	13.0204	-0.331445	0.165031	-2.00838	0.0446028
LILRB4	18.1997	-0.589085	0.293316	-2.00836	0.0446046
DCAF6	80.0528	0.347949	0.173295	2.00784	0.0446603
ZNF75A	9.8065	-0.411147	0.204949	-2.0061	0.0448457
RUNX2	148.397	0.276557	0.137859	2.00608	0.0448479
ANAPC13	1.19683	-1.12777	0.562261	-2.00578	0.0448797
CNTRL	71.8394	0.206578	0.102995	2.00572	0.0448866
IQSEC2	16.8643	0.482029	0.240516	2.00414	0.045055
AC119403.1	2.8888	-0.628425	0.313598	-2.00392	0.0450789
FSCN1	28.4043	-0.475285	0.237225	-2.00352	0.0451214
ZNFX1	14.1329	-0.395426	0.197378	-2.0034	0.0451344
DENND5B	21.0973	-0.439652	0.219546	-2.00256	0.045225
ANKRD36B	15.1793	-0.326435	0.163038	-2.00221	0.0452626
APH1A	2.51997	0.769346	0.384378	2.00153	0.0453348
PSMD7	6.93964	0.4523	0.225986	2.00145	0.0453438
PLPP7	5.17317	-0.562018	0.280836	-2.00124	0.0453671
HDAC5	14.0177	-0.385888	0.192855	-2.00093	0.0454003
AL356488.2	3.4113	0.8144	0.407026	2.00085	0.0454082
SPTLC2	134.152	0.326756	0.163324	2.00066	0.0454288
ICA1	24.8553	-0.543064	0.271507	-2.00018	0.0454804
HMGN1	18.4337	-0.352049	0.176066	-1.99953	0.0455514
KCTD10	3.43783	-0.560801	0.280536	-1.99903	0.0456049
AL591043.2	3.61654	0.663934	0.332254	1.99827	0.0456872
RALYL	11.6644	-0.572915	0.286888	-1.997	0.0458251
EIF4A2	20.6326	-0.31427	0.157374	-1.99697	0.0458285
STK38	24.276	0.289628	0.145054	1.99669	0.0458592
C5AR1	8.73107	0.563567	0.282484	1.99504	0.0460382
EXOSC9	3.72145	-0.638105	0.319906	-1.99466	0.0460794
LAMA3	5.11861	-0.932652	0.467627	-1.99444	0.0461045
ARL5C	4.80377	-1.06271	0.533164	-1.99321	0.046238
TRMT61B	8.43703	-0.408174	0.204827	-1.99278	0.0462858
ODC1	2.21217	-0.977181	0.490392	-1.99266	0.0462992
FAM110B	34.9837	0.658691	0.330578	1.99255	0.0463112
CTDSP2	16.9351	0.328055	0.164644	1.99251	0.046315
ZNF18	3.18397	-0.705663	0.354294	-1.99174	0.0463992
SARAF	22.8327	0.324355	0.162895	1.99118	0.0464606
RIOK2	5.34247	-0.559221	0.280895	-1.99086	0.0464966
CCT3	11.5845	0.542387	0.272461	1.9907	0.0465143
TSPAN5	23.9909	-0.423062	0.212603	-1.98992	0.0466002
MIB1	48.2558	0.397328	0.199689	1.98973	0.0466203
PILRB	18.2985	-0.342364	0.172069	-1.9897	0.0466243
RMDN1	19.7367	-0.270313	0.135866	-1.98955	0.0466405
TXK	3.31409	0.885554	0.445133	1.98941	0.0466557
PTS	14.7955	-0.609015	0.306177	-1.9891	0.0466906
GBP2	6.94418	0.788165	0.396302	1.9888	0.0467234
CCDC144NL	1.28332	-1.13067	0.568556	-1.98867	0.0467381
BDH1	8.70954	-0.425749	0.214178	-1.98782	0.0468312
ECHDC2	21.5319	-0.349169	0.175671	-1.98763	0.0468524
TRAPPC11	27.7689	0.235553	0.118588	1.98631	0.0469992
SLC20A1	15.7563	0.452711	0.228007	1.98552	0.047087
PPP1R14B	1.8995	0.868611	0.4378	1.98403	0.047252
AC133065.1	1.13049	1.21248	0.611197	1.98378	0.0472801
ANP32A	60.5434	0.23946	0.120728	1.98347	0.0473148
LRRC29	3.95822	-0.67872	0.34232	-1.98271	0.0474001
POLH	7.00983	-0.489553	0.246926	-1.98259	0.0474129
PIM3	1.61105	1.24496	0.628022	1.98236	0.0474395
ACSL4	52.2869	0.280727	0.141739	1.98059	0.0476374
MYOCOS	1.07721	1.7159	0.866395	1.9805	0.0476469
2024-03-03	96.9891	-0.32704	0.165188	-1.97981	0.0477253
MAP7D3	6.5215	0.551714	0.278713	1.97951	0.0477588
IFITM10	6.22012	0.907663	0.458566	1.97935	0.0477767
VPS11	3.22124	-0.825029	0.417096	-1.97803	0.0479253
NEBL	13.2992	-0.66226	0.334878	-1.97762	0.0479717
CITED2	1.35963	-1.02286	0.517323	-1.97722	0.0480172
SGPP1	35.0016	0.299152	0.151305	1.97715	0.0480248
AC092683.1	5.41626	-0.485443	0.245542	-1.97703	0.0480386
LNCAROD	390.96	0.492669	0.249422	1.97524	0.0482406
GPD1L	11.2913	-0.535011	0.270892	-1.975	0.0482681
ZBTB43	9.13815	-0.397078	0.201136	-1.97417	0.0483622
AL592183.1	19.0882	-0.679934	0.344722	-1.97241	0.0485625
ARMC8	38.0778	0.229747	0.116554	1.97116	0.0487058
DUXAP8	7.93155	-0.853415	0.432995	-1.97096	0.0487284
SLC36A1	9.3344	0.491927	0.249657	1.97041	0.0487913
ENO1	15.4665	0.396886	0.201434	1.9703	0.0488037
BRWD3	36.5177	0.205081	0.104101	1.97001	0.0488368
FCSK	4.0512	-0.603582	0.306453	-1.96957	0.0488875
WDR17	4.82334	-0.569618	0.289265	-1.96919	0.0489312
CYTH4	43.2258	-0.422931	0.214777	-1.96917	0.048934
CFAP74	18.0598	-0.697596	0.354291	-1.96899	0.0489543
SOAT1	52.656	0.236449	0.12014	1.96811	0.0490553
AC078845.1	17.7908	0.827835	0.420767	1.96744	0.0491321
FAM66C	2.85644	-0.743573	0.378298	-1.96557	0.0493479
LPAR1	61.8098	-0.37085	0.188738	-1.96489	0.0494269
CTNS	7.67562	-0.390536	0.198913	-1.96335	0.0496057
RUNX1T1	5.62838	-0.658221	0.335764	-1.96037	0.0499525
MAP2K6	18.5959	-0.669638	0.341645	-1.96004	0.0499913
VPS37B	21.1298	-0.267591	0.136525	-1.96001	0.0499943
NCS1	2.44259	-0.883963	0.451011	-1.95996	0.0500006
RALGAPA2	101.985	0.23981	0.122461	1.95826	0.0502
TRPM6	2.6472	-0.911503	0.465565	-1.95784	0.0502484
WWTR1	13.1412	-0.728517	0.372156	-1.95756	0.0502815
AP1S2	10.5938	0.438493	0.224115	1.95656	0.0503994
FMN1	227.044	0.459415	0.234809	1.95655	0.0504006
CD55	10.9866	0.563473	0.288004	1.95647	0.0504093
FCHSD2	371.55	-0.179544	0.091876	-1.9542	0.0506774
ZNF721	42.3408	-0.280842	0.143763	-1.9535	0.0507607
MRPS6	13.0665	0.637021	0.326129	1.95328	0.0507866
SLC29A1	5.84349	0.519334	0.266364	1.94972	0.05121
ZNHIT3	2.55586	-0.749059	0.384364	-1.94883	0.051316
CYTH3	45.0395	-0.238518	0.12246	-1.94772	0.0514481
IMP4	1.75426	0.90239	0.463443	1.94714	0.0515179
TVP23A	7.89029	0.615398	0.316056	1.94712	0.0515204
GPBP1L1	59.9676	0.1789	0.0919586	1.94544	0.0517226
SOGA1	44.6366	-0.28758	0.147826	-1.94539	0.0517278
MGAM	1.54683	1.08216	0.55639	1.94496	0.0517798
PPM1F	15.3922	0.405293	0.208473	1.9441	0.051883
EVL	91.4095	-0.271525	0.139677	-1.94395	0.0519017
RAPGEF1	218.293	-0.272124	0.140018	-1.94349	0.0519572
EYA3	36.8604	-0.216772	0.111539	-1.94346	0.0519607
PCDHGA10	2.23899	0.90146	0.463884	1.94329	0.0519813
CCDC66	28.8367	-0.248412	0.127981	-1.94101	0.0522576
MT-ND1	29.4705	0.627926	0.323568	1.94063	0.0523033
FBXO22	18.6085	-0.296543	0.152865	-1.9399	0.0523917
ROMO1	1.05367	-1.20866	0.623584	-1.93825	0.0525923
OMG	1.61577	0.835182	0.431087	1.93738	0.0526984
PGRMC2	5.59745	0.521526	0.269218	1.93719	0.0527221
FPR3	7.76518	0.971173	0.501735	1.93563	0.0529129
PRKAG2	137.563	0.257784	0.133231	1.93486	0.053007
CUL7	2.49684	0.62444	0.322848	1.93416	0.053093
OSBPL10	4.17031	-1.14646	0.592927	-1.93355	0.053168
CLIC1	4.21225	0.578132	0.299064	1.93314	0.0532196
KLF3-AS1	9.4483	0.454984	0.235536	1.9317	0.0533968
MBP	107.115	0.319051	0.165203	1.93127	0.05345
NAPA	8.91935	-0.42706	0.221146	-1.93112	0.0534682
HAMP	19.2999	0.883829	0.457786	1.93066	0.0535249
DHRS9	9.41825	-0.812636	0.420993	-1.93028	0.0535719
HERC4	120.694	0.225951	0.117098	1.92959	0.0536575
RELA	5.35178	0.580063	0.300718	1.92893	0.0537398
OSBP	11.8419	-0.324575	0.168271	-1.92888	0.0537461
DDB2	34.1498	-0.320797	0.166352	-1.92842	0.0538025
Z96074.1	1.09198	1.20491	0.624972	1.92795	0.0538617
WWC2	65.5642	0.148752	0.0771657	1.9277	0.0538927
P3H2	58.5136	-0.506829	0.262976	-1.92728	0.0539443
HFE	2.84742	-0.714176	0.370593	-1.92712	0.0539649
SETD7	13.0244	0.344254	0.178754	1.92585	0.0541231
ITPK1	31.0999	-0.210832	0.1095	-1.9254	0.0541798
KAT14	6.73017	-0.464071	0.241112	-1.92471	0.0542656
CD276	17.0686	-0.388494	0.201938	-1.92383	0.0543763
ABCA7	4.31211	0.57195	0.297329	1.92363	0.0544012
CT69	2.96905	0.718958	0.373751	1.92363	0.0544012
AKAP6	10.6304	-0.42728	0.222162	-1.92328	0.0544446
2024-12-01	8.78487	-0.610833	0.317914	-1.92138	0.0546839
AC007611.1	5.27022	-0.529997	0.275905	-1.92094	0.0547392
AGAP1	52.9559	-0.355375	0.185027	-1.92066	0.0547741
ADCK1	15.1539	-0.313333	0.163149	-1.92053	0.0547904
DCUN1D1	23.3465	0.318155	0.16566	1.92053	0.0547911
PPHLN1	43.648	0.213751	0.11146	1.91774	0.0551444
MED9	3.32258	-0.583635	0.304397	-1.91735	0.0551938
TIAM1	140.916	-0.392359	0.204682	-1.91692	0.0552481
TMC7	4.16705	-0.600328	0.313435	-1.91532	0.0554516
CROCC	14.3554	-0.479363	0.250292	-1.91522	0.0554645
LPCAT3	7.14639	0.548124	0.286288	1.91459	0.0555453
ZNF799	2.71594	-0.5983	0.312512	-1.91449	0.0555582
DPH5	6.14392	0.423418	0.221181	1.91435	0.0555752
TRMT44	6.61862	-0.440172	0.230108	-1.91289	0.0557617
TMEM41A	3.9353	-0.578725	0.302608	-1.91245	0.055818
TMEM175	6.18095	-0.482145	0.25242	-1.91009	0.056122
ZNF609	171.63	-0.198494	0.104009	-1.90842	0.0563367
PLEKHG1	23.4367	-0.750688	0.393489	-1.90777	0.0564207
DZANK1	3.44699	-0.621368	0.325707	-1.90775	0.0564233
PES 1.00	2.82841	0.709652	0.37206	1.90736	0.056474
STARD13	84.9151	0.396896	0.208165	1.90664	0.0565668
DGKE	7.30812	0.550637	0.288856	1.90627	0.0566151
IL27RA	1.46404	1.31698	0.691105	1.90562	0.0566994
AL096870.8	2.5819	-0.676368	0.355297	-1.90367	0.056953
TIPIN	6.65494	-0.550168	0.289029	-1.90351	0.0569745
VWC2	3.24291	1.17883	0.619324	1.90342	0.0569862
ARHGDIA	5.20785	0.494186	0.259716	1.90279	0.0570679
DTYMK	2.46663	0.70486	0.370541	1.90225	0.0571387
KCTD2	4.59111	0.825696	0.434114	1.90203	0.0571679
GNA12	35.3242	-0.286167	0.150512	-1.90128	0.0572648
PPM1D	22.6186	-0.239001	0.125716	-1.90112	0.0572864
PIGL	20.186	-0.629591	0.331213	-1.90086	0.05732
TTC32	2.76074	0.635313	0.334277	1.90056	0.0573598
SPI1	45.3352	0.229564	0.120828	1.89991	0.0574443
JMJD1C	259.778	-0.128654	0.0677489	-1.89899	0.0575663
PANK2	39.0931	-0.271451	0.142958	-1.89881	0.0575889
AL161891.1	1.06846	-1.24247	0.654462	-1.89846	0.0576356
MVD	6.12583	0.509032	0.268229	1.89775	0.0577285
PPP1R21	40.6607	0.207563	0.109378	1.89767	0.0577391
NEXMIF	20.1236	-0.612972	0.323163	-1.89679	0.0578562
DOCK11	128.629	0.26407	0.139228	1.89667	0.0578719
FAHD2A	2.90072	0.614201	0.323865	1.89647	0.057898
ARHGAP15	337.852	0.417108	0.219959	1.8963	0.0579205
CIAO3	2.85702	0.614386	0.324094	1.8957	0.0579996
SPATA6	91.617	0.495897	0.261675	1.89509	0.0580807
ZFP28	1.60378	-0.798017	0.421331	-1.89404	0.0582201
AC108718.1	2.61645	-0.960779	0.507562	-1.89293	0.0583676
NDUFC2	2.70142	0.715516	0.378038	1.89271	0.0583967
BLOC1S5	8.87351	-0.367438	0.194153	-1.89252	0.0584214
PRUNE1	3.19774	0.606882	0.320796	1.8918	0.0585173
DPYSL2	77.8173	0.253328	0.133944	1.8913	0.0585837
SRFBP1	22.0097	0.239123	0.126476	1.89066	0.05867
ZCCHC24	11.4245	-0.422249	0.223336	-1.89064	0.0586722
SPATA20	3.96227	0.535781	0.283428	1.89036	0.0587093
KCNC2	2.40188	-0.961713	0.509203	-1.88866	0.0589368
MED6	7.4801	-0.443477	0.234844	-1.88839	0.0589737
SELENOO	16.1865	-0.282883	0.149823	-1.88811	0.059011
AUTS2	300.194	-0.244117	0.129322	-1.88767	0.0590707
GAPVD1	47.6849	-0.21028	0.111404	-1.88754	0.0590878
NCOA1	128.979	0.187639	0.0994444	1.88687	0.0591776
CARD16	1.19116	1.20249	0.637301	1.88685	0.0591808
GOLGA8B	4.97932	-0.636373	0.33747	-1.88572	0.0593328
ARPC1A	15.4425	-0.293174	0.155508	-1.88527	0.0593935
GLIS3	37.3118	-0.381427	0.202434	-1.8842	0.0595378
AP000331.1	5.99052	0.690869	0.366773	1.88364	0.0596132
BCLAF3	15.5504	-0.295833	0.15709	-1.88321	0.0596722
CTSF	1.94072	0.798883	0.424221	1.88318	0.0596761
LPAR5	31.9487	-0.445103	0.236522	-1.88187	0.0598536
SH3YL1	15.2534	-0.298409	0.15857	-1.88187	0.0598538
COX6C	5.36544	-0.457157	0.242948	-1.8817	0.0598763
AC068587.4	72.7576	-0.402322	0.213839	-1.88142	0.0599146
ANXA4	50.4386	-0.296903	0.157827	-1.88119	0.0599458
ATF6	116.737	0.230281	0.122603	1.87826	0.0603459
ZC3H15	16.256	0.272963	0.145352	1.87794	0.0603894
AC105345.1	1.11775	1.18441	0.630983	1.87709	0.0605052
LINC02656	2.6786	-0.873914	0.465624	-1.87687	0.0605363
CEP44	10.4386	-0.314515	0.167583	-1.87678	0.0605488
MAGED1	19.3326	0.359591	0.191648	1.87631	0.0606125
GLCCI1	57.7202	-0.264683	0.141221	-1.87425	0.0608962
KHDRBS2	20.1875	0.510267	0.272303	1.87389	0.0609455
RAB20	26.6708	0.432454	0.230839	1.8734	0.0610133
GLB1	35.3667	0.225195	0.120223	1.87314	0.0610496
AC092652.1	1.38693	1.2218	0.652391	1.87281	0.0610952
FAM210A	11.3332	0.360051	0.192289	1.87245	0.0611446
DCAF16	8.59194	-0.345284	0.1845	-1.87146	0.0612813
MAPK8	46.3095	-0.195096	0.104294	-1.87063	0.0613963
CEACAM1	4.52326	0.840095	0.449395	1.86939	0.0615687
KLHL8	24.8501	0.236222	0.126412	1.86866	0.0616696
N4BP2L2-IT2	4.38469	0.662364	0.35447	1.86861	0.0616778
AC007952.4	5.91117	-0.76452	0.409221	-1.86823	0.0617295
FAM50A	5.87825	0.465016	0.24896	1.86783	0.0617855
ADARB2	4.38165	0.813319	0.435694	1.86672	0.0619405
CARNMT1-AS1	2.13693	-0.907299	0.486069	-1.86661	0.0619566
CD163	41.1423	1.03635	0.555262	1.86642	0.0619829
PDXP	1.26115	1.20574	0.646183	1.86595	0.0620487
SLC2A8	3.28646	-0.580599	0.311244	-1.86542	0.0621231
SNAP23	31.3151	0.315091	0.168938	1.86512	0.0621641
SF3A1	4.38316	0.502691	0.269642	1.86429	0.0622813
TNPO1	54.9057	0.283651	0.152227	1.86334	0.0624144
TENM3	8.72671	-0.788559	0.423412	-1.86239	0.0625479
LIMS1	121.696	-0.215494	0.115719	-1.86221	0.0625728
ETV5	58.329	-0.340574	0.182942	-1.86165	0.0626529
GDPD1	4.89147	-0.458622	0.246394	-1.86134	0.0626963
CCDC43	2.13171	-0.80144	0.430718	-1.86071	0.0627857
FAM83H	0.541099	-1.58812	0.853985	-1.85966	0.0629336
MX1	23.0489	-0.550437	0.296011	-1.85951	0.0629543
RFX3	88.4853	0.231562	0.124529	1.85951	0.0629555
AP002807.1	1.77707	0.955218	0.513758	1.85928	0.0629879
PEMT	3.22863	-0.815259	0.438758	-1.85811	0.0631539
LSM 12.00	9.85109	-0.357668	0.192603	-1.85702	0.0633084
LRRC8D	81.9816	0.189361	0.101989	1.85669	0.0633559
ZNRF3	10.8018	-0.559101	0.301198	-1.85626	0.0634167
NOD2	3.243	0.97699	0.526338	1.8562	0.0634247
ZBTB8A	4.7968	-0.498423	0.268604	-1.8556	0.0635103
NEDD1	9.2339	0.416496	0.224534	1.85494	0.063605
RCC1L	8.30279	-0.387278	0.208788	-1.85489	0.0636126
PPA1	9.71403	0.814632	0.439353	1.85416	0.0637158
LRP10	4.25478	0.5254	0.283755	1.85159	0.0640842
TNFSF13B	24.4558	0.397707	0.214914	1.85054	0.064236
PRPF38A	4.85638	-0.493675	0.266823	-1.85019	0.0642858
UTP25	4.68915	0.524642	0.283636	1.8497	0.0643571
LINC01515	4.93163	-1.34114	0.725197	-1.84934	0.0644084
PGS1	23.9133	0.424341	0.229583	1.84831	0.0645568
RTN1	17.3917	0.606182	0.327982	1.84822	0.0645709
IGF2BP3	6.05089	-1.23616	0.669316	-1.84689	0.0647624
CASP6	2.96561	-0.597448	0.323496	-1.84685	0.0647695
CHD3	8.94402	0.561356	0.304027	1.8464	0.0648335
AC008629.1	3.40826	0.554262	0.300406	1.84504	0.0650312
LINC00649	4.48604	-0.930002	0.504211	-1.84447	0.0651145
FHAD1	8.72272	-0.665748	0.36098	-1.84428	0.0651422
ETS1	8.61939	-0.579303	0.314218	-1.84364	0.0652362
CYSLTR1	15.9251	-0.658374	0.357131	-1.84351	0.0652548
WDR74	3.45065	-0.617135	0.334788	-1.84336	0.0652761
KALRN	10.5829	-0.596989	0.324072	-1.84215	0.0654531
CCDC107	1.76165	0.897385	0.487293	1.84157	0.065538
DDX43	1.06727	2.03373	1.1044	1.84148	0.0655518
IRGM	0.889493	2.04531	1.11143	1.84025	0.0657316
TAGLN2	2.07863	0.913609	0.496574	1.83982	0.0657942
CNEP1R1	4.95248	0.533442	0.290213	1.8381	0.0660473
CEBPD	26.7452	0.533156	0.290085	1.83793	0.0660729
BCAP29	12.4575	-0.324091	0.176345	-1.83782	0.0660882
TRIP10	2.49108	0.841906	0.458513	1.83616	0.0663333
ALOX5	95.2946	0.447785	0.243902	1.83592	0.0663692
ARIH1	76.9477	0.16579	0.090359	1.83479	0.0665373
INSR	40.9479	0.413713	0.225511	1.83456	0.0665714
BRD7	17.7008	0.255915	0.139551	1.83384	0.0666775
ARRDC3	6.50673	0.550617	0.300256	1.83382	0.06668
METTL27	2.68888	-0.687576	0.375023	-1.83342	0.0667401
PLOD1	6.81119	0.593494	0.323779	1.83302	0.0667992
VAMP2	9.65396	0.391904	0.213838	1.83271	0.0668455
CAMK1D	205.66	-0.251648	0.137317	-1.8326	0.0668622
MIR155HG	1.84976	-1.1477	0.626509	-1.8319	0.0669656
PLXNA4	5.25869	0.770055	0.42061	1.83081	0.0671295
AC073342.1	1.02572	1.0012	0.547004	1.83033	0.0672003
APOBEC3G	3.65716	-0.502396	0.274526	-1.83005	0.0672423
FAM135A	115.264	0.266985	0.145902	1.8299	0.0672653
COL27A1	1.84133	1.37503	0.751775	1.82904	0.0673937
PLPP1	51.394	-0.404648	0.22128	-1.82867	0.0674493
INTS6L	21.1637	-0.27221	0.148879	-1.8284	0.0674903
WDR70	139.538	-0.147983	0.0809554	-1.82796	0.0675554
MMP2	3.53013	-0.672546	0.367992	-1.82761	0.0676083
MED27	37.27	-0.227239	0.124338	-1.82758	0.0676119
MYO6	23.8492	-0.315364	0.172567	-1.82749	0.0676263
AC090825.1	14.5754	0.342053	0.187249	1.82673	0.0677408
DHTKD1	31.7524	-0.323483	0.1771	-1.82655	0.067767
RAVER1	3.18998	0.543821	0.297731	1.82655	0.0677673
CCDC30	14.2937	0.512954	0.281094	1.82485	0.0680241
ARHGEF9	20.9638	-0.300172	0.164503	-1.82472	0.0680433
PRR3	5.50921	-0.47343	0.259607	-1.82364	0.0682066
FSD1L	7.65378	-0.422498	0.231783	-1.82282	0.0683308
CDKN2B-AS1	20.2366	-0.295363	0.162047	-1.8227	0.068349
RIC3	4.98507	-0.631185	0.346316	-1.82257	0.0683688
ELMO3	1.03279	1.05232	0.577445	1.82238	0.0683974
MFSD1	38.4305	0.292881	0.160719	1.82232	0.0684066
LPIN2	93.529	-0.251561	0.1381	-1.82159	0.068517
ABCG1	19.9484	0.539945	0.296511	1.821	0.0686074
AC010168.1	3.50243	0.661278	0.363167	1.82087	0.0686272
TLR2	143.788	0.500905	0.275124	1.82065	0.0686597
PPP4R1	29.0544	0.329857	0.181191	1.8205	0.0686831
SMAD3	59.9923	-0.339434	0.186606	-1.81899	0.0689134
SLC7A6	41.1803	-0.216906	0.119262	-1.81874	0.0689512
SERINC3	9.80115	0.353671	0.194478	1.81857	0.0689776
ANKRD36	45.6744	-0.224546	0.123488	-1.81837	0.0690074
ZNF654	29.0491	0.254109	0.139749	1.81832	0.0690148
CHST15	76.8324	0.35815	0.197011	1.81792	0.069076
KRCC1	28.5703	0.335726	0.184701	1.81768	0.0691137
BRCA2	7.56387	-0.615809	0.338829	-1.81746	0.0691463
RBM4	25.4295	0.237611	0.13076	1.81716	0.0691933
AL078604.4	7.2774	0.78069	0.429673	1.81694	0.0692265
FRRS1	6.6485	0.91745	0.50513	1.81627	0.0693296
TMOD1	16.1238	0.561131	0.308957	1.81621	0.0693378
DHRS12	7.49957	-0.512704	0.282298	-1.81618	0.0693434
AL390066.1	2.75819	0.673468	0.370838	1.81607	0.0693591
C4orf3	2.59987	0.705167	0.388334	1.81588	0.0693894
CMTR2	9.45125	-0.490765	0.270294	-1.81567	0.0694209
REL	52.1093	0.307658	0.169501	1.81508	0.069512
MTREX	35.1013	-0.176442	0.0972328	-1.81463	0.0695808
KLHL22	20.4905	-0.278438	0.153459	-1.81441	0.0696142
LINC01684	52.5635	0.550692	0.303558	1.81413	0.0696582
PRKAG1	11.3212	-0.343032	0.189247	-1.81262	0.0698909
LDLR	9.21444	-0.789433	0.435594	-1.81231	0.069938
ZNF607	1.20855	-0.924865	0.510339	-1.81225	0.0699469
CDH13	21.3406	0.652155	0.359914	1.81198	0.0699899
ACVR1B	11.6536	0.449779	0.248243	1.81185	0.0700095
ZNF143	13.6254	0.289955	0.160034	1.81183	0.0700127
NDUFAF4	2.39242	0.766453	0.423044	1.81176	0.0700237
ACY3	5.19222	-1.05087	0.580386	-1.81063	0.0701978
RNF217	35.7728	0.31504	0.173998	1.81059	0.070204
ATP6V1B2	34.2071	0.213477	0.117944	1.80999	0.0702976
ZBTB25	11.2951	0.465595	0.257247	1.80991	0.0703094
ENPP4	2.55155	0.664974	0.36743	1.8098	0.0703269
CBR4	42.8747	-0.176743	0.0976933	-1.80916	0.0704259
HIST1H4H	2.09855	1.1311	0.625257	1.80902	0.0704477
HIST1H1E	15.8883	-0.535296	0.295914	-1.80896	0.0704572
SHOC2	41.5566	0.231641	0.128225	1.80652	0.070837
AL139220.2	3.58586	-0.680214	0.376621	-1.8061	0.0709029
ZNF33B	19.1013	0.406454	0.22507	1.8059	0.0709337
NRSN2-AS1	3.40436	0.662214	0.366731	1.80572	0.0709619
MCF2L2	13.4678	-0.51519	0.285355	-1.80544	0.0710064
ITGAV	54.152	0.282495	0.15647	1.80542	0.0710085
FLOT1	30.4865	0.316783	0.175532	1.8047	0.0711223
ITPR1	65.2437	0.260861	0.144559	1.80453	0.0711488
AC022167.2	2.29613	0.681567	0.377714	1.80445	0.0711606
PHKG2	4.54347	-0.459882	0.254972	-1.80366	0.0712849
SLC2A10	1.52345	0.958141	0.53124	1.80359	0.071295
ICAM1	3.55272	0.6202	0.343886	1.8035	0.0713094
RFC3	22.8112	-0.45382	0.251641	-1.80344	0.0713194
CALCOCO1	7.15537	0.383695	0.212771	1.80332	0.0713376
FLT3LG	1.40433	0.890505	0.493858	1.80316	0.0713628
HSBP1L1	2.71505	-0.589604	0.327065	-1.80271	0.0714337
DDX39A	4.67128	0.46027	0.255323	1.80269	0.0714364
WDR66	1.62017	1.49433	0.829435	1.80162	0.0716051
NARF	14.0057	0.276847	0.15371	1.8011	0.0716865
MZT2B	3.93061	-0.525412	0.291743	-1.80094	0.0717123
CFLAR	91.1754	0.20952	0.116341	1.80091	0.0717175
PAF1	0.981694	0.990054	0.549759	1.80089	0.0717208
WDR37	50.7692	-0.213019	0.118303	-1.80062	0.0717634
WIPF1	105.759	0.183103	0.101722	1.80003	0.0718552
TIGD4	4.5777	-0.655883	0.364399	-1.7999	0.0718757
LRRFIP2	30.6875	0.230244	0.127945	1.79955	0.071931
C1QC	26.3995	0.509562	0.283341	1.7984	0.0721129
THSD7A	6.01612	-0.627742	0.349135	-1.79799	0.072178
RUFY3	64.9919	0.219793	0.122247	1.79794	0.0721858
LINC02306	4.9787	-1.03143	0.573711	-1.79782	0.072206
CAMKMT	80.6184	0.260039	0.144664	1.79754	0.0722498
TAF4	17.0658	-0.266373	0.148234	-1.79697	0.0723396
CD81	20.3239	0.272278	0.151564	1.79645	0.0724226
LRRCC1	4.03961	-0.532072	0.296227	-1.79617	0.0724682
ADGRG6	14.1478	-0.486238	0.270753	-1.79587	0.0725152
AC025539.1	4.15211	-0.946907	0.527316	-1.79571	0.0725402
FMO4	5.10633	-0.466494	0.260022	-1.79405	0.0728047
SAMD4A	72.473	0.325654	0.181587	1.79338	0.0729117
ADI1	2.96294	-0.546386	0.304772	-1.79277	0.0730095
GJA1	1.97778	0.841249	0.469395	1.7922	0.0731007
FAM155A	28.7791	-0.508626	0.283928	-1.79139	0.073231
P4HA1	70.0874	0.422578	0.235932	1.7911	0.0732776
MGAT1	28.1036	0.440594	0.246082	1.79043	0.0733841
AC008759.3	0.994313	1.14317	0.638769	1.78964	0.0735119
SLC38A2	32.2401	0.268918	0.150267	1.7896	0.0735176
C2orf88	2.51482	0.773649	0.432303	1.7896	0.0735187
OAS1	10.6237	-0.531456	0.29702	-1.78929	0.0735678
NOP14	5.10711	0.442866	0.247572	1.78884	0.0736409
BMS1	9.95448	-0.38495	0.215212	-1.7887	0.0736626
MBD4	16.8932	-0.279037	0.156019	-1.78848	0.0736985
RAP1A	142.683	0.202523	0.113262	1.78808	0.0737624
RABL3	4.23835	-0.552909	0.309222	-1.78806	0.0737659
PRKCE	74.8348	0.370978	0.207516	1.78771	0.0738235
LRRC36	1.32602	-1.58434	0.886347	-1.7875	0.0738573
FTX	307.751	0.129803	0.0726248	1.78731	0.073888
SCIN	87.6509	0.612801	0.343047	1.78635	0.0740429
RSRC1	91.123	0.144474	0.0808855	1.78615	0.0740743
SHISA5	5.48185	0.480775	0.269182	1.78606	0.07409
PTPN2	82.8795	0.44483	0.249157	1.78534	0.0742058
WDR47	8.67887	-0.32513	0.182141	-1.78504	0.0742542
BCOR	14.4289	-0.307094	0.172086	-1.78454	0.0743362
RC3H1	60.1563	-0.157854	0.0884792	-1.78408	0.0744108
HSPA4	22.2256	0.3495	0.195919	1.7839	0.0744398
AL158832.2	3.62828	-0.69815	0.391405	-1.7837	0.0744722
ADAT2	6.87805	-0.428883	0.24045	-1.78367	0.0744772
MXD1	5.11367	0.434903	0.243877	1.78329	0.0745389
FANCE	0.713161	1.5482	0.868227	1.78317	0.0745587
PRAM1	57.4062	0.387905	0.217602	1.78263	0.074646
ERGIC1	34.4831	0.289835	0.162602	1.78248	0.0746708
LXN	1.83739	-0.751616	0.421687	-1.7824	0.0746841
ANKRD33B	2.92572	1.17856	0.66157	1.78145	0.0748389
KPNA4	36.4982	0.199774	0.112166	1.78105	0.0749043
NOD1	17.0362	-0.311309	0.174858	-1.78035	0.0750182
LINC01268	28.1952	-0.482043	0.270766	-1.78029	0.0750279
CARHSP1	3.63898	0.680525	0.382277	1.78019	0.0750446
MT-ND4	51.8094	0.680754	0.382696	1.77884	0.0752661
SPRED1	164.623	-0.218415	0.122789	-1.77879	0.0752736
PDE9A	34.824	-0.353737	0.198884	-1.77861	0.0753043
CCDC191	6.56992	-0.490754	0.275935	-1.77851	0.0753197
ERCC6L2	44.063	-0.189507	0.106579	-1.77809	0.0753886
PVR	4.35311	0.571683	0.321554	1.77787	0.0754246
MICALL2	1.82226	-0.936635	0.527056	-1.77711	0.0755508
AL359220.1	2.18484	0.843531	0.474853	1.77641	0.0756661
MAP11	2.22971	0.693245	0.390252	1.7764	0.0756666
ETNK1	56.7331	-0.20765	0.116901	-1.77628	0.0756863
NSD1	90.0828	-0.12429	0.0699742	-1.77622	0.0756966
ELMSAN1	24.0353	-0.211903	0.119303	-1.77618	0.0757039
DNER	4.55452	-0.92616	0.521467	-1.77607	0.0757221
WWOX	302.587	-0.156939	0.08839	-1.77553	0.0758106
PRDM4	7.43192	-0.433232	0.244117	-1.77469	0.0759489
PCGF6	8.58134	-0.401205	0.226074	-1.77466	0.0759537
RSU1	32.4674	-0.219784	0.123863	-1.77441	0.0759953
AC022146.2	0.982305	0.990945	0.558579	1.77404	0.0760558
RASAL2	166.883	-0.202635	0.114243	-1.77372	0.0761097
WDR91	14.4085	-0.453867	0.255894	-1.77365	0.0761205
ATAD5	10.3628	-0.495453	0.27974	-1.77112	0.0765411
TRIO	231.36	-0.144685	0.0816977	-1.77098	0.0765646
RCAN2	3.28754	-0.931698	0.526151	-1.77078	0.0765969
C16orf70	16.7741	-0.279914	0.158079	-1.77072	0.0766069
SVIP	3.20916	0.62797	0.354749	1.77018	0.0766968
LRRK1	163.572	-0.282177	0.159431	-1.7699	0.0767446
AL078459.1	4.56836	-0.610743	0.345099	-1.76976	0.0767674
LIMK2	32.2743	0.614912	0.347516	1.76945	0.0768192
GMCL1	8.96739	-0.381715	0.215756	-1.7692	0.0768607
PSMD2	5.31704	-0.546192	0.308784	-1.76884	0.0769198
EXOC7	9.67388	-0.294481	0.166488	-1.76878	0.0769298
CYTH1	76.001	0.275015	0.155524	1.76831	0.0770084
OSGEP	12.6188	-0.365271	0.206594	-1.76806	0.0770515
UBAC2	97.1961	-0.198691	0.112379	-1.76803	0.0770551
NFYB	4.07528	-0.500223	0.282927	-1.76803	0.0770562
MNDA	18.4012	-0.493585	0.279305	-1.76719	0.0771962
PUDP	24.4693	-0.356545	0.201864	-1.76626	0.0773527
RAPGEF6	128.483	-0.243545	0.137891	-1.76621	0.0773601
CYB5R4	41.3245	0.182789	0.103525	1.76565	0.0774538
LMNB1	8.80089	0.756401	0.428429	1.76552	0.0774758
ABHD15	3.25159	0.573262	0.324925	1.76429	0.0776826
STK10	68.2205	-0.237148	0.134423	-1.76419	0.0776992
DPP4	2.42998	-1.11884	0.634269	-1.76398	0.0777354
SHMT1	18.3669	0.307126	0.174126	1.76381	0.0777632
CORO1C	36.1999	0.262995	0.149116	1.76369	0.0777843
PDE7A	32.5033	-0.205801	0.116728	-1.76307	0.0778882
SPIRE1	40.9692	-0.235491	0.133586	-1.76283	0.0779285
HUS1	7.05844	0.382114	0.216766	1.7628	0.0779343
TUBG2	3.32792	-0.523279	0.296939	-1.76224	0.0780285
MTRNR2L8	3.9229	1.13301	0.642972	1.76215	0.0780439
RNF115	40.5279	-0.177735	0.10089	-1.76166	0.0781261
TLN1	23.4825	-0.230591	0.131012	-1.76007	0.0783958
ZDHHC13	10.3996	-0.321849	0.182901	-1.75969	0.07846
LIPE	1.37535	-0.817484	0.464811	-1.75874	0.0786209
ERMN	1.52102	-0.949605	0.539964	-1.75865	0.0786377
ACSM5	14.5888	-0.469472	0.267168	-1.75722	0.0788802
SCRG1	0.514769	1.77733	1.01145	1.75722	0.0788807
ABL1	71.6767	-0.149869	0.0852889	-1.7572	0.0788846
SUN1	16.5837	-0.287137	0.16342	-1.75705	0.0789097
PDE3A	3.51083	0.716271	0.407745	1.75666	0.0789754
DCBLD1	4.55469	0.452301	0.257533	1.75628	0.0790402
PGGHG	8.70775	0.415156	0.236392	1.75622	0.0790503
FAM98B	6.1495	-0.440712	0.251097	-1.75515	0.0792341
CCDC18	21.1367	0.318963	0.181874	1.75376	0.0794717
ZSCAN5A	18.0018	-0.229819	0.131046	-1.75373	0.079476
IFRD1	16.9609	-0.303449	0.173103	-1.753	0.0796023
CDK6	91.8522	0.312247	0.178136	1.75286	0.0796267
NIBAN1	61.6092	0.569595	0.324967	1.75278	0.0796398
LYRM2	6.32794	-0.398709	0.22749	-1.75264	0.0796633
MLF 1.00	4.20126	-0.568738	0.324654	-1.75183	0.0798032
SNTB1	3.03533	0.893927	0.510342	1.75162	0.0798386
ADA2	18.0022	-0.399654	0.228224	-1.75115	0.0799206
KDM5B	13.4131	0.363876	0.20784	1.75075	0.0799886
PAICS	5.35652	0.634731	0.36258	1.7506	0.0800153
NDRG3	19.2335	-0.281914	0.16109	-1.75004	0.0801115
SLC9C2	1.07443	-1.6829	0.962202	-1.74901	0.0802897
LRP1B	31.6656	-0.509847	0.291545	-1.74878	0.0803296
GPR155	28.5831	0.51265	0.293207	1.74842	0.0803912
KIFAP3	13.5974	-0.333238	0.190642	-1.74798	0.0804681
AC079193.2	2.95806	0.696899	0.398742	1.74774	0.0805082
CTDNEP1	4.50883	-0.476854	0.272958	-1.74699	0.0806392
STK24	44.0478	-0.229609	0.131479	-1.74635	0.0807502
C1orf162	14.178	0.546901	0.313175	1.74631	0.0807571
UBA3	25.4563	0.228837	0.131102	1.74549	0.0809
GAK	65.0816	-0.294862	0.168996	-1.74479	0.0810214
TTYH1	1.11165	1.00055	0.573611	1.7443	0.0811062
CPNE8	14.4662	0.544582	0.31236	1.74344	0.0812567
ALDH18A1	5.32108	-0.47528	0.27291	-1.74153	0.0815911
NIPA2	15.5256	-0.301908	0.173419	-1.74091	0.0816986
RPTOR	60.926	-0.176813	0.101605	-1.74019	0.081825
IFIT3	3.60092	-0.857267	0.492702	-1.73993	0.0818717
AC005165.1	17.2965	-0.462026	0.26572	-1.73877	0.082076
WAC-AS1	7.21249	-0.414442	0.238355	-1.73876	0.0820774
ARMC9	4.296	-0.641479	0.368963	-1.7386	0.0821053
TCEAL4	4.5391	0.464558	0.267257	1.73824	0.0821677
DDX50	18.3169	-0.241571	0.13898	-1.73817	0.0821807
AC090578.1	2.82467	-0.712093	0.409698	-1.73809	0.0821943
ULK2	51.1796	-0.26747	0.153895	-1.738	0.0822101
AC008875.3	1.86126	0.725735	0.417608	1.73784	0.0822391
PCSK1N	1.67334	0.902691	0.519435	1.73783	0.08224
NCK1	44.6372	-0.180672	0.103979	-1.73757	0.0822858
CYB561A3	3.64865	-0.604713	0.348112	-1.73712	0.082366
SYN1	1.87132	0.922196	0.530892	1.73707	0.0823748
MTERF1	22.101	-0.299723	0.172557	-1.73695	0.0823955
PFN2	0.992528	1.08407	0.624143	1.73688	0.0824076
EIF3I	2.04514	0.722619	0.416078	1.73674	0.0824332
PHLDB1	1.88277	0.942946	0.543005	1.73653	0.0824697
ARHGAP32	66.0375	-0.248346	0.143025	-1.73639	0.0824953
FECH	7.92243	-0.332123	0.191332	-1.73585	0.0825906
FAM216A	8.23071	-0.485864	0.279924	-1.7357	0.0826165
PACRG	4.43761	0.600563	0.346163	1.73492	0.0827556
CCS	6.81268	-0.474742	0.273663	-1.73477	0.0827817
RAD54L2	21.4362	-0.26042	0.150138	-1.73454	0.0828223
AL157400.3	3.81597	0.734137	0.423303	1.73431	0.0828634
ZNF704	6.02649	-0.507355	0.292548	-1.73426	0.0828713
AL110114.1	7.84414	-0.415288	0.239523	-1.73381	0.0829513
TACO1	1.27766	0.89344	0.515371	1.73359	0.0829914
ARPC5	13.547	0.255053	0.147158	1.73319	0.0830615
HIST2H2AA4	4.01194	-0.776737	0.448254	-1.73281	0.0831302
NSUN4	8.60829	-0.430841	0.248654	-1.73269	0.0831503
LINC00558	3.51651	0.937128	0.540876	1.73261	0.0831646
TTC39C	13.9121	-0.421585	0.243345	-1.73246	0.0831915
ALOX12-AS1	33.5614	-0.393094	0.22691	-1.73238	0.0832056
KDM3B	43.7468	-0.195255	0.112766	-1.7315	0.0833626
SNAPC4	6.11667	-0.408675	0.23632	-1.72933	0.0837506
GPD2	52.1462	0.235196	0.136015	1.72919	0.0837744
PNKD	8.11374	0.497069	0.28752	1.72882	0.0838419
C4orf33	4.84032	-0.466936	0.270141	-1.72849	0.0839012
SHCBP1	3.118	-0.824377	0.47697	-1.72836	0.0839235
EPS15L1	33.5962	-0.170831	0.098871	-1.72782	0.0840204
DENND5A	69.8033	0.148378	0.0858764	1.72781	0.0840219
TCEAL3	2.90253	0.533815	0.308984	1.72764	0.0840519
CPEB4	68.2007	0.381658	0.220932	1.72749	0.0840792
MYO18A	29.5415	-0.275373	0.159412	-1.72743	0.0840903
INPP5A	12.2287	-0.418734	0.24244	-1.72716	0.0841386
RNASEK	7.51691	-0.414154	0.23982	-1.72694	0.0841787
SETD5	75.0297	0.164457	0.0952766	1.7261	0.0843287
C1QA	19.2735	0.351599	0.203801	1.72521	0.0844896
ZNF528	5.51232	-0.439577	0.25481	-1.72511	0.084507
ATG14	13.6136	-0.282589	0.163834	-1.72485	0.084554
AL034417.4	1.19701	1.04234	0.604491	1.72432	0.0846496
TCEAL1	2.28324	0.676147	0.392168	1.72413	0.0846851
AP000812.1	1.74704	1.13472	0.658451	1.72331	0.084832
SFMBT2	757.038	-0.390668	0.226702	-1.72326	0.0848407
ATP5MG	7.57966	0.408132	0.236852	1.72315	0.0848611
PELI1	134.598	0.28586	0.165918	1.7229	0.0849061
STRIP1	9.13899	0.328243	0.190604	1.72212	0.085048
FSTL4	2.87163	-1.02484	0.595106	-1.72211	0.0850489
ZNF274	7.7684	0.366436	0.21279	1.72206	0.0850594
STARD9	15.9893	0.309076	0.179481	1.72205	0.0850606
SEMA6B	5.23936	0.657803	0.382422	1.7201	0.0854147
RPN2	22.2816	-0.228602	0.132953	-1.71942	0.0855371
GSDMD	4.33112	0.55143	0.320738	1.71925	0.085568
SGO1-AS1	19.7758	0.415626	0.241808	1.71883	0.0856453
MON1A	1.64266	-0.91062	0.529797	-1.71881	0.0856493
HEBP2	5.44307	-0.507181	0.295192	-1.71814	0.0857706
LPXN	29.6781	-0.346141	0.201492	-1.71788	0.0858177
LBH	0.950522	-0.970119	0.564799	-1.71763	0.0858633
TEX30	1.0373	-0.954527	0.555783	-1.71745	0.0858978
RSBN1	12.4028	0.317627	0.185003	1.71688	0.0860018
AC015923.1	3.35561	0.606762	0.353471	1.71658	0.0860557
SLC22A18	4.57664	-0.555695	0.323766	-1.71635	0.0860986
IFITM2	2.81357	0.689694	0.401841	1.71633	0.0861008
SLC30A5	11.7714	-0.348236	0.202908	-1.71623	0.0861199
PSTPIP1	3.17541	0.765454	0.446206	1.71547	0.086259
GLRX3	14.8232	0.254325	0.148371	1.71411	0.086509
AC108047.1	2.95775	0.807677	0.471255	1.71389	0.0865494
LSM 7.00	6.36972	0.53329	0.311288	1.71317	0.086681
CASC2	2.78483	-0.782516	0.456788	-1.71308	0.0866975
ARHGAP35	86.66	-0.205066	0.119716	-1.71293	0.0867245
CCDC85A	5.47833	-0.673248	0.393143	-1.71247	0.0868092
METTL7A	22.6539	0.454077	0.265233	1.71199	0.0868976
TMEM163	161.129	0.838857	0.490036	1.71183	0.0869284
ST14	5.47717	1.00712	0.588441	1.71151	0.0869876
PTPA	8.58728	0.370175	0.216409	1.71054	0.0871665
MT-ND4L	6.80641	0.727327	0.425217	1.71048	0.0871763
RGS10	82.0062	-0.297869	0.174144	-1.71048	0.0871777
RNF103	4.82803	-0.432339	0.252828	-1.71001	0.0872633
EVA1C	16.6098	0.53881	0.315204	1.7094	0.087376
TLE3	29.1515	-0.397574	0.232616	-1.70914	0.0874247
ZFPM2-AS1	72.8952	-0.630932	0.369544	-1.70733	0.087761
IL3RA	9.36044	-0.490597	0.287358	-1.70727	0.0877719
NFE2L1	11.9522	0.301772	0.176773	1.70712	0.0877997
MICALL1	4.18105	0.60905	0.357013	1.70596	0.0880156
PKP4	24.6159	-0.324553	0.190266	-1.70579	0.088048
LINC02627	3.73451	-0.87228	0.511482	-1.7054	0.0881205
MKNK2	5.41664	0.481108	0.282121	1.70533	0.0881333
MSN	61.6192	0.232446	0.136325	1.70508	0.0881789
ANKRD11	204.708	-0.169052	0.0991465	-1.70508	0.0881802
XRRA1	19.225	0.341358	0.200329	1.70399	0.088383
LIPG	9.80379	-0.780223	0.457967	-1.70367	0.0884433
LTC4S	10.3231	-0.65823	0.386501	-1.70305	0.0885595
ZNF662	2.18057	-0.661798	0.388677	-1.7027	0.0886248
FGFR1	6.83234	0.706381	0.414865	1.70267	0.088629
ERGIC3	5.06937	-0.487149	0.286177	-1.70226	0.0887058
RALB	11.063	-0.375441	0.220724	-1.70095	0.0889516
SOCS6	108.547	-0.434258	0.255457	-1.69992	0.0891453
LINC00847	2.75473	0.553463	0.325638	1.69963	0.0892007
LRBA	116.124	0.12187	0.0717126	1.69942	0.0892394
ZNF423	3.80089	-0.690886	0.40655	-1.69939	0.089246
HP1BP3	89.7215	0.262932	0.154763	1.69894	0.0893303
AC012150.1	46.0228	0.557103	0.327913	1.69893	0.0893317
CCDC84-DT	1.76205	-0.881532	0.519026	-1.69844	0.0894254
BCORL1	6.21375	0.37431	0.220419	1.69818	0.0894747
NR1H3	2.73644	0.646056	0.380596	1.69748	0.0896052
DUSP6	2.38028	-0.562144	0.331217	-1.69721	0.0896574
AL391840.1	1.48687	-1.12163	0.660904	-1.69712	0.0896746
AL079338.1	4.48653	1.30795	0.770805	1.69686	0.0897226
ENC1	4.40825	-0.503362	0.296733	-1.69635	0.0898203
RASSF8	164.151	0.328371	0.193597	1.69616	0.0898556
AL590560.3	0.818006	-1.069	0.630374	-1.69582	0.0899202
KIAA1328	57.8962	-0.16414	0.0967934	-1.69577	0.0899288
SUN2	6.98155	0.376435	0.221985	1.69577	0.0899298
APBA1	73.7093	-0.285188	0.168177	-1.69576	0.0899318
HEATR1	18.0934	-0.279341	0.16475	-1.69554	0.0899725
PARP10	5.70083	0.518286	0.305696	1.69543	0.0899942
PIM1	9.34295	0.838818	0.494795	1.69528	0.0900214
CAMK2N1	4.2493	0.532943	0.314376	1.69524	0.0900299
UPF3A	20.5752	-0.280361	0.165428	-1.69477	0.0901197
IL17RA	78.383	0.220682	0.130232	1.69454	0.0901634
SIL1	51.8731	-0.220255	0.129984	-1.69448	0.0901749
SNX11	5.666	-0.521681	0.307964	-1.69397	0.0902715
CBLL1	4.98599	-0.47059	0.277832	-1.6938	0.090304
BTBD11	5.23801	0.704167	0.415856	1.69329	0.0903995
LAIR1	27.7138	0.340171	0.200906	1.69318	0.0904209
AC005699.1	13.9784	-0.930516	0.54975	-1.69262	0.0905283
AKNA	47.4784	0.253623	0.149893	1.69204	0.0906392
RABL2A	4.90872	-0.402761	0.238065	-1.69181	0.0906824
FASTKD2	8.38207	-0.345572	0.204269	-1.69175	0.0906933
PCF11	36.1896	-0.174457	0.103162	-1.6911	0.090818
CLN8	23.0583	0.365347	0.216166	1.69012	0.0910043
MBOAT7	9.06107	0.545468	0.322745	1.69009	0.0910104
MFSD4B	34.9746	0.264575	0.156611	1.68937	0.0911476
TATDN2	9.91374	0.288935	0.17105	1.68918	0.0911846
MT-ND2	36.7611	0.553349	0.327744	1.68836	0.091343
SGK3	91.6141	-0.170152	0.100787	-1.68823	0.0913671
P2RX7	71.8568	0.323101	0.191401	1.68809	0.0913949
C6orf62	56.5744	-0.221153	0.131023	-1.6879	0.0914311
CCL3	3.5158	-1.92328	1.13948	-1.68786	0.091439
AL138756.1	3.17519	0.903296	0.535178	1.68784	0.0914417
MACF1	213.622	-0.161018	0.0954147	-1.68756	0.0914967
PARP14	99.0427	-0.247284	0.146548	-1.68739	0.0915277
STIMATE	18.0284	-0.244286	0.144814	-1.6869	0.0916232
FAXDC2	3.82101	-0.663801	0.393607	-1.68646	0.0917076
CLN6	8.25421	-0.391884	0.232522	-1.68537	0.0919181
DNAJB4	2.64069	0.678245	0.402533	1.68494	0.092
ZDHHC9	2.12105	0.651317	0.38666	1.68447	0.0920909
DHX57	13.9368	-0.329287	0.195506	-1.68428	0.0921278
NOMO1	5.6634	-0.420365	0.249618	-1.68403	0.0921755
MAGI3	43.4225	-0.203044	0.120595	-1.68369	0.0922425
SLC12A6	41.2968	0.197148	0.117098	1.68361	0.092257
PLAG1	27.8042	0.25486	0.151488	1.68238	0.0924947
TNFRSF1A	27.0756	0.286401	0.170243	1.68231	0.092509
TTC7A	137.505	-0.304062	0.180746	-1.68226	0.0925183
NR3C1	84.2285	-0.161638	0.0961046	-1.68189	0.0925897
AC064807.1	4.74117	0.536088	0.318809	1.68153	0.0926595
PAQR8	4.30831	-0.492548	0.29301	-1.68099	0.0927639
PIK3IP1-AS1	5.66735	0.552813	0.328921	1.68069	0.0928241
ATRNL1	15.2212	-0.480034	0.285619	-1.68068	0.0928255
AC087672.2	9.35302	0.546215	0.325206	1.6796	0.0930359
CCDC117	4.54861	0.471654	0.280832	1.67949	0.0930564
CCSER1	16.4667	-0.454362	0.270612	-1.67902	0.0931484
KDM5C	9.32759	0.323265	0.192541	1.67894	0.093163
HIPK3	59.635	0.219324	0.130652	1.67868	0.0932139
AC026979.4	1.49341	0.684269	0.407662	1.67852	0.0932458
AC005532.1	1.54321	0.844025	0.502869	1.67842	0.0932656
RAD50	29.6524	-0.173941	0.103688	-1.67755	0.0934349
SDCBP	25.2199	0.441485	0.263184	1.67748	0.0934491
RPS28	19.9592	0.373167	0.222514	1.67705	0.093532
ITGB1-DT	1.71263	0.965347	0.575797	1.67654	0.0936323
SNTB2	5.55791	0.521553	0.311164	1.67614	0.0937113
TXNDC5	4.81568	-0.50665	0.302385	-1.67551	0.0938336
BST2	8.16222	0.459677	0.274364	1.67543	0.0938502
GABRA3	2.62658	-0.993098	0.592845	-1.67514	0.0939071
ZNF121	11.4765	0.331068	0.197666	1.67489	0.0939554
CA11	1.79981	0.744592	0.444568	1.67487	0.0939605
CCDC81	0.941224	1.14706	0.685081	1.67434	0.0940643
OSBPL8	65.0107	0.232292	0.13896	1.67165	0.0945936
CLN5	5.0819	-0.446823	0.267298	-1.67163	0.094598
ADAMTS17	26.8455	-0.495846	0.296631	-1.6716	0.0946041
PFKP	10.6231	0.602385	0.360619	1.67042	0.0948369
PPP4R2	29.6104	0.173967	0.104155	1.67028	0.0948644
AAAS	3.078	-0.585284	0.350568	-1.66953	0.0950128
ARMH1	4.3416	0.488751	0.292778	1.66935	0.0950473
CARS2	22.191	-0.222084	0.133077	-1.66884	0.0951491
MAPK4	1.04106	-0.945529	0.566622	-1.66871	0.0951746
AMDHD2	3.74756	0.520767	0.312111	1.66853	0.0952102
C1orf112	18.5122	-0.410767	0.246192	-1.66848	0.0952208
CCDC84	20.6391	-0.288417	0.172871	-1.6684	0.095237
AC023590.1	1.30115	0.942676	0.565222	1.6678	0.0953559
AC018362.1	6.75856	0.406858	0.243955	1.66776	0.0953641
RPS17	5.40416	0.631218	0.378686	1.66687	0.0955409
EMP2	5.46119	0.884703	0.53078	1.6668	0.0955547
SIDT2	5.46589	0.457851	0.274734	1.66653	0.0956088
GPR183	29.0925	-0.546971	0.328221	-1.66647	0.09562
CNGA1	3.42572	-0.858949	0.515513	-1.6662	0.0956731
PIGO	1.9499	-0.625896	0.375666	-1.6661	0.0956944
RHOXF1-AS1	0.996574	1.57268	0.943982	1.66601	0.0957119
AC002310.1	1.23415	0.861004	0.516874	1.66579	0.095755
ILK	6.10327	0.361518	0.217061	1.66551	0.0958103
WDR83	1.7179	0.688182	0.413451	1.66448	0.0960159
PAX8-AS1	11.7794	0.795617	0.478062	1.66426	0.0960613
ZNF770	5.44064	0.520658	0.312853	1.66423	0.0960669
TMEM173	5.42173	-0.400387	0.240615	-1.66401	0.0961102
RTCB	18.9812	-0.235212	0.141376	-1.66373	0.0961667
JADE2	17.3795	0.329773	0.198263	1.66331	0.0962499
PAPOLG	24.1695	0.382346	0.22987	1.66331	0.0962507
SKAP2	195.538	0.283836	0.170714	1.66265	0.0963831
SELENOW	6.81259	0.424509	0.25533	1.66259	0.0963952
AC114763.1	20.4302	0.342003	0.205716	1.6625	0.0964134
EFNB2	3.09282	-0.771174	0.463877	-1.66245	0.0964221
NFAT5	86.0408	0.184474	0.111027	1.66153	0.0966079
AC073389.2	1.95703	-0.699164	0.420803	-1.6615	0.0966128
DNASE1	16.3109	0.311433	0.187585	1.66023	0.0968684
MMP28	2.40557	-0.991056	0.596962	-1.66017	0.096881
TMEM9	1.73103	-0.733405	0.442	-1.65929	0.0970582
PXK	17.1524	0.303165	0.182763	1.65879	0.0971582
LTN1	19.9114	-0.250568	0.151132	-1.65794	0.0973297
POLR2F	5.81526	0.452512	0.273066	1.65715	0.0974884
TRIM14	19.7449	0.339497	0.204874	1.6571	0.0974987
VMP1	84.875	0.306498	0.184967	1.65705	0.0975102
ZNF337-AS1	5.16569	0.42483	0.256445	1.65661	0.0975977
FBXL17	113.899	0.129214	0.0780375	1.6558	0.0977627
CNIH3	13.2093	-0.372276	0.224867	-1.65554	0.097815
PI4KB	19.3833	-0.287847	0.173873	-1.6555	0.0978222
CACNB4	107.802	-0.436903	0.264111	-1.65424	0.0980782
UBA1	10.1162	0.279862	0.169194	1.65409	0.0981097
TP53BP2	14.2757	-0.31124	0.188239	-1.65343	0.0982429
FAM207A	2.9024	0.563717	0.340995	1.65315	0.0982994
XYLB	12.4537	-0.327406	0.198098	-1.65275	0.0983817
RAB40B	3.95626	-0.591806	0.358142	-1.65244	0.0984459
ZNF844	3.41198	-0.601034	0.363826	-1.65198	0.0985382
CISD1	3.04139	0.624609	0.378348	1.65089	0.0987618
MPRIP	42.6405	0.26533	0.160731	1.65077	0.0987847
POLD3	11.1088	0.375231	0.227327	1.65062	0.0988154
ZNF367	2.72993	-0.644562	0.390551	-1.65039	0.0988626
SH3GL1	19.0838	-0.330527	0.200275	-1.65037	0.0988676
ZNF106	56.0582	0.183375	0.111177	1.6494	0.0990665
BMPR1A	59.9417	0.197509	0.119748	1.64938	0.0990708
SAMSN1	110.885	-0.421194	0.255443	-1.64887	0.0991733
FLII	4.75908	0.391889	0.237784	1.64809	0.0993349
LINC02641	4.01014	0.540449	0.327961	1.64791	0.0993719
KIRREL3	12.8534	-0.556309	0.337594	-1.64786	0.0993809
MSH5	8.46115	-0.458931	0.278564	-1.64749	0.0994569
ARHGEF18	20.1753	-0.229168	0.139147	-1.64694	0.09957
PRUNE2	8.159	-0.62776	0.381235	-1.64665	0.0996302
FCGR2A	38.0001	0.396793	0.240977	1.6466	0.09964
VRK3	8.11179	-0.315656	0.191807	-1.64569	0.0998267
CEPT1	29.0285	0.237693	0.144495	1.64499	0.0999716
LTBR	12.6966	0.349068	0.212205	1.64496	0.0999785
CCDC120	0.969693	0.867786	0.527551	1.64493	0.0999838
RAB11FIP2	17.8823	0.239702	0.145749	1.64462	0.100048
VMA21	2.26772	0.679943	0.413689	1.64361	0.100257
PNPLA2	4.68556	0.525198	0.319594	1.64333	0.100315
ZNF639	2.77043	0.547836	0.33343	1.64303	0.100377
AC073529.1	12.2832	-0.463866	0.282366	-1.64278	0.100428
TRIM5	5.99036	0.409864	0.249588	1.64216	0.100557
DPP3	2.83045	-0.572058	0.348394	-1.64199	0.100593
AHCYL1	18.8895	-0.252212	0.153702	-1.64092	0.100815
AC147651.1	1.01921	0.97938	0.596872	1.64085	0.100828
VPS45	39.8518	-0.167691	0.10222	-1.6405	0.100901
PSRC1	3.47267	0.500101	0.30486	1.64043	0.100916
TGFB2	3.97851	0.684116	0.417148	1.63999	0.101008
THUMPD3-AS1	19.4815	0.313396	0.191106	1.6399	0.101025
DSTN	8.10633	-0.366924	0.223781	-1.63965	0.101078
ADRM1	2.55163	0.747596	0.45604	1.63932	0.101147
RAP1B	71.9833	0.183164	0.111733	1.6393	0.10115
ELP2	20.5451	0.250064	0.152555	1.63917	0.101177
RNFT1	9.20791	-0.337945	0.206168	-1.63917	0.101178
ARHGAP44	2.39293	-0.716681	0.437222	-1.63917	0.101178
PCGF5	19.5468	0.265922	0.162314	1.63832	0.101356
TRAK1	99.6512	-0.162602	0.0992882	-1.63768	0.101488
DHX34	14.3913	0.323921	0.197916	1.63666	0.101702
RNF4	19.6644	-0.225819	0.137995	-1.63643	0.10175
RHOBTB3	9.40874	0.475831	0.290798	1.63629	0.101779
CCDC112	15.4546	0.315695	0.192949	1.63616	0.101807
WASF1	3.83774	0.603499	0.368863	1.63611	0.101817
HECW1	3.19844	-0.765363	0.467917	-1.63568	0.101907
RYK	31.4925	0.240378	0.146969	1.63557	0.10193
AIDA	40.9108	0.33889	0.207217	1.63543	0.101958
AP002433.2	1.61049	0.828556	0.506706	1.63518	0.102011
RIDA	2.73933	-0.526693	0.322263	-1.63436	0.102184
SGSM2	11.0273	-0.325612	0.199271	-1.63402	0.102255
MAN1C1	44.1302	-0.292557	0.179162	-1.63292	0.102485
GPCPD1	79.7396	-0.240832	0.147554	-1.63216	0.102646
SYNDIG1	495.974	-0.453342	0.277904	-1.63129	0.102829
CC2D2A	5.98639	-0.452913	0.277645	-1.63127	0.102834
DLG5	3.27803	-0.605346	0.371096	-1.63124	0.10284
ELAVL4	11.9525	-0.552832	0.339037	-1.63059	0.102976
CPSF6	38.9609	0.207926	0.127546	1.63021	0.103058
TAS2R4	2.43367	0.645677	0.396188	1.62973	0.10316
DCTN5	8.09206	-0.345752	0.212187	-1.62947	0.103213
OXCT1	12.5928	-0.339811	0.208553	-1.62937	0.103234
PTPN7	3.55239	0.717615	0.44047	1.6292	0.10327
C17orf67	13.5746	0.425746	0.261326	1.62918	0.103276
COL4A1	5.03742	-1.16759	0.716783	-1.62894	0.103327
C12orf76	16.8153	-0.377254	0.231678	-1.62835	0.10345
RILP	0.678271	1.47927	0.909117	1.62714	0.103706
AC113370.1	3.55846	-1.01982	0.626844	-1.62691	0.103757
PLS1	7.1028	0.387547	0.238306	1.62626	0.103895
AIMP2	3.93577	0.462701	0.284545	1.62611	0.103926
TBRG4	2.54329	-0.581656	0.357736	-1.62594	0.103963
ABCG2	10.4383	-0.445879	0.274254	-1.62579	0.103994
TYW3	5.71188	-0.346613	0.213283	-1.62513	0.104135
IDH3B	1.86579	0.67812	0.41744	1.62447	0.104275
RASL10A	2.98021	-0.787012	0.484638	-1.62392	0.104393
TK2	12.6555	-0.341234	0.210168	-1.62363	0.104455
MAP2K7	7.79652	0.347207	0.213884	1.62334	0.104516
RABGAP1L	184.258	-0.107209	0.0660453	-1.62326	0.104533
SMURF1	73.216	-0.229523	0.141425	-1.62293	0.104605
ANKRD13D	22.2922	0.226273	0.139464	1.62245	0.104708
CBX5	15.1322	0.279193	0.172092	1.62235	0.104729
ZNF608	15.779	-0.434332	0.267726	-1.6223	0.104739
[truncated: 18,623 more rows]

## Sheet: Astrocyte
gene_id	baseMean	log2FoldChange	lfcSE	stat	pvalue
[truncated: 19,028 more rows]

[truncated: 5 more sheets: PVMP, Oligodendrocyte, OPC, Glut Neuron, GABA Neuron]
