# Supplementary material for: Endothelial TDP-43 depletion disrupts core blood–brain barrier pathways in neurodegeneration
Source: Nat Neurosci. 2025 Mar 14;28(5):973–84. doi: 10.1038/s41593-025-01914-5 (PMC12081287; doi:10.1038/s41593-025-01914-5)
Supplement: Supplementary file 6 — Pseudobulk analysis of ALS donors compared to unaffected old donors by cell type. [file 41593_2025_1914_MOESM6_ESM.xlsx]

## Sheet: Artery
gene_id	baseMean	log2FoldChange	lfcSE	stat	pvalue
MYOF	125.788	0.842267	0.172074	4.89479	9.84098e-07
SLCO4A1	62.7744	1.30654	0.268925	4.8584	1.18341e-06
TNFSF10	11.5661	-1.41162	0.291755	-4.83838	1.30904e-06
EMCN	78.6006	-0.590734	0.126517	-4.66919	3.02387e-06
ADAMTS9	191.878	1.65403	0.378623	4.36853	1.25084e-05
LAMA5	25.0651	1.02857	0.236038	4.35764	1.31472e-05
HSPH1	25.2253	-1.111	0.256233	-4.33588	1.45176e-05
DNAJB1	10.1163	-1.53915	0.358244	-4.29638	1.73606e-05
DLEU2	85.6577	-0.493419	0.121058	-4.07591	4.58356e-05
TTC7A	33.6928	0.696779	0.174018	4.00406	6.22633e-05
SNED1	44.8122	-0.655364	0.163817	-4.00058	6.31872e-05
AC005753.2	19.4092	1.3315	0.334311	3.98281	6.81053e-05
HSP90AA1	108.691	-1.11959	0.28504	-3.92784	8.57109e-05
NEAT1	1185.54	0.494988	0.129442	3.82402	0.000131291
SERPINB6	52.169	0.818002	0.216639	3.77588	0.000159441
LPP	202.651	0.513956	0.138273	3.71695	0.000201642
RYR3	23.5168	-1.11154	0.301136	-3.69116	0.000223237
ANKRD33B	25.0785	0.965661	0.262112	3.68415	0.000229468
HILPDA	16.5748	2.24928	0.610971	3.68149	0.000231878
PLOD2	54.8474	1.35687	0.370922	3.65811	0.000254084
CCDC3	65.8195	0.948138	0.26107	3.63174	0.000281515
AL031595.3	6.11944	1.10693	0.306438	3.61225	0.00030355
PLPPR4	3.68024	-1.59756	0.442657	-3.60902	0.000307358
LDHA	12.8206	1.23253	0.343611	3.587	0.000334502
SLC12A2	58.0702	-0.669721	0.187471	-3.57239	0.000353734
AKAP12	87.0507	1.29055	0.362522	3.55991	0.000370978
CDH13	60.6292	1.30174	0.367983	3.53751	0.000403918
IL4R	53.1596	0.831009	0.235949	3.52199	0.00042832
ZNF780B	11.8836	-0.764758	0.217267	-3.5199	0.000431708
HPCAL1	58.5377	0.999941	0.28731	3.48036	0.000500737
CCM2L	7.94263	-0.867976	0.249446	-3.47961	0.000502138
VWF	292.443	0.647759	0.187393	3.45668	0.000546873
CNKSR3	67.8528	0.881603	0.255689	3.44795	0.000564859
ARHGEF10	54.1988	0.680015	0.197421	3.4445	0.000572115
RIPOR2	14.9285	0.982235	0.286247	3.43143	0.000600414
CHSY1	161.846	0.675244	0.197261	3.42309	0.000619131
APOLD1	60.812	0.946362	0.277859	3.40591	0.000659435
PTTG1IP	36.3017	0.701884	0.206228	3.40344	0.000665422
CTNNA1	88.459	0.518684	0.152457	3.40216	0.000668546
SMAD7	56.1219	1.03725	0.305316	3.39728	0.000680585
HBEGF	7.25507	-1.53977	0.453888	-3.39241	0.000692809
ZFP36L2	7.96577	1.14756	0.339806	3.37709	0.000732571
ADAM9	18.0395	0.640954	0.190112	3.37146	0.000747703
TUBB6	19.1449	0.586893	0.174183	3.36941	0.000753306
LINC02185	8.82452	-1.25533	0.372742	-3.36783	0.00075763
LCOR	34.6259	-0.522553	0.155171	-3.36759	0.000758277
TNS1	82.7587	0.688589	0.204588	3.36574	0.000763384
PGK 1.00	14.0872	0.774351	0.23053	3.35901	0.000782216
EPHA7	14.4984	-0.937248	0.280565	-3.34057	0.000836062
EYA2	3.19185	-2.34055	0.701327	-3.33732	0.000845903
BAALC	36.3115	-0.636127	0.190988	-3.33072	0.000866224
ARRDC3	9.71225	1.49408	0.44981	3.32158	0.000895081
DAB2IP	77.8356	0.496399	0.149695	3.31606	0.000912948
PTPRE	57.7409	0.706819	0.214514	3.29498	0.000984292
SDCBP2	4.10505	1.56428	0.47736	3.27693	0.00104941
LINC00894	12.5265	-0.710083	0.21881	-3.2452	0.00117367
EPHA3	8.86805	-1.28501	0.398003	-3.22864	0.0012438
MT1X	3.1608	1.74768	0.541834	3.22549	0.00125755
PBX1	35.0444	-0.700177	0.217422	-3.22037	0.00128027
ELP4	27.5308	-0.526134	0.16345	-3.21893	0.00128671
FKBP5	66.3252	0.90731	0.282555	3.21109	0.00132233
FBXO8	2.74197	-1.56855	0.489138	-3.20677	0.00134236
ZMIZ1	59.7783	0.473898	0.148898	3.1827	0.00145906
TSPAN14	51.0584	0.500124	0.158385	3.15766	0.00159043
SULT1B1	27.245	0.987576	0.314075	3.14439	0.00166433
TRAK2	14.0242	0.654574	0.20869	3.13659	0.00170924
ESYT2	119.797	0.591521	0.188918	3.13111	0.00174149
NRP1	11.6637	-0.852654	0.272953	-3.12381	0.00178527
CCDC107	2.18911	1.68522	0.539503	3.12364	0.00178626
MT2A	32.9894	0.847244	0.271362	3.12219	0.00179512
KCTD10	18.7682	0.755504	0.242166	3.11977	0.00180989
LRRK2	24.7395	-0.585033	0.188169	-3.10907	0.00187674
IL1RAP	6.91531	0.988271	0.319353	3.09461	0.00197073
LOX	9.71773	2.82811	0.91695	3.08426	0.00204057
PPM1L	13.0585	-0.83021	0.269243	-3.0835	0.00204582
STXBP6	52.8262	-0.679759	0.221683	-3.06636	0.00216682
LIPA	7.63669	-0.844007	0.275451	-3.06409	0.00218336
HK1	21.2182	0.526395	0.172193	3.05702	0.00223553
CHL1	24.1008	0.774671	0.254022	3.04962	0.00229134
RFTN1	68.3561	0.718906	0.235838	3.0483	0.00230137
GPR85	10.8037	-1.23493	0.405339	-3.04665	0.00231405
STK33	11.2328	-0.920406	0.303794	-3.02971	0.00244793
ZFYVE28	50.6895	0.687259	0.227137	3.02575	0.0024802
SORT1	80.6504	0.755744	0.249816	3.0252	0.00248466
STX8	43.4046	-0.465814	0.154214	-3.02057	0.002523
ATP11A	57.1459	0.615313	0.204297	3.01186	0.00259655
FLNB	153.934	0.460401	0.153439	3.00054	0.00269499
PREX2	108.357	0.493985	0.165371	2.98713	0.00281605
MSRB3	65.1779	0.37313	0.124933	2.98664	0.00282064
PEPD	7.23384	-0.815605	0.274409	-2.97223	0.00295647
PLXNA4	5.19813	-1.47064	0.494916	-2.97149	0.00296356
MAFF	9.1084	1.00758	0.339201	2.97045	0.00297367
HECW2	13.674	-0.810267	0.272782	-2.97039	0.00297424
MIR181A1HG	23.5338	-0.856603	0.288704	-2.96706	0.00300661
FAM133B	14.3644	-0.649386	0.219011	-2.96509	0.00302594
MTHFD1L	52.8546	0.860066	0.290152	2.96419	0.00303479
CYYR1	36.599	-0.793309	0.267867	-2.96157	0.00306072
CCNY	185.184	0.39406	0.133116	2.96027	0.0030737
TMEM204	6.50637	0.978912	0.331173	2.95589	0.00311767
BAZ2B	132.77	-0.293728	0.0994384	-2.95387	0.00313817
CSNK1E	16.7841	0.697008	0.236377	2.94871	0.00319101
ERRFI1	15.2953	1.42678	0.485272	2.94017	0.00328034
NFATC3	23.4529	-0.510604	0.173833	-2.93733	0.0033105
KDM2B	7.00291	-0.905384	0.309915	-2.92139	0.00348472
GALNT18	227.814	0.721959	0.247834	2.91307	0.00357891
PCMTD1	30.9402	-0.462628	0.158825	-2.91281	0.00358189
AC012291.3	1.45823	-1.84496	0.634255	-2.90886	0.00362755
ADGRF5	92.7847	-0.501989	0.17262	-2.90806	0.00363681
PRKD1	35.4098	-0.681128	0.234261	-2.90755	0.00364267
IL13RA1	22.9653	0.567972	0.19542	2.90642	0.00365591
MEF2A	186.941	0.543898	0.187319	2.90358	0.00368918
PCNX4	14.8434	-0.708124	0.244095	-2.90102	0.00371946
B3GNT2	6.81264	0.868563	0.299611	2.89897	0.00374387
PAX8-AS1	10.5451	1.2231	0.422361	2.89588	0.00378102
HLA-E	91.6272	-0.391731	0.135366	-2.89386	0.00380541
ELOA	3.14149	1.1593	0.401186	2.88969	0.00385626
NFATC2	10.4547	-0.842619	0.29179	-2.88776	0.00387994
AC243964.3	4.56353	1.41407	0.490494	2.88295	0.00393969
ATP2B1	12.6127	-0.627154	0.218006	-2.87677	0.00401763
IFI16	23.1368	-0.511706	0.178103	-2.8731	0.00406466
FADS3	5.70444	1.06465	0.370621	2.8726	0.00407106
ZDHHC7	7.96044	-0.840799	0.292736	-2.87221	0.00407607
ARL6IP5	4.20678	-1.00268	0.349499	-2.86891	0.00411886
ST6GAL1	82.8394	-0.606442	0.211515	-2.86714	0.00414204
ANGPTL4	5.81595	1.86549	0.650985	2.86565	0.00416154
JCAD	39.251	0.604104	0.210823	2.86546	0.00416401
MBOAT2	10.2833	-0.749316	0.261718	-2.86306	0.00419566
IFNAR1	16.4479	-0.523432	0.183039	-2.85967	0.00424078
FRMD8	11.2945	0.762254	0.266555	2.85965	0.0042411
ZNF385B	5.67201	-1.11482	0.390487	-2.85495	0.00430439
GULP1	33.7511	-0.560483	0.196685	-2.84964	0.00437684
TGM2	106.566	0.748868	0.263549	2.84147	0.00449058
CHST3	11.806	0.786057	0.276755	2.84027	0.00450757
SPOCK3	11.5626	-1.19104	0.419489	-2.83928	0.00452159
TPK1	26.936	-0.481278	0.169601	-2.8377	0.00454392
HIF1A	44.3881	0.795146	0.28066	2.83313	0.00460953
TPM2	8.09642	0.930133	0.328797	2.82889	0.00467094
TNRC6C	21.9151	-0.615763	0.217672	-2.82885	0.00467151
KLF9	34.9002	0.637415	0.225861	2.82215	0.00477029
MPRIP	37.368	0.512454	0.181708	2.82021	0.00479921
2024-03-08	10.9396	-0.625157	0.221998	-2.81605	0.00486178
AFDN	155.806	0.321362	0.114125	2.81589	0.0048643
ACVR1	55.3309	-0.553716	0.196649	-2.81575	0.00486635
DUBR	5.34559	-1.03519	0.367908	-2.81371	0.00489729
P4HA1	28.4927	0.70033	0.248939	2.81326	0.00490425
AC079781.5	12.2881	0.56722	0.202193	2.80534	0.00502629
GIMAP7	6.30951	-0.884028	0.315503	-2.80196	0.00507924
MPZL2	8.53378	1.06351	0.380766	2.79308	0.00522087
SEC14L1	206.407	0.628442	0.225232	2.79019	0.00526768
DACH1	68.5322	-0.559609	0.200801	-2.78689	0.0053217
ZEB1-AS1	3.73387	-1.06978	0.384032	-2.78565	0.00534208
NPC1	21.7794	0.857019	0.307989	2.78263	0.00539209
SLC16A14	32.6284	-0.747231	0.268811	-2.77977	0.00543981
AC245060.5	3.49255	-1.9841	0.715078	-2.77466	0.0055259
PRMT9	5.88983	-0.876731	0.316424	-2.77075	0.00559275
CATSPERB	3.4522	1.29324	0.467134	2.76845	0.00563231
AL591368.1	5.3667	1.27106	0.459474	2.76632	0.00566922
ZFP36L1	17.1936	-0.578026	0.209061	-2.76488	0.00569445
FAXDC2	19.6085	-0.739972	0.267725	-2.76392	0.00571107
PECAM1	183.293	0.476603	0.172841	2.75746	0.00582521
DNM3	38.0257	-0.60494	0.220215	-2.74705	0.00601342
MCU	28.3005	-0.609311	0.221904	-2.74583	0.00603587
XAF1	66.4437	-0.645002	0.23505	-2.74411	0.00606759
DDIT4	11.1926	1.1334	0.413137	2.7434	0.0060807
ECHDC2	7.84223	-1.10114	0.401598	-2.74189	0.00610869
CXCL8	8.19997	-1.2135	0.445109	-2.7263	0.00640487
ZNF175	2.05522	-1.57974	0.582184	-2.71347	0.0066583
MAP3K1	28.9059	-0.571046	0.210482	-2.71304	0.00666698
ASAP2	47.1804	0.416622	0.153857	2.70785	0.00677214
AC011997.1	5.03393	-1.0883	0.40193	-2.70768	0.0067755
TAFA5	19.6202	0.588599	0.217418	2.70722	0.00678498
ACSL5	21.9191	0.674132	0.249039	2.70694	0.00679065
AL161734.2	3.90076	-1.15492	0.427713	-2.70023	0.00692923
DPH6-DT	10.1414	-1.06227	0.393541	-2.69925	0.00694953
SPATA13	41.8261	-0.371878	0.137847	-2.69777	0.00698066
STOX2	61.1576	-0.355288	0.131941	-2.69278	0.00708583
CCDC85C	2.27779	1.76774	0.656915	2.69097	0.0071245
AFAP1	14.4848	0.554762	0.207294	2.67621	0.00744594
AC025171.2	8.21618	-0.749766	0.281402	-2.6644	0.00771259
ALCAM	32.6725	0.805541	0.302692	2.66125	0.00778502
DHRSX	45.4514	0.486326	0.182746	2.66121	0.00778599
NFYC	9.39671	-0.727888	0.27354	-2.66099	0.00779115
NR3C1	54.4768	-0.449134	0.168873	-2.65959	0.0078236
RPL24	8.02957	0.829765	0.312614	2.65428	0.00794775
FAM174B	21.4932	-0.504489	0.190359	-2.6502	0.00804446
GPER1	2.06272	1.74798	0.661081	2.64413	0.00819008
TNRC6B	77.6307	-0.368369	0.139535	-2.63998	0.00829111
SYNJ2	74.2054	0.657541	0.249565	2.63475	0.00842
SLCO1A2	8.54285	-1.60667	0.610408	-2.63213	0.00848525
TEAD1	91.8834	0.388357	0.147587	2.63138	0.00850387
GGT5	7.02712	0.908715	0.345708	2.62856	0.00857468
ATL2	26.561	-0.447858	0.170812	-2.62193	0.00874337
AF165147.1	22.6612	0.949766	0.362571	2.61953	0.00880498
AGTPBP1	44.3915	0.362022	0.138436	2.61509	0.00892048
SULF2	47.4203	0.476072	0.182441	2.60945	0.00906871
CEP97	3.70215	-1.13372	0.434799	-2.60746	0.00912173
PIP4K2A	40.4424	0.43481	0.16678	2.60708	0.00913183
TESK2	4.71964	-1.00986	0.387404	-2.60673	0.00914119
RELL1	47.818	0.524103	0.202287	2.59088	0.00957303
SLC39A10	57.2996	-0.690184	0.26756	-2.57954	0.00989312
ADD3	8.10903	-0.757995	0.294362	-2.57504	0.0100228
APBA1	9.86004	-0.771344	0.299872	-2.57224	0.0101043
TXNDC16	5.3849	-0.924512	0.359986	-2.56819	0.0102231
TRNT1	5.49161	0.760203	0.296287	2.56577	0.0102948
CSNK1A1	77.4	0.282618	0.110432	2.5592	0.0104914
ZMAT1	13.6825	-0.603452	0.23596	-2.55743	0.0105449
AC006059.1	2.66014	1.35713	0.53126	2.55455	0.0106326
G3BP1	29.2055	0.582363	0.228148	2.55256	0.0106933
ARHGAP29	147.007	0.487795	0.19122	2.55096	0.0107427
ZBTB20	255.025	-0.234543	0.0919495	-2.55078	0.0107483
FNIP1	33.6834	-0.375103	0.147668	-2.54019	0.0110793
ID2	8.58039	0.999561	0.393663	2.53913	0.0111128
TBX19	6.57184	0.689731	0.271758	2.53804	0.0111477
DEPP1	100.155	0.964772	0.380559	2.53514	0.0112401
CTTN	15.3332	0.510647	0.201556	2.53352	0.0112924
PIK3R3	373.3	0.417408	0.164849	2.53206	0.0113395
MMRN2	25.0459	0.506578	0.200285	2.52928	0.0114296
GMDS-DT	53.3528	-0.396816	0.157063	-2.52647	0.0115214
GBE1	69.3107	0.579888	0.229565	2.52603	0.0115361
DGKH	46.7418	0.46426	0.184309	2.51892	0.0117716
TMEM165	28.5547	0.36291	0.144144	2.51768	0.0118129
UPP1	10.2334	1.17381	0.46669	2.51518	0.0118971
PSME2	1.52822	-1.70237	0.677201	-2.51384	0.0119426
PIP5K1C	51.0192	0.582115	0.231579	2.51367	0.0119481
KATNAL1	7.51555	-0.798104	0.318321	-2.50723	0.0121681
SNRK	28.0488	-0.541837	0.216111	-2.50722	0.0121687
CCDC186	15.0548	-0.475149	0.189543	-2.50681	0.0121827
SDCBP	21.837	-0.468205	0.186832	-2.50602	0.0122099
RNF149	16.3428	0.457372	0.182631	2.50435	0.0122678
LRRFIP1	57.0975	0.517245	0.206565	2.50403	0.0122788
JAK1	49.9266	0.324381	0.129596	2.50301	0.0123141
ZNF277	15.8494	-0.490213	0.195929	-2.502	0.0123496
CHD6	34.8284	-0.375098	0.149989	-2.50084	0.0123898
AC104041.1	3.95282	-1.71262	0.685214	-2.49939	0.0124408
LSR	8.90878	-0.664245	0.265902	-2.49808	0.0124868
DIAPH2	72.5317	0.325755	0.130537	2.4955	0.0125779
OXNAD1	12.0215	0.628962	0.252292	2.49299	0.0126673
SPECC1	80.723	0.651598	0.261508	2.4917	0.0127135
SETD3	20.1761	0.407893	0.163799	2.49021	0.0127668
MRPL48	4.29532	-0.866844	0.348834	-2.48498	0.012956
GOSR2	10.0124	0.692078	0.278893	2.48151	0.0130825
PLCL1	33.5244	-0.446578	0.180121	-2.47932	0.0131632
PIK3R1	10.4143	0.734216	0.296198	2.4788	0.0131825
ANXA2	26.6638	0.584458	0.235824	2.47837	0.0131986
PTPN4	24.0009	-0.442352	0.179092	-2.46996	0.0135128
SLC25A13	28.6932	0.484327	0.196287	2.46745	0.0136081
CEACAM19	4.48655	0.88294	0.357884	2.46711	0.0136208
MYRIP	296.915	-0.573831	0.232656	-2.46644	0.0136464
HSPA1A	22.0108	-0.911734	0.369961	-2.46441	0.013724
CASC4	19.3141	-0.474667	0.192894	-2.46076	0.0138642
GPR173	3.69969	1.05299	0.428018	2.46016	0.0138875
RPS6KA2	172.994	0.458522	0.186396	2.45993	0.0138965
LGALS3	15.1637	0.779567	0.317417	2.45597	0.0140503
TGFB2	3.60992	1.24479	0.508096	2.4499	0.0142896
LINC01619	7.81058	0.707767	0.289132	2.4479	0.0143692
AC017101.1	3.0087	1.33781	0.546874	2.44628	0.0144338
AATF	11.5633	-0.683527	0.279524	-2.44533	0.014472
FAM53B	11.9743	0.723415	0.295918	2.44465	0.0144993
EPM2A	4.89947	0.868543	0.356081	2.43917	0.014721
MECOM	790.867	-0.353865	0.145301	-2.43539	0.0148757
UBA6	24.7651	0.496108	0.204368	2.42752	0.0152024
NBDY	19.3121	-0.680814	0.280746	-2.42502	0.0153076
AC109927.1	6.66462	0.707643	0.291884	2.4244	0.0153338
TECR	3.96406	-1.14885	0.474068	-2.4234	0.0153761
HSPA1B	9.0812	-0.814055	0.336156	-2.42166	0.0154498
PRTG	8.30186	-0.745661	0.308139	-2.41988	0.0155255
PTPRB	242.106	-0.296808	0.122759	-2.41782	0.015614
RUNX1T1	78.1216	-0.493566	0.204161	-2.41753	0.0156261
CD99	29.6955	0.56543	0.233949	2.4169	0.0156534
SNAPC1	4.96836	0.844087	0.34936	2.4161	0.0156878
EED	5.22978	-0.7603	0.31496	-2.41395	0.0157805
RPL23	6.06969	1.24843	0.519703	2.4022	0.0162967
GPRC5A	9.85941	1.26685	0.527522	2.40151	0.0163277
LRRC49	10.718	-0.520315	0.216713	-2.40094	0.0163532
IK	3.17654	-1.17085	0.487958	-2.39949	0.0164181
DNM1L	15.8231	0.500467	0.209256	2.39165	0.0167727
DDX19B	4.6675	0.91968	0.38492	2.38927	0.0168817
WBP2	6.53398	-0.701481	0.293732	-2.38816	0.0169328
GIMAP8	24.5925	-0.472765	0.198054	-2.38706	0.0169839
GAB1	26.5645	-0.600145	0.251925	-2.38224	0.0172078
TMEM184B	30.8381	0.571917	0.240145	2.38154	0.0172402
UFSP2	5.20494	0.845158	0.355344	2.37842	0.017387
PRICKLE2	42.6823	-0.540931	0.227625	-2.37642	0.0174817
BTBD19	3.14921	-0.881669	0.371101	-2.37582	0.0175099
HSP90AB1	32.9619	-0.524073	0.221123	-2.37005	0.0177858
MAPRE3	2.61632	-1.04051	0.439433	-2.36784	0.0178923
PARVB	53.57	0.38154	0.161203	2.36683	0.0179414
SLC37A1	20.1902	0.488354	0.207318	2.35557	0.0184942
BHLHE40	52.3606	0.853222	0.362352	2.35467	0.018539
SLC35E1	2.57816	-1.12193	0.476531	-2.35437	0.0185541
NFKBIA	40.1176	0.474353	0.201761	2.35106	0.0187199
PCDH11X	79.6274	0.589146	0.250807	2.349	0.0188241
ANKDD1A	3.67485	1.01602	0.432666	2.34829	0.0188598
USP16	8.8349	-0.700286	0.298248	-2.348	0.0188745
MORC2	4.70868	0.76525	0.325948	2.34777	0.0188862
PDZD2	183.427	0.369477	0.157497	2.34594	0.0189793
ZNF564	4.55483	-0.815048	0.347488	-2.34554	0.0189996
SERPINB9	16.6958	0.751162	0.32042	2.34431	0.0190626
SNHG7	7.62609	0.614584	0.262212	2.34385	0.0190861
SMIM8	4.25591	-0.860159	0.367669	-2.3395	0.0193098
TMEM68	3.95049	-0.808217	0.345702	-2.3379	0.0193923
AC105916.1	2.04707	-1.44309	0.618284	-2.33403	0.019594
KCNC4	6.28946	0.654489	0.280968	2.32941	0.0198373
TAOK3	24.3907	-0.369332	0.158604	-2.32865	0.0198779
CD59	62.847	0.549945	0.23618	2.3285	0.0198856
AC079447.1	8.33164	-0.637472	0.273827	-2.32801	0.0199116
FAM155A	119.997	-0.791669	0.340212	-2.32698	0.0199661
SLC2A1-AS1	14.0168	0.691657	0.297479	2.32506	0.0200688
SYBU	6.20189	-0.837859	0.360577	-2.32366	0.0201437
GRK3	5.76856	0.778482	0.335884	2.31771	0.0204651
SPATA6L	3.00198	-1.11693	0.482049	-2.31704	0.0205013
TLE3	4.35572	0.970168	0.419105	2.31486	0.0206208
NECAP2	3.58787	1.01019	0.436968	2.31183	0.0207872
METTL14	4.70274	0.728907	0.315561	2.30988	0.0208949
SOX6	4.11737	-1.16162	0.503211	-2.30841	0.0209764
CADPS	3.64479	-1.25312	0.542951	-2.30799	0.021
TMEM108	2.82335	-1.47444	0.639478	-2.30569	0.0211281
ABLIM1	192.205	0.399627	0.173324	2.30567	0.0211293
EIF4E	8.54354	0.605638	0.263309	2.3001	0.0214425
ERLIN2	2.07775	-1.17821	0.51282	-2.29752	0.0215891
GPD2	25.8294	-0.476823	0.207722	-2.29548	0.0217054
LDLRAD4	113.541	-0.376719	0.164222	-2.29396	0.0217927
SH3BGRL	16.0745	-0.412632	0.179883	-2.29389	0.0217969
SREBF2	27.2647	0.641465	0.279715	2.29328	0.0218317
S100PBP	12.1477	-0.571632	0.249581	-2.29037	0.0220001
HMGCS1	6.03863	0.932877	0.407539	2.28905	0.0220765
SERPINE2	41.2047	0.966466	0.422286	2.28865	0.0220996
NT5DC1	19.6979	-0.429662	0.187818	-2.28765	0.0221577
ATP6V0D1	3.22575	-0.925948	0.404853	-2.28712	0.0221887
RAPGEF2	231.155	-0.244514	0.107137	-2.28226	0.0224739
FZD6	25.0966	-0.388614	0.170308	-2.28183	0.0224993
TUBA4A	1.91116	1.26279	0.55411	2.27896	0.0226696
NAB1	8.29947	-0.616745	0.270781	-2.27765	0.0227473
TRAPPC12	17.6297	-0.446523	0.196379	-2.27378	0.0229793
FNDC3B	147.385	0.298606	0.131512	2.27056	0.0231738
RAB30-DT	5.61343	-0.735183	0.323866	-2.27002	0.0232064
GABPB1-AS1	9.33541	0.694773	0.306107	2.26971	0.0232254
CDON	3.00979	-1.08033	0.475995	-2.26964	0.0232297
SUMF1	38.867	0.384287	0.169374	2.26887	0.0232764
COBLL1	293.851	-0.255772	0.112734	-2.26881	0.0232798
PON2	33.4802	0.564941	0.249246	2.2666	0.0234144
NDUFB8	4.71645	0.711433	0.314123	2.26482	0.0235236
LAMTOR2	1.12467	-1.6476	0.72788	-2.26356	0.0236013
RYK	20.4218	0.383448	0.169404	2.26351	0.0236043
KLF12	55.2663	-0.35733	0.157919	-2.26274	0.0236514
CERK	11.4419	0.681014	0.301047	2.26216	0.0236878
PSMA6	19.3965	0.576036	0.254925	2.25963	0.0238445
CEP57L1	6.42471	-0.716053	0.316972	-2.25904	0.0238809
SLC16A2	14.9345	-0.510835	0.226297	-2.25736	0.0239853
CHKB	2.89432	-1.01493	0.450587	-2.25246	0.0242932
ANKMY1	7.53209	-0.698433	0.310445	-2.24978	0.0244627
NR4A2	18.1951	-1.57581	0.700906	-2.24824	0.0245607
EPDR1	0.974516	-2.04632	0.910577	-2.24728	0.0246222
AC090197.1	1.73354	1.33798	0.595496	2.24684	0.0246501
HSPA8	15.1146	-0.722881	0.32174	-2.24679	0.0246536
NDRG4	18.4625	0.426175	0.189836	2.24497	0.02477
AC051619.6	1.3432	-1.97815	0.881697	-2.24357	0.0248599
RPL17	12.1051	0.640123	0.285602	2.24131	0.025006
PRICKLE1	2.64021	-1.11493	0.498294	-2.2375	0.025254
FGD6	28.4476	-0.429227	0.191909	-2.23662	0.0253113
EVA1C	171.401	0.413091	0.184808	2.23524	0.0254013
PLXNA2	194.726	0.49737	0.222846	2.2319	0.0256214
TCEAL4	5.64081	-0.860421	0.385709	-2.23075	0.0256976
AC092957.1	41.6515	2.11937	0.951897	2.22647	0.025983
AIF1L	21.8525	0.487367	0.218915	2.22629	0.0259949
AC233296.1	7.34387	-0.907669	0.407904	-2.2252	0.0260676
ITM2A	10.3678	-0.775741	0.348966	-2.22297	0.026218
TNFRSF19	4.81085	-1.08626	0.489125	-2.22083	0.0263623
FAM13C	1.9498	-1.47993	0.666992	-2.21881	0.0264998
ERCC8	7.28082	-0.687947	0.310073	-2.21866	0.0265097
AF064858.1	2.37931	-1.05809	0.477624	-2.21532	0.026738
SKIL	20.6311	-0.59055	0.26681	-2.21337	0.0268722
ALKBH3	3.25507	-0.872691	0.394775	-2.2106	0.0270634
CFLAR	115.44	0.379584	0.171728	2.21038	0.0270786
BCAS2	4.85256	-0.996175	0.450684	-2.21036	0.0270801
CD46	73.1424	0.38681	0.175012	2.21019	0.0270917
FAM185A	4.49908	-0.723333	0.32734	-2.20973	0.027124
MARS	3.50874	-1.03358	0.468349	-2.20686	0.0273237
SHLD1	10.4204	-0.553118	0.250847	-2.205	0.0274542
LINC00174	6.75281	-0.648481	0.294144	-2.20464	0.0274796
BNC2	17.9874	0.679471	0.308312	2.20384	0.0275355
DNAJC5	19.8727	0.393762	0.178847	2.20167	0.0276889
POLR2A	9.61847	-0.540526	0.245562	-2.20118	0.0277231
NEK6	8.07866	0.683874	0.311084	2.19835	0.0279239
UBE2J1	14.545	0.660847	0.300625	2.19824	0.0279317
EIF2B3	8.86726	-0.711794	0.323841	-2.19798	0.0279508
CBLL1	3.50148	0.872753	0.397467	2.19579	0.0281072
MAML2	54.5147	0.346868	0.15801	2.19523	0.0281474
QKI	131.15	-0.26465	0.120589	-2.19466	0.0281882
SH3TC1	5.42598	0.758145	0.345975	2.19133	0.0284282
TAGLN	4.31475	1.33555	0.611239	2.18499	0.0288892
RPL22	8.80912	-0.622023	0.284753	-2.18443	0.0289307
MIR222HG	30.1705	0.812032	0.372059	2.18254	0.02907
LINC02649	3.85288	0.920125	0.421709	2.1819	0.0291171
FAM111A	9.03434	-0.573914	0.263054	-2.18173	0.0291293
ATRX	70.658	-0.298604	0.136928	-2.18074	0.0292027
RBMS3-AS2	2.27612	1.52468	0.700132	2.1777	0.0294281
USP34	104.441	0.267253	0.122784	2.17661	0.0295099
ZNF415	1.11258	-1.44048	0.661813	-2.17657	0.029513
PITPNC1	80.7729	0.378869	0.174092	2.17625	0.0295363
STARD4	10.2296	0.882563	0.405865	2.17453	0.0296656
KDM7A	20.2143	-0.386976	0.177973	-2.17435	0.029679
SMARCD2	2.26813	-1.03898	0.478179	-2.17279	0.0297961
PPM1H	13.039	-0.869799	0.400332	-2.1727	0.0298031
FBLN2	24.1079	0.933891	0.429978	2.17195	0.0298594
AL445426.1	37.4135	0.588688	0.271255	2.17023	0.0299891
IFI6	7.35553	-0.983162	0.453256	-2.16911	0.0300745
BTBD9	68.6502	-0.405019	0.186739	-2.1689	0.0300904
FAM107B	11.008	0.672603	0.310231	2.16807	0.0301531
LCORL	21.1507	-0.411536	0.190269	-2.16292	0.0305471
CD93	8.09529	0.797107	0.368591	2.16258	0.0305737
ATP6V0C	5.44321	0.939239	0.43497	2.15932	0.0308256
PATL1	5.16431	0.777821	0.360697	2.15644	0.0310492
ARHGAP35	26.0475	0.366837	0.170152	2.15593	0.0310889
GRSF1	4.41818	0.715442	0.331909	2.15554	0.0311197
IL15RA	8.58122	0.626717	0.290779	2.1553	0.031138
SH3GL1	9.4947	0.67977	0.31544	2.15499	0.0311624
CAPS2	9.08767	-0.530398	0.246396	-2.15262	0.0313487
SLC35D1	5.7022	-0.62108	0.288796	-2.15058	0.031509
CDC14A	35.2604	-0.363596	0.169081	-2.15043	0.0315215
SLC9A3R2	20.4096	-0.715429	0.332853	-2.14939	0.0316039
AC004889.1	38.5044	0.66661	0.310497	2.14691	0.0318003
CPEB2	14.5857	-0.400094	0.186361	-2.14688	0.0318032
IDE	14.1865	-0.451287	0.210294	-2.14598	0.0318748
ACAA2	1.15045	1.55964	0.726848	2.14575	0.0318929
RAB6B	1.58297	1.34166	0.625401	2.14528	0.0319302
MYLK	2.73154	-1.05527	0.492406	-2.14309	0.0321055
CCDC138	2.85191	-0.958431	0.447341	-2.14251	0.0321526
UHRF1BP1L	11.1635	-0.477083	0.22274	-2.14189	0.0322025
FGL2	4.53754	-0.743216	0.347471	-2.13893	0.0324411
AL133346.1	7.8822	-0.648924	0.303439	-2.13856	0.032471
ZC3H4	5.27537	-0.728003	0.340473	-2.13821	0.0324998
TRPC4	5.39891	-0.872176	0.408032	-2.13752	0.0325557
FUT8	116.345	-0.33907	0.158655	-2.13715	0.032586
PCED1B	26.8217	-0.500584	0.234261	-2.13687	0.0326089
AC119674.1	2.6628	1.23075	0.576847	2.13359	0.0328766
CACHD1	10.5847	-0.546913	0.256383	-2.13319	0.0329091
TADA2B	1.70425	-1.42212	0.667295	-2.13118	0.0330745
SELENOO	6.326	-0.64514	0.302782	-2.13071	0.033113
ESF1	7.72395	-0.678505	0.3185	-2.13031	0.0331457
CMIP	101.36	0.450199	0.211336	2.13026	0.0331505
HDAC5	5.7956	-0.668361	0.31456	-2.12475	0.0336078
CCDC126	4.19416	-0.730662	0.343893	-2.12468	0.0336135
CXCL3	5.06545	-1.19117	0.560738	-2.12428	0.0336465
GMEB1	5.89616	-0.766452	0.360809	-2.12426	0.0336484
RNF24	4.63367	0.721301	0.339624	2.12382	0.0336849
ATP6V1B2	2.94161	1.02491	0.483047	2.12177	0.0338571
RRP7A	3.4948	-0.748214	0.352686	-2.12147	0.033882
IRF2BP2	6.09346	0.820711	0.386863	2.12145	0.0338838
MAP1LC3B	3.98709	-0.757185	0.356955	-2.12123	0.0339022
RBFOX2	122.359	-0.208279	0.0982797	-2.11924	0.0340699
GSTO1	3.32912	-0.888536	0.41952	-2.11798	0.0341765
KCTD12	33.4925	-0.46399	0.219254	-2.11622	0.0343258
AP1S3	2.40481	0.935251	0.442176	2.11511	0.0344204
SH3BP2	11.3309	0.523222	0.247396	2.11491	0.0344374
GAREM1	37.2802	-0.427291	0.202163	-2.1136	0.0345493
ITGA5	46.713	0.382864	0.181179	2.11319	0.0345848
SUFU	12.5814	-0.494136	0.233837	-2.11317	0.0345865
NOL12	1.85077	-1.23404	0.584007	-2.11306	0.0345953
BCAR1	10.3851	0.564052	0.267	2.11256	0.0346389
MIA3	10.3025	-0.444969	0.210653	-2.11233	0.0346582
PRKAR1B	2.99689	0.980449	0.464399	2.11122	0.0347533
HAUS6	4.29488	0.700701	0.332254	2.10893	0.0349503
BMT2	11.9788	-0.68678	0.325742	-2.10836	0.035
Z82215.1	5.18456	0.987862	0.468999	2.10632	0.0351764
WDPCP	29.0327	-0.337234	0.160195	-2.10515	0.0352786
XPR1	75.2363	-0.303736	0.14439	-2.10358	0.0354153
SEM1	16.3763	-0.600827	0.285659	-2.1033	0.0354395
SMARCA1	6.64902	0.658597	0.313256	2.10242	0.0355161
NEK5	8.2625	-0.661467	0.31484	-2.10096	0.0356442
FOXN3	117.083	-0.428361	0.203965	-2.10016	0.0357144
HERPUD1	104.603	0.628071	0.299085	2.09997	0.0357311
ZNF10	3.89599	-0.829167	0.395008	-2.09911	0.0358069
CFLAR-AS1	2.43945	1.0968	0.522626	2.09864	0.0358486
FMNL3	40.2962	-0.38618	0.184015	-2.09864	0.0358488
RRP15	4.03816	-0.844438	0.402537	-2.09779	0.0359236
HFM1	3.02259	-1.00701	0.480293	-2.09665	0.0360249
KANTR	13.6394	-0.467806	0.223229	-2.09563	0.0361146
ANKRD29	40.827	-0.365487	0.174547	-2.09392	0.0362668
AC012181.1	4.48172	0.799992	0.382406	2.09199	0.0364391
FAM210A	6.3817	0.706072	0.337655	2.0911	0.0365188
CLASP2	65.735	-0.297821	0.142479	-2.09028	0.0365929
ANXA3	40.104	0.549854	0.263316	2.08819	0.0367809
SLC22A23	25.2238	0.551784	0.264279	2.08789	0.036808
DYSF	14.8781	-0.494595	0.236947	-2.08736	0.0368553
BPTF	57.0962	-0.31224	0.149603	-2.08713	0.0368765
DNAJC24	7.75347	-0.644729	0.309186	-2.08525	0.037047
RBMS2	73.5396	0.410658	0.196938	2.08521	0.0370499
ARHGAP5	20.8039	-0.405009	0.194294	-2.08451	0.0371135
DUSP5	88.6337	0.505731	0.242652	2.08418	0.0371434
ZNF385D	15.004	-0.595644	0.286167	-2.08146	0.0373922
TCF7L2	101.796	0.323141	0.155283	2.08097	0.0374364
CTSC	3.00334	-1.02458	0.492734	-2.07938	0.0375828
NAP1L1	29.6049	0.354854	0.170739	2.07834	0.0376779
CRELD1	4.44881	-0.829099	0.399154	-2.07714	0.0377883
MN1	3.68272	0.891094	0.429183	2.07626	0.0378701
TMOD2	8.15932	-0.586353	0.282443	-2.076	0.0378937
ETS1	38.395	0.548146	0.264133	2.07526	0.0379622
ACSF2	2.17366	-1.04783	0.505101	-2.07449	0.0380336
DGCR8	3.82606	0.730227	0.352052	2.0742	0.0380607
TACC2	10.1859	0.536788	0.25883	2.0739	0.0380885
SEMA6A	10.754	-0.55746	0.268901	-2.0731	0.0381627
AL033523.1	17.247	-0.709108	0.34221	-2.07214	0.0382522
ITGA10	6.36418	-0.732692	0.353836	-2.07071	0.0383857
DTWD2	5.04683	-0.749719	0.362138	-2.07026	0.0384281
SLTM	28.1045	-0.385174	0.186116	-2.06954	0.0384957
MED15	18.8305	0.390742	0.188909	2.06841	0.0386013
TTC5	2.45011	-1.03086	0.498525	-2.06781	0.0386577
SAMD12	184.903	-0.287689	0.139143	-2.06758	0.0386792
GPC5	5.34146	0.701818	0.33953	2.06703	0.0387315
PAPOLA	23.2012	-0.360213	0.174313	-2.06648	0.0387836
LINC00654	1.09563	-1.70737	0.82678	-2.06508	0.038915
WDR60	28.4844	0.398331	0.192932	2.06462	0.0389587
E2F3	9.67037	0.482397	0.233711	2.06408	0.0390104
SGMS2	5.78214	0.7422	0.359963	2.06188	0.039219
GBP3	2.21576	-0.980602	0.476359	-2.05853	0.0395388
TC2N	19.1136	0.550019	0.267583	2.0555	0.0398303
DGKI	6.45753	-1.08385	0.527328	-2.05535	0.0398448
NCOR2	40.698	0.394275	0.191977	2.05376	0.0399985
OPTN	15.7926	0.431614	0.210317	2.0522	0.0401498
SGPL1	4.72386	-0.69359	0.337974	-2.0522	0.0401503
EMP2	47.2916	0.47038	0.229265	2.05169	0.0401999
HIBCH	23.0117	-0.419144	0.204298	-2.05163	0.0402057
AL355574.1	1.46846	-1.15344	0.563081	-2.04845	0.0405158
PAIP1	5.11038	-0.664468	0.32463	-2.04684	0.0406734
ESD	3.6174	-0.803191	0.392683	-2.04539	0.0408164
PDK1	11.0836	0.735426	0.35983	2.04381	0.0409721
UQCR11	2.85157	0.994217	0.48652	2.04353	0.0410003
EDN3	4.67146	-0.933169	0.457099	-2.0415	0.0412008
TSEN54	2.13551	1.18434	0.580557	2.04001	0.0413498
SCAP	6.11804	-0.611058	0.299869	-2.03775	0.0415748
AC079380.1	3.45944	-0.795451	0.390362	-2.03773	0.0415771
TMEM87B	38.2006	0.324616	0.159346	2.03718	0.041632
RAB11FIP5	4.29445	0.786445	0.386183	2.03646	0.0417044
ABCD3	78.1512	0.728836	0.358096	2.03531	0.0418198
MYO9A	71.0044	0.227748	0.112006	2.03335	0.0420172
GLI3	13.5553	0.487639	0.240012	2.03173	0.0421814
GRAP	1.4486	-1.19502	0.588704	-2.02991	0.0423653
SND1	41.8593	0.316912	0.156126	2.02985	0.0423717
TANK	18.9755	-0.414752	0.204366	-2.02946	0.0424116
SOGA1	6.7761	-0.545701	0.269417	-2.02549	0.042817
MALT1	26.1714	0.537848	0.26583	2.02328	0.0430443
CCDC174	4.25787	0.735877	0.363835	2.02256	0.0431186
EFHD1	4.93241	-0.943883	0.467267	-2.02001	0.0433825
ARL5B	11.2169	0.637273	0.315496	2.01991	0.0433931
PHAX	2.49181	-1.1557	0.573575	-2.01491	0.043914
CNTN3	5.60215	0.844357	0.419076	2.01481	0.0439247
RAB4B	3.32224	-0.749344	0.371967	-2.01454	0.0439526
SLC19A3	11.9354	-0.528465	0.262354	-2.01433	0.0439754
DPP3	1.55547	-1.26315	0.627826	-2.01194	0.0442266
MDFIC	5.48334	-0.714442	0.355334	-2.01062	0.0443653
LINGO2	9.00036	-1.12712	0.561136	-2.00864	0.044575
UTRN	396.569	-0.205594	0.102424	-2.00729	0.0447185
CLNS1A	9.10254	-0.540859	0.269468	-2.00714	0.0447351
GNA13	14.7421	0.489801	0.244115	2.00644	0.0448098
DDX60	20.0392	-0.44991	0.22426	-2.0062	0.0448349
B3GLCT	8.74131	-0.605326	0.302022	-2.00425	0.0450438
NAA30	4.75684	-0.68175	0.340391	-2.00284	0.0451943
NUS1	7.27136	-0.628674	0.313982	-2.00226	0.0452568
AC034195.1	7.31421	0.570267	0.284829	2.00213	0.0452702
ABHD3	8.54355	-0.605041	0.302484	-2.00024	0.0454743
SGMS1	97.4698	-0.277811	0.13909	-1.99735	0.0457875
TRAF2	2.86956	-0.86221	0.432077	-1.9955	0.045988
SLFNL1-AS1	1.80472	1.13411	0.568451	1.99508	0.046034
ATXN7	25.3017	-0.369573	0.185243	-1.99507	0.0460349
ERO1A	46.0934	0.809437	0.405745	1.99494	0.0460493
MT-ND3	9.82744	-0.85378	0.428204	-1.99387	0.0461668
SEMA6D	5.44805	-0.651755	0.326947	-1.99346	0.0462115
MCF2L	42.3073	0.49514	0.248428	1.99309	0.0462518
IMMP1L	11.0724	-0.445743	0.223649	-1.99304	0.0462567
ZNF496	5.94475	-0.585243	0.293656	-1.99295	0.0462667
ENTPD4	13.4146	0.415957	0.208742	1.99268	0.046296
RFTN2	6.33916	-0.877245	0.440301	-1.99238	0.0463297
COL18A1	20.3938	0.367459	0.18451	1.99154	0.0464214
NCALD	9.85827	-0.75831	0.380876	-1.99096	0.0464849
BOD1L1	19.6907	-0.366599	0.18418	-1.99044	0.0465429
TPCN1	5.49801	-0.644498	0.324067	-1.98878	0.0467255
CALM2	25.0767	0.58479	0.294146	1.9881	0.0468009
PRKRA	3.49155	-0.695511	0.349861	-1.98797	0.0468155
BASP1	6.38406	-0.974827	0.490583	-1.98708	0.0469136
ADAMTSL4-AS1	9.6026	0.677234	0.340857	1.98685	0.0469385
KIAA1549L	40.3264	-0.400478	0.201639	-1.98611	0.0470207
STAM	8.80932	-0.479571	0.241524	-1.98561	0.047077
GRIA3	10.0361	-0.815969	0.411044	-1.98512	0.0471316
ADK	41.3827	-0.293557	0.148104	-1.9821	0.0474681
VPS45	14.7446	-0.448355	0.226311	-1.98114	0.0475751
HSPB1	65.1767	-0.635374	0.320941	-1.97972	0.0477348
RASSF4	5.3087	0.795565	0.401932	1.97935	0.0477764
CASZ1	1.68445	-1.19817	0.605419	-1.97908	0.0478066
ZC3H12B	6.67812	-0.5968	0.30173	-1.97793	0.0479369
DDX3X	21.8121	-0.429511	0.217241	-1.97712	0.0480285
PLCL2	11.4216	-0.531601	0.269203	-1.97472	0.0483001
DIRC3	4.30713	1.11081	0.562549	1.9746	0.0483132
MT-ATP6	21.8129	-0.797345	0.404059	-1.97334	0.0484572
CHRM3	7.20071	-0.796979	0.404023	-1.97261	0.0485403
FAM160B1	10.6031	0.480705	0.2438	1.97172	0.0486414
SKAP2	12.4455	-0.484507	0.245777	-1.97133	0.0486863
DLGAP1	15.0276	-0.838018	0.425131	-1.9712	0.048701
PDE4D	306.336	-0.242225	0.122909	-1.97077	0.0487506
RNASEK	4.68069	0.696308	0.353459	1.96998	0.0488404
PDLIM5	144.679	0.322154	0.163622	1.96889	0.0489657
ZFAT	8.16123	0.520759	0.264721	1.9672	0.0491601
LRRC69	6.37192	-0.562636	0.286038	-1.96699	0.049184
ZBTB16	184.659	0.493357	0.250849	1.96675	0.0492123
DNAJC25	1.91574	-1.15683	0.588209	-1.9667	0.0492177
OXCT1	8.36983	-0.480021	0.244197	-1.96571	0.0493316
SVIL	53.4551	0.327289	0.166576	1.9648	0.0494369
PRXL2A	7.25047	0.717611	0.365269	1.96461	0.0494591
MX1	22.8133	-0.573576	0.291959	-1.96457	0.0494637
FRY	40.2558	-0.447517	0.22789	-1.96374	0.0495604
AL022068.1	3.79671	-1.08704	0.553562	-1.96372	0.0495621
TRAFD1	1.6498	-1.16512	0.593408	-1.96344	0.0495951
ITSN1	13.8676	-0.432664	0.220414	-1.96296	0.0496513
ZNF33A	20.7009	-0.382832	0.19523	-1.96093	0.0498871
AGBL3	3.38047	-0.771144	0.393316	-1.96062	0.049923
PRKCB	4.93721	-1.00923	0.514884	-1.96011	0.049983
HNRNPC	41.724	-0.251194	0.128258	-1.9585	0.0501717
CDK11B	6.23257	-0.634722	0.324096	-1.95844	0.0501782
LAMA2	73.8329	-0.389574	0.199074	-1.95693	0.0503555
CCDC171	11.4922	-0.520598	0.266127	-1.9562	0.0504415
CCDC50	34.397	0.426274	0.218053	1.95491	0.0505939
PAICS	3.26618	0.859819	0.4399	1.95458	0.050633
PCCB	4.39542	-0.71241	0.364504	-1.95447	0.0506462
GBP4	7.6462	-0.618367	0.316637	-1.95292	0.0508286
AC011246.1	10.9451	0.862678	0.442986	1.94742	0.0514847
PCSK2	7.64884	-0.877812	0.450764	-1.94739	0.0514884
FEZ1	2.73857	-0.860755	0.44217	-1.94666	0.0515756
ITGAV	78.982	0.370946	0.190623	1.94597	0.0516588
TUBGCP5	4.95465	-0.762499	0.392111	-1.9446	0.0518228
PCDHGB6	2.4447	-0.9988	0.513698	-1.94433	0.0518552
NCOA7	31.3906	-0.363855	0.187246	-1.94319	0.0519936
ST8SIA4	4.17201	-0.752542	0.387481	-1.94214	0.0521202
SHB	35.0627	0.413017	0.212692	1.94186	0.0521544
RPS11	9.97668	0.873087	0.450128	1.93964	0.0524233
CXCL12	13.4748	0.522052	0.269304	1.93852	0.0525593
SPAAR	18.3492	0.689305	0.35569	1.93794	0.0526307
MIR3936HG	9.25664	-0.578298	0.298505	-1.93731	0.0527071
CD9	15.252	0.619523	0.319982	1.93612	0.0528535
SYNPO	24.1941	0.371915	0.192099	1.93606	0.0528605
TBC1D9	19.5631	-0.391824	0.202468	-1.93524	0.0529606
CDC42SE1	7.24431	0.523345	0.270499	1.93474	0.0530221
WWP2	18.8929	-0.391074	0.202252	-1.9336	0.0531623
CYB5A	4.07671	-0.640327	0.331413	-1.93211	0.0533461
SPAG1	3.6399	-0.780489	0.404005	-1.93188	0.0533745
ZIC1	4.05295	1.19351	0.617982	1.9313	0.0534454
TMCC3	42.3962	-0.390816	0.2024	-1.93091	0.0534939
TBC1D23	14.8841	-0.366825	0.190137	-1.92927	0.0536969
EIF3E	13.5484	0.423578	0.219572	1.92911	0.0537175
LMCD1-AS1	15.6559	-0.442418	0.229345	-1.92905	0.0537246
PLA2G12A	4.09848	-0.725777	0.376314	-1.92865	0.0537748
AHSA1	2.81618	-1.06256	0.551095	-1.92808	0.0538447
EXOC6B	205.34	-0.166117	0.0861852	-1.92744	0.0539252
HNRNPDL	33.363	0.331041	0.171905	1.92572	0.0541392
SLC4A4	72.8791	0.613428	0.31866	1.92503	0.0542261
TCERG1	18.0343	0.440668	0.228926	1.92494	0.0542372
WASF1	3.70003	0.749144	0.389581	1.92295	0.0544865
MT1E	5.74779	0.684257	0.35628	1.92056	0.0547874
ECHDC1	8.0778	-0.593245	0.30894	-1.92026	0.0548257
MED12L	3.04379	-1.05488	0.549807	-1.91864	0.0550297
MAP3K8	22.412	0.547272	0.28534	1.91796	0.0551156
NAA35	14.3387	0.391221	0.204354	1.91442	0.0555661
KCTD1	5.51585	-0.60208	0.315042	-1.91111	0.0559906
FRMD4A	15.9129	-0.48282	0.252639	-1.9111	0.0559914
UNC5D	12.7739	-0.471866	0.246915	-1.91105	0.0559984
MIRLET7BHG	40.0969	-0.38778	0.203006	-1.91019	0.0561085
PVR	18.8366	0.422097	0.22116	1.90856	0.0563187
SLC7A14-AS1	2.24106	-1.23677	0.648517	-1.90707	0.0565111
HSCB	3.99513	-0.778059	0.408162	-1.90625	0.0566174
IFIT1	3.81936	-1.09225	0.57312	-1.90579	0.0566771
NDUFB6	2.61209	-0.883055	0.463367	-1.90574	0.0566842
ATOX1	5.47829	0.777032	0.407876	1.90507	0.0567708
YPEL1	1.42643	-1.19803	0.629019	-1.9046	0.0568322
PTPN14	72.565	0.207896	0.109173	1.90429	0.0568727
MYL12A	5.43325	0.697942	0.366767	1.90296	0.0570461
ADNP2	9.07976	0.576859	0.303172	1.90275	0.0570735
PGM2L1	12.756	-0.559159	0.294122	-1.90111	0.0572871
RESF1	15.3136	-0.482022	0.253572	-1.90093	0.0573112
DYNC1I2	21.7708	-0.332766	0.175071	-1.90075	0.0573345
GPBP1L1	27.8657	-0.314914	0.165686	-1.90067	0.0573447
UBE3C	36.1485	0.288618	0.152	1.89879	0.0575915
SMS	8.2532	0.550828	0.290647	1.89518	0.0580684
SH2B2	2.25006	1.07468	0.56734	1.89424	0.0581937
VCAM1	23.2306	-0.699379	0.369218	-1.89421	0.0581966
PTPRT	6.56037	-0.981849	0.518509	-1.8936	0.0582778
ITGA2	4.49431	-0.734596	0.388202	-1.8923	0.0584506
EPC1	41.228	-0.337828	0.178555	-1.892	0.0584904
HDAC8	47.5418	-0.296064	0.156505	-1.89172	0.0585276
WRN	24.7146	0.36473	0.192989	1.8899	0.0587713
TXNRD1	14.0802	0.677992	0.35897	1.88871	0.0589302
TM4SF18	3.40526	-0.931728	0.493468	-1.88812	0.0590097
ZNF318	4.00002	-0.694854	0.368122	-1.88757	0.0590842
SACM1L	10.8319	-0.410631	0.2176	-1.88709	0.0591483
AC002070.1	11.3635	-0.589968	0.312813	-1.88601	0.0592934
LMAN1	6.54092	0.550013	0.291738	1.8853	0.0593898
TPR	23.5194	-0.298305	0.158285	-1.88461	0.0594829
MRRF	7.94274	0.48333	0.2565	1.88433	0.0595203
SLC25A29	23.634	0.365152	0.193981	1.88241	0.0597806
UPP2	3.92257	-0.944947	0.502366	-1.88099	0.0599727
RAMACL	2.83565	0.908688	0.483296	1.88019	0.0600824
GPATCH8	35.6847	-0.315742	0.168001	-1.8794	0.0601893
FOSL2	77.0256	0.382817	0.203756	1.87881	0.0602708
ZRANB1	10.9937	-0.438106	0.233221	-1.87851	0.060312
YES1	26.6067	-0.372291	0.198191	-1.87845	0.0603201
CHD8	12.5593	-0.480072	0.255781	-1.87689	0.0605334
MRPL21	1.43785	1.35317	0.721177	1.87633	0.0606094
EBF1	114.625	-0.331518	0.176758	-1.87555	0.0607174
CMSS1	47.392	0.333087	0.177719	1.87423	0.0608983
C4orf48	2.68266	-1.02077	0.545183	-1.87235	0.0611585
FOS	31.3382	-0.550608	0.294104	-1.87215	0.0611858
RTN3	14.7561	-0.510229	0.272679	-1.87117	0.0613209
SNX25	27.2812	0.384358	0.205556	1.86984	0.0615055
WBP11	5.36065	0.65239	0.349111	1.86872	0.0616621
HHEX	1.81079	-1.10847	0.593274	-1.8684	0.0617069
LSM 5.00	1.09332	-1.38439	0.74116	-1.86787	0.0617808
SP100	64.3446	-0.266665	0.142811	-1.86726	0.0618652
ZNF449	2.14844	1.02731	0.550202	1.86714	0.061882
EEF1AKMT1	2.42283	-0.918304	0.49188	-1.86693	0.061912
CLDN15	1.65971	1.01672	0.544808	1.86619	0.0620147
IL6	4.79378	1.30462	0.699448	1.86522	0.062151
EXOC2	54.7396	0.280933	0.150635	1.86499	0.0621824
EPC2	27.8814	-0.358963	0.192582	-1.86395	0.0623287
IVNS1ABP	7.03777	-0.546334	0.293278	-1.86286	0.0624825
WDR45B	15.1862	-0.401305	0.215432	-1.86279	0.0624916
MAPK14	38.2807	-0.31612	0.169757	-1.86219	0.0625761
FEZ2	41.6033	0.319836	0.171772	1.86198	0.0626063
ADGRA2	16.5451	-0.417214	0.22413	-1.86149	0.0626755
EEF1AKNMT	0.991676	1.33135	0.715333	1.86116	0.0627216
FKBP1A	61.1615	0.417762	0.224512	1.86076	0.0627786
ACTG1	18.7345	0.683804	0.367728	1.85954	0.0629508
CFAP44	8.39684	-0.59861	0.321936	-1.85941	0.0629693
LMAN2	2.59828	-0.831518	0.447272	-1.85909	0.0630145
DEGS2	3.55334	-0.777185	0.418141	-1.85867	0.0630742
PAF1	1.36877	-1.22526	0.65935	-1.85828	0.0631292
SLC16A7	2.98764	0.9608	0.517968	1.85494	0.0636048
TRPS1	26.6348	-0.35079	0.18932	-1.8529	0.0638968
ATP2A3	12.2159	-0.567706	0.306607	-1.85158	0.0640868
SRC	1.35919	-1.37409	0.742154	-1.85149	0.0640992
GATA2	10.1157	-0.613162	0.331266	-1.85097	0.0641742
THSD1	8.06342	-0.534473	0.288794	-1.85071	0.0642113
TOB2	4.76606	-0.842371	0.455399	-1.84974	0.0643508
SEC23B	5.76682	0.554107	0.299689	1.84894	0.0644668
ZW10	2.21423	-0.861117	0.465837	-1.84854	0.0645246
TNRC6C-AS1	3.90166	-1.03636	0.560859	-1.84781	0.0646304
SEC61A1	7.43913	0.609117	0.329726	1.84734	0.0646977
TMA7	4.59405	-0.603529	0.326848	-1.84651	0.0648176
AL353586.1	2.75427	1.40237	0.759526	1.84638	0.0648374
MALL	8.45694	0.625774	0.338995	1.84597	0.0648967
NCOA2	46.1881	-0.285807	0.154875	-1.8454	0.0649795
ZNF83	35.684	0.360525	0.195476	1.84434	0.0651337
FANCL	14.4692	-0.410637	0.222799	-1.84308	0.0653167
SGSM2	5.20101	0.603723	0.327623	1.84274	0.0653673
PWWP2B	3.75468	0.714071	0.387876	1.84098	0.0656251
DCHS1	2.30961	-0.839759	0.456203	-1.84076	0.0656572
CALCRL	37.8529	0.37572	0.204153	1.84039	0.0657115
BICD1	39.5181	-0.285522	0.155262	-1.83897	0.0659194
ERCC6L2	25.1407	-0.312649	0.17002	-1.83889	0.0659309
ATP1B1	2.68703	0.972336	0.528768	1.83887	0.0659341
LINC01422	5.85907	0.837259	0.455452	1.8383	0.0660175
EDC3	2.661	-0.799664	0.435045	-1.83812	0.066045
CRIM1	436.275	0.607217	0.330399	1.83783	0.0660874
GRB10	201.762	0.422161	0.229934	1.83601	0.0663564
TNFRSF6B	2.31279	1.30792	0.714486	1.83057	0.0671641
PALLD	11.6171	0.566326	0.309408	1.83035	0.0671973
SRPK2	112.701	0.198772	0.108635	1.82972	0.0672912
CPLX1	5.16328	0.652744	0.356909	1.82888	0.0674174
RB1	55.0198	-0.276331	0.15111	-1.82867	0.0674497
AC090630.1	7.70779	-0.846294	0.462817	-1.82857	0.0674638
SPNS2	8.00793	0.687696	0.376149	1.82825	0.0675118
SLC2A1	151.792	0.440731	0.241115	1.82789	0.0675663
PXN	19.4775	0.425596	0.232841	1.82784	0.0675736
DMXL1	32.5397	-0.329932	0.180665	-1.82621	0.0678187
NKIRAS1	1.33729	-1.25699	0.688467	-1.82579	0.0678825
STMP1	4.50422	-0.672136	0.368236	-1.82529	0.0679578
SSH1	31.1357	0.336763	0.184638	1.82391	0.0681657
GIT1	9.03603	0.533423	0.292474	1.82383	0.0681781
CEP350	36.1129	-0.297508	0.163173	-1.82326	0.0682634
IRAK2	23.5404	-0.581829	0.319253	-1.82247	0.0683841
SF3B1	17.0862	-0.345748	0.189744	-1.82218	0.0684273
MEAF6	4.63518	-0.620042	0.340371	-1.82166	0.0685061
ARHGEF35	1.38655	1.22745	0.674348	1.82021	0.0687275
ICAM1	13.2182	0.893619	0.491053	1.8198	0.0687894
VDAC2	4.20639	0.724016	0.398046	1.81893	0.0689227
CPM	2.58061	-0.991146	0.544922	-1.81888	0.0689302
AC009120.2	18.9261	-0.372867	0.205091	-1.81806	0.0690555
HNRNPA2B1	57.2403	-0.278865	0.153403	-1.81785	0.0690864
RAPGEF1	309.708	0.436369	0.240142	1.81713	0.0691969
SAR1B	5.73926	-0.597642	0.329162	-1.81565	0.0694246
RPL7	5.40278	0.706496	0.389127	1.81559	0.069433
ELK3	18.6878	-0.514221	0.283313	-1.81503	0.0695196
ATP1A1	74.5704	0.480348	0.264807	1.81395	0.0696848
SRSF1	7.89307	0.487463	0.268817	1.81337	0.0697752
GRM7	5.25715	-0.972419	0.536408	-1.81283	0.0698573
PDCD6IP	30.0347	0.278513	0.153654	1.8126	0.0698934
ANKRD37	15.929	0.981445	0.541663	1.81191	0.0699998
CYP1B1-AS1	8.50019	0.603934	0.333496	1.81091	0.0701541
TBCD	36.6863	0.256093	0.141484	1.81005	0.0702877
IL20RA	3.3039	0.944469	0.521825	1.80993	0.0703059
CTPS2	14.9585	-0.371906	0.205523	-1.80956	0.0703642
ANO6	62.8458	0.252186	0.139388	1.80924	0.070414
HERC6	11.9998	-0.596416	0.329803	-1.8084	0.070544
AC026803.3	1.12762	1.70307	0.941957	1.80801	0.0706053
PUS10	5.86496	-0.600892	0.332383	-1.80783	0.0706326
TAF1C	5.84631	0.507638	0.280831	1.80763	0.0706648
RCOR1	21.259	-0.345376	0.191091	-1.8074	0.0707005
ADHFE1	2.14563	-0.98376	0.544745	-1.80591	0.0709328
ZNF22	1.14064	1.38313	0.765923	1.80584	0.0709434
PFKL	10.6801	0.39424	0.218334	1.80568	0.0709691
HMGCR	3.58258	0.761834	0.421926	1.80561	0.0709791
FXN	3.65288	-0.728126	0.403452	-1.80474	0.0711155
SUCLG1	6.1753	-0.519943	0.288148	-1.80443	0.0711641
AC137770.1	3.49376	-0.733193	0.406344	-1.80437	0.0711738
AC098829.1	5.47999	0.666109	0.369333	1.80355	0.0713022
ZNF253	2.02903	-0.933596	0.517827	-1.80291	0.0714025
WSB1	80.2949	0.324368	0.179926	1.80279	0.0714215
CTC1	4.23765	-0.728723	0.40424	-1.8027	0.0714351
TPM1	43.8324	0.32459	0.180142	1.80186	0.0715681
MAX	17.1901	0.362245	0.201058	1.80169	0.0715946
ABRAXAS1	3.26975	0.848673	0.471091	1.8015	0.0716235
ZFP36	36.4021	0.523349	0.290609	1.80087	0.0717239
ANKRD13C	18.945	0.316851	0.176032	1.79996	0.0718671
CTNNA2	30.5165	-0.786279	0.43702	-1.79918	0.0719895
SGSM1	8.05938	-0.58946	0.327732	-1.7986	0.0720816
LRRC29	1.47491	-1.36957	0.761476	-1.79857	0.0720872
GTF3A	1.7758	-0.901567	0.501481	-1.79781	0.0722072
ZDHHC20	33.0006	-0.280182	0.155848	-1.79779	0.0722095
HES1	9.52929	0.967559	0.538239	1.79764	0.0722341
C1orf131	2.66142	-0.74461	0.414265	-1.79742	0.0722683
CADM2	20.4041	-0.644771	0.358774	-1.79715	0.0723118
ACSS2	6.08353	0.525358	0.292401	1.79671	0.0723824
ZFYVE1	6.68585	-0.587407	0.326959	-1.79658	0.0724024
MPP3	3.59227	0.821114	0.457091	1.79639	0.0724325
TRIO	165.211	0.298106	0.165961	1.79625	0.0724555
GPD1L	6.83066	-0.519845	0.289464	-1.79589	0.0725124
NSD1	36.0464	-0.242293	0.135111	-1.79329	0.0729266
HTR4	7.25421	-0.738389	0.411772	-1.7932	0.0729415
BLOC1S1	1.80049	1.09768	0.612608	1.79182	0.0731615
GABBR1	1.94265	-1.23135	0.687262	-1.79167	0.073186
LONRF1	11.8041	0.424221	0.236863	1.791	0.0732937
SNCAIP	18.1223	-0.57291	0.320022	-1.79022	0.0734186
ITFG2	4.98247	-0.737934	0.413081	-1.78641	0.0740321
RCSD1	7.89801	-0.943039	0.527974	-1.78614	0.0740758
AC027682.4	1.25275	-1.05389	0.590098	-1.78596	0.0741051
ATRIP	1.22518	-1.21336	0.679469	-1.78575	0.0741406
IPMK	4.98369	0.557266	0.31211	1.78548	0.0741839
EEPD1	43.3772	-0.516902	0.289608	-1.78483	0.0742887
PTBP1	13.2056	0.422737	0.236913	1.78436	0.0743654
POLR3C	4.47709	-0.652634	0.365822	-1.78402	0.0744205
AC007743.1	3.05875	0.729455	0.4091	1.78307	0.0745743
ERF	3.95411	-0.780711	0.437944	-1.78268	0.0746392
TPP2	15.3298	-0.362576	0.203392	-1.78264	0.0746444
MTM1	20.4043	-0.326856	0.183732	-1.77898	0.0752424
KDELR2	2.07177	0.964453	0.543088	1.77587	0.0757545
TPRG1	2.03437	1.0728	0.6042	1.77557	0.0758042
VANGL1	2.91352	-0.72543	0.408661	-1.77514	0.0758751
DNAJC15	15.8804	-0.472142	0.266052	-1.77462	0.07596
PRH1	14.7945	-0.441257	0.248684	-1.77437	0.0760014
AP001831.1	3.1572	0.926886	0.522581	1.77367	0.076118
A2M	105.709	-0.372817	0.210223	-1.77344	0.0761563
PPP1R3E	1.55518	-1.05879	0.59703	-1.77342	0.0761586
APCDD1	7.49368	-0.594951	0.335486	-1.7734	0.0761627
AC019186.1	3.67044	-0.76311	0.430414	-1.77297	0.0762345
SRR	0.957904	-1.33993	0.756069	-1.77223	0.0763561
HGS	4.73751	0.590822	0.333693	1.77056	0.0766342
AC009226.1	2.80602	0.778062	0.439676	1.76963	0.0767891
TAF1D	20.9935	0.366688	0.207283	1.76902	0.0768906
TMEM87A	19.1909	-0.340939	0.193176	-1.76491	0.0775789
PICALM	223.434	0.350169	0.198409	1.76489	0.0775822
WDR53	0.966135	-1.55767	0.882805	-1.76446	0.0776545
SLC25A40	3.45304	0.726521	0.411958	1.76358	0.0778028
STX11	4.66888	0.73886	0.419008	1.76335	0.077841
GCH1	19.8885	-0.489985	0.277881	-1.76329	0.0778509
ARHGAP39	1.08898	1.22903	0.697118	1.76302	0.0778971
UFD1	10.3718	0.444468	0.252112	1.76298	0.0779033
IDI1	3.5649	0.865297	0.490908	1.76265	0.0779601
FBXO25	6.16407	-0.542072	0.30756	-1.76249	0.077986
A2ML1-AS1	1.05242	1.29745	0.736309	1.7621	0.0780531
PLS3-AS1	2.57161	-0.905516	0.514128	-1.76127	0.0781933
HIST2H2AB	1.69534	-1.10066	0.625293	-1.76023	0.078369
PHYKPL	14.8104	-0.418912	0.23806	-1.75969	0.0784596
IPO7	17.8113	0.337881	0.192064	1.75921	0.0785422
PODXL	127.277	0.352532	0.200612	1.75728	0.0788698
FBXO34	38.0562	-0.341713	0.194668	-1.75536	0.079197
PPP1R3B	5.15524	0.599681	0.341693	1.75503	0.0792545
LNX2	9.84334	-0.445173	0.253792	-1.75408	0.0794161
METAP1	6.3898	0.703533	0.40126	1.75331	0.0795492
GNG7	1.63121	1.1087	0.6324	1.75316	0.0795742
PSMA1	19.0467	-0.381836	0.217835	-1.75287	0.0796243
ADGRL4	87.2958	-0.216283	0.123435	-1.7522	0.0797396
DNAJB6	26.3047	-0.32469	0.18535	-1.75176	0.0798145
WASHC1	3.74343	0.669102	0.382084	1.75119	0.079913
TARS	5.38398	0.646149	0.369456	1.74892	0.0803044
BCL9L	2.75067	0.792366	0.453088	1.74881	0.0803232
BAIAP2L1	10.322	0.52517	0.300611	1.74701	0.0806362
FAM126A	18.0574	0.40294	0.230774	1.74604	0.0808044
SNTG1	7.33773	-0.849772	0.486773	-1.74572	0.0808589
SAV1	6.70298	-0.648685	0.37165	-1.74542	0.0809117
GLT8D1	1.39617	1.22795	0.703718	1.74495	0.0809944
RNF19B	4.28066	-0.812322	0.465633	-1.74455	0.0810625
CTSF	1.00064	-1.55861	0.893631	-1.74413	0.0811356
FADS1	4.23397	0.898497	0.515213	1.74393	0.0811706
AC005480.1	1.90082	0.97507	0.559179	1.74375	0.0812019
PHIP	51.4911	-0.205806	0.118027	-1.74371	0.0812092
EFNA5	34.0159	0.611983	0.351005	1.74352	0.0812433
ACO2	5.93935	0.51174	0.293664	1.7426	0.081403
RBBP5	4.25857	-0.61897	0.355344	-1.74189	0.0815271
RBM41	7.54063	-0.56314	0.323339	-1.74164	0.0815717
STAT1	13.487	-0.408001	0.234289	-1.74145	0.0816055
CPEB3	22.8163	-0.333339	0.191444	-1.74118	0.0816525
PYGB	4.92776	-0.575453	0.330751	-1.73984	0.0818876
DUSP8	1.73542	-1.14745	0.659922	-1.73876	0.0820762
MSL2	7.93483	-0.594672	0.342084	-1.73838	0.0821441
EGFR	63.8785	0.319714	0.183981	1.73775	0.0822541
CRTC3	30.3085	0.239618	0.137905	1.73756	0.0822886
MYO5A	11.0217	0.4428	0.254894	1.73719	0.082353
SORBS1	117.17	0.442369	0.254703	1.7368	0.0824217
MIR4435-2HG	31.9918	0.505724	0.291294	1.73613	0.0825414
ZBED3-AS1	3.9264	-0.638424	0.368452	-1.73272	0.0831455
PLCB1	129.993	-0.217212	0.12539	-1.73229	0.0832222
ATF7IP	21.9275	-0.308873	0.178383	-1.73152	0.0833586
CMC2	7.76722	0.506173	0.292524	1.73036	0.0835655
SLC5A4	17.0651	0.506038	0.292605	1.72942	0.0837331
SCRIB	1.17034	-1.16697	0.675384	-1.72785	0.0840143
LPCAT4	3.69273	0.784439	0.454153	1.72726	0.0841211
SDC3	5.35773	-0.610868	0.353762	-1.72678	0.0842078
ZNF620	2.15588	0.827363	0.479142	1.72676	0.0842107
MLLT1	20.5088	0.453082	0.262438	1.72643	0.0842696
ALOX5	7.42322	1.00039	0.579566	1.7261	0.0843293
ATP6V1D	4.90016	0.612039	0.354658	1.72571	0.0843991
BICC1	1.28529	-1.56164	0.904928	-1.72571	0.0844003
DIS3L	4.17688	-0.617517	0.357862	-1.72557	0.0844245
NOTCH2	3.13304	-0.750314	0.434847	-1.72547	0.0844436
UBAC1	3.64204	-0.690855	0.400458	-1.72516	0.0844982
DCBLD2	7.29569	-0.497684	0.288522	-1.72494	0.0845382
SUGCT	4.11475	0.815422	0.472741	1.72488	0.084549
GRAPL	1.93087	-1.00559	0.58318	-1.72431	0.0846513
ITPKC	7.80709	0.58039	0.336712	1.7237	0.0847626
SPRED2	16.2589	-0.332662	0.193018	-1.72347	0.0848028
ZFHX3	44.3567	-0.242909	0.140997	-1.72279	0.0849262
ASCC3	38.2048	0.284082	0.165027	1.72143	0.0851727
MEGF6	1.23958	-1.38745	0.806365	-1.72062	0.0853199
NACC2	22.4816	0.304927	0.177255	1.72027	0.0853828
SHTN1	4.09849	-0.66926	0.389119	-1.71994	0.0854441
SNX2	8.27287	-0.479545	0.278858	-1.71967	0.0854916
SAFB2	11.4119	-0.463071	0.269358	-1.71917	0.0855842
TMEM245	19.6209	-0.323294	0.188093	-1.7188	0.0856514
SMIM13	3.67848	-0.731304	0.425605	-1.71827	0.0857474
DAZAP1	15.1539	0.356223	0.207391	1.71764	0.0858621
KAZN	10.9787	0.616604	0.359033	1.7174	0.0859055
S100A10	7.71774	0.504806	0.29413	1.71627	0.0861128
CAVIN1	14.0852	-0.516022	0.301038	-1.71414	0.0865032
NR1H2	4.44764	-0.952734	0.55594	-1.71374	0.0865772
IRF9	6.14983	-0.572351	0.334017	-1.71354	0.0866135
SPATS2L	25.3595	-0.293651	0.171422	-1.71303	0.0867064
HIST1H1D	7.41795	0.821213	0.479556	1.71244	0.0868152
SH3RF1	17.0983	0.496499	0.289946	1.71239	0.0868256
SLC25A3	7.24279	0.517316	0.302149	1.71212	0.0868745
PTOV1	2.64754	-0.88045	0.514398	-1.71161	0.0869678
MRE11	8.62265	-0.483386	0.28248	-1.71122	0.0870398
NRG3	41.1168	-0.619754	0.362193	-1.71112	0.0870596
NNT	10.5386	-0.371824	0.217395	-1.71036	0.0871986
WWC2	105.939	0.30496	0.178381	1.7096	0.0873393
RAP1GDS1	26.6536	-0.334294	0.195643	-1.70869	0.0875088
ZNF251	8.22659	-0.472739	0.276708	-1.70844	0.087555
MOV10L1	3.14727	1.34464	0.787215	1.7081	0.0876172
PDZD8	13.4775	0.408609	0.239228	1.70803	0.0876302
BCL7C	3.33715	-0.716593	0.419543	-1.70803	0.0876304
RARA	1.40739	-0.945281	0.553485	-1.70787	0.0876599
AC092835.1	3.41602	-0.817914	0.479192	-1.70686	0.0878479
VCP	12.9767	0.448104	0.262534	1.70684	0.0878518
FAM13B	26.2881	-0.32511	0.190605	-1.70567	0.0880696
NRARP	2.70794	-1.02878	0.603241	-1.70541	0.0881175
ELP6	2.72629	-0.827493	0.485591	-1.70409	0.0883635
HIST1H2BJ	4.49246	-1.13399	0.665668	-1.70354	0.088467
ZNF420	8.02903	-0.475809	0.279502	-1.70234	0.0886908
FRS2	15.461	-0.342584	0.2013	-1.70186	0.0887824
PLA2G4A	26.65	-0.568237	0.333997	-1.70132	0.088882
TTN-AS1	16.3617	0.466879	0.274562	1.70045	0.0890464
RAVER2	11.8504	-0.408777	0.240398	-1.70042	0.0890522
PAM	90.417	0.214323	0.126063	1.70014	0.0891055
MYO1E	143.229	0.356191	0.209523	1.70001	0.0891288
TTC39C	2.44412	-0.774858	0.45619	-1.69854	0.0894056
MYO1C	14.0048	0.424772	0.250128	1.69822	0.0894661
PWWP2A	8.72334	-0.51523	0.303493	-1.69767	0.0895699
DDX27	3.89873	-0.738206	0.434962	-1.69717	0.0896643
BMP2K	13.7711	-0.348574	0.205392	-1.69711	0.0896752
SRPK1	19.6054	0.282562	0.166516	1.69691	0.0897141
AC132153.1	3.45126	0.933641	0.550369	1.69639	0.089812
AC051619.5	1.62827	-1.06148	0.62592	-1.69587	0.0899112
POMP	23.6633	0.426831	0.251734	1.69557	0.0899678
METTL25	10.2126	-0.537122	0.31694	-1.69471	0.0901306
CAMK2A	3.80852	0.758225	0.447489	1.6944	0.0901899
AQR	16.0117	-0.328672	0.19404	-1.69384	0.0902961
SERPINE1	25.4819	0.876037	0.517611	1.69246	0.0905575
OCIAD2	2.73	-0.777106	0.459282	-1.692	0.0906456
SEC24D	13.6915	0.405877	0.240067	1.69068	0.0908976
SPPL2A	11.0409	-0.408951	0.241897	-1.6906	0.0909129
PPP1R13L	6.76768	0.720901	0.426471	1.69039	0.0909536
USE1	1.16148	-1.19045	0.704377	-1.69007	0.0910136
IRF3	5.62002	-0.61183	0.36219	-1.68925	0.0911714
TARS2	1.88837	-0.850791	0.503733	-1.68897	0.0912246
HHIPL1	2.23582	-1.16443	0.68964	-1.68846	0.0913232
UBE2E3	21.2094	-0.304088	0.180141	-1.68805	0.0914018
DNHD1	5.7427	0.462725	0.274224	1.6874	0.0915273
SCGB2B2	5.61455	-0.616298	0.365337	-1.68693	0.0916163
ADAT2	3.24373	0.801663	0.475326	1.68655	0.0916892
VIPR1	1.39693	-1.1999	0.711631	-1.68613	0.0917716
IGFBP7	86.3523	0.327818	0.194571	1.68483	0.0920219
TAB2	19.7507	-0.356917	0.211877	-1.68454	0.0920764
ALDH9A1	1.72971	-0.918636	0.545662	-1.68353	0.0922732
RPS9	8.25072	0.495132	0.294406	1.6818	0.0926079
FDPS	11.0389	0.413873	0.246099	1.68173	0.0926208
AHNAK2	3.36414	0.785793	0.467584	1.68054	0.0928526
SOX5	194.875	-0.284651	0.169435	-1.68001	0.0929563
THBS3	1.63954	0.923522	0.549961	1.67925	0.093103
NBR1	6.03844	-0.565029	0.336683	-1.67822	0.0933036
RTRAF	2.89406	-0.743243	0.443102	-1.67736	0.0934715
ZNF66	3.15016	-0.771577	0.460012	-1.6773	0.0934841
STK4	10.7859	-0.390165	0.232707	-1.67664	0.0936132
MYH9	157.836	0.326878	0.195034	1.676	0.0937377
AC026992.2	1.87764	-1.00063	0.59709	-1.67584	0.0937692
PLEKHM1	5.49419	-0.617988	0.368828	-1.67555	0.0938267
AC006460.2	5.16007	-0.500565	0.298927	-1.67454	0.0940252
SRGAP2C	17.8447	-0.345127	0.206145	-1.67419	0.0940928
NELFA	4.64755	0.547186	0.326943	1.67364	0.0942006
ADGRG1	13.6682	0.394625	0.235814	1.67345	0.0942381
VAPA	41.3773	-0.228927	0.136804	-1.6734	0.0942485
ARID1A	25.2842	-0.33511	0.200356	-1.67257	0.0944118
YY1	12.8349	-0.34932	0.20892	-1.67203	0.0945192
UBC	83.5835	0.461841	0.276347	1.67124	0.0946748
KMT5B	19.2631	-0.370629	0.221963	-1.66978	0.0949636
TTC3	33.0108	-0.2991	0.179134	-1.6697	0.094979
EEF1A1	74.3168	0.376248	0.225352	1.6696	0.094998
ZNF585A	1.9706	-0.823259	0.493186	-1.66927	0.0950646
RPS6KB1	14.5656	-0.310462	0.186016	-1.66901	0.0951159
KLHL32	4.71823	-0.797342	0.477856	-1.66858	0.0952001
POLR3A	6.47216	-0.482418	0.289134	-1.66849	0.0952178
LYRM4	13.3016	-0.362678	0.217384	-1.66838	0.095241
BCL7B	2.65685	-0.78422	0.470074	-1.66829	0.095258
RPL7A	7.94376	0.551951	0.330906	1.668	0.0953163
SP140	4.30565	-0.730086	0.437771	-1.66774	0.0953681
TLE4	28.8873	-0.288884	0.173381	-1.66618	0.095677
DDAH1	18.5441	0.627418	0.376674	1.66568	0.0957775
NCKAP5	5.71346	-0.769222	0.461831	-1.66559	0.0957951
PLGRKT	3.38618	-0.696438	0.418145	-1.66554	0.095805
MAML1	6.79966	-0.487307	0.292831	-1.66413	0.0960873
IFI44	24.2011	-0.311724	0.187348	-1.66388	0.0961368
BTG2	16.9611	-0.473301	0.284629	-1.66287	0.0963379
VEGFA	2.19888	1.0432	0.627525	1.6624	0.0964322
BCLAF1	18.4646	-0.322983	0.194314	-1.66217	0.0964788
ARHGAP1	3.0803	-0.714934	0.430122	-1.66217	0.0964792
KIAA0513	3.94883	-0.676596	0.40715	-1.66178	0.096556
CDRT4	9.93982	0.473654	0.28503	1.66177	0.0965598
LINC01588	3.80898	-0.632204	0.38091	-1.65972	0.096971
ZNF133	8.42196	-0.488683	0.294614	-1.65872	0.0971717
STS	4.73204	0.613229	0.369731	1.65858	0.0972003
ARSK	1.25941	-1.28058	0.77273	-1.65721	0.0974768
HSD17B14	4.29669	0.862904	0.520739	1.65708	0.097504
AL365295.1	17.8462	0.443395	0.267671	1.65649	0.0976222
GTF3C3	7.26721	-0.483604	0.29198	-1.65629	0.0976634
SPTLC3	7.09686	-0.650943	0.393183	-1.65557	0.0978086
PPP2R5D	2.84542	-0.850242	0.513742	-1.655	0.0979245
CPEB4	28.3091	-0.327564	0.198283	-1.652	0.0985348
SNRPN	3.44791	0.839698	0.508304	1.65196	0.0985426
CARD10	5.08386	0.621634	0.37667	1.65034	0.0988733
RAD17	5.7471	-0.593058	0.359953	-1.6476	0.0994356
DTX2	2.52414	-0.720829	0.437786	-1.64653	0.0996541
APPL2	17.273	-0.31402	0.190865	-1.64525	0.0999188
ACER3	34.3233	0.321281	0.195352	1.64463	0.100046
ZSCAN31	1.8224	-1.43821	0.87449	-1.64463	0.100047
RPS6	15.6775	0.55323	0.336439	1.64437	0.1001
CACNA1D	2.33786	0.933867	0.568008	1.64411	0.100154
CDS2	11.5067	-0.374886	0.22806	-1.6438	0.100217
BRAT1	1.70241	-0.934291	0.568404	-1.64371	0.100236
AFAP1L1	8.87993	0.549011	0.33419	1.64281	0.100422
DAG1	5.67193	-0.527318	0.321011	-1.64268	0.10045
AC005332.6	7.85614	0.54293	0.330897	1.64078	0.100842
SHARPIN	1.98897	-0.94562	0.576535	-1.64018	0.100968
HACD1	2.69411	0.692287	0.422141	1.63994	0.101017
PCSK5	164.05	-0.402809	0.245767	-1.63899	0.101216
DOCK5	5.04396	-0.552318	0.337006	-1.6389	0.101235
RPSA	9.6535	0.504237	0.308044	1.6369	0.101651
MTF2	15.2329	0.374896	0.229074	1.63657	0.10172
CTDSPL	2.84733	-0.743036	0.454114	-1.63623	0.101791
SMAD3	60.1084	0.409359	0.250224	1.63597	0.101846
DOP1A	27.4637	-0.276666	0.169121	-1.63591	0.101858
ARNT2	65.3538	-0.359559	0.219808	-1.63579	0.101884
ADAM10	70.4558	-0.235788	0.144225	-1.63486	0.102078
GPR176	2.02313	-1.31979	0.807701	-1.63401	0.102258
RSAD2	5.36021	-0.683228	0.418183	-1.6338	0.1023
MED21	3.26836	-0.709753	0.434521	-1.63341	0.102382
LONRF3	1.90344	-0.910543	0.557539	-1.63315	0.102438
LMTK2	18.9653	-0.266569	0.1633	-1.63239	0.102598
ITGB3	4.59688	0.695831	0.426274	1.63235	0.102605
RNF169	11.2883	-0.378866	0.232242	-1.63134	0.102819
ZC3H13	14.8404	-0.385447	0.236353	-1.63081	0.10293
C17orf75	1.88851	-1.0709	0.656723	-1.63067	0.10296
CCPG1	10.0063	-0.550795	0.33783	-1.63039	0.103019
ENTPD5	3.27906	-0.782383	0.479955	-1.63012	0.103077
ANXA6	1.60039	1.32579	0.813342	1.63006	0.10309
NOXA1	1.57382	1.01674	0.623881	1.6297	0.103165
ZBTB11	5.26333	0.517071	0.317322	1.62948	0.103211
BACE2	65.5215	0.352191	0.216156	1.62934	0.103242
BRCC3	3.87401	-0.636734	0.390801	-1.62931	0.103248
SP110	16.444	-0.356674	0.218992	-1.6287	0.103376
AL137009.1	2.28227	-0.977718	0.600382	-1.62849	0.10342
COQ4	1.72775	-0.849535	0.52187	-1.62787	0.103553
PNRC1	10.3215	0.523597	0.321652	1.62784	0.103559
MINDY1	2.31402	-0.872168	0.535819	-1.62773	0.103583
AC002460.2	8.33032	0.559288	0.343702	1.62724	0.103685
LPCAT2	8.9405	-0.624916	0.38416	-1.62671	0.103799
AL133268.4	4.62658	0.838948	0.516	1.62587	0.103977
PKD2	42.0548	0.285777	0.175799	1.62559	0.104037
NR1D1	5.63258	0.755269	0.464667	1.6254	0.104077
PDCD2	2.42376	0.806045	0.495913	1.62538	0.104083
AC005753.3	2.79842	0.655101	0.403153	1.62494	0.104174
DDRGK1	2.73797	0.754326	0.464262	1.62479	0.104208
BRD4	36.7511	0.238202	0.146639	1.62441	0.104289
RGS2	3.50483	1.04836	0.645385	1.6244	0.104291
TIMP2	10.1276	-0.54446	0.335256	-1.62401	0.104373
PTBP2	44.0892	0.209057	0.128793	1.6232	0.104546
SORBS3	5.85275	0.593844	0.365872	1.62309	0.104569
NOMO1	3.68968	-0.738687	0.455315	-1.62237	0.104725
TFCP2	24.7835	-0.286355	0.176596	-1.62153	0.104904
DYM	74.9351	0.224339	0.138362	1.6214	0.104932
IFNAR2	47.9871	-0.277707	0.171596	-1.61838	0.10558
UBE4B	26.3568	-0.253568	0.156742	-1.61774	0.105718
MYADM	2.68012	0.919071	0.568348	1.61709	0.105858
SLX4IP	16.4335	-0.403915	0.249823	-1.61681	0.10592
S100A16	3.80361	-0.71486	0.442159	-1.61675	0.105932
NTHL1	2.15236	-0.887244	0.548801	-1.6167	0.105944
SEMA4F	1.49501	-0.954576	0.590574	-1.61635	0.106018
ATG12	7.93713	-0.459743	0.284709	-1.61478	0.106357
ARHGAP12	14.6726	-0.338506	0.209668	-1.61448	0.106423
KSR2	2.18294	0.922747	0.571549	1.61447	0.106427
CDC37L1	5.11492	-0.498746	0.308938	-1.61439	0.106444
HIST1H1E	17.1039	0.535791	0.331929	1.61417	0.10649
SV2C	9.53504	0.792228	0.49086	1.61396	0.106537
DNAJC9	4.37262	0.562425	0.348536	1.61368	0.106596
SPNS1	1.40346	-0.891862	0.552769	-1.61344	0.106648
LINC02595	1.27165	1.65349	1.02505	1.61309	0.106726
TMEM189	12.8097	0.424301	0.263058	1.61295	0.106754
BRPF1	1.62537	-0.963065	0.597366	-1.61219	0.106921
MMP2	1.54153	-1.67337	1.03795	-1.61218	0.106922
SH3PXD2B	16.5978	0.610187	0.378525	1.61201	0.106959
BDKRB2	6.48386	0.652034	0.404666	1.61129	0.107117
PLA2R1	2.58666	-0.803987	0.499028	-1.61111	0.107157
PCDH7	18.7227	-0.63466	0.393942	-1.61105	0.107169
RALGPS2	9.35703	0.545487	0.338682	1.61061	0.107264
ZNF491	0.643576	-1.82544	1.13343	-1.61055	0.107279
HRK	3.94078	-0.830569	0.515748	-1.61041	0.107308
ERICH6-AS1	1.49072	-0.870513	0.540937	-1.60927	0.107557
CAPZA1	21.5359	0.321509	0.199809	1.60908	0.107598
SHC2	23.0201	0.452691	0.281421	1.60859	0.107706
BCAS3	104.336	-0.18616	0.115732	-1.60855	0.107714
FSIP2	1.49183	-1.20677	0.750447	-1.60806	0.107821
FLOT1	12.5458	-0.36127	0.224768	-1.6073	0.107988
CEP83	14.2313	0.340391	0.211786	1.60724	0.108002
MCCC1	6.57356	-0.43676	0.271804	-1.60689	0.108078
LINC02646	1.37145	0.975442	0.607093	1.60674	0.108111
NME7	10.6781	-0.3845	0.239312	-1.60669	0.108122
STRN3	55.6114	0.204823	0.127484	1.60666	0.108129
HIP1R	15.7355	-0.406099	0.252805	-1.60638	0.108192
AC013564.1	3.18552	0.71052	0.442374	1.60615	0.108241
ZBTB38	71.2164	0.237528	0.147977	1.60517	0.108457
L3MBTL3	5.07414	-0.570595	0.355492	-1.60508	0.108475
DTWD1	5.91148	-0.53224	0.331772	-1.60424	0.108662
MCAM	5.13556	0.840049	0.52371	1.60404	0.108706
RIPK1	11.304	-0.360432	0.224748	-1.60372	0.108776
ZSCAN25	1.84826	-0.801906	0.500033	-1.6037	0.108779
LIN37	0.531321	-1.91146	1.19193	-1.60366	0.108789
FLCN	3.09428	-0.691267	0.431096	-1.60351	0.108822
ASRGL1	9.62903	0.628377	0.391909	1.60337	0.108852
SRPX	7.32031	1.04927	0.654431	1.60334	0.10886
GFM1	6.98741	-0.448881	0.280007	-1.60311	0.108911
PGPEP1	3.06626	-0.656988	0.4099	-1.6028	0.108978
ZBTB43	5.05285	0.526661	0.328701	1.60225	0.1091
INSIG1	16.8946	0.691496	0.43176	1.60157	0.10925
C19orf33	0.822641	1.53211	0.956845	1.60121	0.109331
NUDT9	4.89629	0.512316	0.31999	1.60104	0.109369
AP1G1	17.8249	0.29899	0.186868	1.60001	0.109597
TIRAP	0.663629	1.34496	0.840672	1.59986	0.10963
ABCB1	313.709	-0.295734	0.184936	-1.59912	0.109794
C1orf112	2.2433	0.921223	0.576164	1.59889	0.109845
GCLM	4.14093	0.564565	0.353321	1.59788	0.110069
ZNF486	1.88801	-1.02543	0.641796	-1.59775	0.110099
VPS29	5.94985	-0.521399	0.326353	-1.59766	0.110119
RPS12	9.70974	0.572797	0.358562	1.59749	0.110157
LINC00639	2.97657	-0.77446	0.48504	-1.5967	0.110334
PTPRK	53.5728	-0.235525	0.147531	-1.59644	0.110389
NUAK1	63.681	0.42986	0.269393	1.59566	0.110565
ANO2	309.29	0.336154	0.210735	1.59515	0.110679
KMT2D	6.75545	-0.508633	0.318894	-1.59499	0.110715
SLC26A5	9.71077	-0.469071	0.294139	-1.59472	0.110774
STARD7	5.68021	-0.577791	0.362551	-1.59368	0.111007
SSBP4	3.70637	0.554802	0.348592	1.59155	0.111486
FOXP1-IT1	1.29697	-0.991169	0.622798	-1.59148	0.111502
LUC7L3	45.1068	-0.218694	0.137428	-1.59133	0.111535
ATP8B2	5.30785	0.549327	0.345249	1.59111	0.111586
ATP5F1D	2.2108	-0.791949	0.498097	-1.58995	0.111846
FCHO2	49.6952	-0.18938	0.119115	-1.58989	0.11186
PNP	6.23611	0.672251	0.423031	1.58913	0.112032
YJU2	2.34331	-0.885542	0.557375	-1.58877	0.112112
PEX1	5.60867	-0.546235	0.34387	-1.58849	0.112175
SLC24A1	2.108	-0.877238	0.552572	-1.58755	0.112387
ZNF552	2.1663	-0.928994	0.585282	-1.58726	0.112454
PIK3CA	18.8124	-0.405904	0.255729	-1.58724	0.112459
YWHAZ	26.3275	-0.256026	0.161347	-1.5868	0.112558
TMEM161B	7.705	-0.412515	0.259987	-1.58668	0.112586
NAA25	13.1006	0.375177	0.236474	1.58655	0.112615
BECN1	3.27426	0.62369	0.393145	1.58641	0.112646
ADAM22	7.02356	-0.54027	0.340571	-1.58636	0.112657
KRBA2	1.49938	-1.05586	0.665882	-1.58565	0.112818
INPP4A	20.0055	-0.308779	0.19475	-1.58552	0.112849
ZNF608	5.98277	-0.678239	0.427806	-1.58539	0.112878
CEP162	6.97695	-0.538546	0.339953	-1.58418	0.113153
ZNF766	3.17169	-0.629907	0.397653	-1.58406	0.11318
FARP1	24.9748	0.311048	0.196427	1.58353	0.1133
NLRP1	29.5369	-0.267898	0.169211	-1.58322	0.113371
METTL6	3.27817	-0.723614	0.457093	-1.58308	0.113404
NOL4	4.72561	-0.630982	0.398601	-1.58299	0.113423
SLCO3A1	57.8501	0.254857	0.161074	1.58223	0.113596
AC008050.1	10.8671	0.533126	0.337	1.58197	0.113655
EID1	2.57025	-0.870211	0.550104	-1.5819	0.113672
AFG3L2	5.49968	0.462686	0.292528	1.58168	0.113722
TMEM160	1.84306	0.969636	0.613362	1.58086	0.113911
KCTD5	0.98296	-1.14524	0.724478	-1.58078	0.113928
HMGXB4	7.73777	0.40259	0.254798	1.58003	0.114099
NPDC1	30.9347	0.305478	0.193451	1.5791	0.114314
RUVBL2	1.75785	-0.946527	0.599632	-1.57851	0.114448
OSGEP	2.74073	0.677671	0.429429	1.57807	0.114549
CHMP3	9.2546	-0.404764	0.256514	-1.57794	0.114578
AC008875.3	2.22638	-0.887626	0.562634	-1.57763	0.114651
PARP4	24.0851	0.31877	0.202224	1.57632	0.114952
RIPK2	5.88969	-0.568114	0.360416	-1.57627	0.114964
ARL4A	4.05772	-0.674919	0.428416	-1.57538	0.115168
LMNA	10.4925	0.516036	0.327657	1.57493	0.115273
NTN4	5.87118	-0.696665	0.442535	-1.57426	0.115428
CAB39	25.3398	-0.249047	0.158209	-1.57416	0.11545
HEY2	10.6284	-0.475669	0.302227	-1.57388	0.115515
KATNBL1	25.3386	0.243896	0.154979	1.57374	0.115549
TTLL3	16.5774	-0.344361	0.218889	-1.57322	0.115668
RBM28	6.32702	0.460223	0.292563	1.57307	0.115702
PHLDB2	11.0375	0.559899	0.355938	1.57302	0.115713
ATF7	27.6813	-0.247511	0.157464	-1.57186	0.115983
IQCE	3.19071	-0.671186	0.427028	-1.57176	0.116006
NPIPB11	3.21818	-0.810113	0.515824	-1.57052	0.116294
MIA2	23.9895	0.346354	0.220645	1.56974	0.116477
PHACTR2	24.6849	-0.328652	0.209479	-1.56891	0.11667
GCNA	3.20547	-0.782934	0.499073	-1.56878	0.1167
RNF220	43.8705	-0.308614	0.196731	-1.56871	0.116715
KIAA0556	9.73016	0.391047	0.249304	1.56855	0.116753
TYW5	2.90916	-0.618659	0.394443	-1.56844	0.116779
PIGB	2.87467	-0.648025	0.413282	-1.568	0.116882
SFXN3	3.6022	0.528992	0.337457	1.56758	0.116979
ESR2	11.3281	0.448326	0.286011	1.56751	0.116995
CEMIP2	41.3711	-0.225649	0.143989	-1.56713	0.117084
TET1	1.87097	-1.04201	0.664986	-1.56696	0.117124
ALG1	1.25717	-1.13821	0.726422	-1.56687	0.117146
UBN2	15.5333	-0.289407	0.184714	-1.56678	0.117166
UBE2E1	26.3751	0.267903	0.170997	1.56671	0.117182
RAI14	22.6295	0.349337	0.223013	1.56644	0.117246
KIF5B	24.4895	-0.270887	0.172936	-1.5664	0.117256
TMEM170A	3.2642	0.607867	0.388121	1.56618	0.117307
CLEC2B	15.1252	0.57145	0.365001	1.56561	0.117439
WDYHV1	3.74123	-0.553163	0.353388	-1.56531	0.11751
STK39	24.4903	-0.312783	0.199823	-1.5653	0.117513
POLR1A	5.1083	-0.587368	0.375382	-1.56472	0.117648
FAM214A	28.7956	-0.284421	0.181874	-1.56383	0.117857
PHF20L1	17.2859	-0.260118	0.166362	-1.56356	0.11792
SCAMP5	1.56078	-1.09541	0.700591	-1.56355	0.117923
WDR92	2.62692	-0.704135	0.450443	-1.56321	0.118004
NOVA2	16.64	-0.372622	0.238389	-1.56309	0.118033
LIMCH1	273.314	0.311558	0.199522	1.56152	0.1184
AAR2	2.05393	-0.895264	0.573621	-1.56073	0.118589
SFSWAP	22.8541	-0.258201	0.165439	-1.5607	0.118594
AP4S1	6.50273	-0.472564	0.302828	-1.5605	0.118641
ZNF142	2.19949	0.738837	0.473659	1.55985	0.118795
ASL	5.00771	0.469968	0.301369	1.55945	0.118891
FNDC3A	54.0054	0.261698	0.167855	1.55907	0.118979
SYNPO2	1.87223	-0.954495	0.612245	-1.55901	0.118994
PLD1	19.8095	-0.383935	0.246418	-1.55806	0.119219
USP32	29.029	0.228103	0.146419	1.55788	0.119262
LSS	7.77019	0.504671	0.324022	1.55752	0.119347
INF2	5.3218	0.488434	0.31372	1.55691	0.119493
PPP3CC	47.0765	0.264737	0.170045	1.55686	0.119504
UTP11	2.27195	-0.871045	0.559603	-1.55654	0.11958
COL4A2	52.1475	0.46733	0.300253	1.55646	0.1196
CNDP2	15.075	0.383773	0.246621	1.55612	0.119679
ARAP3	23.4636	-0.29244	0.187949	-1.55595	0.119719
AC107959.1	0.796215	-1.3372	0.859465	-1.55585	0.119744
USP3	27.8046	0.342514	0.220229	1.55527	0.119883
OTUD3	1.89749	-0.826207	0.531273	-1.55515	0.119911
FAM215B	1.13677	1.3439	0.864227	1.55503	0.119938
SNHG14	56.9401	-0.242617	0.156031	-1.55492	0.119964
APOL3	13.3097	-0.32492	0.20936	-1.55196	0.120671
GCNT4	1.33363	-1.16714	0.75244	-1.55114	0.120868
KDR	9.31218	0.486334	0.313614	1.55074	0.120964
AC093865.1	0.82127	-1.35319	0.872687	-1.5506	0.120998
ZNF684	1.61713	-0.906409	0.584581	-1.55053	0.121015
SLC39A8	20.6895	-0.423841	0.273446	-1.55	0.121142
C14orf132	3.2856	-0.722365	0.466219	-1.54941	0.121283
TFB1M	7.29148	-0.49906	0.322167	-1.54908	0.121364
RNPS1	5.83011	0.493691	0.318813	1.54853	0.121496
ARHGAP25	3.74858	-0.655677	0.423565	-1.548	0.121623
PCSK7	11.1025	0.33934	0.219233	1.54785	0.121659
CCDC142	2.12	-0.849551	0.548939	-1.54762	0.121713
JMY	11.4571	0.408425	0.264151	1.54618	0.122062
NAP1L4	25.8616	0.256196	0.165715	1.54601	0.122103
FBXO42	21.6707	-0.315958	0.204374	-1.54598	0.122109
AL592183.1	8.13092	-0.577974	0.373859	-1.54597	0.122112
LMF2	2.4345	0.740816	0.479288	1.54566	0.122187
FHL3	1.81269	-0.964672	0.624187	-1.54548	0.122229
PIP4P2	1.555	-1.21423	0.786504	-1.54383	0.12263
MOB3B	35.538	-0.351142	0.227466	-1.54371	0.122659
ADCY6	3.11	0.637369	0.412909	1.54361	0.122683
JARID2	45.0767	-0.315284	0.204299	-1.54325	0.12277
CLIP2	7.96795	-0.505208	0.327378	-1.54319	0.122784
ARHGEF9	6.68121	-0.415273	0.269177	-1.54275	0.122892
WDR78	2.0645	-0.800831	0.51937	-1.54193	0.123091
HYPK	0.966965	-1.18436	0.76829	-1.54156	0.123181
TRIM4	5.78242	-0.513772	0.333399	-1.54101	0.123313
RHBDF1	1.81201	0.813374	0.528107	1.54017	0.123519
HECW1	2.50874	-1.07548	0.698361	-1.54001	0.123559
LCA5	4.34297	-0.737631	0.479398	-1.53866	0.123887
HLF	6.69208	-0.68213	0.443406	-1.53839	0.123954
CYHR1	1.93983	-0.859972	0.559112	-1.5381	0.124023
SFXN5	7.27334	-0.482697	0.313909	-1.5377	0.124123
MFN2	3.03806	-0.654986	0.426037	-1.53739	0.124197
SPIRE1	31.0114	0.221261	0.143936	1.53721	0.124241
MT-CYB	19.9739	-0.568209	0.369698	-1.53695	0.124305
EIF3D	4.34502	0.715707	0.465722	1.53677	0.12435
POU6F1	4.40521	-0.514503	0.335102	-1.53536	0.124695
RERE	113.415	0.214216	0.139526	1.53531	0.124708
TMCO1	6.11876	-0.567034	0.369535	-1.53446	0.124918
CCN2	16.5417	1.13344	0.73872	1.53433	0.124948
ASPH	20.3506	0.294184	0.191749	1.53421	0.124977
PLAT	45.7023	0.438305	0.285699	1.53415	0.124993
MAPK8	48.2949	-0.211316	0.137808	-1.53341	0.125175
NFS1	1.29254	-0.996903	0.650325	-1.53293	0.125293
PRAG1	1.27594	-1.18231	0.771306	-1.53286	0.12531
MIR99AHG	16.3567	-0.42176	0.275175	-1.5327	0.125351
AJAP1	1.57605	-1.51068	0.986153	-1.53189	0.125549
SLC25A4	1.1184	1.14675	0.748729	1.53159	0.125624
CAMKK1	1.58282	-0.960734	0.627315	-1.5315	0.125645
DRG2	2.5389	-0.701978	0.45898	-1.52943	0.126158
GJA5	27.0716	0.552042	0.36102	1.52912	0.126236
AQP7	4.11204	-0.986508	0.645239	-1.5289	0.126289
PEMT	2.62005	-0.89925	0.588174	-1.52888	0.126293
AL158206.1	2.26483	0.99467	0.650598	1.52886	0.1263
SRGN	85.3115	-0.31943	0.208966	-1.52863	0.126357
OR2A1-AS1	16.641	0.600483	0.392888	1.52838	0.126418
SUGT1	10.4239	-0.406414	0.266113	-1.52722	0.126705
NRGN	4.21608	0.635564	0.416166	1.52719	0.126714
NF1	80.0676	0.155989	0.102157	1.52696	0.126772
PAFAH2	1.76505	-0.881856	0.577703	-1.52649	0.126888
SEMA3F-AS1	4.6865	0.803805	0.526705	1.5261	0.126985
ADGRB1	4.15293	-0.603647	0.395626	-1.5258	0.127059
CCDC88A	27.3524	-0.243762	0.159823	-1.52519	0.127211
ZNF106	12.5231	-0.362455	0.237834	-1.52398	0.127513
AC104596.1	4.06023	-0.65785	0.431972	-1.5229	0.127784
RBL2	14.0714	0.289901	0.190444	1.52224	0.12795
ZWILCH	1.55239	-0.859296	0.564569	-1.52204	0.127999
ZNF583	1.33619	-0.819478	0.538462	-1.52189	0.128038
USP9Y	15.1161	-0.505582	0.332258	-1.52166	0.128095
ARHGEF18	5.97851	-0.434599	0.285645	-1.52146	0.128143
ATP5MD	2.05942	0.841983	0.553623	1.52086	0.128295
TIA1	6.59483	0.465322	0.305965	1.52084	0.128301
BAIAP2	5.29877	0.644849	0.424138	1.52038	0.128417
APP	119.628	-0.225447	0.148293	-1.52028	0.128441
TCF4	375.687	-0.230364	0.151547	-1.52009	0.128489
UBE2E2	39.8435	0.293693	0.193213	1.52004	0.1285
CHMP5	3.17781	-0.608827	0.40056	-1.51994	0.128527
FGF14	18.6513	-0.502253	0.330511	-1.51963	0.128605
CGNL1	47.6207	-0.334064	0.21985	-1.51951	0.128635
GRINA	1.76468	0.812788	0.534959	1.51935	0.128675
GPATCH1	2.97503	-0.614573	0.404507	-1.51931	0.128684
DUSP1	74.7165	0.298587	0.196531	1.51928	0.128691
HIF1A-AS3	38.0664	0.690111	0.454364	1.51885	0.1288
RICTOR	59.0027	0.230742	0.152004	1.51799	0.129016
AL096803.2	3.63374	0.670554	0.442282	1.51612	0.129488
RSBN1L	15.2131	-0.352742	0.23269	-1.51593	0.129538
SLCO2B1	37.175	-0.536635	0.353998	-1.51593	0.129538
ZNF358	2.03894	-0.870078	0.573961	-1.51592	0.12954
RASSF3	23.9593	-0.452796	0.298722	-1.51578	0.129576
FOXP1	193.391	-0.220164	0.145268	-1.51557	0.129628
AZIN1-AS1	6.4307	0.464798	0.306701	1.51548	0.129652
ZNF25	3.63967	0.629204	0.415631	1.51385	0.130063
LRRC8C	42.1242	-0.299552	0.198023	-1.51271	0.130354
SCLT1	22.6353	-0.253901	0.167855	-1.51262	0.130375
HSPE1	8.15431	-0.790244	0.522608	-1.51212	0.130504
BMPR2	255.872	-0.233007	0.154119	-1.51186	0.13057
RAB15	2.0939	0.789943	0.5225	1.51185	0.130571
GGA3	5.20066	-0.466655	0.308796	-1.51121	0.130735
ZSWIM5	24.0683	-0.383654	0.25392	-1.51093	0.130807
REST	7.31912	-0.524238	0.347055	-1.51053	0.130907
GNB2	3.78395	0.56643	0.375253	1.50946	0.13118
IGBP1	4.20004	-0.586184	0.38838	-1.50931	0.131221
AC027808.2	1.46991	-0.895979	0.59384	-1.50879	0.131353
AL356275.1	0.769942	1.31139	0.869224	1.50869	0.131379
NDUFS2	4.27538	0.555293	0.368081	1.50862	0.131397
CTBS	5.06799	0.529766	0.351241	1.50827	0.131486
JADE2	5.42289	-0.603128	0.399966	-1.50795	0.131568
PLCG1	13.7254	-0.420473	0.278916	-1.50752	0.131676
BEX1	1.56298	1.06466	0.70695	1.506	0.132068
EGFL8	12.1682	-0.379105	0.251759	-1.50583	0.132112
SHPK	1.50474	-0.884027	0.587113	-1.50572	0.13214
RWDD4	2.06829	-0.768226	0.510241	-1.50561	0.132166
KLHL12	2.52621	-0.65285	0.433615	-1.5056	0.13217
MCMBP	9.79304	0.451122	0.299688	1.50531	0.132245
CLEC14A	7.93337	-0.422377	0.280756	-1.50443	0.132472
C2CD4C	1.53731	1.0397	0.691094	1.50442	0.132472
SNHG26	1.04702	1.66494	1.10698	1.50403	0.132573
KDM3A	22.7712	0.289826	0.192727	1.50382	0.132628
OGFOD3	2.23907	0.742352	0.493664	1.50376	0.132643
FER	67.5352	0.188043	0.125059	1.50364	0.132673
FBLIM1	12.6863	0.464219	0.308844	1.50308	0.132818
IMPA1	4.46393	-0.499178	0.332133	-1.50295	0.132853
CDKN1B	5.33989	0.473751	0.31522	1.50292	0.132859
PGRMC2	7.34872	0.55441	0.368956	1.50265	0.13293
RPN1	5.04994	0.486513	0.3238	1.50251	0.132965
AFG1L	5.87094	-0.455897	0.303499	-1.50214	0.133061
RGS6	9.37758	-0.757213	0.504211	-1.50178	0.133154
COL5A2	9.84769	-0.60742	0.404534	-1.50153	0.133218
SLC25A53	4.004	-0.560982	0.373726	-1.50105	0.133343
NAV1	58.0138	0.216601	0.144326	1.50078	0.133412
PEX26	6.31941	-0.436163	0.290729	-1.50024	0.133551
SLC16A1-AS1	11.0715	-0.40903	0.272659	-1.50015	0.133575
ZNF704	36.9343	-0.257302	0.171526	-1.50008	0.133595
ARMC8	18.4698	-0.287196	0.19147	-1.49995	0.133627
AL139351.3	9.40869	-0.436256	0.290901	-1.49967	0.133699
PPP2CA	12.8986	-0.36235	0.241662	-1.49941	0.133768
HNRNPR	14.0888	0.284514	0.189758	1.49936	0.133781
SEPSECS	2.7167	0.848051	0.565698	1.49912	0.133842
ECE1	30.9389	0.298675	0.199238	1.49908	0.133852
KIAA1324L	12.259	-0.481424	0.321164	-1.499	0.133874
STARD8	12.8049	0.348165	0.232291	1.49883	0.133916
RARB	9.85041	0.511721	0.341431	1.49875	0.133937
MTMR4	2.9963	-0.628526	0.41949	-1.49831	0.134052
GRPEL1	1.46049	0.925219	0.617531	1.49826	0.134067
PRDX1	3.56769	-0.597017	0.398607	-1.49776	0.134196
SSBP3	14.3242	-0.36935	0.246823	-1.49642	0.134544
C2CD5	17.0778	-0.314708	0.210344	-1.49615	0.134613
GABPB1-IT1	2.38859	-0.762709	0.509952	-1.49565	0.134745
FAM219A	30.8632	0.307374	0.205526	1.49555	0.134771
ZNF569	5.06876	-0.48989	0.327576	-1.4955	0.134784
ATP11C	28.3602	0.273301	0.182767	1.49535	0.134822
SLC35E3	5.09758	-0.483487	0.323344	-1.49527	0.134843
RBM14	4.40356	0.546463	0.365546	1.49492	0.134935
C12orf43	1.28717	-0.960603	0.642613	-1.49484	0.134956
TP53	2.12826	-0.721162	0.482445	-1.49481	0.134965
KAT7	6.83023	-0.424984	0.284419	-1.49422	0.135119
SLC5A6	2.25449	-0.837474	0.56059	-1.49392	0.135198
CA5B	12.8202	-0.343072	0.229657	-1.49385	0.135216
TIMM23B-AGAP6	1.92364	0.741036	0.496143	1.49359	0.135282
LINC01505	1.52301	-1.31544	0.88103	-1.49307	0.135418
KDM4C	43.5113	0.181147	0.12135	1.49276	0.135501
MTREX	18.8993	-0.295257	0.197813	-1.4926	0.135542
RALGDS	5.62225	-0.461124	0.309021	-1.49221	0.135644
NBAS	43.6558	-0.196451	0.131687	-1.49181	0.13575
RCN1	3.73293	-0.573812	0.384813	-1.49114	0.135924
JAG2	20.199	0.305156	0.204693	1.4908	0.136014
CASP8AP2	10.0768	-0.409337	0.274577	-1.49079	0.136016
SFMBT2	46.4507	0.328169	0.220184	1.49043	0.136112
ACAD11	10.0302	0.339749	0.227954	1.49043	0.136112
FLT1	981.548	0.413406	0.277431	1.49012	0.136192
GLMN	7.41978	-0.433548	0.290983	-1.48994	0.136239
MUC20	1.69913	-0.765677	0.513955	-1.48977	0.136283
GORASP1	1.86666	0.71845	0.482279	1.4897	0.136303
MTG2	3.04403	-0.65053	0.436808	-1.48928	0.136414
ADCY7	1.67398	0.773151	0.51929	1.48886	0.136524
KLHL22	6.9678	-0.441328	0.296492	-1.4885	0.13662
TMEM44	20.3178	0.342885	0.230411	1.48815	0.136713
UBAP1L	2.78404	0.67349	0.452735	1.4876	0.136856
AL513166.1	1.44076	-0.919403	0.61871	-1.486	0.137279
ABLIM3	30.2205	-0.446581	0.300598	-1.48564	0.137373
ECH1	2.60724	-0.688423	0.463603	-1.48494	0.13756
ACBD4	1.12812	-1.10619	0.745223	-1.48437	0.13771
AC093827.4	1.529	0.757668	0.510449	1.48432	0.137725
LINC01266	5.27986	-0.752866	0.507336	-1.48396	0.137819
MAPK1IP1L	9.84538	0.407038	0.274296	1.48394	0.137825
INTS3	17.0236	-0.301936	0.203476	-1.48389	0.137838
NPIPB4	8.9807	0.376135	0.253509	1.48371	0.137885
TRNAU1AP	6.74213	-0.447287	0.301659	-1.48276	0.138138
WDR6	2.66344	-0.725861	0.489717	-1.48221	0.138285
PSKH1	2.51839	-0.693999	0.468236	-1.48216	0.138298
HVCN1	2.37316	-0.837407	0.565079	-1.48193	0.138359
TMEM185A	2.56009	-0.700462	0.472737	-1.48172	0.138416
WASHC2A	4.96057	-0.439419	0.29681	-1.48047	0.138748
TBL1X	36.99	-0.32056	0.21653	-1.48044	0.138755
FNTB	4.30675	0.537105	0.362937	1.47989	0.138903
TMEM161B-AS1	11.5697	-0.341004	0.230428	-1.47987	0.138908
ARSD	2.74283	-0.658152	0.444842	-1.47952	0.139001
GADD45A	3.48382	-0.63438	0.428808	-1.4794	0.139032
VSNL1	2.64097	-0.703424	0.475597	-1.47903	0.139132
TIAM1	4.34784	-0.686489	0.46442	-1.47816	0.139364
LTN1	10.8473	-0.349095	0.236206	-1.47793	0.139427
ZNF24	4.09194	-0.55006	0.372203	-1.47785	0.139449
TRPM7	28.4786	-0.224576	0.152001	-1.47747	0.139551
SEPTIN11	24.0253	-0.264005	0.178748	-1.47697	0.139685
CNKSR2	4.19035	0.790567	0.535267	1.47696	0.139687
CTPS1	4.71749	0.514125	0.348243	1.47634	0.139853
ANP32A	7.21333	-0.39931	0.27048	-1.4763	0.139863
MT-ND1	18.814	-0.594139	0.402455	-1.47629	0.139866
DNAL1	2.48422	-0.711852	0.482484	-1.47539	0.140108
RALB	10.9179	-0.39335	0.266862	-1.47398	0.140487
COP 1	59.7179	0.160962	0.109216	1.4738	0.140535
PSME3	1.64311	0.850108	0.576862	1.47368	0.140569
ELFN1	7.06553	-0.426797	0.289752	-1.47297	0.140758
ENO1	7.17886	0.499536	0.339148	1.47291	0.140774
EPHA2	3.57936	0.766637	0.520533	1.47279	0.140807
PGBD1	2.17404	-0.676465	0.459315	-1.47277	0.140813
AKAP13	169.715	0.225185	0.152938	1.47239	0.140916
RRM2B	2.52791	-0.759134	0.515585	-1.47237	0.14092
STX17	9.74778	-0.357775	0.243022	-1.47219	0.140969
PARP11	10.1246	0.327258	0.22234	1.47188	0.141053
NUP50-DT	5.11633	0.495824	0.33696	1.47146	0.141166
ECPAS	36.2846	0.230491	0.156675	1.47114	0.141252
SNRNP200	5.88826	0.504853	0.343243	1.47084	0.141336
LBR	7.8363	0.467385	0.317769	1.47083	0.141337
DOC2B	8.62809	0.519136	0.352964	1.47079	0.141348
ZCCHC7	65.9124	-0.166781	0.113523	-1.46914	0.141796
MYL6B	0.745658	-1.68304	1.14568	-1.46902	0.141827
TPT1-AS1	19.8753	-0.259379	0.176648	-1.46834	0.142012
UGP2	9.63976	0.412987	0.281292	1.46818	0.142056
CALD1	91.4162	0.452201	0.308169	1.46738	0.142273
TBC1D2	6.43019	0.481625	0.328278	1.46713	0.142341
CASP7	5.07615	-0.523191	0.356836	-1.4662	0.142595
MTHFSD	2.8922	-0.708676	0.484294	-1.46332	0.14338
RNF121	4.78684	-0.595348	0.407132	-1.4623	0.14366
SH3BP4	38.4894	0.318786	0.218061	1.46191	0.143765
SNX11	0.900199	-1.22434	0.837602	-1.46172	0.143818
SLC1A4	2.83146	0.869751	0.595122	1.46147	0.143887
FAM27C	2.63983	0.722132	0.494177	1.46128	0.143938
BRD1	9.22957	0.345238	0.236406	1.46036	0.144191
SQSTM1	14.2508	-0.33299	0.22804	-1.46023	0.144227
AP000695.1	2.50521	0.792311	0.542693	1.45996	0.1443
GAS6	16.3595	-0.386745	0.26492	-1.45986	0.144329
SLC25A27	8.61473	-0.393526	0.269618	-1.45957	0.144409
SNX16	2.54564	-0.66896	0.458363	-1.45946	0.14444
CHM	16.6986	0.296766	0.203372	1.45923	0.144501
PDLIM7	10.6687	0.514744	0.352894	1.45863	0.144666
AC021851.2	1.60706	1.47953	1.01467	1.45814	0.144801
B2M	72.2488	-0.266735	0.182991	-1.45764	0.144939
PTCD2	2.04719	-0.814959	0.559159	-1.45747	0.144986
CES2	1.78699	-0.738173	0.5069	-1.45625	0.145323
ZNF557	1.45992	-0.966928	0.664164	-1.45586	0.145432
ARHGAP18	25.78	-0.273135	0.187624	-1.45576	0.14546
FXR2	2.40328	-0.819184	0.56276	-1.45565	0.145488
VWA2	6.99958	-0.458515	0.315141	-1.45495	0.145683
NHLRC2	21.7656	-0.279418	0.192074	-1.45474	0.14574
MZT2B	2.02984	0.827051	0.568527	1.45472	0.145745
RAN	2.37496	0.834755	0.57397	1.45435	0.145849
ACTR8	1.51828	-0.825671	0.56788	-1.45395	0.145959
TRIM37	9.32317	-0.32153	0.2212	-1.45358	0.146064
RARS	8.05531	0.39567	0.272454	1.45225	0.146433
NDUFA11	1.83217	-0.848426	0.584232	-1.45221	0.146444
LIFR	57.2115	-0.386132	0.26593	-1.45201	0.146499
TCP11L1	5.21474	-0.455032	0.313517	-1.45138	0.146675
STK24	49.5802	0.278546	0.191941	1.45121	0.146721
NAV3	10.3561	-0.560325	0.386224	-1.45078	0.146842
TOMM20	4.03354	0.554049	0.381944	1.4506	0.146891
NIBAN2	14.0629	0.28925	0.19941	1.45053	0.14691
USP46	4.67572	-0.53199	0.366923	-1.44987	0.147095
CFAP221	0.615477	-1.34923	0.93061	-1.44983	0.147105
PRR14L	14.7541	-0.327941	0.226193	-1.44983	0.147106
KAT5	1.67053	-0.921199	0.635468	-1.44964	0.14716
SNX7	5.50743	-0.483897	0.333933	-1.44908	0.147315
SLC25A16	11.5635	0.315627	0.217844	1.44887	0.147374
LRRC32	22.8621	0.339857	0.234734	1.44784	0.147662
AGPAT5	6.92009	0.538024	0.371761	1.44723	0.147833
ERI3	14.6051	-0.342255	0.23651	-1.44711	0.147868
ODF2L	27.2676	-0.227998	0.157569	-1.44697	0.147905
CHST11	16.4948	-0.495063	0.342269	-1.44642	0.14806
MOCS2	0.990597	-1.14072	0.78878	-1.44619	0.148124
SYNDIG1	1.88203	-0.971746	0.671944	-1.44617	0.148129
ANXA11	9.56667	0.344785	0.238425	1.44609	0.148151
TRAF3	13.3809	0.370207	0.256048	1.44585	0.148219
HS3ST1	2.6477	-0.878261	0.607472	-1.44576	0.148244
ARHGDIA	4.51414	-0.467384	0.32337	-1.44535	0.148359
IL1RAPL2	1.58966	-0.927083	0.641573	-1.44501	0.148454
TRIM11	2.00272	-0.827825	0.573319	-1.44392	0.148762
RPS27L	3.85646	0.561443	0.388906	1.44365	0.148838
FOPNL	1.52609	-0.935209	0.647812	-1.44364	0.148839
PRMT7	4.71721	-0.492102	0.34094	-1.44337	0.148917
AKTIP	3.49977	0.693397	0.480618	1.44272	0.1491
ANKAR	9.58668	-0.455709	0.315929	-1.44244	0.149179
SH3D19	33.7559	-0.261181	0.181182	-1.44154	0.149431
AKAP8	6.85167	0.475095	0.32958	1.44152	0.149439
PDLIM4	2.437	0.772665	0.536678	1.43972	0.149947
NOD1	31.9991	-0.240697	0.167197	-1.4396	0.14998
NEBL	228.047	-0.255835	0.177714	-1.43959	0.149982
MOCS1	1.42172	-0.887522	0.616646	-1.43927	0.150073
RAB21	14.5104	0.314903	0.218813	1.43914	0.150111
RNF4	12.4983	0.358604	0.249225	1.43887	0.150186
Z83843.1	5.68214	-0.490045	0.340733	-1.43821	0.150375
SEC16B	1.76385	-0.795095	0.552953	-1.43791	0.15046
ADGRE5	1.19168	-1.78068	1.2389	-1.43731	0.150629
WWC3	22.3332	0.279273	0.194328	1.43712	0.150684
AC044810.2	3.47778	1.06978	0.744603	1.43671	0.150799
TRIM44	33.2202	-0.23377	0.162743	-1.43644	0.150878
WIPI2	7.42559	-0.436432	0.303973	-1.43576	0.151071
AC005332.3	1.17471	0.976937	0.680499	1.43562	0.151111
CAPRIN2	17.6455	0.33291	0.231998	1.43497	0.151297
BHLHE40-AS1	4.299	0.587211	0.409426	1.43423	0.151506
TNIP1	7.59143	0.362377	0.252808	1.43341	0.151741
ZNF580	1.30924	-0.90699	0.633426	-1.43188	0.152178
CDK13	44.883	-0.194127	0.135679	-1.43078	0.152494
CENPC	16.4223	-0.269781	0.188604	-1.43041	0.1526
KLC1	55.3209	0.218038	0.15246	1.43013	0.152679
AC139887.2	17.1493	-0.367875	0.257356	-1.42944	0.152878
SH3KBP1	18.7564	0.343613	0.240398	1.42935	0.152903
EML1	50.6748	-0.283169	0.198151	-1.42906	0.152987
SREBF1	4.59014	0.580442	0.406366	1.42837	0.153185
PNISR	46.5491	-0.261308	0.182962	-1.42821	0.153232
ENDOD1	4.81983	-0.507011	0.355059	-1.42796	0.153303
YTHDF3	11.5248	-0.366699	0.256854	-1.42766	0.153391
AP000695.2	7.47435	0.555947	0.389483	1.4274	0.153465
AL157938.2	1.46284	1.16677	0.818037	1.42631	0.153779
EIF2AK3	9.72739	0.397408	0.278643	1.42623	0.153803
ARHGAP31	89.3005	-0.203604	0.142806	-1.42574	0.153945
NHEJ1	4.28619	-0.575664	0.403839	-1.42548	0.154019
PCSK1N	1.69695	0.876605	0.614955	1.42548	0.154019
WARS2-AS1	12.7322	-0.319006	0.223816	-1.4253	0.15407
LINC00482	1.98529	0.843497	0.591858	1.42517	0.154109
CEP120	5.31549	0.458412	0.321659	1.42515	0.154114
OSBPL3	8.55099	0.612759	0.429994	1.42504	0.154146
MTRES1	2.07485	-0.716324	0.502695	-1.42497	0.154167
GSTA4	3.20341	0.600919	0.421717	1.42493	0.154176
NOL9	3.92968	-0.556646	0.390699	-1.42474	0.154232
ARSB	9.81176	0.462895	0.324995	1.42431	0.154356
ZCWPW2	3.54663	-0.548682	0.385836	-1.42206	0.155009
TGS1	5.68354	-0.426571	0.299978	-1.422	0.155025
PEX19	1.62465	-0.932585	0.656013	-1.42159	0.155144
GSTM2	1.50162	-1.019	0.716832	-1.42153	0.155164
HSPD1	11.8198	-0.410927	0.289125	-1.42128	0.155236
C11orf80	7.26331	-0.379589	0.267087	-1.42122	0.155254
SBF1	1.06798	1.1037	0.776697	1.42102	0.155312
MCUB	7.13943	0.474811	0.334147	1.42096	0.155327
WDR7	28.4847	-0.278192	0.195853	-1.42041	0.155487
ZNF480	3.00594	-0.555271	0.391158	-1.41955	0.155738
AL354809.1	0.945469	1.27281	0.896823	1.41924	0.155828
SOS 2	26.7269	-0.219864	0.154937	-1.41905	0.155884
DDX3Y	4.78135	-0.820437	0.578184	-1.41899	0.155902
PIAS4	3.16899	-0.690619	0.486709	-1.41896	0.155912
EPN2	39.3242	-0.177606	0.125188	-1.41872	0.155982
MAGI2-AS3	7.53119	-0.395218	0.27863	-1.41844	0.156064
ZFP64	5.13127	-0.529168	0.373177	-1.41801	0.156188
NRDC	24.6782	-0.214603	0.151349	-1.41793	0.15621
MDGA2	5.85632	-0.599698	0.423072	-1.41749	0.156341
SULT1C4	5.76321	-0.453707	0.320169	-1.41709	0.156458
BBS7	4.73122	-0.495441	0.349622	-1.41707	0.156461
VDAC1	5.52008	0.472396	0.33336	1.41707	0.156462
ACER2	29.1486	0.571989	0.403844	1.41636	0.15667
LRRC17	1.32143	-1.50153	1.06054	-1.41583	0.156826
CPT1A	21.7038	0.227977	0.161022	1.41581	0.156832
XRCC6	10.1169	-0.33665	0.237817	-1.41558	0.156898
FAU	6.57733	0.50111	0.354085	1.41523	0.157002
ZNF92	1.54239	-0.907932	0.642024	-1.41417	0.157312
PGLS	0.808004	-1.09455	0.774006	-1.41414	0.157321
N4BP2L1	10.0626	-0.351155	0.248372	-1.41383	0.157413
TMC7	16.3685	-0.327302	0.231517	-1.41373	0.157443
PEX3	13.0523	0.410968	0.290794	1.41326	0.157579
GNAI3	9.14856	-0.368685	0.260908	-1.41308	0.157632
ENOSF1	13.0747	-0.355975	0.251973	-1.41275	0.157729
RNF125	4.20439	-0.610678	0.432361	-1.41242	0.157825
SLC38A9	10.9701	-0.344027	0.243617	-1.41216	0.157902
AL139383.1	13.065	-0.368811	0.261317	-1.41136	0.15814
FBXW7	48.9001	0.223104	0.15813	1.41089	0.158276
SEC23A	23.6517	0.2677	0.189767	1.41068	0.158338
LINC00840	50.4273	0.346637	0.245843	1.40999	0.158542
UBE2H	53.1082	0.25787	0.183028	1.40891	0.158861
LINS1	2.11465	-0.802635	0.569698	-1.40888	0.158871
MAP2K3	4.59076	0.601146	0.426762	1.40862	0.158947
AC008415.1	1.06823	-1.03984	0.738664	-1.40773	0.15921
ACAD8	1.94294	-0.673953	0.478762	-1.4077	0.15922
GTF2IRD2B	2.08487	-0.765032	0.543469	-1.40768	0.159225
PXDNL	4.80934	-0.573119	0.40748	-1.4065	0.159577
PDIA5	2.71728	0.636775	0.452804	1.40629	0.159638
HNRNPA0	2.99193	-0.706503	0.502481	-1.40603	0.159716
KIAA1211L	5.69924	0.420396	0.299088	1.40559	0.159845
ASB3	19.1254	-0.285212	0.202946	-1.40536	0.159915
SOS 1	84.6768	-0.165366	0.117745	-1.40444	0.160187
DENND5B	48.9918	-0.203919	0.145198	-1.40443	0.160192
UVRAG	62.7083	0.239604	0.170608	1.40441	0.160196
C19orf12	2.27764	-0.6526	0.464685	-1.40439	0.160202
SLC41A3	4.11923	-0.551456	0.392788	-1.40395	0.160333
ACYP2	35.4524	-0.236215	0.168263	-1.40384	0.160365
SMAD6	256.92	0.267173	0.19034	1.40366	0.16042
PILRB	8.39826	-0.429151	0.305756	-1.40357	0.160446
ZNF841	2.36653	0.680451	0.484827	1.40349	0.16047
APTX	8.90211	0.342104	0.243777	1.40335	0.160512
KYAT3	5.86357	-0.468343	0.333787	-1.40312	0.160581
RPP38	4.90031	-0.632744	0.451002	-1.40297	0.160625
ANKRD44	14.9958	-0.369961	0.263703	-1.40294	0.160634
PRKAG2	18.258	0.376045	0.268169	1.40227	0.160835
CLDND1	8.38437	0.360585	0.257166	1.40215	0.160871
MAOA	5.26467	-0.739425	0.527366	-1.40211	0.160883
NR4A1	138.575	-0.472362	0.337038	-1.40151	0.161061
MRPS30	1.60304	0.761575	0.543564	1.40108	0.161191
ATG13	6.11525	-0.414038	0.295677	-1.4003	0.161422
TAFA2	4.81928	-0.611997	0.437147	-1.39998	0.161519
SNHG8	3.06127	0.794498	0.567531	1.39992	0.161538
DDA1	1.40977	0.929254	0.663865	1.39976	0.161585
SLC52A3	2.74655	0.695646	0.496983	1.39974	0.161591
HAUS1	2.9748	-0.558928	0.399394	-1.39944	0.161681
FAM118A	15.0335	0.417573	0.298422	1.39927	0.161732
ARMCX3	2.70556	-0.642702	0.459366	-1.39911	0.161781
DDOST	1.53578	-0.838089	0.599054	-1.39902	0.161807
WTAP	19.9481	0.262568	0.187804	1.39809	0.162085
EFNA1	7.12557	0.406128	0.290576	1.39766	0.162215
POMT1	2.69487	0.57604	0.412255	1.39729	0.162326
AC015871.1	1.42052	-1.04601	0.74877	-1.39697	0.162423
RP2	1.64356	0.767727	0.549581	1.39693	0.162434
PUS7	16.6269	0.319298	0.228777	1.39567	0.162813
NADK2	6.09411	0.374253	0.26816	1.39563	0.162825
STX12	51.2353	0.252238	0.180863	1.39464	0.163126
AJ009632.2	1.30386	0.975618	0.699591	1.39456	0.16315
TMEM69	0.759257	-1.11374	0.79909	-1.39376	0.163389
GATA6	5.79352	0.585797	0.420331	1.39366	0.163422
PRKACB	25.0396	-0.268503	0.192754	-1.39298	0.163625
B3GAT3	1.67814	-0.789912	0.567225	-1.39259	0.163744
TRAM2	19.9512	0.286251	0.205693	1.39164	0.164032
SFMBT1	11.8985	-0.400711	0.287973	-1.39149	0.164077
SEPTIN9	32.8628	0.304189	0.218629	1.39135	0.16412
PEX14	12.9135	-0.293807	0.211228	-1.39094	0.164242
PEAK1	49.3182	-0.22835	0.164173	-1.39091	0.164254
PRMT2	28.4358	-0.228763	0.164485	-1.39079	0.16429
SRSF7	11.6453	0.410209	0.294978	1.39064	0.164333
PLCXD3	2.16184	-0.72628	0.522763	-1.38931	0.164738
HAT1	8.07409	-0.395302	0.284568	-1.38913	0.164793
AC006581.2	0.873647	-1.32336	0.952685	-1.38909	0.164807
ARHGEF5	1.49539	0.823876	0.593299	1.38863	0.164944
COMMD1	35.0454	-0.187274	0.134875	-1.3885	0.164986
CHMP7	1.32575	-0.986936	0.710975	-1.38814	0.165093
GPR137B	1.80926	0.792069	0.570611	1.38811	0.165104
MATN3	2.90517	0.697476	0.502516	1.38797	0.165147
AC124852.1	4.31121	0.761405	0.548614	1.38787	0.165177
MICALL1	4.10093	-0.526973	0.379819	-1.38743	0.16531
ZSWIM6	104.854	0.210256	0.151552	1.38736	0.165333
ARHGAP26-AS1	1.21895	0.996345	0.718348	1.387	0.165443
CCDC36	2.26	-0.698301	0.503504	-1.38688	0.165477
BCL2L1	40.5689	0.421726	0.304172	1.38647	0.165603
CDC42EP5	4.58953	0.500089	0.360773	1.38616	0.165698
RASGRP2	5.98064	0.436647	0.31508	1.38583	0.165799
ATP11B	18.8218	0.250726	0.180934	1.38573	0.16583
MFSD13A	0.797224	-1.25655	0.906809	-1.38569	0.165842
CDC42EP1	1.24848	-0.873201	0.630237	-1.38551	0.165896
NBPF9	1.93891	0.792843	0.572378	1.38517	0.166
RFX2	9.19721	-0.401624	0.289974	-1.38503	0.166042
GRB2	16.9758	-0.329951	0.238232	-1.385	0.166053
FO681492.1	1.0528	-1.15129	0.831413	-1.38473	0.166134
KIF3A	4.69236	-0.470174	0.339625	-1.38439	0.166238
TRIT1	3.86822	-0.475182	0.343329	-1.38404	0.166346
EFHC1	4.45885	0.495918	0.358431	1.38358	0.166487
METTL16	8.69872	-0.305551	0.220886	-1.3833	0.166573
LPIN2	11.6061	0.410287	0.29669	1.38288	0.166701
OAS2	3.52386	-0.565424	0.408935	-1.38267	0.166765
ZNF543	0.873966	-1.13649	0.822071	-1.38247	0.166828
LEF1	102.027	-0.323968	0.23441	-1.38205	0.166955
FLYWCH2	2.57243	-0.65362	0.473202	-1.38127	0.167195
BRD2	7.77317	-0.4208	0.304721	-1.38094	0.167298
LRSAM1	8.47943	-0.343676	0.248883	-1.38087	0.167318
HS6ST1	9.1847	0.43758	0.316927	1.38069	0.167373
FYTTD1	4.5086	-0.444163	0.321862	-1.37998	0.167593
SLC49A4	6.86789	-0.423277	0.306763	-1.37982	0.167643
LMF1	11.2836	0.315654	0.228907	1.37896	0.167907
LUC7L	25.057	0.278031	0.201635	1.37888	0.167932
AC008269.1	4.66641	-0.46504	0.33729	-1.37875	0.16797
IFI27L2	1.94388	0.850995	0.617368	1.37842	0.168073
PCDHGA8	1.31914	-0.909362	0.659793	-1.37825	0.168125
TOX4	5.05391	-0.497598	0.361186	-1.37768	0.168303
MAN2B2	2.44853	-0.613039	0.445046	-1.37747	0.168366
AC016831.7	12.1995	-0.401112	0.291214	-1.37738	0.168395
H2AFV	5.36418	-0.446659	0.324353	-1.37707	0.168489
RTCB	5.60057	-0.432496	0.314216	-1.37643	0.168688
EHMT2	2.81153	-0.655504	0.476624	-1.37531	0.169036
AFF3	17.4563	0.538601	0.391688	1.37507	0.169108
GCC2	18.911	-0.285731	0.20795	-1.37404	0.16943
TPI1	4.19992	0.500505	0.364263	1.37402	0.169435
TRPV1	1.88075	-0.697311	0.507544	-1.37389	0.169475
BEX5	4.25932	0.52368	0.381188	1.37381	0.1695
ZMAT3	3.90467	-0.655089	0.476906	-1.37362	0.169559
CD200	1.67565	-1.02935	0.749412	-1.37355	0.169583
ZNF528-AS1	3.65994	-0.612198	0.445707	-1.37354	0.169583
SKIV2L	1.16099	-1.01703	0.740449	-1.37354	0.169586
AC079465.1	2.27536	-0.965361	0.703037	-1.37313	0.169712
MRPL19	3.31447	0.693166	0.504908	1.37286	0.169797
SF3A1	2.84285	-0.572547	0.417069	-1.37279	0.169819
BBS9	102.244	-0.177338	0.129191	-1.37269	0.16985
TRAF3IP2-AS1	20.1028	-0.275198	0.200527	-1.37237	0.169948
TUBB4B	4.77787	0.553184	0.403138	1.37219	0.170003
GSPT1	14.8662	0.293367	0.213868	1.37172	0.17015
FUT11	4.02853	0.532393	0.388428	1.37064	0.170489
RFX7	22.9726	-0.258524	0.188627	-1.37056	0.170513
NAPB	9.49043	0.309656	0.22594	1.37052	0.170525
TMEM231	3.36823	0.613744	0.447825	1.3705	0.170531
SNRPA1	5.29058	0.442605	0.322953	1.37049	0.170533
MBOAT1	5.349	-0.463688	0.33838	-1.37032	0.170588
LRRC47	1.12704	-1.08503	0.792005	-1.36998	0.170693
LYRM2	2.40469	0.754028	0.550431	1.36989	0.170722
PXK	11.9439	-0.345555	0.252342	-1.36939	0.170878
MCC	100.69	-0.210318	0.153602	-1.36924	0.170924
AC138649.1	1.70541	-0.78731	0.575018	-1.36919	0.170939
PSMD14	12.7981	0.322674	0.235714	1.36892	0.171023
CRLF3	6.78736	0.480573	0.351123	1.36867	0.171102
SDHB	5.15083	-0.451023	0.329581	-1.36848	0.171163
C5orf17	4.08522	-2.07193	1.51427	-1.36827	0.171228
STIMATE	4.81071	-0.490215	0.35851	-1.36737	0.17151
NR2E3	2.27346	0.977297	0.714899	1.36704	0.171612
SCARF2	1.93095	-0.71949	0.52634	-1.36697	0.171635
TPD52L1	9.10657	-0.394403	0.288572	-1.36674	0.171708
NDUFAB1	2.17321	-0.670436	0.490628	-1.36649	0.171786
RAB2A	37.4717	-0.180312	0.132014	-1.36585	0.171985
ZBED4	6.43726	0.388018	0.284096	1.3658	0.172002
MDM1	2.50219	-0.627133	0.459187	-1.36575	0.172018
AP000829.1	5.17759	1.05922	0.775587	1.36571	0.172031
HADHB	13.0056	0.310894	0.227693	1.36541	0.172125
TBX3	7.0905	-0.602103	0.441041	-1.36519	0.172194
TRAPPC9	52.5774	0.190532	0.139583	1.36501	0.172249
DNER	1.66984	-1.06829	0.782991	-1.36437	0.172451
BTF3L4	5.62061	0.37915	0.277895	1.36436	0.172453
HIRA	3.21675	0.49132	0.360212	1.36397	0.172576
NUDT4	8.62388	0.570174	0.418072	1.36382	0.172626
RPUSD3	1.99625	-0.737565	0.540958	-1.36344	0.172743
MIF	6.10113	0.509318	0.373592	1.3633	0.172788
TMEM241	10.1088	0.337762	0.247849	1.36277	0.172955
MOV10	10.8813	-0.377389	0.277017	-1.36233	0.173093
FBL	1.42467	1.06774	0.783982	1.36194	0.173216
UBE2V1	13.84	0.342759	0.251816	1.36115	0.173467
TNFSF13B	4.09081	-0.516946	0.37997	-1.36049	0.173675
SPTY2D1	2.09777	-0.67725	0.497951	-1.36007	0.173807
PODN	3.03926	-0.637337	0.468705	-1.35978	0.173898
ALOX12-AS1	5.78506	-0.445034	0.327349	-1.35951	0.173985
GPCPD1	47.016	-0.366992	0.270035	-1.35905	0.17413
TMEM167B	1.42884	-0.806798	0.593782	-1.35874	0.174228
RASIP1	14.9316	-0.303549	0.223425	-1.35862	0.174268
RAD18	7.03079	-0.418399	0.308017	-1.35836	0.174349
SLC9B2	6.03465	0.438462	0.322812	1.35826	0.174382
DONSON	1.45074	0.806512	0.593823	1.35817	0.17441
AC010148.1	2.08612	-0.797811	0.587449	-1.35809	0.174434
ARHGDIB	3.12895	-0.543435	0.400247	-1.35775	0.174543
ROCK2	48.8362	0.166904	0.122933	1.35768	0.174564
GPATCH2	9.45316	0.366285	0.269787	1.35768	0.174565
CAMK2D	127.608	0.203512	0.149942	1.35727	0.174696
INTS7	6.10499	-0.385537	0.284057	-1.35725	0.174701
ATG14	6.20836	0.427166	0.314784	1.35701	0.174778
SNX9	53.7179	0.259445	0.191194	1.35697	0.174789
BOC	1.80688	-0.823741	0.607142	-1.35675	0.17486
GTF3C2	4.96706	-0.463363	0.341557	-1.35662	0.174902
ZHX2	44.4198	-0.199819	0.147305	-1.3565	0.174941
SPIN3	2.67397	-0.646181	0.476562	-1.35592	0.175124
PROS1	16.9583	-0.300265	0.221535	-1.35538	0.175296
YKT6	1.86338	-0.84203	0.62168	-1.35444	0.175595
AL353138.1	5.1974	-0.735815	0.543285	-1.35438	0.175615
LINC00662	9.29454	-0.399123	0.294731	-1.35419	0.175675
EFCC1	1.45792	-1.00944	0.74551	-1.35403	0.175728
TPRA1	1.9275	-0.723466	0.534462	-1.35364	0.175853
VAMP7	5.22553	-0.421655	0.311505	-1.3536	0.175863
XPOT	6.36115	-0.398088	0.294112	-1.35353	0.175887
FBXW2	11.2287	-0.331663	0.245167	-1.35281	0.176117
TMEM161A	1.19748	-0.844215	0.624053	-1.3528	0.176121
TANGO6	15.3472	-0.26195	0.19371	-1.35228	0.176286
DGKD	6.0474	0.462911	0.342326	1.35225	0.176295
LINC00632	5.63077	-0.622338	0.460311	-1.35199	0.176377
ABCB8	1.39231	-0.76498	0.565847	-1.35192	0.176401
CUL9	5.08187	-0.422653	0.312672	-1.35175	0.176456
CNIH4	3.02449	-0.555412	0.410918	-1.35164	0.176492
PAK2	26.531	0.191066	0.141365	1.35158	0.17651
CACNB4	4.94243	-0.479399	0.354725	-1.35147	0.176546
NUMBL	1.63373	-0.810097	0.599503	-1.35128	0.176606
AL589843.1	3.74209	-0.577259	0.427221	-1.35119	0.176633
LINC01088	1.44855	1.12113	0.82977	1.35113	0.176653
ZNF821	2.20492	-0.720075	0.532942	-1.35113	0.176653
ZNF823	2.89759	-0.725651	0.537205	-1.35079	0.176762
SLIRP	2.24705	0.628899	0.465701	1.35043	0.176877
SUCLG2-AS1	9.48959	-0.50783	0.3761	-1.35025	0.176935
REPS1	17.8964	0.248567	0.184122	1.35002	0.177011
WARS2	4.28457	-0.447846	0.331809	-1.34971	0.177109
KANK3	17.7627	0.394852	0.29261	1.34941	0.177204
DDX59	3.31604	-0.611881	0.453543	-1.34911	0.1773
IFNGR1	35.1484	0.299238	0.221849	1.34884	0.177389
CCDC69	4.37895	-0.545115	0.404166	-1.34874	0.17742
AP001037.1	13.2999	0.788314	0.584489	1.34872	0.177426
MFSD14B	9.9631	0.335105	0.248476	1.34864	0.177452
PGS1	9.41031	0.385001	0.28556	1.34823	0.177585
PIGT	2.81116	-0.636242	0.471924	-1.34819	0.177598
TMEM123	16.5835	-0.336264	0.249421	-1.34818	0.177601
IQSEC1	143.214	0.185366	0.137497	1.34815	0.177611
ZNF131	22.1024	-0.273525	0.202962	-1.34767	0.177765
TMEM222	1.81163	-0.918559	0.681607	-1.34764	0.177775
MAPK11	4.64002	0.498412	0.370307	1.34594	0.178321
OCIAD1	13.573	-0.276716	0.205693	-1.34528	0.178534
ACSF3	5.54143	0.390164	0.290025	1.34528	0.178536
STC1	12.3928	-0.874831	0.65032	-1.34523	0.17855
TICAM1	3.36053	0.666416	0.495493	1.34496	0.17864
NOVA1	25.1974	-0.312056	0.23205	-1.34478	0.178697
HIPK3	68.6882	0.269446	0.2004	1.34454	0.178775
EPSTI1	29.5137	-0.338642	0.251933	-1.34418	0.178891
ZNF512B	1.36275	0.800424	0.595526	1.34406	0.178928
USP40	14.8316	0.275084	0.204695	1.34387	0.17899
ZNF395	1.49634	0.810908	0.603726	1.34317	0.179216
ARNTL	6.84154	-0.42777	0.318479	-1.34317	0.179218
LDLRAP1	2.6344	-0.552652	0.411467	-1.34313	0.179231
CCT6A	7.1139	0.379576	0.282684	1.34276	0.17935
SBF2	118.575	0.143243	0.10668	1.34273	0.179358
ITCH	42.0959	0.173806	0.129474	1.3424	0.179466
ARHGAP20	8.96735	-0.5177	0.385754	-1.34205	0.179581
ADIPOR2	189.604	0.194037	0.144629	1.34162	0.17972
OSGIN2	4.04865	0.553991	0.413145	1.34091	0.179949
ADGRL3	9.18103	-0.505865	0.377391	-1.34043	0.180106
EIF3H	21.0396	-0.278923	0.208131	-1.34013	0.180202
GALNT2	24.1127	0.270914	0.202162	1.34008	0.180219
SESTD1	61.6684	0.241173	0.179973	1.34005	0.180229
SGTA	3.06886	-0.561411	0.418993	-1.33991	0.180276
LRRC23	2.79004	-0.634715	0.473941	-1.33923	0.180497
NAT10	4.87439	0.455059	0.339947	1.33862	0.180695
LINC00893	1.90658	-0.753136	0.562667	-1.33851	0.18073
SLITRK4	1.87351	-0.763951	0.571103	-1.33768	0.181002
CHD4	10.0564	-0.375616	0.28086	-1.33738	0.1811
SLC24A2	4.76602	-0.629419	0.470893	-1.33665	0.181337
AL049828.1	25.0715	0.272577	0.203952	1.33648	0.181394
MAFK	12.6684	0.381059	0.285178	1.33621	0.18148
PCNX3	1.18281	1.0333	0.773345	1.33615	0.181502
PPP6C	9.262	-0.338453	0.253339	-1.33597	0.181559
KRAS	11.5393	0.395047	0.295725	1.33586	0.181596
PDPR	8.91459	-0.467928	0.350291	-1.33583	0.181606
ECSCR	6.86618	0.471037	0.352753	1.33532	0.181773
C2CD3	10.5474	-0.309742	0.231964	-1.3353	0.181778
FSIP1	0.865781	-1.1478	0.859698	-1.33512	0.181837
VPS54	31.8456	-0.214414	0.160664	-1.33454	0.182025
AC103591.3	2.39768	0.880805	0.660015	1.33452	0.182033
SPATA2L	1.0221	-1.26978	0.952519	-1.33308	0.182507
PIP5K1B	6.9403	-0.426071	0.319704	-1.33271	0.182629
ARID5B	17.9638	0.44266	0.332165	1.33265	0.182645
TNFRSF10A	13.0977	0.314419	0.235947	1.33258	0.182669
GJA4	1.86826	1.00082	0.751291	1.33213	0.182816
MSX1	2.69739	-0.691039	0.518767	-1.33208	0.182834
PLA1A	13.7941	0.478806	0.359514	1.33181	0.182921
VRK1	5.0037	0.40913	0.307206	1.33177	0.182935
ZC4H2	11.0859	-0.407904	0.306317	-1.33164	0.182978
NABP1	3.71937	0.608427	0.457114	1.33102	0.183183
MIDN	16.986	-0.452818	0.340399	-1.33025	0.183434
THADA	38.7019	-0.1715	0.12893	-1.33018	0.18346
MIR29B2CHG	29.0894	-0.228842	0.172122	-1.32953	0.183672
PTGES3	25.2605	-0.269144	0.202439	-1.32951	0.18368
COPB2	6.37643	0.468989	0.352759	1.32949	0.183687
LARP1B	24.4191	0.400423	0.301209	1.32939	0.18372
RUFY3	49.8287	-0.20498	0.154217	-1.32917	0.183792
KLF3-AS1	8.9584	-0.455645	0.342848	-1.329	0.183848
HLA-C	20.7802	0.267114	0.201071	1.32846	0.184026
SART3	5.32604	0.414574	0.312089	1.32838	0.184051
PLEKHA5	15.0057	-0.353861	0.266419	-1.32821	0.184108
NXN	218.043	0.225294	0.169629	1.32816	0.184126
HACD4	1.65024	-0.814591	0.613348	-1.3281	0.184144
PCDHGA10	2.5836	-0.693611	0.522544	-1.32737	0.184385
DUSP11	6.47383	-0.363875	0.274205	-1.32702	0.184503
ENC1	3.00028	-0.560046	0.422036	-1.32701	0.184505
ZNF451-AS1	0.763089	1.49279	1.12498	1.32695	0.184526
TRIM21	0.870845	-1.37372	1.03595	-1.32605	0.184823
DMPK	3.48387	-0.484009	0.365128	-1.32559	0.184976
AP003086.1	2.43344	0.6272	0.473176	1.32551	0.185002
WDR89	2.8127	0.684196	0.516308	1.32517	0.185115
OGA	39.0729	-0.214738	0.162055	-1.32509	0.185141
CDH12	3.72588	0.571535	0.431335	1.32504	0.185158
SFXN2	1.07564	-1.61134	1.21663	-1.32443	0.18536
RAMP2	9.96776	-0.445589	0.336439	-1.32443	0.185361
BIRC3	4.43867	0.737065	0.556669	1.32406	0.185482
LINC01118	1.06843	1.12589	0.850496	1.32381	0.185568
TMUB2	1.77085	-0.818946	0.618637	-1.32379	0.185572
CCDC159	1.7004	-0.711023	0.537229	-1.3235	0.185669
ABAT	3.43334	-0.706641	0.533957	-1.32341	0.185701
SHROOM1	16.8763	0.320879	0.242494	1.32325	0.185754
ZNF41	4.12355	-0.48359	0.365522	-1.32301	0.185831
IAH1	2.99163	0.623032	0.471245	1.3221	0.186136
NAPG	11.4934	-0.362635	0.27431	-1.32199	0.186171
SRSF8	1.16658	-0.873903	0.661262	-1.32157	0.186312
ZNF844	1.40969	-0.878002	0.664519	-1.32126	0.186415
EPG5	12.7106	-0.282306	0.213667	-1.32124	0.186421
TXNDC11	10.6024	0.324199	0.24543	1.32094	0.186522
NUDT16	0.996764	1.11208	0.842505	1.31996	0.186847
PRPF18	9.50368	-0.31814	0.241071	-1.31969	0.186937
CTTNBP2	1.58887	-0.822052	0.622964	-1.31958	0.186974
EXOC6	151.729	-0.172573	0.130795	-1.31942	0.18703
OSTM1	3.48032	-0.506227	0.38374	-1.31919	0.187105
PDXDC1	23.2159	0.233733	0.177201	1.31902	0.187161
C1D	4.54568	0.419	0.317691	1.31889	0.187206
SNHG17	1.84633	0.678846	0.514753	1.31878	0.187242
RNF111	17.0433	-0.259768	0.196985	-1.31872	0.187262
JADE1	4.84969	-0.458383	0.347596	-1.31872	0.187262
PRKY	37.5318	-0.532012	0.403532	-1.31839	0.187373
PRELID2	62.8553	-0.186422	0.141418	-1.31823	0.187426
GABPB1	9.48176	0.326853	0.247986	1.31803	0.187493
LRRK1	3.19623	0.652481	0.495143	1.31776	0.187583
MTA1	5.12234	0.458645	0.348084	1.31762	0.187629
INHBB	0.970976	1.5568	1.18157	1.31757	0.187649
DHRS12	2.18519	0.616635	0.468077	1.31738	0.187711
ATG4B	10.1191	0.307517	0.233468	1.31717	0.187783
FARS2	38.2368	-0.266884	0.202632	-1.31709	0.18781
LRFN5	5.40516	-0.741817	0.56352	-1.3164	0.188041
[truncated: 14,972 more rows]

## Sheet: Capillary
gene_id	baseMean	log2FoldChange	lfcSE	stat	pvalue
SLC25A13	101.782	0.566574	0.0762146	7.43393	1.05415e-13
DPEP2	16.8856	-1.7558	0.28213	-6.22337	4.86573e-10
ANTXR2	18.1076	-1.03371	0.170749	-6.05397	1.4132e-09
LRRK2	94.1005	-0.614728	0.102052	-6.0237	1.70475e-09
TNFSF10	64.3306	-1.63213	0.271403	-6.01368	1.8136e-09
SLCO4A1	315.43	1.64246	0.278424	5.89913	3.65433e-09
ZFYVE28	358.483	0.776768	0.131983	5.88535	3.97214e-09
SPOCK3	469.298	-1.25174	0.217651	-5.75111	8.86581e-09
MICALL2	62.6397	1.18395	0.207855	5.69606	1.22605e-08
ASAP1	1169.21	0.436376	0.0773864	5.63892	1.71121e-08
DSP	48.0905	0.709598	0.127145	5.58103	2.39103e-08
MT2A	391.159	1.23003	0.22191	5.54293	2.97456e-08
G3BP1	98.6644	0.585146	0.108415	5.3973	6.7651e-08
MTHFD1L	123.555	1.04712	0.198691	5.2701	1.36346e-07
ARRDC2	50.9848	1.15158	0.219493	5.24654	1.54984e-07
LSS	133.389	0.994491	0.189723	5.24179	1.59024e-07
NID2	17.2621	-1.51812	0.290288	-5.22968	1.69799e-07
AC105053.1	5.69644	1.70591	0.326699	5.22167	1.77317e-07
NPC1	120.174	1.24183	0.238335	5.21043	1.88406e-07
PPP1R13L	68.6166	0.961798	0.184694	5.20751	1.9139e-07
EBPL	15.9681	-1.00764	0.195065	-5.16567	2.39581e-07
CSRNP1	29.5385	1.22012	0.238411	5.11771	3.09271e-07
CSNK1E	88.8359	0.824431	0.161178	5.11502	3.13705e-07
KIAA1217	156.235	-1.18357	0.232495	-5.09073	3.56692e-07
STARD4	87.2326	1.56017	0.307129	5.07985	3.77731e-07
TNFRSF6B	37.1953	2.3781	0.468288	5.07829	3.80848e-07
SIN3B	70.3589	0.88501	0.17433	5.07662	3.84202e-07
TUBB6	104.024	0.996874	0.197153	5.05635	4.27347e-07
RFTN2	51.7797	-1.06614	0.211762	-5.03461	4.78823e-07
CCN2	102.774	1.05269	0.211024	4.98849	6.08521e-07
MYL12A	31.9366	0.870713	0.175188	4.97016	6.68971e-07
DACH1	369.124	-0.936249	0.189103	-4.95099	7.38351e-07
HSPA1A	89.7218	-1.20789	0.244776	-4.93468	8.02834e-07
TAPT1-AS1	58.4204	-0.669378	0.135926	-4.92459	8.45374e-07
CYP51A1	22.5483	1.52584	0.310435	4.91517	8.87052e-07
CHSY1	600.954	0.968398	0.197263	4.90918	9.14586e-07
TRIO	1149.23	0.463723	0.0944761	4.90837	9.18367e-07
C2CD4C	19.7676	1.08578	0.222115	4.88838	1.01667e-06
CD59	277.466	0.968591	0.200117	4.84012	1.29762e-06
AC104041.1	15.0679	-1.98221	0.41066	-4.82689	1.38681e-06
LMCD1	158.728	-1.19296	0.247926	-4.81176	1.49606e-06
FLII	18.6298	0.749757	0.157627	4.75654	1.96939e-06
MIR222HG	132.471	1.21078	0.25636	4.72296	2.32432e-06
EGFR	542.398	0.727491	0.154845	4.69818	2.62491e-06
ZFAND3	702.466	0.281288	0.0599474	4.69225	2.70211e-06
ADAMTS9	664.699	1.66524	0.355885	4.67916	2.88052e-06
ACSL5	237.744	1.13781	0.243369	4.67524	2.93607e-06
ANKDD1A	20.3796	1.25988	0.270933	4.65014	3.31717e-06
ATM	88.2986	-0.523581	0.113279	-4.62205	3.79961e-06
MT1E	82.7163	1.06945	0.231474	4.62017	3.83432e-06
TNFRSF12A	8.6902	2.52387	0.547025	4.61381	3.95354e-06
C5orf56	99.5115	-0.435814	0.0946955	-4.60227	4.17907e-06
PLPPR4	104.018	-1.07738	0.234124	-4.60174	4.18968e-06
AKAP12	753.085	1.53825	0.335484	4.58515	4.53667e-06
NOS1	27.9965	1.09577	0.239277	4.57949	4.66109e-06
AL133346.1	67.2284	-1.51773	0.334415	-4.53846	5.66672e-06
AUTS2	653.262	-0.523206	0.115999	-4.51043	6.46968e-06
GADD45B	57.876	1.01134	0.22462	4.50246	6.71721e-06
TMTC3	34.8742	-0.588312	0.130857	-4.49585	6.92914e-06
ABLIM2	24.5982	1.06217	0.236436	4.49241	7.04206e-06
CRTC3	142.661	0.550643	0.122666	4.48897	7.15681e-06
RHBDF1	16.357	1.19666	0.266584	4.48887	7.16017e-06
AL157786.1	19.7905	1.58195	0.35359	4.47395	7.67861e-06
GGT5	121.043	1.07254	0.239968	4.46952	7.83947e-06
HIBCH	118.687	-0.39573	0.088776	-4.45763	8.28714e-06
CCDC107	8.40177	0.935441	0.21002	4.45407	8.42591e-06
RCAN1	60.0035	0.568885	0.12876	4.41817	9.95398e-06
SH2D4B	2.53452	1.83742	0.41597	4.41719	9.99927e-06
KLF6	210.871	0.952973	0.216058	4.41074	1.03019e-05
TMBIM1	24.4517	1.03467	0.234774	4.40709	1.04767e-05
FRAS1	152.595	-0.598024	0.135717	-4.40641	1.05099e-05
ZFAS1	21.0935	0.68282	0.155191	4.39987	1.08314e-05
SNHG20	25.7271	0.82137	0.186707	4.39925	1.08625e-05
MTFP1	8.88907	1.50449	0.342099	4.39781	1.09348e-05
KITLG	18.1195	-1.2745	0.289985	-4.39505	1.10745e-05
VDAC1	33.9014	0.665887	0.15164	4.39125	1.12703e-05
LAMA5	146.792	0.7016	0.160077	4.38289	1.17117e-05
HYAL2	81.7509	1.03908	0.237476	4.37549	1.2116e-05
CEACAM19	26.1246	1.22425	0.281682	4.34622	1.38506e-05
AC012291.3	7.72033	-1.01182	0.232995	-4.34266	1.40768e-05
NCOA2	254.794	-0.422673	0.0973937	-4.33984	1.42589e-05
NARF	50.1357	0.46176	0.107202	4.30739	1.65196e-05
CD55	76.7995	0.954452	0.221712	4.30492	1.67048e-05
EMP1	112.824	1.35368	0.314487	4.30442	1.67427e-05
RNLS	50.6546	-0.888606	0.206718	-4.29863	1.71855e-05
ARHGEF10	403.532	0.582888	0.135978	4.28662	1.81409e-05
KLF11	29.3843	0.609416	0.14248	4.27719	1.89265e-05
SNED1	485.538	-0.499013	0.116714	-4.27551	1.90702e-05
TIPIN	7.45213	-1.09378	0.25598	-4.27291	1.92935e-05
AC092821.3	26.6356	-0.638972	0.149723	-4.26771	1.97492e-05
CDC37	105.03	0.647708	0.152709	4.24146	2.22071e-05
SH3GL1	70.8797	0.794838	0.187471	4.23979	2.23734e-05
SLC31A1	104.119	0.67857	0.160406	4.23033	2.33349e-05
CETP	3.69999	-1.81928	0.430418	-4.22676	2.37081e-05
BAIAP2	71.3856	0.843124	0.199575	4.22459	2.3938e-05
SHB	187.457	0.825786	0.196461	4.20332	2.63032e-05
MMRN2	70.3273	0.685505	0.163616	4.18973	2.79287e-05
APOLD1	478.093	0.860476	0.205893	4.17923	2.92496e-05
ZNF559	42.3922	-0.607238	0.145428	-4.17552	2.97301e-05
CD46	384.403	0.706573	0.16922	4.17548	2.97361e-05
MGAT4A	210.257	0.598471	0.144044	4.15477	3.25613e-05
CSNK1D	93.1349	0.629753	0.151799	4.14858	3.34538e-05
SRPK2	518.287	0.362776	0.0875703	4.14268	3.4327e-05
TM6SF1	47.5425	0.732401	0.176983	4.13825	3.4996e-05
AL512662.2	20.1255	-0.72859	0.176321	-4.13217	3.59351e-05
MRPS30-DT	21.651	-0.777632	0.18839	-4.12778	3.66276e-05
S100A10	60.4718	0.812697	0.197984	4.10487	4.0455e-05
OSBP2	40.597	0.977231	0.238308	4.1007	4.11905e-05
AC243964.3	21.6995	1.12149	0.273559	4.09964	4.13797e-05
EPHA3	172.152	-0.90549	0.221048	-4.09634	4.19725e-05
COL4A3	17.694	-1.47766	0.360942	-4.0939	4.24183e-05
DUBR	16.3335	-0.826729	0.202472	-4.08318	4.4424e-05
SYNJ2	77.5356	0.932404	0.228501	4.08052	4.49352e-05
PROS1	52.5213	-0.602178	0.147712	-4.07671	4.56778e-05
APBA1	44.8859	-0.677066	0.166167	-4.07461	4.60921e-05
ATP6V1D	37.2026	0.821683	0.201684	4.0741	4.61918e-05
MT1A	5.84483	2.09336	0.514218	4.07096	4.682e-05
PRKAG2	136.276	0.707198	0.173723	4.07084	4.68429e-05
SAMD12	850.154	-0.367759	0.0904575	-4.06555	4.79201e-05
AF165147.1	32.028	0.999542	0.246153	4.06065	4.89357e-05
GAB1	337.514	-0.697209	0.17176	-4.05921	4.92384e-05
ZSWIM5	211.934	-0.422998	0.104223	-4.05857	4.93734e-05
ADAMTSL4-AS1	60.3756	0.66875	0.164823	4.05738	4.96259e-05
CTNNA1	354.376	0.440488	0.108585	4.05662	4.97886e-05
GBE1	261.924	0.754619	0.186102	4.05487	5.01613e-05
PECAM1	662.53	0.630285	0.155522	4.05272	5.06254e-05
DLG5	47.5533	0.661717	0.16334	4.05116	5.09639e-05
MAFF	48.7988	1.64974	0.407269	4.05073	5.10582e-05
CPEB3	108.428	-0.505483	0.125078	-4.04133	5.31478e-05
ATP11B	97.9613	0.299252	0.0741344	4.03662	5.42279e-05
VWF	1938.25	0.802533	0.198826	4.03636	5.42861e-05
OPTN	85.0999	0.54168	0.134251	4.03482	5.46431e-05
SLC7A8	22.7065	-1.07841	0.267497	-4.0315	5.54229e-05
ABCD3	318.868	1.07236	0.266273	4.02728	5.64267e-05
PITPNC1	810.599	1.06848	0.26539	4.02609	5.67129e-05
GUK1	44.5131	0.583965	0.145064	4.02557	5.68364e-05
RASSF9	8.31073	-1.16678	0.290134	-4.02152	5.78236e-05
SHLD1	129.871	-0.747664	0.185955	-4.02067	5.8034e-05
SH3TC1	38.4656	1.15361	0.287652	4.01045	6.06038e-05
PCGF5	141.483	0.375677	0.0936782	4.01029	6.06441e-05
AC010148.1	26.0874	-1.28024	0.320228	-3.99792	6.39026e-05
LATS2	152.779	0.500956	0.125347	3.99654	6.42751e-05
NEAT1	4204.41	0.904102	0.226493	3.99175	6.55878e-05
BCAT2	44.383	0.893837	0.223933	3.99153	6.56476e-05
IFT52	24.2619	-0.587479	0.14729	-3.98858	6.64702e-05
LRRC49	36.6658	-0.565754	0.141894	-3.98715	6.68715e-05
PRKD1	224.382	-0.472612	0.118552	-3.98652	6.70493e-05
CDKN1A	38.0844	0.777012	0.194989	3.9849	6.75087e-05
AC025171.2	39.6526	-0.713462	0.179105	-3.98349	6.79112e-05
TMEM189	56.0519	1.01482	0.254897	3.98128	6.85437e-05
MTHFS	15.5783	-0.870709	0.218838	-3.97879	6.92665e-05
L2HGDH	9.83073	-0.941101	0.236688	-3.97612	7.00475e-05
LPP	407.822	0.45921	0.115597	3.97252	7.11163e-05
COL4A4	27.7586	-1.53855	0.387316	-3.97234	7.11699e-05
TNFRSF19	20.6747	-1.50409	0.378792	-3.97076	7.16436e-05
HK1	104.003	0.562269	0.141653	3.96934	7.20714e-05
YBX3	180.174	0.88335	0.222697	3.9666	7.29064e-05
SNX2	39.3037	-0.583144	0.147086	-3.96464	7.35069e-05
SPATA6	50.626	-0.492644	0.124278	-3.96404	7.36912e-05
CLYBL	42.156	-0.812357	0.204999	-3.96274	7.40932e-05
TENT4A	89.0564	0.526918	0.133055	3.96014	7.49055e-05
ATP1A1	144.854	0.833198	0.21069	3.95462	7.66563e-05
SCP2	67.8572	-0.512063	0.129546	-3.95275	7.72571e-05
ECPAS	176.601	0.393966	0.0998009	3.94752	7.89663e-05
SLCO1A2	281.019	-1.44539	0.366301	-3.94592	7.94954e-05
KLHL22	31.8106	-0.601177	0.152463	-3.94311	8.04325e-05
GOSR2	59.3015	0.619803	0.157628	3.93207	8.42172e-05
PIP5K1C	248.737	0.736892	0.187481	3.93049	8.47737e-05
CDH11	215.666	0.764224	0.194954	3.92002	8.85426e-05
MT1M	44.6786	1.32334	0.337769	3.91787	8.93341e-05
ACOT9	62.3833	0.464466	0.118567	3.91733	8.95345e-05
NT5DC1	155.913	-0.603714	0.154228	-3.91441	9.06243e-05
SLC6A8	6.92465	1.09562	0.280102	3.91151	9.17225e-05
DCLK1	243.578	0.880927	0.225499	3.90657	9.36174e-05
LDLR	148.797	1.18337	0.302947	3.90619	9.37638e-05
ENO2	23.9101	0.570577	0.146145	3.90419	9.4542e-05
WDR78	16.09	-0.795279	0.204072	-3.89705	9.73726e-05
PPP2R5A	98.598	-0.413349	0.106099	-3.89586	9.78496e-05
ADIPOR2	897.337	0.472872	0.121461	3.89319	9.8935e-05
NORAD	58.0375	0.431536	0.110879	3.89194	9.94462e-05
CNTRL	51.1521	-0.416069	0.10723	-3.88017	0.000104385
PAQR5	204.945	0.489699	0.126219	3.87975	0.000104564
SH3RF2	16.579	-1.07826	0.278328	-3.87405	0.000107041
ILF3	56.3991	0.369652	0.0954689	3.87197	0.000107961
SREBF2	109.135	0.918435	0.237205	3.8719	0.000107991
DLEU2	444.218	-0.378715	0.0978472	-3.87048	0.000108622
PPM1H	269.421	-0.792092	0.204665	-3.87019	0.000108751
ZFP36L2	20.1629	1.05851	0.273562	3.86936	0.000109123
DIAPH1	87.9584	0.684526	0.177093	3.86535	0.00011093
HIST1H2AC	40.0112	-0.980505	0.253689	-3.86498	0.000111099
LRRFIP1	133.561	0.802587	0.207792	3.86246	0.00011225
ALDH5A1	7.60698	-1.10406	0.286243	-3.85708	0.000114749
CYP39A1	14.6334	-1.31854	0.342277	-3.85227	0.000117028
CLIC1	37.202	0.874657	0.227129	3.85093	0.000117671
TTC5	15.6534	-0.84711	0.220002	-3.85046	0.000117895
NFKBIA	171.08	0.678629	0.176294	3.84943	0.000118394
CHST11	119.15	-0.484413	0.12594	-3.84637	0.000119878
EPAS1	2069.61	0.324878	0.0845984	3.84023	0.000122917
AC046143.1	3.83391	1.1844	0.30863	3.83762	0.000124235
WWC2	636.191	0.515256	0.134343	3.83537	0.000125373
TTC7A	107.448	0.69159	0.180322	3.83531	0.000125406
TMEM44	163.824	0.350921	0.091521	3.83432	0.000125913
PER1	64.7674	0.681164	0.177654	3.83421	0.000125969
TINAGL1	46.925	0.882963	0.230484	3.83091	0.000127669
ATL2	115.918	-0.368487	0.0961942	-3.83065	0.000127803
AP001407.1	5.75447	-1.97588	0.515811	-3.83062	0.000127821
ZFP64	27.1614	-0.606845	0.15845	-3.82988	0.000128205
SLC16A2	107.486	-0.548159	0.143176	-3.82855	0.000128899
ZNF33B	48.6973	-0.649146	0.169633	-3.82677	0.000129834
MAFK	45.4939	0.984795	0.257496	3.82451	0.00013103
AC021733.4	12.3074	-1.66426	0.435756	-3.81926	0.000133855
AC098617.1	61.9657	-0.728569	0.190824	-3.81802	0.000134525
UNC13B	473.258	0.35833	0.0939568	3.81377	0.000136864
DSE	26.7531	-0.724866	0.190367	-3.80773	0.000140251
IPO7	79.6756	0.463577	0.12176	3.80729	0.000140497
AC090115.1	25.8833	-0.827934	0.217664	-3.80373	0.000142535
TNFRSF10A	60.5516	0.554716	0.145855	3.8032	0.000142841
HSPA1B	28.6436	-1.10942	0.292037	-3.79891	0.000145337
FAXDC2	128.643	-0.90444	0.238271	-3.79584	0.000147143
PHF10	90.8006	0.843031	0.22218	3.79437	0.00014802
SPAAR	108.423	0.957377	0.252423	3.79274	0.000148992
RCBTB2	38.8215	-0.774296	0.204177	-3.79227	0.000149275
ABCC5	39.8382	-0.711335	0.187593	-3.7919	0.000149496
MXRA7	56.9406	0.835503	0.220375	3.79128	0.000149874
RUNX1T1	324.799	-0.753296	0.19887	-3.78788	0.000151941
MT1X	34	1.38354	0.366052	3.77962	0.000157066
LAMA2	181.999	-0.68073	0.180125	-3.7792	0.00015733
AL161734.2	73.1916	-0.846172	0.224416	-3.77055	0.00016289
COL18A1	107.638	0.610153	0.161944	3.76767	0.000164776
TMEM184B	166.998	0.723129	0.192272	3.76096	0.000169261
TRPC6	46.6626	-1.15935	0.308419	-3.759	0.000170594
TM7SF3	33.5283	-0.661328	0.175934	-3.75896	0.000170623
TUBB4B	30.6334	0.951127	0.253053	3.7586	0.000170864
DAP	138.536	0.340344	0.0905872	3.75709	0.000171901
S1PR1	85.5816	0.794127	0.211421	3.75613	0.000172559
UPP1	45.9726	1.04998	0.279783	3.75285	0.000174838
TLE4	209.57	0.536898	0.143065	3.75282	0.000174858
PTTG1IP	209.283	0.550524	0.146769	3.75095	0.000176166
DCBLD2	33.6464	-0.666047	0.177818	-3.74566	0.000179924
MIR4435-2HG	65.6488	0.772652	0.20642	3.7431	0.000181763
SHC2	198.684	0.596411	0.159514	3.73892	0.000184814
STX11	14.6851	1.14022	0.305416	3.73334	0.000188961
EVA1C	508.163	0.712646	0.191246	3.72633	0.000194289
TRAF3IP2-AS1	86.8772	-0.403233	0.10823	-3.7257	0.000194775
PTPRN	3.18428	1.59345	0.427846	3.72435	0.00019582
PER2	27.8416	0.854091	0.229396	3.72321	0.000196703
LINC01550	2.13377	-2.26782	0.609967	-3.71794	0.000200856
EDN1	311.122	1.04879	0.28215	3.71714	0.000201494
PBX1	263.123	-0.457986	0.123291	-3.71467	0.000203471
TRIOBP	80.3241	0.644638	0.173995	3.70493	0.000211452
SLC7A6	49.3839	0.533852	0.144199	3.70219	0.000213744
GHR	35.3648	-0.825253	0.222914	-3.70211	0.000213815
ICA1L	41.169	-0.646761	0.174707	-3.70199	0.000213919
SHANK3	354.885	0.336207	0.0908383	3.70116	0.000214616
LAMA4	184.958	-0.692722	0.187268	-3.69909	0.000216378
DHRS3	30.1901	-1.38119	0.37383	-3.69471	0.000220142
MSMO1	18.3711	1.47039	0.398257	3.69207	0.000222439
PRKCE	411.075	0.440562	0.119366	3.69085	0.000223505
IFT80	45.9231	-0.634538	0.171933	-3.69061	0.000223714
AL049629.1	4.63165	1.77	0.479852	3.68863	0.000225461
AC087500.1	10.9216	-0.970704	0.263185	-3.6883	0.000225757
IMPDH1	36.7186	0.685709	0.186093	3.68477	0.000228909
AKAP8	34.1496	0.536296	0.14559	3.68361	0.000229952
SRPK1	100.024	0.458523	0.124498	3.68298	0.000230523
PON2	355.597	0.95301	0.258812	3.68225	0.000231189
SLC25A29	125.269	0.597938	0.162632	3.67662	0.000236341
PXN	165.789	0.502231	0.136842	3.67015	0.000242406
GARS	28.7878	0.511918	0.139569	3.66784	0.000244608
PPA1	102.11	0.566824	0.154618	3.66598	0.000246397
HRK	19.5328	-0.917757	0.250373	-3.66556	0.000246795
DNAJC5	113.443	0.471413	0.128861	3.65831	0.000253886
EXOC2	255.42	0.324791	0.0888584	3.65516	0.000257024
MAOB	11.1944	-1.25356	0.343143	-3.65317	0.000259021
ARHGAP21	144.772	0.331982	0.0909436	3.65041	0.00026182
MPRIP	191.498	0.406319	0.111379	3.64809	0.000264197
PTPRE	32.6738	0.947893	0.259857	3.64775	0.000264551
CERK	145.858	0.693545	0.190223	3.64595	0.000266409
FBLN5	8.36824	1.26294	0.346634	3.64344	0.000269016
IFT122	38.4171	-0.624272	0.171398	-3.64224	0.000270273
SEMA6A	216.927	-0.660907	0.181471	-3.64195	0.000270579
AFF3	772.636	1.48528	0.407836	3.64185	0.000270685
NAV2	496.458	0.544909	0.149721	3.6395	0.000273164
SLC35G1	8.91073	-0.771444	0.211993	-3.639	0.000273702
PGAP2	7.7726	-0.910628	0.250411	-3.63653	0.000276334
TPP2	98.5785	-0.340014	0.0935248	-3.63555	0.000277386
SLC35A1	32.1763	-0.425714	0.117128	-3.63461	0.000278406
TRERF1	35.7649	-1.45774	0.402051	-3.62577	0.000288106
ZNF594	9.81846	-0.763236	0.210577	-3.6245	0.000289526
PVR	94.1959	0.888024	0.245032	3.62412	0.000289949
LRCOL1	2.0026	-1.78439	0.492538	-3.62286	0.000291369
METTL25	62.1366	-0.581044	0.161008	-3.60878	0.000307635
RABL2B	9.72153	-0.789583	0.218998	-3.60544	0.000311625
AC015813.1	8.58548	-0.841669	0.233797	-3.59999	0.000318224
NUP214	165.256	0.546808	0.152089	3.59532	0.000323993
TMEM9B-AS1	17.8814	-0.720653	0.200467	-3.59487	0.000324559
SDCBP2	20.4082	1.18654	0.330158	3.59385	0.000325823
TMEM229B	24.3626	-0.977509	0.272093	-3.59255	0.000327456
PIK3R3	1270.1	0.868474	0.241853	3.59091	0.00032952
SLC52A3	61.3018	0.735251	0.204856	3.5891	0.000331818
WDR66	5.86884	1.01675	0.283313	3.58879	0.000332216
ENDOD1	51.0893	0.709499	0.197839	3.58625	0.000335471
PAK2	123.041	0.24504	0.0683744	3.58379	0.000338641
KCTD10	39.2952	0.624844	0.174405	3.58272	0.000340029
PRMT9	24.3184	-0.53552	0.149513	-3.58177	0.000341279
EPB41L4A	551.067	0.399566	0.111622	3.57965	0.000344059
ZNF423	219.233	-0.473932	0.132398	-3.5796	0.000344124
AL031595.3	38.4477	0.636305	0.177927	3.57621	0.000348605
FRMD3	95.0217	0.665053	0.185974	3.57605	0.00034883
KMT5B	115.987	-0.352754	0.0986734	-3.57497	0.000350271
GNA13	88.7066	0.41674	0.116711	3.5707	0.000356023
ST8SIA4	71.0532	-0.512945	0.143706	-3.56941	0.000357787
ANKRD33B	66.51	0.711292	0.199518	3.56505	0.000363781
NKTR	610.233	0.447145	0.125653	3.55857	0.000372876
ZBTB38	423.829	0.396877	0.111531	3.55844	0.000373069
PTPN14	421.611	0.341386	0.0959517	3.55789	0.00037384
ABHD17C	10.9427	-0.889419	0.250059	-3.55684	0.000375341
ZFYVE21	21.7122	0.496669	0.139641	3.55675	0.000375467
MDFIC	33.0183	-0.89663	0.252126	-3.55627	0.000376156
ACADVL	32.9081	0.590123	0.166025	3.55443	0.000378805
TMEM259	24.5107	0.51816	0.14584	3.55294	0.000380958
TPCN1	27.9925	-0.648664	0.182729	-3.54987	0.000385417
RRBP1	79.7059	0.632913	0.178341	3.5489	0.000386848
RAB1A	204.473	0.343347	0.0967566	3.54856	0.00038734
ARF1	66.4798	0.387193	0.109145	3.54749	0.000388915
TMEM181	80.5072	0.405635	0.114526	3.54185	0.000397333
KLF9	100.456	0.455383	0.128608	3.54085	0.000398839
SIK1B	6.83522	1.3031	0.368271	3.53842	0.000402523
ZNF251	48.6043	-0.529561	0.149739	-3.53656	0.000405382
RPS23	82.5208	0.68804	0.194653	3.53471	0.000408229
ZNF704	178.936	-0.370069	0.104809	-3.53089	0.000414157
HSDL1	18.364	0.641232	0.181868	3.52582	0.000422178
MYL6	72.1406	0.673666	0.191141	3.52444	0.000424378
PARVB	384.645	0.551647	0.156585	3.52298	0.000426722
C2CD5	86.7555	-0.472322	0.134075	-3.52282	0.000426977
HSPA13	9.1305	0.721914	0.205085	3.52007	0.000431434
CCDC30	28.0733	-0.591945	0.168267	-3.51789	0.000434996
GAK	101.837	0.337463	0.0959757	3.51614	0.000437876
STXBP6	410.458	-0.713994	0.203425	-3.50987	0.000448328
EZR	23.8837	0.787739	0.224441	3.50979	0.000448468
AC017101.1	13.4856	1.18362	0.337311	3.509	0.00044979
ARMC9	28.5132	-0.811427	0.23146	-3.50569	0.000455424
FRMD8	32.5485	0.902017	0.257355	3.50495	0.000456687
LDHA	46.6049	0.881533	0.25167	3.50273	0.000460515
ZBTB17	25.5177	0.610544	0.174391	3.50101	0.000463496
RPS6KL1	14.2396	0.704095	0.201278	3.49812	0.000468544
ANXA1	43.8369	0.515571	0.147406	3.49762	0.000469431
PDLIM7	24.1408	0.788997	0.22563	3.49686	0.000470765
CYB5A	16.4046	-0.741236	0.212173	-3.49354	0.000476654
STK39	215.205	-0.434036	0.124241	-3.4935	0.000476735
AC018618.1	6.04043	-1.35481	0.388009	-3.4917	0.000479954
SLC25A40	23.0775	-0.61055	0.174945	-3.48996	0.000483091
DYNC2H1	50.7081	-0.80371	0.230365	-3.48885	0.0004851
LEPR	242.331	-0.494021	0.141707	-3.48621	0.000489915
NFASC	53.3632	-0.6065	0.173985	-3.48593	0.000490438
ANXA2	103.343	0.904606	0.259658	3.48384	0.000494279
RNF145	146.07	0.782152	0.224572	3.48286	0.000496079
PRTG	162.098	-0.552134	0.158566	-3.48204	0.000497606
ADAMTS9-AS1	7.50174	1.85336	0.53246	3.48074	0.000500025
AC009061.2	20.2792	-0.69261	0.199041	-3.47974	0.000501898
GLIPR1L2	5.7861	-1.26809	0.364439	-3.47956	0.000502241
KIF23	7.13044	1.38361	0.397715	3.4789	0.00050347
BICRAL	117.166	-0.393758	0.113206	-3.47825	0.000504702
SDCBP2-AS1	21.5508	0.807486	0.23227	3.47649	0.000508017
RAP1B	321.274	0.38626	0.111134	3.47561	0.000509691
SEH1L	25.607	0.519515	0.149913	3.46544	0.000529374
ARL 6.00	13.2117	-0.933557	0.269486	-3.46422	0.000531776
PIEZO1	51.665	0.683143	0.197347	3.46163	0.000536911
CPM	17.181	-0.831199	0.240273	-3.4594	0.000541388
RGS22	8.12275	-1.07679	0.311291	-3.45912	0.000541938
ZBED3-AS1	17.3209	-0.7168	0.207332	-3.45726	0.000545697
LCLAT1	56.8975	-0.489139	0.141594	-3.45452	0.000551272
MAP4K3	360.603	-0.370878	0.107367	-3.45429	0.000551736
ARHGAP18	130.736	-0.46693	0.135217	-3.4532	0.000553971
CSNK1A1	408.6	0.464981	0.13481	3.44916	0.000562343
RTN4RL1	10.4888	-1.26119	0.365774	-3.448	0.000564755
FAM107A	150.917	0.581104	0.168843	3.44168	0.000578119
MED15	81.5523	0.397419	0.115511	3.44054	0.000580557
LINC00886	24.1244	-0.900305	0.262054	-3.43558	0.000591293
HHIPL1	12.509	-0.680755	0.198316	-3.43268	0.00059765
AL133453.1	2.63027	1.39045	0.405127	3.43214	0.000598844
SH3YL1	36.8813	-0.478567	0.139443	-3.43198	0.0005992
TTC19	142.902	0.370215	0.107899	3.43114	0.000601056
IGDCC3	4.07966	-1.70723	0.49817	-3.427	0.0006103
R3HDM1	204.132	-0.282135	0.082347	-3.42617	0.00061216
TNFAIP1	65.8238	0.665651	0.194369	3.42468	0.000615524
NDEL1	70.2639	0.330824	0.0966198	3.42398	0.000617107
BAZ1A	86.953	0.535023	0.156281	3.42346	0.000618295
AC098829.1	39.2251	0.864875	0.252783	3.42142	0.00062296
AC087854.1	32.1301	0.797649	0.233344	3.41834	0.000630047
PHF2	71.5066	0.506569	0.148263	3.41669	0.000633882
ACADSB	19.0864	-0.617681	0.180903	-3.41444	0.00063914
ZSCAN31	17.2128	-1.86293	0.546117	-3.41124	0.000646693
LRRC17	20.9727	-1.27071	0.372545	-3.41087	0.00064755
FNDC3B	377.2	0.387586	0.113634	3.41084	0.000647625
SPTLC3	22.8233	-0.825685	0.242137	-3.40999	0.000649643
SUCLG2-AS1	40.0337	-0.811758	0.238106	-3.40922	0.000651479
RIOK3	51.7739	0.37659	0.110501	3.40803	0.000654345
TMEM14B	109.6	-0.303623	0.0891108	-3.40725	0.00065621
ABI3BP	13.8245	1.34169	0.394001	3.4053	0.000660919
TPM3	144.876	0.642911	0.188936	3.4028	0.000666997
RIMKLB	594.655	0.809008	0.237822	3.40173	0.000669609
CDCA7L	19.7583	-0.543899	0.159966	-3.4001	0.000673604
TEAD1	435.818	0.441319	0.129873	3.39808	0.000678614
AC007611.1	8.34916	-1.67058	0.49174	-3.39727	0.000680608
SLC6A16	21.1771	-0.585096	0.172247	-3.39684	0.000681698
ZDHHC23	10.0675	0.9019	0.265687	3.39459	0.000687313
WARS	157.097	0.869982	0.256313	3.39422	0.000688243
ZNF790	33.1781	0.582062	0.17152	3.39355	0.000689927
MIGA2	9.24514	-0.725745	0.21397	-3.39182	0.000694312
PABPC1	92.5695	0.393874	0.11616	3.3908	0.000696895
CMC2	48.8344	0.435337	0.12846	3.38888	0.000701793
C11orf91	6.97881	1.67564	0.494603	3.38785	0.000704432
PAFAH1B2	49.0377	0.445734	0.131576	3.38764	0.000704965
AC007681.1	18.4205	-0.594078	0.175428	-3.38644	0.00070806
LIPE	15.3086	-0.560795	0.165723	-3.38394	0.000714545
AGO2	120.631	0.408486	0.120719	3.38379	0.000714929
TSKU	5.54355	1.00834	0.298248	3.38086	0.000722593
CHL1	38.5759	1.02783	0.304151	3.37933	0.000726632
SLX4IP	62.0033	-0.728279	0.215739	-3.37574	0.000736179
AGMO	1.65416	2.23065	0.661152	3.37389	0.000741148
SIRT5	42.3904	-0.411152	0.121953	-3.37139	0.000747887
RRAS2	65.928	0.491704	0.145927	3.36952	0.000753002
USP46	47.0579	-0.55043	0.163426	-3.36807	0.000756967
GAS6	67.5544	-0.470608	0.139996	-3.36158	0.00077497
DNAJC24	38.7189	-0.399645	0.118971	-3.35917	0.000781773
LINC02742	12.4203	1.01334	0.301821	3.35742	0.000786741
PDCD6IP	157.046	0.369852	0.110247	3.35475	0.000794374
SUN2	33.4714	0.497965	0.148506	3.35315	0.000798963
ANGPTL4	19.9832	1.43321	0.427479	3.35271	0.000800259
PPARG	52.6313	-1.13083	0.337618	-3.34944	0.000809752
TM9SF2	105.102	-0.431242	0.128935	-3.34464	0.000823882
CCK	5.38431	1.24793	0.373203	3.34385	0.000826247
AL355312.3	4.38872	-1.23655	0.36984	-3.34349	0.000827324
PLXNA2	915.791	0.862252	0.25798	3.34232	0.000830805
SLFN12L	119.599	-0.906686	0.271385	-3.34096	0.000834886
NRP1	229.408	-0.600338	0.179775	-3.33938	0.000839665
AP000695.1	15.0474	0.734203	0.219863	3.33936	0.000839705
AC084816.1	9.93995	1.01415	0.304185	3.334	0.000856051
ARPC5L	14.6009	0.687643	0.206329	3.33275	0.000859914
FEZ2	147.179	0.581801	0.174672	3.33082	0.000865895
MYCBPAP	4.37256	1.05665	0.317297	3.33016	0.000867956
ITGAV	289.052	0.625008	0.187905	3.32619	0.000880428
FGF2	17.6991	0.784787	0.236298	3.32118	0.000896376
HILPDA	32.2702	1.58248	0.476589	3.32043	0.000898778
AC010210.1	8.53404	-0.94547	0.28478	-3.32	0.000900178
WWC3	138.326	0.562778	0.169625	3.31777	0.000907392
ZBED5-AS1	4.06545	-1.23532	0.373084	-3.31111	0.000929252
FOSL1	13.3404	1.53344	0.463452	3.30874	0.000937157
AIF1L	135.487	0.617712	0.186838	3.30613	0.000945946
RTEL1	24.4384	0.60709	0.183629	3.30606	0.000946168
STK33	68.3393	-0.96495	0.291911	-3.30563	0.000947614
ATOH8	88.6355	0.955753	0.289326	3.30338	0.000955256
COL8A1	10.5943	1.26195	0.38213	3.30242	0.000958553
STX2	59.1538	0.5223	0.158214	3.30122	0.000962669
MTBP	10.7123	-0.734725	0.222678	-3.29949	0.000968593
BACH1	203.217	0.562272	0.170469	3.29839	0.000972419
COG4	24.8338	-0.497369	0.150864	-3.2968	0.000977917
FKBP1A	224.585	0.705678	0.214138	3.29543	0.000982697
SPIN3	10.4053	-0.860644	0.261601	-3.28991	0.0010022
ZNF503	19.2565	-0.852232	0.259233	-3.28752	0.00101076
MAP4K3-DT	133.358	-0.509592	0.155015	-3.28737	0.00101128
2024-03-07	245.387	0.311336	0.0948028	3.28404	0.0010233
SQLE	12.6194	1.30547	0.397735	3.28227	0.00102975
DENND3	325.974	0.602267	0.18351	3.28194	0.00103097
AC105285.1	20.4601	-0.672222	0.204854	-3.28147	0.00103267
SNHG7	23.9392	0.536896	0.163617	3.28142	0.00103288
FAM168A	98.6583	-0.410376	0.125151	-3.27904	0.0010416
NTMT1	6.946	0.868951	0.265048	3.27846	0.00104374
ARRB1	8.47464	0.826283	0.252036	3.27844	0.00104384
ADAM15	77.755	0.691041	0.210793	3.27829	0.00104439
AL078600.1	19.8272	-0.633507	0.193298	-3.27736	0.00104783
LMBR1	666.284	0.361356	0.110288	3.27648	0.00105108
TGM2	377.329	0.590733	0.180393	3.27471	0.00105772
RNF220	243.714	-0.341074	0.104413	-3.2666	0.00108847
EPC1	287.126	-0.272052	0.083308	-3.26562	0.00109224
AC016727.1	4.97488	-1.08072	0.330943	-3.26558	0.00109239
AIG1	80.7195	-0.447049	0.136949	-3.26435	0.00109717
AC109927.1	45.0146	0.813615	0.249344	3.26303	0.00110229
PEAR1	43.3824	0.589118	0.18059	3.26219	0.00110554
DDX21	45.5924	0.678344	0.20809	3.25986	0.00111467
CHROMR	28.1925	-0.559104	0.171843	-3.25357	0.00113964
CACHD1	36.1025	-0.779622	0.239621	-3.25356	0.0011397
FGFR1OP	26.4728	-0.4747	0.146091	-3.24933	0.00115676
NDRG4	9.9535	0.794918	0.244809	3.24709	0.00116591
CASK	106.387	-0.282311	0.0869623	-3.24636	0.0011689
LRRCC1	8.32403	-0.797417	0.245989	-3.24168	0.00118828
EMCN	428.721	-0.569441	0.175681	-3.24133	0.00118974
SNX9	170.472	0.560341	0.173112	3.23686	0.00120851
PROM1	170.458	-0.597041	0.184648	-3.23339	0.00122329
DUSP5	70.4932	1.1387	0.352345	3.23178	0.00123024
HEATR6	10.5354	-0.902539	0.279328	-3.23111	0.00123311
CCDC93	104.303	0.388062	0.120211	3.22817	0.00124587
B3GNT2	52.6065	0.513011	0.159069	3.22508	0.00125937
PIP5K1B	45.2818	-0.692343	0.214821	-3.22289	0.00126905
C5	7.69068	-0.931593	0.289119	-3.22218	0.00127219
AL135978.2	5.61329	1.01681	0.315977	3.21798	0.00129099
AC002451.1	4.08987	-1.15543	0.3592	-3.21666	0.00129691
DCP1B	27.8	-0.67493	0.209892	-3.2156	0.00130171
LIN9	11.2743	-0.678545	0.211055	-3.21501	0.0013044
MEF2A	1133.64	0.597611	0.185922	3.21431	0.0013076
PTPRJ	58.1916	0.618124	0.192313	3.21416	0.00130828
SOX5	740.341	-0.429524	0.133653	-3.21374	0.0013102
ACTN2	72.6952	-1.13523	0.353377	-3.21252	0.00131576
MSRB3	223.14	0.386385	0.120288	3.21217	0.00131737
SLC26A2	46.7882	0.990623	0.308495	3.21115	0.00132207
ARHGAP25	33.0866	-0.55229	0.172031	-3.21042	0.00132543
PRPF4	10.1865	0.727598	0.226698	3.20955	0.00132944
ANKAR	67.4472	-0.531616	0.165641	-3.20944	0.00132992
DNMT3B	4.18585	-1.39431	0.434497	-3.20902	0.0013319
FBF1	8.9474	-0.679808	0.211869	-3.20863	0.0013337
RBX1	36.8854	0.356014	0.110988	3.20768	0.00133809
ZNF598	5.96692	0.843377	0.263175	3.20463	0.00135237
KIZ	45.8664	-0.472926	0.147597	-3.20418	0.00135449
GNB1L	7.99998	1.07327	0.335074	3.20308	0.00135966
MANBA	41.6671	-0.513519	0.160512	-3.19926	0.00137783
DDAH1	22.109	0.941818	0.294698	3.19587	0.00139409
GNG12	28.3323	0.776839	0.243159	3.19477	0.00139942
EIF3A	91.0389	0.359682	0.112585	3.19475	0.00139951
ELP1	40.0889	-0.393197	0.123098	-3.19419	0.00140226
XBP1	15.6168	0.6383	0.199918	3.19281	0.00140893
ARMC2	27.6839	-0.463404	0.145232	-3.19078	0.00141888
ATOX1	22.3687	0.55859	0.175132	3.18954	0.00142501
UVRAG	370.785	0.38083	0.119409	3.1893	0.00142616
GATB	11.5308	-0.636796	0.199711	-3.18859	0.00142968
GRIA2	22.7464	0.771905	0.242122	3.18809	0.00143216
DMKN	7.33393	-0.989429	0.31036	-3.18801	0.00143257
SYNPO	8.23803	0.81671	0.256192	3.18788	0.00143319
RFX7	117.207	-0.368443	0.115584	-3.18766	0.00143427
VEZT	191.758	-0.293898	0.0922335	-3.18645	0.00144028
TEK	375.462	0.42666	0.133901	3.18638	0.00144067
ATP5F1E	37.9447	0.470057	0.147527	3.18624	0.00144137
CRIP2	91.1981	0.595481	0.186903	3.18604	0.00144234
STARD9	86.2885	-0.40816	0.12814	-3.18526	0.00144625
SLC12A2	332.245	-0.478507	0.150293	-3.18382	0.00145344
GPCPD1	1041.13	-0.873572	0.274482	-3.18262	0.00145947
KLF10	22.1912	0.975329	0.306639	3.18071	0.00146916
ADAM9	44.1235	0.51138	0.160797	3.18029	0.00147127
AFAP1	51.037	0.497998	0.156709	3.17785	0.00148371
GLT1D1	2.4866	1.47365	0.463838	3.17708	0.00148766
DHRS4	7.5266	-0.954734	0.3006	-3.17609	0.00149274
SLC2A1	730.655	0.587186	0.184954	3.17477	0.00149953
PLA2G12A	14.8559	-0.592109	0.186603	-3.1731	0.00150822
ECT2	80.2907	0.605625	0.190932	3.17194	0.00151423
AC010632.2	2.27028	-1.31915	0.41601	-3.17096	0.00151939
PRDM4	22.8741	-0.466304	0.147082	-3.17036	0.00152251
SLC18B1	23.3115	-0.68903	0.217679	-3.16535	0.00154899
NPDC1	99.72	0.494486	0.156255	3.16462	0.00155288
SCLY	23.8051	-0.516734	0.163335	-3.16364	0.0015581
RHBDF2	45.3233	0.611542	0.193423	3.16168	0.00156859
A2M	713.59	-0.547287	0.173103	-3.16163	0.00156889
AC026803.3	7.34956	1.36604	0.432087	3.1615	0.0015696
INSIG1	24.3587	1.18516	0.374936	3.16096	0.00157248
SLC9C2	25.1962	-1.33958	0.4238	-3.16087	0.00157297
SLC40A1	13.2855	-0.715315	0.226354	-3.16016	0.00157683
KATNBL1	133.487	0.31948	0.101151	3.15844	0.00158615
GPATCH2L	66.4297	0.374618	0.118639	3.15763	0.00159055
AC244453.3	2.35046	-1.53378	0.485852	-3.15689	0.00159464
SND1	168.693	0.27002	0.0855995	3.15446	0.00160797
ABHD3	54.0163	-0.568422	0.180301	-3.15263	0.00161804
EIF1	92.1263	0.534799	0.169655	3.15227	0.00162006
TSPAN14	322.202	0.415162	0.131729	3.15165	0.00162352
SLC9A2	45.5743	-0.457759	0.145371	-3.14889	0.00163893
WWTR1	802.037	0.535666	0.170129	3.14859	0.00164061
CDC34	24.3328	0.605271	0.192238	3.14854	0.00164088
AC079380.1	49.3825	-0.449365	0.142774	-3.1474	0.0016473
SLC25A4	5.58985	0.85469	0.271562	3.14731	0.00164778
AC108519.1	44.3551	-0.432137	0.137317	-3.14701	0.00164947
SELENOS	31.6244	0.505786	0.160742	3.14656	0.00165201
DBN1	28.2626	0.845006	0.268748	3.14423	0.00166525
SKAP2	114.45	-0.260541	0.0828709	-3.14394	0.00166692
PAFAH1B1	283.685	0.295581	0.0940543	3.14266	0.00167419
C3orf35	16.8625	0.568339	0.180875	3.14216	0.00167709
ANKRD11	385.481	0.368912	0.117414	3.14197	0.00167817
TSEN2	29.6864	-0.627091	0.1996	-3.14174	0.00167947
ZNF362	32.5973	-0.724939	0.230845	-3.14037	0.00168737
ATF7IP	122.57	-0.505852	0.161116	-3.13967	0.00169136
CTTNBP2NL	264.895	0.481057	0.153329	3.13742	0.00170441
GAB3	33.2817	-0.439621	0.140181	-3.1361	0.00171212
AL160272.1	5.20441	1.38421	0.441764	3.13338	0.00172803
RBMX	89.5695	-0.320495	0.102293	-3.13309	0.00172974
PDLIM5	347.998	0.546944	0.174621	3.13218	0.00173511
CERT1	158.16	-0.262148	0.0837075	-3.13171	0.0017379
CTSC	16.9267	-0.709692	0.22669	-3.13067	0.00174409
PPP2R5C	190.919	0.31278	0.100032	3.12681	0.00176716
BCAR3	200.861	0.317223	0.101457	3.12667	0.00176798
THSD7A	464.386	-0.558608	0.178696	-3.12602	0.00177189
MINPP1	17.2365	-0.768682	0.245905	-3.12593	0.00177244
RAMP2-AS1	10.2021	-0.825621	0.264185	-3.12517	0.00177704
TMEM245	115.042	-0.359788	0.115147	-3.12459	0.00178055
ZNF177	5.69949	-0.92749	0.296923	-3.12368	0.00178607
AC090517.5	31.634	-0.446296	0.14291	-3.12292	0.00179065
MAN1C1	8.72891	-0.861379	0.276058	-3.12029	0.00180674
RPS21	26.6799	0.594786	0.190644	3.11988	0.00180925
ANXA5	74.8664	0.460397	0.147615	3.1189	0.00181525
TET1	17.5337	-0.987736	0.316737	-3.11848	0.00181788
RAVER2	35.6428	-0.495245	0.158863	-3.11744	0.00182431
ABCA5	60.1489	-0.447528	0.143593	-3.11664	0.00182922
DNAH11	35.6974	-1.19641	0.384039	-3.11535	0.00183729
CXCL8	4.67434	1.34966	0.433256	3.11516	0.00183844
RTTN	64.0687	-0.456969	0.146745	-3.11402	0.00184556
LINC02595	8.13507	1.12093	0.3602	3.11197	0.00185844
FUT11	42.1756	0.622987	0.200211	3.11165	0.00186047
MGRN1	55.1805	0.425404	0.136731	3.11125	0.00186296
SNHG14	325.625	-0.239901	0.0771467	-3.10967	0.00187296
HMGA2-AS1	13.9344	-1.31819	0.42392	-3.10952	0.00187389
FGD6	213.185	-0.65741	0.211429	-3.10937	0.00187488
EFCAB11	49.1538	-0.419774	0.135005	-3.10933	0.0018751
PDE10A	623.702	0.57243	0.184131	3.10883	0.00187832
SEC24A	42.294	0.427044	0.137431	3.10735	0.00188776
ZMAT3	19.6227	-0.549321	0.176787	-3.10724	0.00188842
CDYL2	519.418	0.446691	0.143847	3.10532	0.00190071
RBM3	35.6521	0.438175	0.141186	3.10352	0.00191233
NUDCD1	56.4388	0.570848	0.183993	3.10255	0.00191861
BIN1	20.7901	0.606919	0.195661	3.10189	0.00192289
MOSMO	198.062	0.634781	0.204685	3.10125	0.00192702
ITGB8	3.99376	1.08369	0.349497	3.10073	0.00193045
ZNF83	192.353	0.388154	0.125191	3.1005	0.00193195
SRARP	100.845	0.608838	0.196424	3.09961	0.00193778
ATG4C	49.0001	-0.494908	0.159687	-3.09924	0.00194016
ADA2	7.79119	-1.04004	0.33558	-3.09924	0.00194021
ZCWPW2	18.7057	-0.544024	0.175572	-3.09859	0.00194446
CDA	65.8059	0.73114	0.235983	3.09828	0.00194648
SEC22C	35.7825	0.516373	0.166804	3.09569	0.00196352
RTL10	8.96627	0.854681	0.276175	3.09471	0.00197008
ROCK2	217.781	0.316503	0.102275	3.09464	0.00197055
BID	8.95685	0.795873	0.257201	3.09436	0.00197236
AC060780.1	11.953	-0.683245	0.220877	-3.09333	0.00197922
SEMA3F	66.3535	0.977384	0.316003	3.09295	0.00198174
LRRC8A	56.0299	0.758786	0.245335	3.09286	0.0019824
SMAD6	689.481	0.766851	0.248074	3.09122	0.00199335
DHCR7	3.89991	1.16776	0.377919	3.08998	0.00200173
RERG	61.7147	-0.828476	0.268473	-3.08588	0.00202949
NCALD	176.525	-1.1372	0.368959	-3.08218	0.00205491
GNG10	11.756	-0.65883	0.213799	-3.08154	0.00205932
WDR13	53.2256	0.543144	0.176386	3.0793	0.00207487
SPNS2	56.5969	0.529543	0.17197	3.07928	0.00207502
PKN3	58.7075	0.486195	0.157952	3.07812	0.00208312
ABCA4	4.60652	1.50499	0.489074	3.07723	0.00208936
ZNF30	7.5679	-0.737575	0.239857	-3.07506	0.00210458
SULT1A1	10.8742	-0.772451	0.251262	-3.07428	0.0021101
ZNF385B	350.468	-0.651374	0.211896	-3.07403	0.00211188
ARHGAP23	76.6402	0.633616	0.206272	3.07175	0.00212807
TANK	188.442	-0.327515	0.106687	-3.06988	0.00214147
IRAK3	567.662	0.54699	0.178185	3.06979	0.00214213
LIFR	207.369	-0.618608	0.201603	-3.06845	0.00215169
PHF21A	198.479	-0.476786	0.155404	-3.06805	0.00215463
ZBED4	33.281	0.515784	0.168159	3.06724	0.00216049
AC007376.2	23.2518	-0.787503	0.256811	-3.06647	0.002166
LRRC36	3.7092	-2.31088	0.753615	-3.0664	0.00216656
LINC01422	31.1103	0.491351	0.16025	3.06615	0.00216837
HVCN1	11.481	-1.08829	0.355206	-3.06384	0.00218518
C4orf19	6.25228	1.13973	0.372235	3.06185	0.00219976
PRMT7	19.7309	-0.597112	0.195065	-3.06109	0.00220533
NBEAL2	36.3841	0.600788	0.196279	3.06088	0.00220685
PRIMPOL	33.367	-0.564323	0.184462	-3.05929	0.00221865
RAB20	21.1008	1.00409	0.328296	3.05849	0.00222459
FAM174B	90.5722	-0.396593	0.129708	-3.05758	0.00223132
F2RL3	4.25771	1.87697	0.614582	3.05405	0.00225771
SLC26A4	5.95048	0.90027	0.294791	3.05392	0.00225871
PATL2	5.55522	-1.00251	0.328396	-3.05276	0.00226749
INTS8	41.4484	-0.458363	0.150195	-3.05179	0.0022748
AC073332.1	7.16399	-0.894022	0.292983	-3.05145	0.00227738
HIKESHI	25.4545	-0.442656	0.145137	-3.04992	0.00228903
SLC35E4	23.9037	0.892907	0.29291	3.0484	0.00230061
GRK3	31.1755	0.762492	0.250136	3.04831	0.0023013
MATN3	39.3913	0.629483	0.206535	3.04782	0.00230507
NRBP2	16.07	0.486214	0.159532	3.04776	0.00230556
UBN1	87.3518	0.35185	0.115466	3.04722	0.00230969
ARRDC1	26.7326	0.483198	0.15858	3.04702	0.00231121
ALCAM	32.8541	0.651581	0.213997	3.04482	0.00232819
TTC28-AS1	52.866	-0.383808	0.126098	-3.04372	0.00233672
TENT4B	48.3724	-0.405731	0.133356	-3.04247	0.00234648
NCKAP1	347.47	0.232551	0.0764419	3.04219	0.00234861
EEF1A1	179.795	0.517146	0.170081	3.04059	0.00236117
ZNF540	14.2347	-0.505463	0.166244	-3.0405	0.00236189
VSTM2L	4.27936	1.21843	0.400889	3.03933	0.00237105
BMP6	432.374	0.668091	0.219962	3.03731	0.00238702
SYBU	57.6342	-0.739256	0.243519	-3.03572	0.00239964
ADGRG1	79.4882	0.57076	0.188077	3.03472	0.00240763
HUS1	26.2229	0.440699	0.145222	3.03466	0.00240809
HACD4	9.97028	-0.947016	0.312076	-3.03456	0.00240883
MAP4	605.586	0.459288	0.151418	3.03324	0.0024194
RAC1	231.368	0.553341	0.182508	3.03188	0.00243039
ATP5F1B	28.7979	0.439925	0.145233	3.02909	0.00245289
EEPD1	140.643	-0.62428	0.206106	-3.02893	0.00245423
IL4R	431.449	0.925001	0.305456	3.02827	0.0024596
PTPRN2	58.6931	-0.590922	0.195174	-3.02768	0.00246443
IFT74	25.6726	-0.465934	0.154	-3.02556	0.00248175
NFATC3	196.665	-0.313357	0.103576	-3.02539	0.00248315
TNFRSF10D	94.782	0.685832	0.226772	3.02432	0.0024919
LINC02185	35.2408	-1.08061	0.357514	-3.02257	0.0025064
ACP6	12.1781	-0.564754	0.186867	-3.02222	0.00250928
CEP290	80.4237	-0.365388	0.120935	-3.02136	0.0025164
UBE2D4	7.5614	-0.824892	0.273049	-3.02104	0.00251911
DUSP1	220.63	0.753605	0.249493	3.02055	0.00252318
ARRDC3-AS1	26.9959	0.418807	0.13881	3.01712	0.00255192
RPL37A	76.8661	0.432132	0.143349	3.01454	0.00257366
BBS4	19.1979	-0.546302	0.181228	-3.01444	0.00257454
ENTPD4	56.7222	0.390058	0.129432	3.01361	0.00258155
ERAP2	28.676	-0.632426	0.209897	-3.01303	0.0025865
AC012358.3	7.98863	-0.694114	0.230437	-3.01217	0.00259389
CHIC2	146.51	0.404866	0.134452	3.01122	0.00260197
NOS3	97.1178	0.725834	0.241351	3.00739	0.00263506
DDIT4	15.8312	0.897262	0.298382	3.00709	0.0026376
ARPP19	40.2817	0.301	0.10015	3.0055	0.00265142
CTIF	171.943	0.346681	0.11536	3.00521	0.00265394
SLC16A14	114.819	-0.777995	0.259135	-3.00227	0.00267973
TGS1	30.2101	-0.394593	0.131449	-3.00187	0.00268326
AC006299.1	42.8018	-0.421445	0.14043	-3.00111	0.00268996
WTAP	106.857	0.240222	0.0800646	3.00035	0.00269667
CYP1B1	6.61517	1.55322	0.5178	2.99965	0.00270294
MCL1	139.131	0.60732	0.202511	2.99895	0.00270915
SLC19A3	205.546	-0.416817	0.139085	-2.99684	0.00272793
FBLN2	22.4274	1.3464	0.44939	2.99605	0.00273498
PFN1	27.1127	0.661215	0.220734	2.99552	0.00273976
VWA8	91.4223	-0.60755	0.203016	-2.99262	0.00276594
SSBP3	92.668	-0.40147	0.134185	-2.99192	0.00277232
AC015631.1	28.9855	-0.549365	0.183653	-2.99133	0.00277765
MAGI1	569.503	-0.362056	0.12105	-2.99095	0.00278107
UFD1	36.5803	0.508121	0.169953	2.98977	0.00279184
RBM26	169.881	-0.285776	0.0955894	-2.98962	0.00279329
DRAM1	43.9481	0.542523	0.181532	2.98858	0.00280281
ABCE1	40.0706	0.456838	0.15288	2.98821	0.00280621
CALCRL	98.5996	-0.395883	0.132646	-2.98452	0.00284027
TMSB10	350.371	0.650032	0.217851	2.98384	0.0028466
ACOX2	4.01645	-1.33896	0.448884	-2.98286	0.00285565
AC005753.2	75.9595	0.932951	0.312897	2.98166	0.00286693
GALE	7.28705	0.717933	0.240806	2.98137	0.00286962
KALRN	294.624	0.552312	0.185578	2.97617	0.00291873
WDR1	59.5939	0.61293	0.206035	2.97488	0.00293102
IGF2BP2	45.1922	0.698119	0.234887	2.97216	0.00295716
C17orf80	12.3255	-0.585594	0.197178	-2.96988	0.00297917
SGPP2	427.783	0.307788	0.10366	2.96921	0.00298566
SYPL1	58.3194	0.423895	0.142764	2.9692	0.00298577
DELE1	69.7482	0.33632	0.113307	2.96821	0.00299544
RSRC2	76.4816	0.32503	0.109538	2.96729	0.00300435
RIC3	25.8056	-0.496609	0.167593	-2.96319	0.00304468
DST	100.303	0.508549	0.17163	2.96306	0.00304598
CYB5B	64.9788	-0.292044	0.0986054	-2.96174	0.00305903
SIK3	481.158	0.437795	0.147935	2.95937	0.00308271
DNAJB1	38.4085	-0.933204	0.315375	-2.95903	0.00308607
UTRN	1222.45	-0.370745	0.125298	-2.95891	0.00308734
NLRC3	5.43452	-0.996736	0.33686	-2.9589	0.00308736
JAG2	58.6432	0.452755	0.15305	2.95821	0.0030943
FBXO22	36.2781	-0.328138	0.110925	-2.95819	0.00309448
TFCP2	125.699	-0.305083	0.103132	-2.95818	0.00309459
CDH5	222.238	0.611353	0.206765	2.95675	0.00310899
PM20D2	12.0972	-0.630676	0.21331	-2.95661	0.00311038
PRELID1	8.61758	0.764512	0.258578	2.9566	0.00311052
SMAD1	69.9257	-0.577014	0.195196	-2.95608	0.00311579
ZNF564	26.9209	-0.388536	0.131463	-2.95547	0.00312188
HSPBAP1	27.6239	-0.449361	0.152088	-2.95461	0.00313063
BICD1	294.001	-0.323347	0.109532	-2.95207	0.0031565
PRKACB	187.427	-0.396812	0.134479	-2.95074	0.00317017
VSIG10	35.2934	-0.505652	0.171422	-2.94974	0.00318043
NR1D1	10.8386	0.711967	0.241502	2.94808	0.00319756
RAG1	4.47982	-1.21394	0.411788	-2.94799	0.00319852
PANK1	5.99274	-1.08054	0.366597	-2.94748	0.00320376
NFE2L2	166.262	0.320728	0.108823	2.94723	0.00320631
GALNT1	57.6331	-0.284727	0.0966356	-2.9464	0.00321501
CLUH	6.19182	0.741721	0.251743	2.94635	0.00321552
GMCL1	25.1453	-0.674078	0.228785	-2.94633	0.00321566
PCDHGA10	10.3197	-0.658659	0.223591	-2.94582	0.00322095
BCR	140.808	0.405738	0.13784	2.94354	0.00324483
AC016705.2	16.2286	-0.685227	0.232848	-2.94281	0.00325251
PPP3CC	385.748	0.36944	0.12557	2.9421	0.00325996
SFXN3	15.6456	0.639945	0.217609	2.9408	0.00327365
ALDH7A1	27.7142	-0.467772	0.159074	-2.94058	0.00327593
PPP2R2A	251.867	0.255641	0.08694	2.94043	0.00327758
BHLHE40-AS1	17.5995	0.556574	0.189374	2.93901	0.00329258
AMOT	8.23929	-0.691446	0.235358	-2.93784	0.00330503
SEPTIN8	25.0042	0.474003	0.161348	2.93777	0.00330581
SPDYE2	5.27378	1.15668	0.39373	2.93776	0.00330597
HIST1H2BD	4.22929	-1.1557	0.393529	-2.93677	0.00331651
CFI	46.3213	-0.51017	0.173729	-2.93658	0.00331852
PPP4R1	156.311	0.310999	0.105916	2.93629	0.00332169
MAN2A2	19.275	0.518767	0.176773	2.93465	0.00333922
CASTOR2	27.038	-0.686498	0.233985	-2.93394	0.00334688
MFSD6	34.1514	-0.504145	0.171851	-2.93362	0.00335029
GPD2	74.3586	-0.32218	0.109846	-2.93302	0.00335683
ANKRD27	33.8488	0.394454	0.134543	2.9318	0.00337005
TK1	5.66271	1.18845	0.405444	2.93123	0.00337626
NFIA	551.331	-0.527317	0.179943	-2.93046	0.00338456
USP10	70.8521	0.355692	0.121397	2.92999	0.00338976
WSCD1	15.447	-0.609861	0.208201	-2.9292	0.00339834
ZMAT1	62.246	-0.595076	0.203164	-2.92904	0.00340007
KLF7	247.715	0.467112	0.159533	2.928	0.00341151
SREBF1	17.5629	0.618978	0.211411	2.92784	0.00341329
ABCC4	151.159	0.672112	0.229617	2.9271	0.00342141
TRDMT1	21.9287	-0.598694	0.204579	-2.92647	0.0034283
RLIM	37.4625	0.372367	0.127246	2.92634	0.0034297
MSH4	7.53593	-0.796853	0.272405	-2.92526	0.00344173
PABPC4	22.1131	0.4201	0.143619	2.9251	0.0034435
GIN1	11.5496	-0.619729	0.211902	-2.92461	0.00344892
CST3	55.7276	0.507163	0.173487	2.92336	0.00346281
MAML2	295.493	-0.358734	0.122767	-2.92207	0.00347714
UBC	266.206	0.550662	0.188455	2.92199	0.00347806
LAMB2	30.6425	0.454175	0.155461	2.92147	0.00348387
LINC01266	36.2016	-1.127	0.385766	-2.92147	0.00348387
FURIN	21.0519	0.605008	0.207093	2.92143	0.00348423
PODN	53.9725	-0.490289	0.167989	-2.91857	0.00351638
FES	37.5575	0.556365	0.19067	2.91795	0.00352337
MALL	5.13459	1.0047	0.344353	2.91766	0.00352667
SRSF2	32.2085	0.456372	0.156425	2.91751	0.00352842
PLEKHG1	1346.11	0.636438	0.218147	2.91747	0.00352885
FDX2	2.21513	-1.4855	0.509264	-2.91696	0.00353467
IDI1	15.3456	1.01999	0.349828	2.9157	0.00354887
PDE7B	69.055	-0.730073	0.250483	-2.91466	0.0035608
HS2ST1	68.7762	-0.437857	0.15023	-2.91458	0.0035617
TMC1	26.6768	-0.830066	0.284813	-2.91443	0.00356339
FAM184A	26.9155	-0.583978	0.200461	-2.91318	0.00357766
RNF114	59.9479	0.33355	0.11462	2.91004	0.00361381
BMT2	68.5151	-0.442785	0.152165	-2.9099	0.00361545
CNTN1	21.0513	0.724092	0.248879	2.90942	0.00362101
CDC42EP5	16.7244	0.79159	0.272079	2.90941	0.00362113
PIP4P2	7.22463	-0.797954	0.274392	-2.90808	0.00363655
SLC4A7	114.026	0.765414	0.263213	2.90797	0.00363788
CLIC3	4.19492	1.33379	0.458829	2.90694	0.00364986
CDV3	37.121	0.444855	0.153032	2.90694	0.00364988
ICAM2	130.186	0.588684	0.202549	2.90637	0.00365646
SLC25A3	34.0282	0.442227	0.152172	2.90611	0.00365956
SBNO2	43.7596	0.358664	0.123513	2.90385	0.003686
NTN4	24.0332	-0.782216	0.26964	-2.90096	0.00372017
EPHX4	11.3264	-0.632766	0.218135	-2.9008	0.00372217
COL4A2	260.217	0.852187	0.293834	2.90023	0.00372884
CADPS2	675.308	0.441252	0.152251	2.89819	0.00375326
AC068282.1	11.3783	0.789018	0.272261	2.89802	0.00375521
AP003778.1	4.82912	-1.32857	0.458471	-2.89783	0.0037575
SCN3B	3.43257	1.03629	0.357628	2.89768	0.00375937
CRY1	83.1616	0.730765	0.252446	2.89474	0.00379476
EIF4G1	43.9611	0.480724	0.16607	2.89471	0.00379515
SDCCAG8	199.809	-0.215154	0.0743277	-2.89466	0.00379565
SPIRE1	131.859	0.370106	0.127877	2.89424	0.00380074
CLASP2	302.551	-0.27004	0.0933051	-2.89416	0.00380175
AP000459.2	12.1386	-1.1358	0.392616	-2.89291	0.00381691
ZFHX2	7.80394	-0.858258	0.296682	-2.89286	0.00381755
AC005052.2	3.59698	-1.02847	0.355608	-2.89215	0.00382618
ZNF780B	51.8914	-0.444527	0.153702	-2.89214	0.00382622
GCNT4	5.34184	-0.779988	0.269725	-2.89179	0.00383059
STOX2	297.261	-0.517436	0.178981	-2.89101	0.00384004
CCDC3	114.37	1.10285	0.381588	2.89017	0.00385032
DDA1	7.75523	0.675909	0.233953	2.88908	0.00386369
RNF170	42.0834	-0.500418	0.173248	-2.88845	0.00387142
RPS2	41.7576	0.562949	0.194955	2.88759	0.00388207
PCMTD2	39.4238	-0.499294	0.17293	-2.88726	0.00388612
RHEB	86.1397	0.450234	0.155967	2.88672	0.0038928
ZNF786	10.2057	-0.807767	0.279853	-2.88639	0.00389683
PITPNB	142.433	0.407042	0.141046	2.88588	0.0039032
PTPRS	6.03663	0.839663	0.291086	2.88459	0.00391928
SOBP	68.076	-0.546515	0.189488	-2.88417	0.00392445
TRIP6	9.05115	0.643105	0.223006	2.8838	0.00392904
ARHGAP20	11.4165	-0.726702	0.251996	-2.88378	0.00392927
FXN	11.5503	-0.666337	0.231106	-2.88325	0.0039359
FAM131A	14.1661	0.708913	0.246047	2.88121	0.00396154
PRX	74.9434	0.556597	0.193238	2.88036	0.00397219
CPNE5	11.6967	0.997102	0.346385	2.8786	0.00399447
IDH1	9.96321	-0.731375	0.254388	-2.87504	0.00403976
WNT2B	81.8107	0.897023	0.312167	2.87354	0.00405906
LINC01814	2.79542	-1.38829	0.483283	-2.87262	0.00407088
CCDC146	65.6596	0.433831	0.151031	2.87246	0.00407286
UBL5	11.7947	0.591936	0.206107	2.87198	0.00407905
FKBP5	342.81	0.912407	0.317734	2.8716	0.00408393
TBL1X	244.372	-0.34902	0.121581	-2.87068	0.00409585
AL591518.1	6.96686	-2.04137	0.711206	-2.87029	0.00410093
TSTD3	48.4759	-0.443926	0.154677	-2.87003	0.00410439
CCSER2	468.063	0.231493	0.0807151	2.86803	0.00413043
C14orf132	17.0881	-0.677117	0.236178	-2.86698	0.00414409
RPL41	89.6072	0.557923	0.194631	2.86658	0.00414938
GBP4	82.4594	-0.46878	0.163539	-2.86648	0.00415071
CLDND1	37.3235	0.466342	0.162743	2.86551	0.00416336
AL157938.2	11.9122	1.05464	0.368103	2.86507	0.00416915
STAT3	441.16	0.410098	0.143141	2.865	0.00417007
CAMK1D	342.925	0.333405	0.11644	2.86332	0.00419231
MAPK1	146.176	0.252835	0.0883583	2.86147	0.00421679
EMC4	6.83274	-0.760757	0.265978	-2.86023	0.00423331
ASS1	26.0998	0.510185	0.178534	2.85764	0.00426805
EPHA1-AS1	5.65496	1.21095	0.423868	2.8569	0.00427802
ZNF518A	91.0368	-0.426619	0.149546	-2.85276	0.00433418
AFMID	27.3132	0.73465	0.257759	2.85015	0.00436989
CARD8	160.979	-0.255314	0.089581	-2.85008	0.00437076
NCOR2	189.685	0.431607	0.15146	2.84965	0.00437677
HLF	231.456	-0.745587	0.261668	-2.84936	0.0043807
ADGRA2	66.2577	-0.369238	0.129645	-2.84807	0.00439849
TGFB1I1	8.58348	0.954586	0.33529	2.84705	0.00441271
EFCAB2	115.656	0.34543	0.121353	2.8465	0.00442028
NDUFAF6	32.1895	-0.417499	0.146749	-2.84498	0.0044414
ZC4H2	53.7414	-0.619529	0.217765	-2.84495	0.00444187
DDAH2	18.3756	0.738118	0.25949	2.84449	0.00444825
TBC1D10A	39.6047	0.376795	0.132468	2.84442	0.00444925
FLNA	43.7325	0.816171	0.286944	2.84436	0.00445011
FADS3	13.8809	0.710134	0.249755	2.84333	0.00446455
TMEM196	1.04535	1.76998	0.622541	2.84315	0.00446697
NBPF15	47.4141	0.356346	0.125416	2.84131	0.00449285
DNMT3A	54.9673	-0.444983	0.156701	-2.8397	0.00451563
ACER3	210.979	0.479411	0.168847	2.83932	0.00452097
ST6GAL1	1107.92	-0.598835	0.210968	-2.83851	0.00453244
OSBPL1A	113.375	-0.444329	0.156587	-2.83758	0.00454566
SF3B2	36.3318	0.392955	0.13853	2.8366	0.00455972
UBE2E3	95.1939	-0.321709	0.11343	-2.83618	0.00456569
TBC1D8	223.768	0.435027	0.153441	2.83514	0.0045806
C11orf74	12.2554	-0.73958	0.260943	-2.83426	0.00459316
RBMS2	584.26	0.384261	0.135669	2.83235	0.00462066
ANK3	29.8163	0.643536	0.227265	2.83166	0.00463069
ZC3H4	27.4798	-0.430476	0.152223	-2.82792	0.00468514
ZMIZ1	229.128	0.381579	0.134973	2.82708	0.00469753
FAM53A	3.63458	-1.05459	0.373162	-2.82609	0.00471196
RPL7A	39.4143	0.52036	0.184186	2.82519	0.00472531
ARHGAP4	6.19051	0.869032	0.307653	2.82472	0.00473223
IL17RA	55.326	0.579549	0.205207	2.82422	0.00473955
DYNLRB1	16.9066	0.557529	0.19742	2.82407	0.0047418
PDLIM1	17.3636	1.13434	0.401954	2.82207	0.00477141
RPS8	60.9392	0.526315	0.186652	2.81977	0.00480577
MSL1	39.3912	0.432154	0.153269	2.81957	0.00480884
ING3	18.095	-0.41698	0.147905	-2.81925	0.00481359
MVD	14.6296	0.677608	0.240367	2.81905	0.00481656
AL117381.1	21.4977	0.612191	0.21717	2.81896	0.00481802
RPS15A	42.3161	0.566014	0.200811	2.81864	0.00482269
CUX1	509.849	0.324165	0.115018	2.81839	0.00482657
FTCDNL1	12.6824	-0.912175	0.323713	-2.81785	0.00483462
NPEPPS	116.264	0.234486	0.0832625	2.81623	0.00485915
IRAK1BP1	20.7335	-0.604135	0.214543	-2.81591	0.00486389
RPL7	21.7639	0.557409	0.198071	2.81418	0.00489011
DUSP3	24.2139	0.556155	0.197696	2.81318	0.00490544
IFT27	8.72455	-0.740825	0.263377	-2.81279	0.00491133
HDHD2	25.4362	-0.553773	0.196914	-2.81227	0.00491939
RREB1	190.594	0.4795	0.170514	2.81209	0.00492201
CNTLN	180.935	-0.269766	0.0959734	-2.81084	0.00494125
RHOA	186.65	0.485678	0.172809	2.8105	0.00494649
SLC25A12	49.0313	-0.366645	0.130456	-2.81048	0.00494682
IFNAR2	362.518	-0.284049	0.101077	-2.81022	0.0049508
TNRC6C	102.051	-0.301386	0.107247	-2.81021	0.00495095
EFNB2	131.806	-0.377969	0.134554	-2.80905	0.00496879
CACNA2D1	47.4954	0.633006	0.225408	2.80827	0.00498078
RELL1	256.081	0.580905	0.206867	2.80811	0.00498334
C11orf80	42.7516	-0.369037	0.131462	-2.80718	0.00499774
DGCR2	45.7276	-0.302283	0.107684	-2.80712	0.00499861
HMGN5	7.68661	-0.804661	0.286748	-2.80616	0.00501358
AC108449.1	2.27223	1.49592	0.53323	2.8054	0.00502542
KLF7-IT1	2.86307	1.12193	0.399998	2.80485	0.005034
NR3C1	401.917	-0.346932	0.123732	-2.8039	0.00504882
IQCH-AS1	40.8841	-0.532143	0.189845	-2.80304	0.00506235
ZNF280D	161.73	-0.323286	0.115338	-2.80294	0.00506389
PRSS23	162.164	0.802664	0.286476	2.80185	0.00508107
SEMA3F-AS1	9.83725	1.23783	0.441981	2.80064	0.0051002
EMP3	11.1157	1.11539	0.398306	2.80033	0.00510499
AC092839.1	18.9473	0.703975	0.251502	2.79909	0.00512475
ZCCHC2	106.887	0.35182	0.125767	2.79739	0.00515172
QRICH2	8.02262	-0.721459	0.258019	-2.79614	0.00517167
GOLT1B	20.3253	0.467829	0.16732	2.79601	0.00517379
PCED1B	25.979	-0.60625	0.216892	-2.79517	0.00518721
SH3BP2	35.5448	0.673757	0.241148	2.79396	0.00520673
MCF2L	570.893	0.447665	0.160358	2.79166	0.00524384
RHOQ	47.5414	0.524056	0.187747	2.79129	0.00524987
POLE4	10.8619	-0.580783	0.208097	-2.79092	0.0052558
TXNDC16	24.9135	-0.51566	0.184815	-2.79014	0.00526847
RBM4	54.2885	0.324832	0.116479	2.78877	0.00529085
ZFHX3	220.043	-0.382042	0.136998	-2.78867	0.0052925
SLC4A4	26.6395	0.430615	0.154514	2.7869	0.00532156
USP12	184.716	0.351737	0.126219	2.78672	0.00532437
EBF1	726.118	-0.49455	0.177467	-2.78671	0.00532454
CRIM1	1388.39	0.728373	0.261427	2.78614	0.00533401
SRGN	236.782	0.50357	0.180808	2.78511	0.00535091
PTPRC	12.4665	0.958289	0.344093	2.78497	0.00535321
MPZL2	14.827	1.36053	0.488593	2.78458	0.00535974
SEMA3B	26.1708	0.532435	0.191257	2.78387	0.00537145
RPL18A	33.1368	0.671871	0.241377	2.78349	0.00537767
JAK1	322.311	0.245129	0.0881123	2.78201	0.00540228
GAS2	17.2742	-0.589634	0.211951	-2.78194	0.00540357
ZSWIM8	25.5213	0.367906	0.132264	2.78161	0.00540908
MTMR4	13.9242	-0.579477	0.208345	-2.78133	0.00541361
TM4SF1	80.8572	0.7068	0.254295	2.77945	0.00544511
DIP2B	169.733	-0.223214	0.0803205	-2.77904	0.00545198
OVCH1-AS1	11.145	1.53839	0.553622	2.77877	0.00545653
SUMF1	218.962	0.421777	0.151928	2.77617	0.00550029
ADAMTS1	86.0057	0.962313	0.346814	2.77473	0.00552478
ITPR1	39.3191	0.492878	0.177633	2.77469	0.00552543
ALDH3A2	17.3761	-0.475652	0.171446	-2.77436	0.00553103
FZD4	60.0504	0.568183	0.204805	2.77426	0.00553276
VPS13D	263.994	0.173935	0.0626976	2.7742	0.00553383
WLS	93.9745	-0.470491	0.169603	-2.77408	0.00553583
NOVA1	194.41	-0.547531	0.197414	-2.77351	0.00554549
KLHL4	10.9439	-0.745021	0.268657	-2.77313	0.00555201
NACC2	118.81	0.402248	0.14514	2.77144	0.00558086
DHX15	109.577	0.272671	0.0984047	2.77091	0.00559
AP002754.1	1.49025	-1.56133	0.563478	-2.77087	0.00559062
RAB11FIP1	7.99873	-0.674028	0.243315	-2.77019	0.00560242
SLC44A1	82.1747	-0.378433	0.136636	-2.76965	0.0056117
BBS2	29.4908	-0.457662	0.165246	-2.76958	0.00561294
STRN3	224.867	0.244559	0.0883158	2.76914	0.00562046
HHEX	10.5163	-0.609466	0.220123	-2.76875	0.00562723
EIF1B	13.568	0.613306	0.221567	2.76804	0.00563953
LBR	66.4125	0.456995	0.165104	2.76792	0.00564159
SRGAP2B	188.81	-0.313964	0.113442	-2.76761	0.0056469
NHS	129.671	-0.422018	0.152537	-2.76666	0.00566333
TRA2A	159.157	-0.22873	0.0827071	-2.76555	0.00568273
AC004522.3	1.36801	-1.67314	0.605381	-2.76377	0.0057137
MYH9	527.386	0.679206	0.245821	2.76301	0.00572716
COMMD1	184.121	-0.291669	0.105578	-2.7626	0.00573437
GIT1	48.9822	0.601	0.217641	2.76143	0.00575481
GRPEL1	7.50237	0.763305	0.276467	2.76093	0.00576378
SESTD1	363.468	0.388729	0.140823	2.76041	0.00577291
PLCL2	70.5306	-0.672792	0.243829	-2.75928	0.00579292
CENPQ	6.08366	-0.881693	0.319547	-2.7592	0.00579435
ABI1	151.897	0.223019	0.0808277	2.7592	0.00579438
AC008875.3	12.93	-0.492607	0.178561	-2.75876	0.00580204
PPM1L	56.3417	-0.386713	0.140198	-2.75834	0.00580951
TBX19	25.2422	0.539199	0.195669	2.75567	0.00585723
AP2M1	28.9173	0.362236	0.131452	2.75566	0.0058574
SPEN	200.477	0.216181	0.0785231	2.75309	0.00590349
B4GALT5	125.742	0.420107	0.152608	2.75285	0.00590781
FAM49A	5.33449	0.981138	0.356411	2.75283	0.00590828
SLC16A6	81.9066	0.912144	0.331349	2.75282	0.00590847
AC079140.6	3.4703	-0.977475	0.355104	-2.75265	0.0059116
TMSB15B-AS1	23.6315	-0.482838	0.175459	-2.75185	0.00592593
AL139807.1	40.8934	0.72264	0.262629	2.75156	0.00593113
OSBPL5	56.8204	0.435932	0.158531	2.74982	0.00596277
LARP4B	187.104	0.237446	0.0863587	2.74953	0.005968
ARL6IP5	17.8609	-0.471562	0.171602	-2.748	0.00599608
CLDN5	750.586	0.464555	0.169083	2.74749	0.00600527
SIRT7	9.51669	-0.611456	0.222634	-2.74647	0.00602407
RPL29	29.9186	0.467499	0.170288	2.74535	0.00604462
LMAN2L	14.01	-0.572218	0.208455	-2.74504	0.00605039
FGGY	42.9012	-0.52748	0.192169	-2.74488	0.00605335
TBCEL	29.0896	-0.375797	0.136924	-2.74455	0.00605931
CMC1	60.0282	-0.401929	0.146461	-2.74428	0.00606439
MAT2A	31.5496	0.479913	0.174977	2.74272	0.00609331
CCDC7	104.33	-0.572887	0.208879	-2.74267	0.00609419
AC017050.1	2.09872	-1.31452	0.479298	-2.74261	0.00609539
SSR4	9.40014	0.697089	0.254189	2.7424	0.00609923
ECHDC2	102.643	-0.375762	0.137029	-2.7422	0.00610284
SEC14L1	1094.58	0.445831	0.162588	2.74209	0.00610492
NFATC2	58.3094	-0.408486	0.149001	-2.74149	0.00611605
ESCO1	51.9056	-0.327921	0.119631	-2.74111	0.00612318
AL133163.2	2.08902	1.43952	0.525271	2.74052	0.0061342
CEP162	37.7046	-0.411019	0.150072	-2.73882	0.00616604
GPR4	25.0737	0.755379	0.27587	2.73817	0.00617816
C3orf33	6.17395	-0.872438	0.318755	-2.73702	0.00619992
LIMK2	110.406	0.465515	0.170092	2.73685	0.00620311
TAP2	28.7553	0.448759	0.164067	2.73521	0.00623408
SBDS	20.9666	0.429978	0.157308	2.73335	0.00626945
DKK 3.00	7.03566	0.735342	0.269092	2.73268	0.00628222
ZNF519	15.7465	-0.646058	0.236467	-2.73213	0.00629271
TAF1C	33.9547	0.368911	0.135038	2.7319	0.00629709
LINC02100	7.25989	-1.3027	0.477011	-2.73097	0.0063148
EDRF1	40.8378	-0.479832	0.175727	-2.73056	0.00632271
AC090015.1	5.06769	-1.58384	0.580129	-2.73015	0.00633048
UBP1	55.8638	-0.262531	0.096179	-2.7296	0.00634106
ADAMTSL2	28.0342	-0.867416	0.317846	-2.72905	0.00635178
FTH1	69.4198	0.505136	0.185413	2.72438	0.00644225
CALM2	123.921	0.59752	0.219412	2.72328	0.00646366
PLA2R1	6.0046	-0.816139	0.299695	-2.72324	0.0064646
SAMD13	15.787	-0.843101	0.309791	-2.72152	0.00649829
CCDC194	2.44144	-1.45849	0.536162	-2.72024	0.00652351
BACE2	324.681	0.693484	0.254991	2.71964	0.00653538
AC012404.1	2.91451	-1.19551	0.439715	-2.71882	0.00655146
SLC16A4	44.0792	-0.416441	0.1532	-2.71828	0.00656217
CFLAR	641.053	0.373722	0.137544	2.7171	0.0065856
SLC41A3	29.3954	-0.561127	0.206526	-2.71699	0.00658795
TXN	18.8967	0.471135	0.173429	2.71659	0.00659591
WEE2-AS1	4.08959	-1.05167	0.3872	-2.71608	0.00660601
COL28A1	4.27433	-1.07236	0.394897	-2.71555	0.00661657
SCAI	85.4349	-0.354817	0.130722	-2.71429	0.00664174
SLC22A5	130.432	0.571362	0.210522	2.71403	0.006647
C1QTNF4	1.65419	1.54052	0.567868	2.71282	0.00667129
BZW1	33.7739	0.48054	0.17714	2.71277	0.00667226
LEO1	13.3285	-0.569518	0.209975	-2.71231	0.0066816
GAREM1	38.528	-0.668211	0.246445	-2.7114	0.00669993
TMEM258	7.42631	0.69649	0.256878	2.71136	0.00670073
SRGAP2C	173.668	-0.399086	0.147194	-2.71129	0.00670211
SAMD4A	386.586	1.10296	0.406869	2.71085	0.006711
AL118516.1	2.74213	1.49233	0.550629	2.71022	0.00672381
MAP2K1	96.1898	0.341954	0.126185	2.70995	0.0067294
NAP1L1	110.949	0.327954	0.121091	2.70832	0.00676248
CCDC39	2.28974	-1.40706	0.519567	-2.70813	0.00676625
INKA2	6.44792	0.775796	0.286484	2.70799	0.00676926
LRRC27	4.92763	-0.833816	0.308013	-2.70708	0.00678784
TCF3	33.3617	0.401863	0.148526	2.70568	0.00681647
GALNT10	89.4197	0.321471	0.118814	2.70566	0.00681679
ANKRD29	131.119	-0.479493	0.177221	-2.70563	0.00681751
ADGRL2	391.896	-0.212428	0.0785238	-2.70527	0.00682487
ANXA3	349.604	0.448494	0.165867	2.70394	0.00685232
BICD2	39.6679	0.482093	0.178299	2.70384	0.00685431
SPEF2	5.74034	-0.835048	0.30907	-2.70181	0.00689633
BORA	4.45108	-1.01246	0.37485	-2.70097	0.00691375
SSBP2	406.067	0.400374	0.148251	2.70065	0.00692033
LINC01515	115.464	-0.629996	0.23352	-2.69783	0.00697929
TMEM182	10.2205	-0.692493	0.256715	-2.69752	0.00698583
STMN3	4.34101	0.964048	0.357396	2.69742	0.00698784
PPP1R3B	12.3335	0.71441	0.264979	2.6961	0.00701573
IL13RA1	138.011	0.393222	0.145901	2.69513	0.00703613
AL356740.2	8.28365	1.02531	0.38077	2.69272	0.00708709
DICER1-AS1	5.8811	-0.70983	0.26373	-2.6915	0.00711314
SLC2A1-AS1	51.7608	0.489211	0.181824	2.69057	0.00713311
MACF1	1329.35	0.282971	0.10524	2.68882	0.00717052
VEGFB	8.0857	0.62001	0.230596	2.68873	0.00717236
SLC39A13	6.42609	0.656306	0.244221	2.68734	0.00720232
ERCC2	9.34299	0.602655	0.224287	2.68698	0.00721017
LANCL3	2.11904	1.35073	0.502932	2.68572	0.00723737
PSMC3	11.8962	0.540944	0.201473	2.68494	0.00725418
VMAC	4.20742	-0.909681	0.338809	-2.68494	0.00725425
ZSWIM3	6.34091	-1.0015	0.373064	-2.68454	0.00726299
SVIL	462.89	0.39822	0.148516	2.68132	0.00733318
SLC7A7	3.00437	-1.1468	0.427818	-2.68059	0.00734922
LHX6	16.9525	0.843762	0.314812	2.68021	0.00735766
YBX1	47.5852	0.4971	0.185489	2.67995	0.00736341
LRCH1	573.779	0.228436	0.0852631	2.67919	0.00738015
LARP1B	114.535	0.630812	0.235487	2.67876	0.00738957
RAB40B	14.9496	0.575572	0.214893	2.67841	0.00739732
AFDN	642.137	0.348736	0.130285	2.67672	0.00743464
SARM1	11.5274	-0.773984	0.289238	-2.67594	0.00745201
VPS13B-DT	14.0085	-0.572119	0.213866	-2.67513	0.00747001
ZNF585B	34.3429	-0.327693	0.122515	-2.67471	0.00747938
FAM118A	52.5752	0.658912	0.246358	2.67461	0.00748158
SH3GLB1	96.689	0.316923	0.118508	2.67427	0.00748932
RPS27	60.5707	0.500564	0.187216	2.67373	0.00750131
PICALM	1215.85	0.480308	0.179694	2.67292	0.00751946
POLK	131.358	-0.207278	0.0775548	-2.67267	0.00752502
WDR49	1.86324	1.29409	0.484214	2.67257	0.00752734
NDUFA6-DT	10.3463	-0.528903	0.197973	-2.67159	0.00754928
CIITA	6.84086	-0.86557	0.324042	-2.67117	0.00755881
TFE3	14.3686	0.546448	0.204605	2.67075	0.00756815
TSC22D1-AS1	3.03923	-1.05796	0.396166	-2.67049	0.00757406
NUDT7	3.56406	-0.870846	0.326216	-2.66954	0.0075955
LINC00685	7.10734	-0.740403	0.277361	-2.66945	0.00759757
ZFYVE9	85.492	-0.330796	0.124022	-2.66723	0.007648
TOX	155.381	-0.381948	0.143241	-2.66648	0.007665
GLRX3	69.9335	0.315538	0.118395	2.66513	0.00769592
NDUFA11	11.2491	0.533661	0.200247	2.66502	0.00769844
REEP3	214.042	0.352019	0.132106	2.66468	0.00770623
LINC01725	55.0814	-0.657315	0.246733	-2.66407	0.00772008
MYRIP	1427.63	-0.472142	0.177298	-2.66298	0.00774511
TCAIM	67.3885	-0.347353	0.130448	-2.66277	0.00774994
ZNF791	46.9778	0.278986	0.104817	2.66166	0.00777562
KLHL12	18.0172	-0.497537	0.186945	-2.66141	0.00778143
ZYX	22.3646	0.794993	0.298852	2.66015	0.00781048
CHIC1	96.576	-0.238117	0.0895342	-2.65951	0.00782543
HADH	10.9343	-0.656852	0.247126	-2.65796	0.00786147
BBS5	15.277	-0.569077	0.214186	-2.65693	0.0078856
NDUFA12	37.2155	0.574157	0.216322	2.65418	0.00795019
SMNDC1	34.2194	0.479939	0.180837	2.65398	0.00795491
KAT2B	91.6418	-0.362637	0.136642	-2.65393	0.00795612
ARPC3	54.5745	0.354121	0.133483	2.65293	0.00797975
RPRD1A	129.002	0.346822	0.1308	2.65154	0.00801256
NRP2	169.984	-0.375754	0.141847	-2.64901	0.0080728
KIAA0753	34.1562	-0.377899	0.142678	-2.64861	0.00808244
PPP1R9A	39.2558	-0.814694	0.307613	-2.64844	0.00808654
UBR4	130.6	0.31029	0.117169	2.64823	0.00809149
RPL27	24.8465	0.58748	0.221935	2.64708	0.00811912
AL353138.1	48.9869	-0.597462	0.225785	-2.64616	0.00814118
SMPD3	2.24688	-1.71308	0.647386	-2.64615	0.00814137
DYNC1H1	204.257	0.400975	0.151533	2.64612	0.0081422
CREBL2	17.711	-0.480978	0.181826	-2.64526	0.00816282
KLHL15	4.52051	-0.809242	0.30598	-2.64475	0.00817513
BX322234.1	2.018	-1.20657	0.45668	-2.64205	0.00824068
MED13	224.22	0.229123	0.0867399	2.6415	0.00825401
BCAS3	593.11	-0.243913	0.0923552	-2.64104	0.00826532
POC5	15.0646	-0.56432	0.213696	-2.64076	0.00827209
LMNA	47.3071	0.696324	0.263752	2.64007	0.00828887
GLTP	39.6646	0.277981	0.105301	2.63988	0.00829362
RSAD2	37.8855	-0.671791	0.254489	-2.63977	0.00829624
CLTC	152.937	0.257234	0.0974496	2.63967	0.00829874
TNS2	99.6214	0.32593	0.123489	2.63935	0.0083064
MLKL	95.5795	0.699232	0.264938	2.63923	0.00830954
FUT8	272.602	-0.344209	0.130444	-2.63875	0.00832134
C16orf70	11.7803	-0.514913	0.195179	-2.63815	0.00833587
SNN	3.35741	0.990108	0.375393	2.63753	0.00835129
GPSM1	8.3173	0.726256	0.275484	2.63629	0.00838175
ZNF397	18.2183	-0.419097	0.158991	-2.63598	0.00838953
DIS3L	23.8097	-0.533323	0.202665	-2.63155	0.00849957
SCRN3	11.3476	-0.662479	0.251754	-2.63146	0.00850195
NALCN-AS1	4.52836	-1.19434	0.453958	-2.63095	0.0085147
SLC52A2	8.80106	0.708802	0.269433	2.63072	0.00852038
GNAI2	212.643	0.467362	0.177701	2.63005	0.00853727
CTDSP1	37.7152	0.391351	0.148809	2.62988	0.00854139
PTPN21	78.8044	0.439636	0.167177	2.62977	0.00854423
MYO10	586.753	-0.458971	0.174537	-2.62965	0.00854733
ZNF800	115.987	0.359974	0.136932	2.62885	0.00856749
AC083837.1	1.61757	-1.61452	0.614218	-2.62858	0.00857422
AC092115.3	3.82458	-0.852297	0.324293	-2.62817	0.00858455
LRRC8D	67.8305	-0.482163	0.183501	-2.62757	0.00859972
ITGB1	252.057	0.433274	0.16492	2.62717	0.00860986
FAM92A	12.8529	-0.621326	0.236523	-2.62691	0.00861638
KDM5C	29.1475	0.38383	0.146146	2.62635	0.00863049
CEMIP2	520.802	-0.365341	0.13911	-2.62628	0.00863236
GABPB2	23.0486	-0.566469	0.21571	-2.62606	0.00863784
SWT1	44.6197	-0.324431	0.123555	-2.62581	0.00864436
RAB14	76.3482	0.236214	0.0899609	2.62574	0.00864614
SLC16A3	17.9275	0.762492	0.29042	2.62548	0.00865263
PTCHD4	66.2484	-0.593196	0.225964	-2.62518	0.00866022
MOB3B	217.595	-0.611271	0.232897	-2.62464	0.00867396
PDGFA	2.78995	1.22367	0.466359	2.62388	0.00869332
POLH	17.8246	-0.537897	0.205073	-2.62295	0.00871722
DDX24	71.6064	0.334393	0.127535	2.62197	0.00874219
FAM27C	7.20362	0.719929	0.274592	2.62181	0.00874647
TTC1	36.7167	-0.383261	0.146205	-2.6214	0.00875684
ACOX1	80.282	0.339169	0.129389	2.62132	0.00875906
SOCS2-AS1	13.603	-0.722768	0.275733	-2.62126	0.00876052
FASN	6.23317	0.897409	0.34244	2.62063	0.00877671
PLCB1	482.912	-0.316325	0.12081	-2.61836	0.0088354
ITGA5	67.6733	0.656065	0.250666	2.61729	0.00886312
RPL37	50.9667	0.36269	0.138595	2.61691	0.00887295
RPL28	74.1905	0.418513	0.159955	2.61644	0.00888513
AC092111.1	1.7586	-1.20518	0.460695	-2.616	0.00889675
ZNF727	17.2766	-0.632111	0.241635	-2.61598	0.00889721
EAPP	31.0956	-0.359587	0.137458	-2.61597	0.00889737
STK4	82.6289	-0.38737	0.14817	-2.61437	0.00893931
TAMM41	54.4878	-0.272625	0.104281	-2.61434	0.00894
RPRD2	126.97	-0.307771	0.117728	-2.61425	0.00894227
NONO	30.3754	0.432646	0.165552	2.61336	0.00896571
CDH26	6.4402	-0.828206	0.316969	-2.61289	0.00897795
TMEM248	34.5404	0.289626	0.110846	2.61287	0.00897849
ADHFE1	10.193	-0.729863	0.279521	-2.61112	0.00902458
PHLPP2	46.8531	0.451031	0.17274	2.61104	0.00902671
UBR1	236.214	0.406444	0.155726	2.60999	0.0090545
TARSL2	50.8483	-0.287936	0.110324	-2.60991	0.00905664
EML1	372.264	-0.481772	0.184688	-2.60857	0.00909215
AL596442.2	32.615	0.714632	0.273966	2.60847	0.00909484
SUGP2	67.9331	0.326096	0.125042	2.60788	0.0091105
POLB	38.3919	-0.420263	0.161189	-2.60727	0.0091268
EGFL8	31.2326	0.461496	0.177108	2.60572	0.009168
GALC	16.2768	-0.549765	0.210992	-2.60562	0.00917093
EIF2A	42.0334	0.362847	0.139269	2.60537	0.00917761
MTX2	43.7168	-0.38387	0.147379	-2.60464	0.00919708
GRASP	196.078	0.471195	0.18092	2.60444	0.00920238
USP34	636.231	0.356894	0.137076	2.60363	0.00922431
ZNF491	5.22445	-0.783792	0.301064	-2.60341	0.00923016
PMS1	52.5157	-0.395458	0.15197	-2.60221	0.00926246
COX10-AS1	19.7118	-0.468222	0.179971	-2.60166	0.00927743
TMCO3	34.5709	0.35223	0.135435	2.60073	0.00930257
DROSHA	45.4702	-0.315831	0.12148	-2.59987	0.0093259
ACOT7	17.7924	0.846128	0.325622	2.5985	0.00936317
ILF2	12.7424	0.534232	0.205706	2.59707	0.0094023
AL157871.4	11.7482	1.0194	0.392564	2.59678	0.00941023
ZNF385D	180.5	-0.576917	0.222201	-2.59638	0.00942129
AL035071.2	2.84573	1.08265	0.41707	2.59586	0.00943558
LRP11	63.6961	-0.405051	0.156041	-2.59579	0.00943732
AC011447.3	15.375	-0.507997	0.195767	-2.5949	0.00946185
PRSS3	47.2332	0.615204	0.237253	2.59302	0.00951361
UBXN4	123.109	0.257231	0.0992227	2.59246	0.00952936
AP001122.1	62.5037	-0.845227	0.326094	-2.59198	0.00954261
MTIF3	35.9216	-0.447602	0.172692	-2.59191	0.00954436
ELF1	394.598	0.292019	0.112671	2.59178	0.00954802
AL158152.1	62.2272	0.327295	0.126288	2.59165	0.00955169
FAM210A	32.4249	0.595977	0.230094	2.59015	0.00959346
PGM5	151.784	-0.488444	0.188582	-2.59009	0.00959504
TMEM67	13.9588	-0.614481	0.23725	-2.59002	0.00959706
ACVRL1	77.5034	0.461887	0.178455	2.58826	0.00964626
FOXN3	660.279	-0.387108	0.149579	-2.58798	0.00965395
FAM83G	3.7082	0.909821	0.351797	2.58621	0.00970376
FGR	98.714	0.37939	0.146701	2.58614	0.00970565
AKAP13	212.354	0.337133	0.130364	2.58608	0.0097074
ERMARD	12.003	-0.519588	0.200931	-2.58591	0.00971228
FAM110D	10.7089	-0.861586	0.33323	-2.58556	0.00972205
HRH1	16.7782	0.663732	0.256789	2.58474	0.00974525
DCBLD1	61.4737	-0.406752	0.15754	-2.58189	0.00982595
TMEM143	6.59169	-0.666888	0.258371	-2.58113	0.00984778
AL033543.1	20.5903	0.601543	0.23306	2.58107	0.00984952
KCTD12	75.3097	0.687315	0.266295	2.58103	0.00985066
BCL10	14.8262	0.435763	0.168867	2.58052	0.00986523
TLR4	50.1756	0.951636	0.368797	2.58038	0.00986924
TP53	11.5574	-0.637428	0.247075	-2.5799	0.00988296
WASHC5	31.1115	-0.467795	0.181348	-2.57954	0.00989311
SETMAR	6.11868	-0.679484	0.263442	-2.57925	0.00990142
SEMA3E	23.1613	-0.717281	0.278165	-2.57862	0.00991953
SCCPDH	12.8006	-0.583666	0.226411	-2.5779	0.00994016
DNAH12	2.99524	-1.05181	0.408013	-2.57789	0.00994056
EGFL7	344.696	0.310307	0.120384	2.57764	0.00994761
SUFU	65.4752	-0.357573	0.138782	-2.57651	0.00998028
PIK3IP1	13.7652	-0.675603	0.262286	-2.57582	0.0100003
UTP23	17.8093	-0.543171	0.21089	-2.57562	0.0100062
SLC38A2	142.083	0.695221	0.269944	2.57543	0.0100116
YWHAG	63.1994	0.414443	0.160935	2.57523	0.0100175
KLHL3	30.2615	-0.707606	0.274892	-2.57413	0.0100493
NOL3	5.50118	-0.709161	0.275589	-2.57325	0.0100748
LINC02591	12.4508	-0.639779	0.248631	-2.57321	0.010076
CAPZB	153.592	0.31388	0.121988	2.57303	0.0100811
AC129803.1	9.90851	-0.803917	0.31244	-2.57303	0.0100813
WRN	92.2389	0.318477	0.123807	2.57237	0.0101004
INF2	34.6796	0.40981	0.159361	2.57159	0.0101232
MORF4L2	42.1397	0.375886	0.146252	2.57012	0.0101663
HIF1A	93.6903	0.44805	0.17438	2.56939	0.0101876
GK	5.19858	-0.73422	0.285779	-2.56919	0.0101936
NAA60	20.9975	0.341086	0.132773	2.56893	0.0102013
MYO9B	163.427	0.433063	0.168636	2.56803	0.0102279
RFTN1	140.531	0.767138	0.298806	2.56735	0.010248
SFI1	73.5163	-0.481902	0.187734	-2.56694	0.0102601
ACOT13	10.8698	-0.476364	0.185579	-2.5669	0.0102611
HECW2	56.9453	-0.668564	0.260558	-2.56589	0.0102912
AC020916.1	57.7392	0.718094	0.279874	2.56577	0.0102946
DNAL1	14.2481	-0.43504	0.169582	-2.56536	0.0103068
PCYOX1	18.4379	-0.569688	0.222073	-2.56533	0.0103079
RPS13	23.7549	0.504794	0.196796	2.56506	0.0103158
GSAP	53.5416	-0.476089	0.185651	-2.56443	0.0103345
MYO1C	70.2962	0.526475	0.205345	2.56385	0.0103517
AL513327.1	5.51458	0.879157	0.342982	2.56327	0.0103691
PLK2	34.3326	-0.586378	0.228788	-2.56298	0.0103779
ISM1	27.7228	-0.910765	0.355577	-2.56137	0.0104259
CYSLTR1	8.04637	-0.984734	0.384469	-2.56128	0.0104286
ACTG1	115.707	0.755756	0.295123	2.56082	0.0104425
ANKRD12	554.358	0.314445	0.12282	2.56021	0.010461
HMGA1	9.03262	0.886983	0.346479	2.55999	0.0104674
TPTE2	4.49549	1.08919	0.425568	2.55938	0.0104858
LINC00476	25.724	-0.48607	0.190037	-2.55776	0.0105347
FECH	11.8436	-0.523989	0.204887	-2.55745	0.0105442
GALM	10.139	-0.694783	0.271786	-2.55636	0.0105775
LINC00641	5.43308	0.713367	0.279167	2.55534	0.0106084
ZNF618	25.4342	-0.633761	0.248076	-2.5547	0.0106278
MAPKAPK2	41.7998	0.453072	0.177374	2.55433	0.0106391
LINC00607	58.0574	-0.889456	0.348314	-2.5536	0.0106615
CFL2	9.28079	0.513931	0.201433	2.55137	0.01073
AATK	10.3539	0.603529	0.236571	2.55115	0.0107368
MR1	7.63	-0.609609	0.238963	-2.55106	0.0107396
NXN	1267.14	0.292581	0.114696	2.55093	0.0107435
ATG4A	21.136	0.457849	0.179493	2.5508	0.0107477
SCN2A	79.7261	0.475605	0.186534	2.54969	0.0107818
AC114763.1	28.5108	-0.593518	0.23279	-2.54958	0.0107851
PRNP	26.2191	0.454425	0.178256	2.54929	0.0107942
TSGA10	16.6415	-0.545691	0.214065	-2.54918	0.0107976
OOEP	2.59297	1.05878	0.415346	2.54916	0.0107984
CALU	40.6159	0.473648	0.185806	2.54915	0.0107986
CDK2	14.2068	0.655407	0.257186	2.54837	0.0108226
AC092384.1	9.26941	0.670698	0.263374	2.54657	0.0108789
NEK3	109.17	-0.45893	0.180216	-2.54655	0.0108793
SLC39A10	1164.81	-0.585587	0.229962	-2.54645	0.0108825
EFCAB6	12.5642	-0.866783	0.340422	-2.5462	0.0108902
BAZ2B	577.829	-0.193358	0.0759662	-2.54532	0.0109178
SNU13	26.9299	0.508488	0.199847	2.54439	0.0109469
DCAF5	152.335	0.217976	0.0856839	2.54395	0.0109605
DHRS4L2	7.33442	-0.653084	0.25675	-2.54366	0.0109698
KDM2B-DT	2.70442	-1.21058	0.476024	-2.5431	0.0109875
PSTPIP2	18.7612	-0.638294	0.251016	-2.54284	0.0109957
FRZB	2.6793	1.04672	0.411677	2.54257	0.0110041
SERPING1	9.82406	-0.774442	0.304648	-2.54208	0.0110193
GLIDR	3.39931	-1.00406	0.394988	-2.542	0.011022
AC034195.1	51.4779	0.695061	0.27346	2.54173	0.0110306
S100A6	27.0636	0.87956	0.346075	2.54153	0.0110368
ZNF726	2.75543	-0.929438	0.36584	-2.54056	0.0110675
AC010207.1	0.986769	1.95157	0.768278	2.54019	0.0110793
AMH	3.2378	-1.50585	0.593432	-2.53753	0.0111639
URM1	18.5146	0.35963	0.141733	2.53738	0.0111686
AL353586.1	6.97104	1.1917	0.469685	2.53724	0.0111731
EPHA5	6.12202	0.801362	0.315842	2.53722	0.0111736
NPLOC4	94.9546	0.273885	0.107974	2.53658	0.0111943
ARHGAP29	857.392	0.396114	0.15626	2.53497	0.0112458
PALM2-AKAP2	419.022	0.385948	0.152262	2.53477	0.0112521
AC005753.3	10.8395	0.867022	0.34215	2.53404	0.0112756
SLC35F2	16.183	-0.829615	0.327406	-2.5339	0.01128
PNPLA7	8.15528	-0.604432	0.238581	-2.53344	0.0112948
INTS6-AS1	6.28377	-0.609058	0.240565	-2.53178	0.0113485
PPP5D1	3.27068	-0.892446	0.352499	-2.53177	0.0113489
BCL2L1	370.735	0.451014	0.178144	2.53174	0.01135
CBY1	9.68561	-0.635155	0.251179	-2.52869	0.0114488
AC091057.2	2.9557	-0.945062	0.373941	-2.5273	0.0114942
GRK5	234.419	0.364815	0.144401	2.52641	0.0115236
CLIP1	165.311	0.2534	0.100306	2.52628	0.0115278
SUSD6	277.217	0.356724	0.141213	2.52614	0.0115323
AC005332.6	23.5746	0.471485	0.186661	2.52589	0.0115404
EDEM1	21.5623	0.330393	0.130809	2.52577	0.0115445
ARHGAP1	15.983	-0.422978	0.167466	-2.52576	0.0115449
EHD1	14.6731	0.695366	0.27533	2.52557	0.011551
FAM177A1	66.7517	0.384093	0.152094	2.52536	0.0115581
POMGNT2	3.78059	-0.82519	0.326833	-2.52481	0.0115762
ANKRD42	8.68751	-0.611839	0.242357	-2.52453	0.0115853
TKT	15.1923	0.50203	0.19892	2.52378	0.01161
SLC1A7	11.5899	-1.02942	0.407957	-2.52336	0.0116239
SLC37A3	49.8176	0.301631	0.119537	2.52333	0.0116251
DCLK2	186.455	-0.253553	0.100487	-2.52324	0.0116277
ZNF420	66.8056	-0.410933	0.162887	-2.52282	0.011642
ME3	135.134	0.359895	0.142713	2.52182	0.0116751
UBA6	111.932	0.320609	0.127161	2.52128	0.011693
ZNF621	40.7459	0.347372	0.137794	2.52094	0.011704
OSTF1	76.837	0.358909	0.142467	2.51924	0.0117607
EIF4A2	79.5829	0.302868	0.120225	2.51919	0.0117626
DMXL1	136.391	-0.250254	0.0993461	-2.51901	0.0117684
AP3D1	43.1516	0.393293	0.156148	2.51872	0.0117781
PIGO	3.24628	-0.958072	0.380499	-2.51794	0.0118044
RNF25	5.98521	-0.669581	0.265986	-2.51735	0.0118241
DUS2	32.4294	-0.435178	0.172876	-2.51729	0.0118262
CUL5	120.647	-0.258231	0.102607	-2.5167	0.0118461
GAPDH	110.362	0.556625	0.221221	2.51615	0.0118644
MTA3	79.5225	-0.29072	0.115559	-2.51576	0.0118776
HERC6	104.632	-0.661599	0.262999	-2.5156	0.011883
TAP1	25.2298	0.412072	0.163864	2.51472	0.0119126
PALD1	304.894	0.339907	0.135268	2.51285	0.011976
AL035701.1	4.19564	-1.19539	0.475765	-2.51256	0.0119859
ARPC1B	61.288	0.468729	0.1866	2.51194	0.0120069
AL158071.3	10.3332	-0.557065	0.221785	-2.51173	0.012014
TGOLN2	65.4472	0.248922	0.0991182	2.51136	0.0120266
PRELID2	318.096	-0.40395	0.160852	-2.51131	0.0120284
TRABD2A	15.5469	0.534618	0.212938	2.51068	0.01205
FOXP1	909.653	-0.300565	0.119777	-2.50937	0.0120945
CD99	77.2714	0.637554	0.254195	2.50813	0.0121371
CYYR1	246.658	-0.429362	0.171189	-2.50812	0.0121377
DHRSX	206.791	0.350304	0.139684	2.50783	0.0121474
LONP2	149.274	-0.234405	0.0934856	-2.50739	0.0121625
SLC35E2B	22.47	-0.418103	0.166781	-2.50689	0.0121798
ERCC8	41.4805	-0.400236	0.159669	-2.50666	0.0121879
HDLBP	90.8888	0.286325	0.114241	2.50632	0.0121997
KLHL23	11.7697	-0.516713	0.206205	-2.50582	0.0122166
JOSD1	57.5689	0.453279	0.180906	2.50561	0.0122241
TAPBPL	7.45824	-0.630336	0.251607	-2.50524	0.0122369
TTC8	12.1613	-0.821286	0.327907	-2.50463	0.0122579
PDS5A	241.294	0.173487	0.0692696	2.50452	0.0122617
AL022068.1	6.11021	-0.789715	0.31533	-2.50441	0.0122656
THSD1	69.2724	-0.456505	0.18231	-2.504	0.0122797
YBEY	8.11753	-0.535382	0.213821	-2.50388	0.0122841
TUBA1B	61.1107	0.545907	0.218036	2.50374	0.0122887
CA5B	97.6116	-0.352973	0.140982	-2.50367	0.0122912
ABCA1	92.0279	-0.747147	0.298538	-2.50269	0.0123254
LACTB	22.1623	0.465935	0.18619	2.50247	0.0123329
ALDH9A1	14.4035	-0.435156	0.17397	-2.50132	0.0123731
MYLK-AS1	11.9063	-0.535695	0.214194	-2.50098	0.012385
PSMD10	3.11963	0.848574	0.339319	2.50082	0.0123908
PTPRO	4.44451	0.899609	0.359751	2.50065	0.0123967
TTC7B	162.938	0.322628	0.129032	2.50038	0.0124061
ZNF281	8.7694	0.635803	0.254293	2.50028	0.0124095
AL157938.3	5.47725	0.995833	0.398377	2.49972	0.012429
SYVN1	5.94246	0.602321	0.241176	2.49743	0.0125096
CARNMT1	20.6781	-0.431665	0.172868	-2.49708	0.0125221
RIF1	91.6151	0.249175	0.0997867	2.49708	0.0125221
YPEL2	76.1775	0.358029	0.143388	2.49693	0.0125274
TNXB	113.085	0.617734	0.247437	2.49653	0.0125414
RELA	25.4391	0.582498	0.233385	2.49587	0.0125649
DLST	36.5045	0.403054	0.1615	2.49569	0.0125713
TRIP10	29.537	0.445024	0.178325	2.49558	0.0125751
TMED8	27.9458	-0.320172	0.128325	-2.49501	0.0125955
PARD6G-AS1	5.86778	-0.894881	0.358702	-2.49478	0.0126037
STXBP4	35.9235	-0.411472	0.164985	-2.49401	0.012631
AL603839.3	8.14602	-0.579836	0.232541	-2.49348	0.0126498
SLC22A23	240.255	0.436458	0.175042	2.49345	0.0126509
RNF32	2.9295	1.04884	0.420654	2.49335	0.0126544
SCN3A	9.82672	0.785289	0.314962	2.49328	0.0126567
BFSP1	3.53168	-0.90181	0.361705	-2.49322	0.012659
NDUFS6	20.4798	0.382433	0.153395	2.49313	0.0126622
AGFG2	10.4891	-0.638731	0.256225	-2.49286	0.012672
COPA	126.295	0.351079	0.140931	2.49114	0.0127335
LINC01619	39.1151	0.732065	0.293895	2.4909	0.0127418
NIPAL2	50.0223	-0.412537	0.16563	-2.49072	0.0127485
CD81	49.392	0.398547	0.160052	2.49011	0.0127704
IFNGR1	204.469	0.492677	0.19789	2.48966	0.0127866
CDC42BPA	599.465	0.156307	0.0628084	2.48864	0.0128234
GTF3C3	32.0261	-0.328398	0.131962	-2.48858	0.0128253
MOCS2	11.5256	-0.559776	0.224993	-2.48797	0.0128475
EHBP1	149.952	-0.243746	0.0979954	-2.48732	0.0128709
HLX	7.48732	-0.898833	0.361387	-2.48717	0.0128763
RPL17	47.7852	0.413673	0.166374	2.4864	0.0129042
ARSG	70.5734	0.515849	0.207519	2.48579	0.0129264
BCL3	21.5576	0.593641	0.238849	2.48542	0.0129397
AC090630.1	37.5907	-0.897875	0.361408	-2.48438	0.0129778
ZIC1	30.801	1.56664	0.630694	2.484	0.0129917
TES	65.9807	0.546276	0.219981	2.48329	0.0130175
ST3GAL6-AS1	8.34352	-0.663644	0.267344	-2.48236	0.0130514
NHSL2	68.2217	-0.363412	0.14649	-2.4808	0.013109
MCEE	12.2114	-0.560701	0.226029	-2.48066	0.013114
TIRAP	5.9248	-0.678686	0.273622	-2.48038	0.0131244
DYNC1LI2	68.5954	0.250751	0.101117	2.47982	0.0131449
ST18	7.45822	0.644003	0.259705	2.47975	0.0131475
TFDP2	65.2281	-0.495472	0.199875	-2.4789	0.0131787
GLUD1	103.405	0.325525	0.131336	2.47857	0.0131911
TRIM45	2.6104	-1.19601	0.482652	-2.478	0.0132122
AC013564.1	11.0089	0.93428	0.377042	2.47792	0.013215
GMDS-DT	322.709	-0.339991	0.137217	-2.47776	0.013221
LINC00407	9.28739	-0.778126	0.314112	-2.47722	0.013241
AL139383.1	54.2507	-0.591324	0.238754	-2.4767	0.0132602
RNASEK	29.6743	0.477756	0.192927	2.47635	0.0132732
ZBTB2	15.42	0.542607	0.219153	2.47592	0.0132892
HMGA1P4	8.3913	-0.674562	0.272523	-2.47524	0.0133146
LYN	42.0273	-0.485428	0.196128	-2.47506	0.0133213
ACYP1	18.1212	0.400187	0.161691	2.475	0.0133234
CLCN3	61.4048	-0.296934	0.120012	-2.4742	0.0133537
KAT6B	113.678	-0.477237	0.192957	-2.47328	0.0133879
TRAK1	220.57	0.507937	0.205447	2.47235	0.0134227
SLC25A27	51.097	-0.405044	0.163831	-2.47233	0.0134234
IL27RA	27.0935	0.393474	0.159158	2.47222	0.0134278
ERCC1	13.4295	0.513377	0.207673	2.47204	0.0134344
LINC00313	3.29757	1.18352	0.478799	2.47186	0.0134411
RPL10A	24.5367	0.606412	0.24535	2.47162	0.0134503
GALNT18	1799.39	0.454568	0.183951	2.47114	0.0134684
PLA2G6	11.8612	0.708616	0.286835	2.47046	0.0134938
MAPT	12.6733	0.795954	0.322208	2.47031	0.0134996
ELOB	18.2106	0.502608	0.203465	2.47024	0.0135023
FNBP4	141.565	0.22698	0.0918951	2.46999	0.0135118
SPAST	63.6745	-0.231524	0.0937369	-2.46993	0.0135139
ACTR2	104.084	0.300766	0.1218	2.46934	0.0135361
JAM2	150.711	-0.502369	0.203484	-2.46884	0.0135551
ZNF14	25.6435	-0.422	0.170933	-2.46881	0.0135565
RAB6A	163.469	0.225229	0.0912685	2.46776	0.0135961
NRAD1	55.2636	-0.662472	0.268532	-2.46701	0.0136247
SPSB1	43.5719	0.60458	0.245231	2.46534	0.0136881
ZIC2	23.8573	-0.622747	0.252634	-2.46501	0.0137008
AC000082.1	61.9297	0.523783	0.212549	2.4643	0.0137282
EHMT1	248.989	0.165002	0.0669618	2.46413	0.0137348
TRIM25	27.6008	-0.365598	0.148369	-2.46411	0.0137354
SERINC1	67.062	0.316511	0.128517	2.46279	0.0137861
INTS6L	27.9352	-0.31628	0.128439	-2.46249	0.0137978
AC006059.1	18.8362	0.67675	0.274826	2.46247	0.0137986
GPHN	388.777	-0.211814	0.08602	-2.46238	0.0138018
KPNA1	122.226	0.256455	0.104157	2.4622	0.0138089
SPG7	93.9296	0.333678	0.135527	2.46208	0.0138134
SLCO4A1-AS1	1.74374	1.47287	0.598283	2.46183	0.013823
FANCM	19.0398	-0.515627	0.20948	-2.46146	0.0138373
PALM	108.271	0.371523	0.151047	2.45964	0.0139076
CSTF3-DT	1.87016	-1.26157	0.513131	-2.45858	0.0139487
HTR2A	3.40082	0.955673	0.388734	2.45843	0.0139548
AL391056.1	24.9411	1.031	0.41942	2.45816	0.0139652
PTGR1	11.635	-0.66618	0.271062	-2.45767	0.0139842
UBE3C	198.312	0.181495	0.0738905	2.45627	0.0140389
RAD17	26.0063	-0.371903	0.151453	-2.45557	0.0140661
CARHSP1	41.1432	0.479613	0.195317	2.45556	0.0140664
SLC4A1AP	16.6759	-0.368392	0.150051	-2.4551	0.0140844
MFSD10	10.1807	0.5277	0.215003	2.45439	0.0141125
PCDH12	8.32592	-0.72776	0.29663	-2.45342	0.0141503
NBPF1	29.4876	-0.453657	0.184934	-2.45307	0.0141641
COX7A2	12.9048	0.537018	0.218953	2.45266	0.0141805
TACC1	1758.52	0.47261	0.192846	2.45072	0.0142572
PPP1R3E	8.17101	-0.595497	0.243051	-2.4501	0.0142819
SNRPG	14.6179	0.513038	0.209396	2.45009	0.0142821
ZNF676	2.67109	-1.06709	0.435552	-2.44998	0.0142866
LINC00482	15.6166	0.520937	0.21267	2.44951	0.0143051
EML5	25.9825	-0.583345	0.238149	-2.4495	0.0143056
LRP12	42.2188	-0.3258	0.133029	-2.44909	0.0143218
CCPG1	47.9348	-0.35997	0.147052	-2.44792	0.0143684
MIR3142HG	2.44768	-1.82146	0.744092	-2.44789	0.0143694
ANO2	2056.21	0.540459	0.22081	2.44762	0.0143801
TRIM62	21.6437	-0.472544	0.193065	-2.44759	0.0143816
DGLUCY	117.836	-0.237267	0.0970549	-2.44467	0.0144985
TAGLN	5.1121	0.791633	0.323853	2.44442	0.0145084
PRKCD	3.88206	0.900852	0.368557	2.44427	0.0145147
NDUFS2	23.9514	0.452432	0.185106	2.44418	0.0145181
ERMP1	37.9884	-0.454028	0.185774	-2.44398	0.0145262
HLX-AS1	5.80508	-0.945013	0.386802	-2.44314	0.0145599
SEC24B	180.057	0.198533	0.0812782	2.44263	0.0145805
COPS7B	19.2183	-0.370876	0.151836	-2.44261	0.0145814
ARHGEF2	74.864	0.459495	0.188151	2.44216	0.0145998
TUBGCP2	33.5662	0.272895	0.111744	2.44215	0.0146002
TRANK1	26.2092	-0.496565	0.203347	-2.44196	0.0146077
MARK4	53.7981	0.359728	0.147407	2.44038	0.0146719
DUOX1	6.14967	0.815973	0.33437	2.44033	0.014674
MYEF2	122.439	0.373956	0.153246	2.44024	0.0146776
EIF3I	21.5573	0.547658	0.224429	2.44023	0.0146779
SSTR2	5.13008	0.86097	0.352869	2.43992	0.0146907
GREM2	19.3454	-0.87211	0.357485	-2.43957	0.0147048
STX12	277.589	0.458905	0.188135	2.43923	0.0147187
AC027243.3	3.03449	1.44245	0.591427	2.43892	0.0147311
NDUFV3	34.9401	-0.287153	0.117777	-2.4381	0.0147648
ERCC6L2	96.9643	-0.208903	0.0856993	-2.43763	0.0147838
CNIH3	38.2531	-0.37485	0.153787	-2.43747	0.0147906
MMP24	9.29949	0.883052	0.362359	2.43695	0.0148116
SYT7	9.35776	-0.807723	0.331569	-2.43607	0.014848
GALNT13	5.72179	0.768437	0.315657	2.4344	0.0149163
FAM107B	25.8059	0.603032	0.247821	2.43334	0.0149604
SPAG9	394.414	0.426488	0.17534	2.43234	0.0150014
GOLM1	46.0463	-0.336765	0.138459	-2.43223	0.0150064
MEX3C	10.6673	0.450096	0.185066	2.43209	0.015012
INPP5F	77.3045	0.477463	0.196347	2.43173	0.0150268
MAN1A1	133.178	-0.328326	0.135063	-2.43091	0.0150611
MRNIP	18.9992	-0.435497	0.179204	-2.43017	0.0150917
MAP3K2	148.122	0.260425	0.107199	2.42935	0.0151257
HEPH	8.01271	-0.651819	0.268344	-2.42904	0.0151388
CHCHD2	16.6507	0.505329	0.208128	2.42798	0.0151833
TNS1	511.388	0.517158	0.213075	2.42711	0.0152195
ALPL	240.914	0.493827	0.203498	2.42669	0.0152372
EFNB1	13.3301	0.74991	0.309182	2.42547	0.0152887
AC005920.2	8.1959	0.725785	0.29931	2.42486	0.0153142
TCN2	66.2432	0.358804	0.14802	2.42403	0.0153492
ZNF684	7.19045	-0.55936	0.230809	-2.42348	0.0153727
AC090579.1	2.69132	-1.18177	0.487713	-2.42308	0.0153895
EPB41L5	48.477	0.306587	0.126536	2.42292	0.0153961
NFKBIZ	29.1258	0.65141	0.268875	2.42272	0.0154047
OCLN	136.161	-0.342127	0.141258	-2.422	0.0154355
JPH4	3.47317	0.952443	0.393339	2.42143	0.0154596
SERTAD1	22.297	0.634368	0.262124	2.42011	0.0155159
RNF180	24.0677	-0.797388	0.329559	-2.41956	0.0155392
AL357153.2	28.0373	-0.489287	0.202242	-2.41931	0.01555
NSMF	10.1359	0.607535	0.251226	2.41828	0.015594
CNTN3	6.55851	0.981526	0.405881	2.41826	0.0155948
AHR	22.1672	-0.497802	0.20587	-2.41805	0.0156041
RPIA	16.3065	-0.516565	0.21371	-2.41712	0.0156437
ELP6	16.4937	-0.467656	0.193512	-2.41668	0.0156629
LIAS	13.0595	-0.591656	0.24483	-2.4166	0.0156661
RAMP3	57.4934	0.575782	0.238263	2.41658	0.0156671
CEP44	24.8786	-0.368017	0.152399	-2.41482	0.0157428
CNNM2	51.7313	-0.338554	0.140208	-2.41465	0.0157501
MAPK11	21.9317	0.448183	0.185659	2.41401	0.0157782
FGFRL1	2.80675	1.14407	0.474093	2.41318	0.0158139
AL589843.1	15.1448	-0.506283	0.209807	-2.41308	0.0158182
MBTD1	90.162	-0.306731	0.127133	-2.41268	0.0158355
LRPAP1	20.0804	0.365456	0.151541	2.41159	0.015883
DPY19L1	79.6421	0.271199	0.112458	2.41156	0.0158845
SELENOO	24.6858	-0.382869	0.158818	-2.41074	0.0159203
ILK	48.6673	0.501762	0.208204	2.40995	0.0159547
ADGRL3	201.08	-0.791567	0.328475	-2.40983	0.0159601
TCAF2	7.11759	1.01491	0.421183	2.40966	0.0159672
HDAC8	212.889	-0.202125	0.0838841	-2.40957	0.0159712
AC011476.3	6.12949	0.861023	0.357452	2.40878	0.0160059
AC069277.1	69.6854	1.20763	0.501358	2.40872	0.0160086
LRATD1	44.2183	-0.565449	0.234792	-2.4083	0.016027
PNP	16.9836	0.756244	0.314032	2.40818	0.0160324
CROCC	20.0431	-0.482816	0.200536	-2.40763	0.0160564
FAM111A-DT	3.59226	-0.98086	0.407398	-2.40762	0.0160568
PLSCR1	260.899	0.445118	0.184949	2.40671	0.0160972
GCLC	33.6337	-0.388316	0.16138	-2.40622	0.0161187
RAPGEF4	661.644	0.256607	0.106647	2.40614	0.0161219
LINC00598	14.3603	0.578569	0.240479	2.4059	0.0161326
JAKMIP3	4.82911	0.795746	0.330764	2.40578	0.016138
TRIM28	17.0552	0.473307	0.19676	2.4055	0.0161503
TMEM140	64.6644	-0.539124	0.224169	-2.40499	0.0161728
PGRMC2	24.3393	0.471978	0.196314	2.40421	0.0162076
ANKS1A	1069.4	0.291821	0.121382	2.40415	0.0162103
COPG2	18.4666	-0.447353	0.186095	-2.4039	0.0162214
OXSR1	80.873	0.235442	0.0979438	2.40385	0.0162235
AL354836.1	8.62764	0.749293	0.311709	2.40382	0.0162245
ZNF573	20.4386	-0.330211	0.137374	-2.40373	0.0162286
ZRANB2-AS2	5.97683	-0.8146	0.338907	-2.40361	0.0162343
AC002116.2	2.33168	-1.16637	0.485294	-2.40344	0.0162416
SSPN	2.66724	1.04732	0.435787	2.40328	0.0162485
STK10	161.687	0.355149	0.147904	2.40121	0.0163409
MGMT	134.681	-0.413342	0.172163	-2.40088	0.0163557
PKIG	73.1212	0.611978	0.254998	2.39994	0.016398
C19orf44	4.439	-0.827909	0.34504	-2.39946	0.0164195
SPTBN1	1262.51	0.21552	0.0898273	2.39927	0.0164278
RPS12	47.5532	0.59623	0.248663	2.39774	0.0164965
FRY	188.088	-0.439925	0.183484	-2.39762	0.0165021
CASKIN2	45.4069	0.49816	0.207785	2.39748	0.0165085
C21orf62-AS1	28.268	-0.50202	0.209463	-2.3967	0.0165433
TCF19	1.4969	-1.46939	0.613321	-2.39579	0.0165844
AMER2	2.37473	0.964608	0.402661	2.39558	0.016594
TBCK	198.867	-0.220885	0.0922126	-2.39539	0.0166028
MIA2	129.254	0.452097	0.188749	2.39522	0.0166102
COLGALT1	28.1187	0.556376	0.232302	2.39506	0.0166176
AC080162.1	2.77438	1.02043	0.426189	2.39431	0.0166519
AC011346.1	28.6288	-0.505533	0.211144	-2.39425	0.0166542
LUC7L	105.045	0.270546	0.113046	2.39324	0.0167002
NTPCR	15.1566	-0.578546	0.241821	-2.39245	0.0167361
EFCC1	26.0588	-0.628279	0.262672	-2.39187	0.0167626
RPL14	39.7952	0.398647	0.166687	2.39159	0.0167758
ST6GALNAC3	4215	0.436604	0.18256	2.39156	0.0167771
NES	100.322	0.608368	0.254452	2.3909	0.0168073
SPECC1	73.274	0.612276	0.256146	2.39033	0.016833
VPS54	152.904	-0.230215	0.0963458	-2.38946	0.0168731
CCDC66	54.5163	-0.28348	0.118685	-2.3885	0.0169172
C2orf42	12.7811	-0.540297	0.226256	-2.38799	0.0169406
CALD1	248.739	0.862273	0.361186	2.38734	0.0169709
ATRN	78.2643	-0.278595	0.116704	-2.38719	0.0169777
BPNT1	7.15579	-0.59964	0.251397	-2.38523	0.0170685
ACTN1	208.257	0.502399	0.210645	2.38505	0.0170769
ZBTB37	12.2708	-0.514631	0.215836	-2.38436	0.0171087
TMEM8A	13.5532	0.454942	0.190833	2.38398	0.0171266
CCDC14	42.6965	-0.301387	0.126473	-2.38301	0.0171718
CRBN	77.9761	0.322209	0.135262	2.38211	0.0172139
SCN11A	3.86446	-1.03197	0.433237	-2.382	0.0172187
AL732437.3	10.2997	-1.1722	0.492452	-2.38034	0.0172966
CKS2	4.87421	-1.44992	0.609132	-2.3803	0.0172983
ZDHHC15	14.1748	-0.416404	0.175058	-2.37866	0.0173757
MFHAS1	230.902	-0.38596	0.162279	-2.37838	0.0173891
KDM1B	23.4273	-0.359304	0.151079	-2.37825	0.0173953
GDPGP1	2.93111	-0.871184	0.366351	-2.378	0.0174066
MIR99AHG	33.8545	0.504855	0.21237	2.37724	0.0174428
RTN4	224.415	0.452202	0.19027	2.37663	0.0174716
COMMD7	27.0568	-0.303685	0.127809	-2.37608	0.0174979
TRAF6	49.1926	0.392762	0.165306	2.37598	0.0175026
LPXN	22.3223	-0.372985	0.157034	-2.37519	0.0175399
LINC01322	6.12961	0.690072	0.290582	2.37479	0.0175589
WIPI1	60.0322	0.410222	0.172828	2.37358	0.0176164
PGF	2.73078	1.21934	0.513898	2.37272	0.0176574
AL354740.1	19.8221	0.649637	0.273827	2.37244	0.0176712
AP001628.1	3.09125	0.903522	0.380902	2.37206	0.0176891
ASH2L	29.4277	-0.301139	0.127214	-2.36718	0.0179241
VDAC2	25.9999	0.39446	0.166665	2.36679	0.0179433
PAK1	10.992	0.582349	0.246084	2.36647	0.0179588
LIN52	48.6479	-0.314222	0.132836	-2.36548	0.0180065
GIMAP6	17.2048	-0.451069	0.190692	-2.36543	0.0180091
NEK5	145.025	-0.490725	0.207483	-2.36513	0.0180236
CBR3	3.01308	-0.968252	0.409396	-2.36508	0.0180264
ABCA10	11.3711	-0.572575	0.242529	-2.36086	0.0182328
FAM120B	197.847	-0.266053	0.112694	-2.36084	0.0182335
TBCD	295.556	0.364447	0.154388	2.36059	0.0182457
FOXK2	114.266	0.247416	0.104852	2.35966	0.0182915
APCDD1	101.797	-0.485544	0.205801	-2.35929	0.0183102
EPM2A	17.6311	0.398507	0.168915	2.35922	0.0183135
HELZ2	32.0814	0.538124	0.228115	2.359	0.0183243
AC005498.3	2.65727	-0.88342	0.374504	-2.3589	0.0183289
AP000721.2	1.97722	1.11308	0.471892	2.35877	0.0183358
MIR34AHG	42.4651	-0.449754	0.190717	-2.35823	0.0183621
NLK	600.377	0.383797	0.162748	2.35823	0.0183622
RASD1	1.97013	1.39061	0.589773	2.35787	0.01838
RPLP1	92.7564	0.495827	0.210316	2.35753	0.0183969
TGDS	10.5707	-0.501593	0.212869	-2.35635	0.0184557
UBE2V1	79.9196	0.312693	0.132716	2.3561	0.0184677
LIMCH1	911.087	-0.257859	0.109478	-2.35534	0.018506
PRR11	4.58607	-0.884095	0.375396	-2.3551	0.0185177
RASGRP3	109.736	-0.683341	0.29024	-2.3544	0.0185526
COPB1	60.9687	0.25778	0.109502	2.35412	0.0185668
GDE1	6.07556	-0.619229	0.263058	-2.35397	0.0185743
TFG	56.0347	0.278383	0.118286	2.35347	0.0185991
HLA-B	181.933	0.421681	0.179208	2.35302	0.0186214
HSD17B14	16.5657	0.724391	0.307891	2.35275	0.0186353
DIPK2A	35.627	-0.355297	0.151057	-2.35207	0.0186695
MAP1S	14.9371	0.60246	0.256184	2.35167	0.0186894
AC025682.1	10.7659	-0.536808	0.228303	-2.3513	0.018708
NEK8	5.06916	-0.789831	0.335955	-2.35101	0.0187227
CCN3	9.52556	-0.917669	0.390387	-2.35067	0.0187399
LINC02175	6.25695	-0.67595	0.287597	-2.35034	0.0187563
SHF	20.3457	-0.49374	0.210073	-2.35032	0.0187571
AL109741.1	5.52734	0.837719	0.35649	2.34991	0.0187781
SRRT	15.7157	0.463501	0.19725	2.34981	0.0187829
ISG20	22.5094	0.714178	0.304016	2.34915	0.0188164
RAB11A	96.9382	0.255026	0.108617	2.34794	0.0188777
GNG5	45.8207	0.572278	0.243785	2.34747	0.0189016
OASL	4.90728	-1.28707	0.548306	-2.34736	0.018907
PITPNM2	164.281	0.483903	0.206371	2.34482	0.0190364
MYH11	6.95053	0.610648	0.260581	2.34341	0.0191084
ERO1B	41.2089	-0.323202	0.137924	-2.34334	0.0191122
RAPGEF1	956.825	0.410645	0.175276	2.34285	0.019137
SLC9A9	30.2524	-0.33152	0.141599	-2.34126	0.0192188
DYNLT3	11.4722	0.494166	0.211078	2.34115	0.0192245
CARF	28.0451	-0.46976	0.200685	-2.34078	0.0192434
CYBRD1	13.0269	-0.650567	0.277985	-2.34029	0.0192685
ATP6V1E1	33.5239	0.293202	0.125296	2.34008	0.0192799
TRABD2B	13.5126	0.684182	0.292398	2.3399	0.0192887
FBXL13	31.4008	-0.486965	0.208205	-2.33887	0.0193421
AP001831.1	11.524	0.804505	0.343979	2.33882	0.0193446
LZTS2	19.9179	0.399735	0.170953	2.33827	0.0193732
IKZF2	20.5436	-0.619796	0.265067	-2.33826	0.0193736
PAFAH2	8.65748	-0.584485	0.250024	-2.33772	0.019402
JMJD8	3.96734	0.764626	0.327093	2.33764	0.0194057
ADSS	49.1221	0.291411	0.124664	2.33757	0.0194098
RGS6	107.191	-0.798897	0.341841	-2.33705	0.0194368
AHNAK	201.854	0.329081	0.140832	2.3367	0.019455
ITGA2	111.522	0.457471	0.195803	2.33639	0.0194711
NAV1	143.15	0.462145	0.197839	2.33596	0.0194931
RPS4X	26.4811	0.434291	0.185998	2.33492	0.0195475
IQSEC1	714.78	0.310781	0.133109	2.33478	0.0195548
RELT	3.7065	0.951995	0.407852	2.33417	0.019587
RPP30	14.5545	-0.423385	0.181401	-2.33397	0.0195973
TESK1	7.40631	0.552243	0.23669	2.33319	0.0196384
AC107214.1	4.13532	-0.738731	0.316633	-2.33308	0.0196439
FANK1	5.71178	-0.787071	0.337441	-2.33247	0.0196762
AC010173.1	9.08395	-0.668531	0.286638	-2.33232	0.019684
ZCCHC7	301.395	-0.187484	0.0804208	-2.33128	0.0197383
ADAM17	119.145	0.380191	0.163159	2.33019	0.0197964
AC022706.1	2.29226	-1.40785	0.604245	-2.32993	0.0198098
ANKRD46	23.6598	-0.384429	0.165011	-2.32971	0.0198213
SMAD3	190.84	0.438505	0.188258	2.32928	0.019844
MBNL2	237.054	-0.263757	0.113252	-2.32893	0.0198628
RBL1	19.1468	-0.496998	0.213427	-2.32866	0.0198773
KLF3-AS1	46.8969	-0.635463	0.272953	-2.3281	0.0199067
CROT	19.6608	-0.562308	0.241568	-2.32774	0.0199257
RPGRIP1L	6.96907	-0.573736	0.246479	-2.32773	0.0199265
SUMO3	10.4416	0.554924	0.238441	2.32731	0.019949
TMEM44-AS1	2.92256	-0.89375	0.384175	-2.32641	0.0199966
2024-03-02	25.3221	-0.394798	0.169709	-2.32633	0.020001
PUM1	227.028	-0.286853	0.123312	-2.32623	0.020006
PREP	105.571	0.415746	0.17875	2.32584	0.0200269
NCOA1	849.406	-0.298646	0.128421	-2.32553	0.0200435
SYT1	92.0401	0.514867	0.221429	2.3252	0.0200613
TRIM56	99.4813	0.320535	0.137878	2.32476	0.0200846
CPQ	157.907	-0.275849	0.118677	-2.32437	0.0201059
DUSP6	43.2209	0.61106	0.26291	2.32421	0.020114
NAAA	13.8759	-0.584257	0.251425	-2.32378	0.0201372
AL021918.5	3.1377	-1.0274	0.442182	-2.32347	0.0201539
AL391684.1	4.13026	-0.74406	0.320317	-2.32289	0.0201853
TMEM87B	205.68	0.384385	0.165686	2.31997	0.0203428
TLE3	21.2634	0.381341	0.164386	2.31979	0.0203524
UBN2	82.4529	-0.244079	0.105226	-2.31957	0.0203641
ZNF678	48.7413	-0.303849	0.130997	-2.31951	0.0203674
HYKK	3.00443	-0.877225	0.378246	-2.31919	0.0203848
FOXF1	33.7991	0.514154	0.221699	2.31916	0.0203865
WDR53	7.39372	-0.630268	0.271854	-2.3184	0.0204274
CHST12	78.9342	-0.341667	0.14741	-2.31781	0.0204599
PRR7	2.10028	1.09143	0.470916	2.31767	0.0204673
PKHD1	2.18447	1.22614	0.52905	2.31762	0.0204698
SUPT20H	57.5605	-0.365491	0.157722	-2.31732	0.0204864
MRPS6	61.6282	-0.492344	0.212511	-2.31679	0.0205152
TPK1	142.539	-0.27777	0.119911	-2.31647	0.0205329
GLYR1	94.5002	0.20229	0.0873315	2.31635	0.0205394
PLEKHF1	11.9632	-0.452759	0.195467	-2.3163	0.0205421
INHBB	3.21908	1.67187	0.721905	2.31591	0.020563
RPSA	41.3417	0.338252	0.146093	2.31532	0.0205957
ARHGAP12	105.595	-0.345855	0.149397	-2.31501	0.0206124
KLF13	63.8813	0.364542	0.157494	2.31464	0.0206324
CHD7	62.9551	0.474729	0.205127	2.31431	0.0206506
GTF2H2	16.5626	-0.572624	0.247487	-2.31375	0.0206813
AL359762.1	4.53845	-0.940026	0.406454	-2.31275	0.0207365
PDXDC1	95.8432	0.243368	0.105307	2.31103	0.0208313
AC100830.1	3.13702	0.829143	0.358979	2.30972	0.0209034
MYCBP2	253.983	-0.207627	0.0899213	-2.30898	0.0209447
ABHD1	1.17893	-1.80062	0.779864	-2.30889	0.0209495
GABRB2	13.406	0.63463	0.274915	2.30846	0.0209735
CC2D2B	48.6388	0.473422	0.205098	2.30827	0.0209841
RPL36A	22.51	0.447895	0.194193	2.30644	0.0210863
SULT1B1	37.9301	0.74921	0.324908	2.30591	0.0211154
CDH2	260.793	-0.448189	0.194382	-2.30572	0.0211265
TMEM184C	17.9494	-0.387681	0.168144	-2.30565	0.0211301
ZNF626	35.2776	-0.335008	0.145309	-2.30549	0.0211389
RMC1	19.0163	0.49009	0.212605	2.30517	0.0211573
CFAP44	31.8684	-0.366217	0.158932	-2.30423	0.0212098
FMNL2	242.256	0.482118	0.209251	2.30402	0.0212214
HLA-A	124.774	0.478818	0.207889	2.30323	0.0212657
UBAP2	104.662	0.247948	0.107653	2.30321	0.0212673
SGK3	140.377	-0.219005	0.0950984	-2.30293	0.021283
ERCC4	16.4184	-0.433407	0.188232	-2.30251	0.0213063
ITPR3	133.616	0.415835	0.180622	2.30224	0.0213216
TMEM99	6.37364	-0.598929	0.260285	-2.30105	0.0213886
AC051619.5	8.93089	-0.656636	0.285554	-2.29952	0.0214755
VCL	215.462	0.788987	0.343164	2.29915	0.0214962
PER3	82.3421	0.417268	0.181488	2.29914	0.0214968
AL162253.2	34.9844	-0.417836	0.181761	-2.29883	0.0215147
XRRA1	59.7967	-0.56437	0.24563	-2.29764	0.0215823
PLA1A	50.3502	0.783476	0.341042	2.2973	0.0216017
WEE1	9.39655	0.740686	0.322525	2.29652	0.021646
AC036214.4	1.29645	-1.2752	0.55544	-2.29584	0.0216851
LPCAT4	8.22488	0.605242	0.263636	2.29575	0.0216903
GOLGA5	23.1834	-0.318173	0.138632	-2.29509	0.021728
FUCA1	4.89375	-0.620695	0.27048	-2.29479	0.021745
HID1-AS1	1.74489	-1.22731	0.53489	-2.2945	0.0217618
CD320	59.7672	0.482706	0.210375	2.2945	0.0217618
ZC3H12A	2.46366	1.09492	0.477262	2.29416	0.021781
TARBP1	30.035	-0.446853	0.194829	-2.29357	0.0218153
LINC01388	3.60493	-0.789823	0.344382	-2.29345	0.0218222
RPS6KB2	9.57756	0.43597	0.190106	2.2933	0.0218308
COG6	57.2132	-0.388396	0.169402	-2.29275	0.0218625
H1FX-AS1	5.25258	-0.65881	0.287396	-2.29235	0.0218857
GANC	47.5197	-0.284769	0.124235	-2.29218	0.0218952
CTBS	43.4702	-0.451832	0.19713	-2.29205	0.021903
LRRC20	5.19953	-0.889354	0.388065	-2.29177	0.021919
TMEM68	23.0532	-0.316598	0.13818	-2.2912	0.0219517
RBFOX2	636.547	-0.199889	0.0872473	-2.29106	0.0219599
AC007743.1	40.3989	-0.396199	0.172958	-2.29072	0.0219796
UMAD1	156.597	-0.203823	0.0889794	-2.29067	0.0219824
AL136419.3	3.04245	-1.43652	0.627285	-2.29006	0.0220178
GRIN2B	15.9062	0.711611	0.310856	2.2892	0.0220678
POLR2K	4.51598	0.714917	0.312344	2.28888	0.0220866
THOC1	61.3148	-0.297843	0.130132	-2.28877	0.0220925
AFF4	273.066	0.316889	0.138471	2.28849	0.022109
NME7	41.5709	-0.344349	0.150479	-2.28834	0.0221175
CDC14A	225.139	-0.316331	0.138256	-2.288	0.0221376
ORC3	38.1746	-0.353085	0.154341	-2.28769	0.0221558
DECR1	50.7449	-0.390098	0.170544	-2.28738	0.0221739
GRIN2A	16.5116	0.657555	0.287507	2.28709	0.0221903
FOXP1-IT1	6.1565	-0.644269	0.281733	-2.28681	0.0222072
GRB14	26.4108	0.683187	0.298756	2.28677	0.0222094
STIM2	91.0715	-0.315835	0.138141	-2.28633	0.022235
ZNF213-AS1	14.4086	-0.444704	0.194594	-2.28529	0.0222958
GRIK1	9.69374	0.579509	0.253613	2.28501	0.0223121
ASAP1-IT2	6.99729	0.661249	0.28948	2.28427	0.0223559
FGFR1	113.782	0.588202	0.257599	2.2834	0.0224067
VPS33A	20.6319	-0.453931	0.198828	-2.28304	0.0224281
GTF2I	217.42	-0.183578	0.0804489	-2.28192	0.0224943
BRD4	177.625	0.199331	0.0873531	2.28191	0.0224949
AC093227.1	2.06666	-1.07695	0.472011	-2.28161	0.0225125
AC087741.1	5.85401	-0.685498	0.300652	-2.28004	0.0226056
STS	32.5924	0.374686	0.164378	2.27942	0.0226424
WDFY1	160.345	0.293772	0.128886	2.27932	0.022648
FGD4	267.731	0.403896	0.17721	2.27919	0.0226558
SLC22A4	28.241	0.514955	0.225949	2.27908	0.0226625
SETD4	15.2555	-0.456064	0.200211	-2.27792	0.0227312
KCTD8	349.822	0.53611	0.235451	2.27695	0.0227894
RGL3	1.73235	-1.51397	0.664956	-2.27679	0.0227988
PTPRK	423.128	-0.245225	0.107722	-2.27647	0.022818
LINC02021	6.90513	-0.71404	0.313714	-2.27609	0.0228407
HTRA1	12.752	-0.528152	0.232094	-2.27559	0.0228704
CGNL1	841.544	-0.330464	0.145231	-2.27545	0.0228791
DMD	38.2352	0.434845	0.191202	2.27428	0.0229493
AC119403.1	4.03367	-0.678938	0.298571	-2.27396	0.0229682
LACTB2	8.17324	-0.519531	0.228509	-2.27357	0.0229919
SEMA7A	5.32567	0.762346	0.335397	2.27297	0.0230283
LEMD2	41.1424	0.34822	0.153211	2.27281	0.0230377
FBXO25	42.23	-0.327177	0.143978	-2.27241	0.0230617
LTBP3	18.5887	-0.418249	0.184131	-2.27148	0.023118
EIF4H	48.6035	0.266041	0.117165	2.27064	0.0231689
ZNF429	21.5188	-0.414746	0.182658	-2.27061	0.0231704
MED10	20.1562	0.42377	0.186725	2.26949	0.0232385
MB21D2	9.0176	-0.57717	0.254328	-2.26939	0.0232446
NFIL3	22.6545	0.38674	0.170459	2.26882	0.0232793
OAT	9.77846	0.450005	0.198433	2.2678	0.0233417
AL136366.1	2.87524	-0.811634	0.357925	-2.26761	0.0233529
AC005674.1	4.8919	-1.07818	0.475586	-2.26706	0.0233863
FYN	443.505	0.308526	0.13616	2.26591	0.0234567
TMEM163	8.03846	0.986828	0.435511	2.26591	0.023457
RPS29	48.6791	0.412199	0.181916	2.26587	0.0234593
RAPGEF3	77.2276	0.450393	0.198841	2.26509	0.0235073
NDUFV2	60.728	0.323038	0.142617	2.26508	0.023508
AC008649.2	1.35355	1.2958	0.572141	2.26482	0.0235235
CCDC18-AS1	54.2637	-0.401385	0.177227	-2.2648	0.0235249
SERP2	10.9893	-0.502534	0.221895	-2.26474	0.0235286
CLUAP1	14.237	-0.55884	0.246791	-2.26442	0.0235481
RPP38	24.2554	-0.359125	0.15864	-2.26378	0.0235877
IQGAP1	376.613	0.206118	0.0910831	2.26296	0.023638
MED8	6.3514	0.766104	0.338581	2.26269	0.0236548
PHLDB1	105.555	0.454177	0.200743	2.26247	0.0236681
DYNC1LI1	55.9304	0.359815	0.159082	2.26182	0.0237087
LINC00649	12.1571	-0.894915	0.395694	-2.26163	0.0237201
ADD1	508.944	0.387502	0.17137	2.2612	0.0237466
DEPP1	102.45	0.792875	0.35067	2.26103	0.0237574
CCDC50	279.207	0.309648	0.136953	2.26097	0.0237611
CPNE2	34.0922	-0.395153	0.174801	-2.26058	0.023785
LZTS3	3.83936	0.864525	0.382528	2.26003	0.0238193
COA1	103.3	-0.306679	0.135712	-2.25977	0.0238355
CLEC2D	52.654	-0.362604	0.160485	-2.25943	0.0238568
OSGIN1	2.60856	1.07304	0.47508	2.25864	0.0239056
ZBTB18	31.3064	0.392739	0.173888	2.25858	0.0239096
SEMA4C	11.0605	0.512678	0.227012	2.25837	0.0239225
SELENOW	60.2516	0.335723	0.148665	2.25825	0.0239303
CYTH1	364.012	0.277635	0.122966	2.25781	0.0239574
CREB3	5.3171	0.602779	0.267022	2.25742	0.0239821
AL035443.1	2.19615	-0.947585	0.419777	-2.25735	0.0239862
MSS51	4.40753	-0.773096	0.342522	-2.25707	0.0240038
NR1H3	7.37248	-0.678072	0.300424	-2.25705	0.0240051
MYLIP	6.34693	-0.81082	0.359342	-2.2564	0.0240456
HLA-DQB1	4.60292	-1.17159	0.519274	-2.25621	0.0240578
BTBD8	31.6085	-0.417062	0.184967	-2.25479	0.0241467
GRINA	14.7385	0.511928	0.227056	2.25464	0.0241561
PPP1R15B	22.4501	0.324546	0.143986	2.25402	0.0241951
PIGN	61.0554	-0.315284	0.13988	-2.25397	0.0241983
HMGCS1	31.4391	0.820142	0.36392	2.25363	0.0242194
GKAP1	47.9286	-0.312569	0.138702	-2.25352	0.0242261
GATAD2A	173.155	0.374587	0.166236	2.25334	0.0242377
ATPSCKMT	11.4308	-0.617511	0.274045	-2.25332	0.0242392
U2AF2	18.1161	0.361565	0.160482	2.25299	0.0242595
PDCD10	68.4169	0.252775	0.112233	2.25223	0.024308
WASF1	10.2068	0.511871	0.227309	2.25187	0.0243307
AUH	136.619	-0.33134	0.147145	-2.2518	0.024335
AVL9	247.296	0.225085	0.099974	2.25143	0.0243581
ZNF568	25.898	-0.315626	0.140204	-2.25119	0.0243735
SRRM1	86.9964	0.23753	0.105535	2.25072	0.0244034
PPP3CB-AS1	15.4316	0.601539	0.267284	2.25056	0.0244134
CAMK2B	8.05946	0.67641	0.300563	2.25048	0.0244186
SLC2A11	3.68044	-0.94166	0.418789	-2.24853	0.0245422
SAXO2	2.94353	-0.993316	0.441815	-2.24826	0.0245595
TENT5A	42.0621	0.53108	0.236236	2.24809	0.0245703
KRAS	65.198	0.471796	0.209888	2.24784	0.0245862
SNRPB	15.4528	0.444727	0.197856	2.24773	0.0245932
IQSEC2	8.25259	-0.535349	0.238228	-2.24722	0.0246261
FAM185A	28.2614	-0.365963	0.162893	-2.24664	0.024663
MYDGF	14.5574	0.362845	0.161542	2.24614	0.0246952
PDZRN3	475.528	-0.507525	0.225969	-2.246	0.0247042
ATP1B3	76.5896	0.498675	0.222177	2.2445	0.0248005
TBC1D31	10.4334	-0.536656	0.239175	-2.24378	0.0248465
DDX58	103.467	-0.275548	0.12283	-2.24334	0.0248752
MYO1E	521.135	0.430972	0.192191	2.24242	0.0249345
TMEM232	21.3193	-0.658406	0.293659	-2.24208	0.0249562
STAT5A	5.522	0.74894	0.334068	2.24188	0.0249693
FUNDC2	18.4755	0.38922	0.173634	2.24162	0.0249862
MICOS13	7.54122	0.53257	0.237636	2.24112	0.0250184
FAM229B	2.27907	-1.03611	0.462379	-2.24082	0.0250379
MRPL48	13.9212	-0.404609	0.180575	-2.24067	0.0250476
VCAM1	10.6231	-1.01206	0.45176	-2.24027	0.0250735
CDC42EP3	23.6997	0.510665	0.227954	2.24021	0.0250773
KLF12	288.142	-0.453341	0.202485	-2.23889	0.0251634
SYN3	17.0377	0.629244	0.281062	2.23881	0.0251685
ARID5A	57.4523	0.649207	0.290021	2.23849	0.0251893
EPS15	225.606	0.150156	0.0670812	2.23842	0.0251934
ROBO3	10.0801	0.446729	0.199594	2.23819	0.0252089
SLFN5	52.1365	-0.367986	0.164423	-2.23805	0.0252179
CCDC171	32.7098	-0.572575	0.255857	-2.23787	0.0252297
DDX5	342.21	0.289978	0.129589	2.23768	0.0252421
LDAH	28.0007	-0.432178	0.193178	-2.2372	0.0252733
SMIM15-AS1	3.67972	-0.745092	0.333055	-2.23714	0.0252771
LRP6	86.8819	-0.175385	0.0784107	-2.23674	0.0253032
VAMP5	21.9888	0.429293	0.191936	2.23665	0.0253095
SPCS3	57.4161	0.308829	0.138083	2.23655	0.0253157
TAFA5	48.1838	0.638592	0.285675	2.23538	0.0253927
SOCS5	9.49417	0.497474	0.222565	2.23519	0.0254051
AP2B1	178.528	0.197543	0.0884062	2.23449	0.0254508
ATP13A3	154.111	0.513433	0.229821	2.23406	0.0254792
AP001372.2	2.5896	-1.05478	0.472189	-2.23381	0.0254955
SAR1A	32.6979	0.327789	0.14676	2.23351	0.0255152
SEC22A	66.403	-0.244356	0.109422	-2.23315	0.0255391
GTF2IRD2	5.30521	-0.720753	0.323072	-2.23093	0.0256855
HIST4H4	1.56198	-1.15899	0.519526	-2.23086	0.0256906
ZNF135	11.4557	-0.513244	0.2301	-2.23053	0.0257123
ITCH	208.649	0.144174	0.0646445	2.23026	0.0257302
TSPAN12	8.75248	-0.721275	0.323428	-2.2301	0.0257411
SP4	41.6501	-0.270439	0.12127	-2.23006	0.0257437
SPTSSB	6.5854	-0.910391	0.408302	-2.2297	0.0257674
KCTD9	33.244	0.305697	0.137167	2.22865	0.025837
VPS26B	23.4931	-0.36554	0.1641	-2.22755	0.0259107
ARL8A	20.734	0.42101	0.189019	2.22734	0.0259242
MPP3	11.345	1.08077	0.48542	2.22646	0.0259834
LINC00894	57.4421	-0.25395	0.114082	-2.22603	0.0260125
MAX	73.6786	0.262251	0.117834	2.2256	0.0260411
HHAT	40.8701	-0.532328	0.239198	-2.22547	0.0260496
ACVR1	395.138	-0.385119	0.173112	-2.22468	0.0261027
EDIL3	9.98036	0.530119	0.238304	2.22455	0.0261112
CASZ1	3.78046	-1.06644	0.479665	-2.22331	0.026195
LRIG3	14.9247	-0.499261	0.224575	-2.22314	0.0262064
SETDB2	35.8455	-0.353542	0.159043	-2.22293	0.0262207
RBM41	42.1456	-0.336722	0.151492	-2.22271	0.0262357
AC034102.5	1.04071	-1.38642	0.623755	-2.2227	0.0262358
ERF	23.0517	0.34414	0.154849	2.22242	0.0262546
DBNL	44.6269	0.296334	0.133345	2.22231	0.0262622
RMDN2	13.3715	-0.479403	0.215741	-2.22212	0.0262753
AC104596.1	25.1151	-0.602665	0.271241	-2.22188	0.0262916
ABI2	89.2455	-0.185429	0.083468	-2.22156	0.0263128
MRAS	27.8592	0.350482	0.157791	2.22117	0.0263392
WDR92	16.5002	-0.465357	0.209517	-2.22109	0.0263446
INSR	595.55	0.467366	0.210475	2.22053	0.026383
CABP1	5.69499	0.809562	0.364612	2.22034	0.0263958
[truncated: 20,590 more rows]

## Sheet: Vein
gene_id	baseMean	log2FoldChange	lfcSE	stat	pvalue
MIR222HG	59.4412	1.53471	0.225259	6.81309	9.55262e-12
MAFF	25.9808	1.79144	0.271482	6.59874	4.14656e-11
PRTG	44.3207	-0.898525	0.143456	-6.26341	3.76653e-10
CHSY1	374.156	0.979025	0.158568	6.17415	6.65193e-10
CSNK1E	37.6925	0.806952	0.13771	5.8598	4.63419e-09
SOBP	55.5498	-0.817783	0.140698	-5.81235	6.16033e-09
TNFSF10	28.6679	-1.45896	0.254347	-5.73611	9.68767e-09
CADPS2	573.693	0.416031	0.0736649	5.64761	1.62692e-08
NFATC3	69.223	-0.656777	0.116637	-5.63096	1.79214e-08
SPOCK3	102.197	-1.48817	0.270008	-5.51157	3.55647e-08
PGK 1.00	35.3535	0.747998	0.140872	5.30975	1.09775e-07
F3	7.67643	2.18622	0.423191	5.16603	2.39113e-07
ADAMTS9	436.906	1.11424	0.216202	5.15373	2.55357e-07
MPZL2	31.706	1.47133	0.286549	5.13466	2.82648e-07
AC021733.4	5.09395	-2.46021	0.481425	-5.11027	3.21693e-07
UPP1	61.5806	1.18515	0.233488	5.07585	3.85771e-07
AC108519.1	19.074	-0.91547	0.180507	-5.07166	3.94353e-07
ZMAT1	32.729	-1.00263	0.198643	-5.0474	4.47863e-07
PITPNC1	433.194	0.822244	0.16291	5.04724	4.48241e-07
EPC1	93.2633	-0.430578	0.0855158	-5.03507	4.77673e-07
GPRC5A	8.97417	2.66296	0.533602	4.99054	6.021e-07
LINC01266	32.7309	-1.58158	0.317928	-4.97464	6.53684e-07
TMEM189	19.8733	0.948069	0.192962	4.91325	8.95777e-07
ABLIM2	45.1144	1.36769	0.281205	4.86367	1.15227e-06
SLCO4A1	152.307	1.16995	0.241797	4.83856	1.30786e-06
KHDRBS2	65.2891	-0.802895	0.166395	-4.82523	1.39843e-06
TMEM44	67.0957	0.502876	0.104999	4.78934	1.67327e-06
TAPT1-AS1	26.0853	-0.866878	0.182182	-4.75832	1.95215e-06
PIP5K1C	103.999	0.776788	0.164056	4.73488	2.19183e-06
LMCD1	58.2426	-1.02485	0.217146	-4.71961	2.36302e-06
MIR181A1HG	38.0553	-0.631706	0.135945	-4.64678	3.37162e-06
THSD1	21.2011	-0.828404	0.178362	-4.6445	3.40898e-06
RPRD2	68.6287	-0.442703	0.0953651	-4.6422	3.44726e-06
NBPF1	10.6018	-1.08425	0.235829	-4.5976	4.27389e-06
NEAT1	2551.2	0.725383	0.158341	4.58115	4.62425e-06
ARHGEF11	31.3626	-0.62202	0.13698	-4.54097	5.59965e-06
CRY1	34.4034	0.779173	0.172311	4.52191	6.12854e-06
ATP1A1	104.817	1.02419	0.226562	4.5206	6.16657e-06
TRPC6	34.7482	-1.51871	0.339115	-4.47846	7.51823e-06
AC025171.2	19.5551	-0.798834	0.178552	-4.47396	7.67851e-06
CYSLTR1	33.3159	-1.13079	0.253442	-4.46171	8.13072e-06
GAB1	131.756	-0.660312	0.148254	-4.45391	8.43203e-06
ZIC2	10.3723	-1.21454	0.272809	-4.45197	8.50844e-06
CARMN	15.4448	-1.38406	0.311031	-4.44992	8.5904e-06
YBX3	121.556	0.64823	0.14568	4.44969	8.59946e-06
CCM2L	17.5455	-0.710624	0.159984	-4.44185	8.91892e-06
GHR	38.2383	-0.825467	0.187384	-4.40521	1.0568e-05
UVRAG	189.164	0.560257	0.127398	4.39769	1.09407e-05
PRCP	24.524	-0.96905	0.22056	-4.39359	1.11496e-05
SHB	145.472	0.501315	0.114562	4.37592	1.2092e-05
LDHA	49.689	1.29032	0.295265	4.37002	1.24235e-05
SYNJ2	46.9987	0.745179	0.170674	4.36609	1.26488e-05
SLC16A3	10.4853	1.17567	0.270483	4.34655	1.38298e-05
ACVR1	160.943	-0.424048	0.0975874	-4.34531	1.39078e-05
SULT1C4	8.76579	-1.19036	0.274215	-4.34095	1.41869e-05
ZNF385B	140.013	-0.985371	0.227309	-4.33494	1.45799e-05
SASH1	399.71	0.402789	0.0930253	4.32989	1.49185e-05
PCDH19	9.00732	-1.34483	0.311071	-4.32322	1.53766e-05
PDGFA	5.08002	1.48861	0.344481	4.3213	1.55113e-05
STK4	36.9836	-0.479402	0.11103	-4.31775	1.57625e-05
RBMX	47.6611	-0.475014	0.110548	-4.2969	1.73203e-05
PBX1	132.106	-0.661562	0.154236	-4.2893	1.7924e-05
NR3C1	201.71	-0.616051	0.143739	-4.28589	1.82012e-05
SEMA6A	189.485	-0.941425	0.22023	-4.27474	1.91357e-05
ZC4H2	20.3579	-0.970367	0.227809	-4.25956	2.04828e-05
SEC14L1	320.736	0.547164	0.1289	4.24488	2.18712e-05
UBE2H	167.307	0.416797	0.0982255	4.24326	2.20292e-05
UFD1	31.8505	0.60409	0.142751	4.23178	2.31844e-05
PECAM1	362.204	0.59048	0.139684	4.22726	2.36549e-05
EFCC1	12.5208	-1.23587	0.294202	-4.20074	2.66038e-05
INSIG1	25.993	1.26818	0.302471	4.19273	2.75618e-05
CNTLN	73.4237	-0.411694	0.0982358	-4.19087	2.77886e-05
ZNF559	14.1174	-0.925308	0.220962	-4.18763	2.81877e-05
SLC25A29	76.4979	0.77051	0.184389	4.17872	2.93158e-05
LAMA5	66.4138	0.845365	0.20325	4.15923	3.19317e-05
ECPAS	105.435	0.350388	0.0846943	4.1371	3.51727e-05
TMOD2	19.323	-0.718558	0.17428	-4.123	3.73963e-05
GBP4	23.351	-0.808706	0.197004	-4.10503	4.0426e-05
CLEC2B	77.086	0.891369	0.217236	4.10323	4.07416e-05
MTHFD1L	103.213	0.875933	0.214054	4.09212	4.27453e-05
ATF7IP	59.1532	-0.576639	0.140965	-4.09065	4.30157e-05
MYOF	286.8	0.817244	0.199942	4.08741	4.36212e-05
CNTRL	17.0141	-0.758817	0.185765	-4.08481	4.41127e-05
Z82215.1	6.02189	1.32713	0.325899	4.07221	4.65701e-05
KLC1	139.119	0.324721	0.0797988	4.06925	4.71657e-05
UNC5C	56.2954	-0.761842	0.187287	-4.06777	4.74644e-05
CCDC18-AS1	33.8567	-0.723085	0.177766	-4.06762	4.74951e-05
EMP1	43.0766	1.57877	0.388552	4.06322	4.84002e-05
TMEM229B	3.82579	-1.40397	0.348119	-4.033	5.50684e-05
ENTPD3-AS1	4.78046	-1.28707	0.31932	-4.03066	5.56215e-05
BMP2K	107.218	-0.492781	0.122345	-4.0278	5.63007e-05
ADAM9	39.0346	0.745595	0.186015	4.00826	6.1168e-05
DLEU2	208.303	-0.425542	0.106357	-4.00106	6.30584e-05
DNASE1	21.3619	-0.635426	0.159128	-3.99317	6.51955e-05
MAP4K2	20.3342	-0.841466	0.210809	-3.99161	6.5626e-05
PITPNA	61.4241	-0.403871	0.101303	-3.98677	6.69797e-05
AL139807.1	17.2421	1.25119	0.314	3.98469	6.75681e-05
BCKDHB	44.2073	-0.530123	0.133415	-3.97349	7.08263e-05
PRKACB	56.8874	-0.460939	0.116252	-3.965	7.33966e-05
MSH4	3.76973	-1.51245	0.381554	-3.96391	7.37327e-05
AL591501.1	33.3321	-1.08889	0.274734	-3.96343	7.38814e-05
ADGRA2	23.6028	-0.867732	0.218938	-3.96338	7.38974e-05
ELL2	130.045	1.2001	0.303717	3.95138	7.77005e-05
SUFU	43.7707	-0.560934	0.141976	-3.9509	7.78588e-05
DIAPH1	67.9244	0.543942	0.137751	3.94874	7.8564e-05
SULT1B1	83.4355	1.04765	0.265356	3.94809	7.87758e-05
STARD4	29.1188	1.04851	0.265954	3.94244	8.06582e-05
DUSP5	120.943	0.958205	0.244971	3.91151	9.17218e-05
ANXA2	79.6162	0.950792	0.243244	3.9088	9.27572e-05
AKAP12	378.29	1.31514	0.336829	3.90447	9.44335e-05
NHS	53.4814	-0.883769	0.226889	-3.89516	9.81358e-05
EVA1C	342.838	0.48181	0.123901	3.88867	0.000100795
PPP1R13L	20.5336	0.957422	0.24645	3.88485	0.000102392
ZSWIM5	93.0665	-0.539524	0.139122	-3.87806	0.000105292
CHIC1	44.2277	-0.426816	0.110063	-3.87792	0.000105352
SH3YL1	17.6095	-0.695247	0.179601	-3.87106	0.000108361
AC243964.3	14.3842	0.814788	0.211028	3.86104	0.000112903
ARHGEF10	186.142	0.569664	0.147658	3.85799	0.000114325
EYA2	18.4032	-1.24602	0.323618	-3.85029	0.00011798
FRAS1	46.0192	-0.976334	0.25373	-3.84792	0.000119124
CCDC7	46.8118	-0.736294	0.191565	-3.84358	0.00012125
RNLS	31.2842	-0.937944	0.244169	-3.84138	0.000122345
SLAIN2	27.2644	-0.485316	0.126548	-3.83504	0.000125544
SKAP2	49.0141	-0.469293	0.122696	-3.82485	0.000130851
MT2A	109.951	0.8621	0.225448	3.82394	0.000131334
COL18A1	51.8112	0.530589	0.138824	3.82204	0.000132353
BAIAP2	35.7871	0.840754	0.220218	3.81782	0.000134634
ADIPOR2	265.866	0.7092	0.186093	3.81101	0.000138401
GIMAP8	23.0319	-0.974876	0.25637	-3.80261	0.000143178
CRIM1	792.828	0.633448	0.166605	3.80209	0.000143479
BCAR1	37.1597	0.518925	0.136491	3.80191	0.000143584
SH3TC1	26.5992	1.14059	0.300294	3.79823	0.000145732
NRP1	123.723	-0.674856	0.177829	-3.79498	0.000147658
EPAS1	697.297	0.474181	0.124972	3.79429	0.000148064
STK39	39.5416	-0.648361	0.170996	-3.79167	0.000149638
CCDC3	74.297	1.60801	0.424476	3.78822	0.000151731
LPCAT4	7.83681	0.944726	0.249858	3.78105	0.000156169
TNFRSF6B	33.6726	1.35637	0.358945	3.77876	0.000157612
TMBIM1	12.5822	0.852985	0.225812	3.77741	0.000158466
SNX9	80.3467	0.569836	0.151082	3.77169	0.000162145
GUK1	23.8621	0.555035	0.147393	3.76569	0.000166093
TSPAN14	124.727	0.46387	0.123454	3.75744	0.000171662
BBS2	11.7743	-0.779268	0.207709	-3.75173	0.000175619
MFSD6	18.3743	-0.635319	0.169373	-3.751	0.000176131
FAXDC2	69.3214	-0.973585	0.259686	-3.74908	0.000177485
PLPPR4	33.4142	-1.06087	0.282987	-3.74884	0.000177657
DGCR2	19.5662	-0.561395	0.149886	-3.74548	0.000180047
ATP11C	59.9061	0.518653	0.138484	3.74523	0.00018023
KRBOX4	20.6629	-0.636644	0.170049	-3.74389	0.00018119
KALRN	121.952	0.763126	0.20396	3.74155	0.000182889
CD55	55.3242	0.650539	0.173984	3.73907	0.000184699
LINC01725	47.5133	-0.721307	0.193049	-3.7364	0.000186672
LAMA4	66.7681	-0.921601	0.246884	-3.73293	0.000189264
A2M	237.138	-0.541316	0.145015	-3.73282	0.000189345
ANGPTL4	32.3507	1.67445	0.448887	3.73022	0.000191309
STXBP6	217.087	-0.612251	0.164151	-3.7298	0.000191631
ENY2	15.3076	0.894886	0.240016	3.72844	0.000192668
ZNF569	11.2571	-0.73444	0.197179	-3.72473	0.000195522
TRIO	585.205	0.430636	0.115799	3.71882	0.000200153
NPC1	36.7008	0.861025	0.231968	3.71184	0.000205762
SRGN	104.897	0.600087	0.162878	3.68427	0.000229359
FKBP5	394.785	1.17279	0.318348	3.68398	0.000229619
ZNF175	4.43485	-1.11952	0.304693	-3.67426	0.000238537
ZFYVE28	175.901	0.537906	0.14682	3.66372	0.000248581
LSS	33.2815	0.818712	0.223528	3.66267	0.000249596
TMEM161B-AS1	30.7338	-0.542567	0.148215	-3.66067	0.000251553
PSD3	56.681	-0.642239	0.176164	-3.6457	0.000266664
PRKAG1	8.44572	-0.997336	0.273704	-3.64384	0.000268598
RASSF3	84.0729	-0.58577	0.160821	-3.64238	0.000270129
RFTN2	19.8092	-0.83411	0.229094	-3.6409	0.000271685
ACTN2	6.48164	-1.2719	0.349742	-3.63669	0.00027616
CDC14A	69.6352	-0.534264	0.147224	-3.62892	0.000284605
DPH6-DT	8.69879	-1.20171	0.331391	-3.62625	0.000287569
ENO2	8.41711	0.926371	0.255769	3.62191	0.000292435
AC073529.1	5.65713	-1.40684	0.388838	-3.61807	0.000296807
CD59	167.321	0.712664	0.197215	3.61364	0.000301926
CASP10	58.6184	-0.462175	0.127918	-3.61306	0.000302601
NALCN-AS1	10.7431	-1.54853	0.428737	-3.61184	0.00030403
HCG18	24.6358	-0.483079	0.133944	-3.60656	0.000310279
ARHGAP26-AS1	4.23495	1.61637	0.448357	3.60509	0.000312047
ARHGAP12	52.9049	-0.505132	0.140273	-3.60106	0.000316917
RHBDF1	4.14816	1.31666	0.365851	3.5989	0.000319565
NRG2	30.1849	-1.10619	0.307389	-3.59867	0.000319854
ALKBH1	9.88375	-0.757158	0.210425	-3.59823	0.00032039
STXBP1	75.8567	-0.409181	0.113915	-3.59198	0.000328173
MIR31HG	8.46989	-1.2878	0.359083	-3.58635	0.000335335
PTCHD4	41.5934	-0.756041	0.211168	-3.58027	0.000343234
AFMID	17.6502	0.67708	0.189432	3.57426	0.000351225
ATM	43.0308	-0.398303	0.111492	-3.57247	0.000353637
OVCH1-AS1	5.43057	1.9849	0.555816	3.57116	0.000355409
G3BP1	47.8868	0.430492	0.120548	3.57112	0.000355461
AL078600.1	12.1986	-0.863641	0.242167	-3.56631	0.00036204
SEPTIN7-AS1	2.85879	-1.41376	0.39664	-3.56434	0.00036477
NDST1	45.323	-0.598569	0.16808	-3.56122	0.000369139
WDR45B	30.4109	0.589094	0.165514	3.55918	0.000372017
TUBB6	58.0729	0.708409	0.199285	3.55475	0.000378339
LINC01515	54.485	-0.786422	0.221521	-3.5501	0.000385082
ZNF420	29.6553	-0.748067	0.211355	-3.53939	0.000401047
AC092944.1	11.0767	-0.69249	0.195788	-3.53693	0.000404808
SLFN12L	45.7403	-1.1689	0.331075	-3.53061	0.000414598
ATP1B3	52.6458	0.738254	0.209257	3.52797	0.000418762
SLC9A6	10.0558	-0.688018	0.195164	-3.52532	0.000422967
ASAP1	511.852	0.340062	0.0965152	3.5234	0.000426049
MMP16	14.7706	-1.44203	0.409789	-3.51896	0.000433249
CPQ	64.431	-0.4945	0.14071	-3.51431	0.000440904
TBL1X	85.0744	-0.539557	0.1538	-3.50818	0.000451177
MXRA7	26.8457	0.732916	0.208918	3.50816	0.00045122
ARMH4	18.5228	-0.590086	0.168732	-3.49718	0.000470197
PDZRN3	480.745	-0.710318	0.203347	-3.49312	0.000477405
SZRD1	11.7007	0.709439	0.203698	3.4828	0.000496201
SHLD1	44.2346	-0.643542	0.184912	-3.48026	0.000500928
RNF180	74.8373	-0.710514	0.204233	-3.47894	0.000503406
ZFYVE21	15.6262	0.657641	0.189125	3.47729	0.000506504
MGA	30.6906	-0.474675	0.136592	-3.47514	0.000510589
RIPOR2	42.5971	0.798805	0.229948	3.47385	0.000513044
NHSL2	33.6663	-0.630991	0.181855	-3.46974	0.00052096
CDK19	44.7589	-0.538243	0.155147	-3.46925	0.000521906
CLYBL	20.7675	-0.676865	0.195109	-3.46916	0.000522092
RNF220	122.875	-0.555495	0.160346	-3.46434	0.000531537
CARNMT1-AS1	3.8308	-1.31192	0.379171	-3.45998	0.000540218
NCALD	30.3059	-1.34836	0.39029	-3.45475	0.0005508
DPEP2	5.3381	-1.72421	0.499748	-3.45015	0.000560266
DNAJC5	60.9533	0.401855	0.116515	3.44897	0.000562732
PPCDC	29.2335	-0.465101	0.1351	-3.44264	0.000576062
RAC1	109.733	0.620296	0.180285	3.44065	0.000580324
GTF3C3	16.1876	-0.551281	0.16032	-3.43863	0.000584658
LCOR	79.8359	-0.371956	0.10831	-3.43417	0.000594369
PIBF1	83.5263	-0.315245	0.0918076	-3.43376	0.000595276
EGFR	182.704	0.555848	0.161941	3.4324	0.000598255
YPEL2	54.4397	0.544448	0.158812	3.42826	0.00060747
PGR	47.6946	-0.699623	0.20408	-3.42817	0.000607657
MTHFS	6.69018	-0.881905	0.257487	-3.42505	0.000614685
SLC9C2	6.59194	-1.81347	0.530205	-3.42031	0.000625491
EFCAB11	21.6118	-0.530836	0.155475	-3.41429	0.000639489
RABGGTB	8.07941	0.738646	0.216403	3.41329	0.000641836
DYSF	20.716	-0.883436	0.259092	-3.40974	0.000650256
NEDD9	343.306	0.52186	0.153156	3.40736	0.000655934
PAXIP1	7.16984	-0.735361	0.215919	-3.40572	0.00065989
CSNK1A1	239.135	0.339956	0.0999462	3.4014	0.000670426
ITGAV	184.153	0.636715	0.187296	3.39952	0.000675046
ADGRF5	132.39	-0.480743	0.14145	-3.39867	0.000677149
CREB1	40.9341	-0.37662	0.110898	-3.39608	0.000683582
S100A6	10.5596	1.20126	0.354315	3.39039	0.000697937
KDM2B	26.7209	-0.485148	0.143098	-3.39033	0.000698095
AL353586.1	4.08758	1.77968	0.52508	3.38934	0.000700612
TAOK3	68.5582	-0.350079	0.103311	-3.38858	0.000702545
ZNF721	97.8437	0.368715	0.108981	3.38331	0.000716187
DECR1	23.6166	-0.526216	0.155555	-3.38283	0.000717441
SLC16A14	17.0219	-0.989633	0.29255	-3.38278	0.000717567
DNM3	400.694	-0.510714	0.150993	-3.38238	0.000718615
BACE2	258.056	0.733121	0.216749	3.38235	0.000718687
LGALS3	46.8038	0.820706	0.242681	3.38183	0.000720043
WRN	58.0709	0.482201	0.142621	3.381	0.000722233
GPCPD1	455.006	-0.959802	0.284203	-3.37718	0.000732344
OSTM1	8.91725	-0.753366	0.223107	-3.37669	0.000733624
TLR4	32.5999	1.14821	0.340096	3.37612	0.000735152
IRF2BP2	20.2385	0.796181	0.235828	3.37611	0.000735186
ITPRIP	33.3576	0.797742	0.236318	3.37571	0.000736244
NFYC	28.9757	-0.464775	0.137741	-3.37426	0.000740138
ARHGEF6	17.9632	-0.615268	0.182434	-3.37256	0.000744725
CALU	20.5178	0.751011	0.222735	3.37177	0.000746865
IGF2BP2	58.3629	0.758858	0.2252	3.36971	0.000752478
DACH1	93.718	-0.885411	0.26293	-3.36748	0.000758582
PSMC6	25.1091	0.484711	0.144088	3.36399	0.000768256
MAX	34.8451	0.37908	0.113229	3.34791	0.000814233
PPM1H	105.711	-0.620006	0.185458	-3.34311	0.000828445
CASK	56.1186	-0.356707	0.106842	-3.33864	0.000841894
ABCC5	22.9262	-0.572314	0.171467	-3.33774	0.000844627
APOLD1	124.48	0.674014	0.202063	3.33566	0.000850981
FKBP1A	91.5745	0.476061	0.142796	3.33385	0.000856526
KANSL3	25.0949	0.495321	0.148667	3.33175	0.000863006
GFM2	10.8111	-0.709721	0.213175	-3.32929	0.00087067
AC006059.1	9.59329	1.0158	0.305249	3.32779	0.000875384
ZNF518A	43.7609	-0.465322	0.139853	-3.32723	0.000877139
CEP120	13.5777	-0.643472	0.193462	-3.32608	0.000880766
ARHGAP5	37.9781	-0.474143	0.142579	-3.32548	0.000882655
LINC02185	11.4018	-1.21589	0.366525	-3.31736	0.000908723
CCDC178	3.71132	-1.92476	0.580861	-3.31364	0.000920904
SCARB2	39.7515	-0.44418	0.134114	-3.31195	0.000926469
MEF2C-AS1	76.1725	-0.523578	0.158286	-3.3078	0.000940331
QKI	326.172	-0.260498	0.0787938	-3.30607	0.000946138
JAG1	48.3094	-0.432438	0.130908	-3.30338	0.000955272
GPATCH8	86.1192	-0.328366	0.0994309	-3.30245	0.000958442
MAP4K3-DT	53.514	-0.424174	0.128735	-3.29494	0.000984444
IGFBP3	59.1636	1.43128	0.43458	3.29349	0.000989534
AC107214.1	2.26137	-1.72954	0.525366	-3.29207	0.000994518
REEP3	74.4363	0.330361	0.100462	3.28841	0.00100756
LRRFIP1	145.799	0.688475	0.209555	3.28541	0.00101832
ATP11A	213.63	0.50363	0.153308	3.28508	0.00101954
ME1	33.9046	0.598814	0.182322	3.28438	0.00102208
DCLK2	72.2914	-0.463521	0.141131	-3.28433	0.00102226
BTBD3	22.5014	-0.469525	0.142991	-3.28361	0.00102488
NCL	22.5229	-0.570424	0.173835	-3.2814	0.00103292
UBA7	3.23693	-1.161	0.35421	-3.27771	0.00104652
MGMT	65.1038	-0.532156	0.16291	-3.26657	0.0010886
NKD1	55.4794	-0.808781	0.248087	-3.26006	0.00111387
EML5	12.8308	-0.674956	0.207233	-3.25699	0.00112599
NIPAL2	30.1363	-0.598233	0.183735	-3.25595	0.00113015
EPS8	152.914	0.64495	0.198304	3.25233	0.00114465
WNT9B	4.93486	1.37553	0.4231	3.25109	0.00114964
PTTG1IP	86.4157	0.549245	0.168952	3.2509	0.00115039
LPXN	10.194	-0.751064	0.231033	-3.25089	0.00115045
SLC1A7	7.35163	-1.21395	0.373452	-3.2506	0.0011516
ZNRF3	69.1204	-0.401078	0.12349	-3.24786	0.00116277
KMT5B	44.6458	-0.384613	0.118435	-3.24748	0.00116434
NTN4	3.85092	-1.34841	0.415422	-3.24588	0.00117087
ABCD3	144.866	1.10651	0.341021	3.24471	0.00117572
JAM2	160.591	-0.67751	0.208813	-3.24458	0.00117623
ABI2	43.8491	-0.401421	0.123782	-3.24296	0.00118293
ANXA4	27.3608	-0.436314	0.134567	-3.24236	0.00118544
UBE2E1	74.4083	0.412716	0.127459	3.23802	0.00120362
CNKSR3	220.335	0.723694	0.223647	3.23588	0.00121267
AC104232.3	2.90737	-1.53913	0.476486	-3.23016	0.00123721
MYLK-AS1	3.45116	-1.29378	0.400797	-3.22802	0.00124651
APBA1	10.1223	-0.869481	0.26943	-3.22712	0.00125045
NDUFAF6	15.6187	-0.571542	0.177123	-3.22681	0.00125178
ZNF780B	28.015	-0.572939	0.177605	-3.22591	0.00125573
ZNF704	50.0096	-0.521137	0.16165	-3.22387	0.00126471
AC025283.2	6.76339	-0.858779	0.266518	-3.22221	0.00127204
MMRN2	30.9639	0.505534	0.156892	3.22218	0.00127217
AC010148.1	7.76239	-1.44228	0.447763	-3.22109	0.00127706
LINC00106	3.89135	-1.01502	0.315276	-3.21946	0.00128433
ITIH5	26.1171	-0.628104	0.195106	-3.21929	0.00128507
SNHG7	10.3773	0.751344	0.233775	3.21396	0.00130917
PER2	11.5661	0.937681	0.291859	3.21279	0.00131454
RBM45	7.14689	-0.781393	0.243219	-3.21271	0.00131488
CTCF	23.5737	-0.443515	0.138084	-3.21193	0.00131847
AL353138.1	33.7935	-0.584133	0.182177	-3.2064	0.00134407
CMC1	29.6973	-0.417103	0.130245	-3.20245	0.00136266
ZNF251	21.354	-0.59477	0.185995	-3.19777	0.00138493
NRAD1	30.8088	-1.15361	0.360802	-3.19736	0.00138689
OSBP2	12.0352	0.964825	0.301771	3.19721	0.00138762
ACVR2A	45.2985	-0.405182	0.126733	-3.19713	0.00138804
SERPING1	4.39091	-1.07359	0.335879	-3.19634	0.00139181
TBC1D5	190.753	-0.324345	0.101518	-3.19496	0.00139848
TMEM132C	82.1081	-0.962365	0.301445	-3.1925	0.00141046
AC005753.2	20.9546	1.21229	0.380112	3.1893	0.00142616
AC007376.2	9.12556	-1.1028	0.346745	-3.18043	0.00147056
GMDS-DT	163.536	-0.448418	0.141073	-3.17862	0.00147976
UNC13A	3.32894	1.20827	0.380297	3.17718	0.00148713
HLTF	13.8847	-0.648683	0.204399	-3.17361	0.00150555
LINC00894	35.7361	-0.449821	0.141799	-3.17225	0.00151264
MAP1LC3B	16.5088	0.988873	0.311789	3.17161	0.00151596
NFKBIA	83.3693	0.520367	0.164156	3.16996	0.00152459
EXOC5	39.8575	-0.397309	0.125421	-3.16781	0.0015359
RALA	17.7033	-0.576493	0.182155	-3.16485	0.00155162
AUTS2	342.068	-0.447203	0.141354	-3.16371	0.00155772
ALDH7A1	13.1533	-0.660025	0.208681	-3.16284	0.00156239
AC105285.1	7.34553	-0.907492	0.287024	-3.16173	0.00156835
SP110	31.0932	-0.491942	0.155845	-3.15661	0.00159616
EMC3	11.9158	-0.596996	0.189152	-3.15617	0.00159856
NARS2	19.3771	-0.517563	0.164189	-3.15224	0.00162021
ELF1	137.948	0.423579	0.134388	3.15192	0.00162202
CD46	113.603	0.505736	0.160487	3.15127	0.00162564
FAM110D	4.90074	-1.04929	0.333149	-3.14962	0.00163484
HDHD2	11.3687	-0.785833	0.249814	-3.14568	0.00165704
INTS6L	23.051	-0.57833	0.183993	-3.14321	0.00167105
SLC43A2	7.29776	-1.05064	0.334383	-3.14204	0.00167776
RNF170	16.9251	-0.549207	0.174804	-3.14184	0.00167892
IQSEC2	7.82173	-0.772932	0.246034	-3.14156	0.00168051
TRAFD1	10.4945	-0.613223	0.195236	-3.14092	0.00168416
ACADVL	18.7122	0.573839	0.183158	3.13303	0.00173011
CCDC66	25.2202	-0.406884	0.129971	-3.13057	0.00174466
AC079921.1	4.43487	1.19363	0.381306	3.13038	0.0017458
AKAP13	147.207	0.439826	0.140549	3.12934	0.00175198
AL645568.1	9.37283	-0.748327	0.239335	-3.12669	0.00176786
ZBTB38	150.56	0.413284	0.132219	3.12576	0.00177346
CCDC125	10.5177	-0.651279	0.208661	-3.12123	0.00180098
THSD7A	294.378	-0.690366	0.221402	-3.11816	0.00181986
ANKRD44	74.2123	-0.47039	0.150876	-3.11773	0.00182249
CALD1	99.6224	0.990926	0.317891	3.11719	0.00182586
CXCL12	3.92396	-1.53361	0.492095	-3.11649	0.00183017
SNRPG	6.39755	0.851844	0.273404	3.11569	0.00183512
PFKP	20.911	1.0014	0.321964	3.11028	0.00186912
ANKRD36C	33.7008	-0.438349	0.141154	-3.10547	0.00189976
CASP9	3.32186	-1.14114	0.367912	-3.10166	0.00192438
FAM210A	17.8711	0.75402	0.243118	3.10146	0.00192572
TNFSF13B	19.6431	-0.636978	0.205394	-3.10125	0.00192707
TIMP3	226.747	0.731451	0.235876	3.10099	0.00192874
UBR4	66.6067	0.295709	0.0953851	3.10016	0.00193415
AC087854.1	9.57307	0.776875	0.250622	3.09978	0.00193663
DZANK1	3.49019	-1.16718	0.376679	-3.09861	0.00194432
ZNF641	4.32727	-0.946213	0.305605	-3.0962	0.0019602
KANTR	33.8685	-0.476455	0.153905	-3.09576	0.00196306
LDLR	61.5163	0.993656	0.321012	3.09538	0.00196559
WDR78	6.85917	-0.766258	0.248414	-3.0846	0.00203826
STAM2	22.3693	-0.407708	0.13218	-3.08448	0.00203909
NRXN3	183.232	-1.06601	0.345893	-3.08192	0.00205673
SPNS2	89.958	0.631194	0.20533	3.07404	0.00211182
HSP90B1	64.655	0.925093	0.300974	3.07367	0.00211444
SAMD4A	128.646	1.10617	0.359912	3.07344	0.00211603
HIPK3	481.296	0.588414	0.191645	3.07034	0.00213816
FBLN2	3.47546	1.99893	0.651124	3.06997	0.0021408
CSNK1D	45.7883	0.386191	0.125806	3.06974	0.00214246
RCSD1	61.8586	-0.741355	0.241728	-3.0669	0.00216294
WEE1	4.41748	1.18942	0.387868	3.06657	0.0021653
HYAL2	31.4445	0.620007	0.202216	3.06607	0.00216894
CAPS2	21.6444	-0.528931	0.172628	-3.06399	0.00218406
MRPS30-DT	7.52492	-0.855559	0.279536	-3.06064	0.00220868
IFNAR1	51.1505	-0.599914	0.196096	-3.05929	0.00221862
SDCBP2	9.0204	1.08508	0.355014	3.05645	0.00223976
MYEF2	49.3834	0.402763	0.131819	3.05542	0.00224746
PCDHGB6	4.42306	-0.972649	0.318365	-3.05514	0.00224957
FLG-AS1	8.92853	-1.05628	0.345989	-3.05292	0.00226626
MAML2	83.922	-0.488783	0.160168	-3.05169	0.00227556
PXDNL	9.26579	-0.788567	0.25852	-3.05032	0.00228598
AL050309.1	50.5555	-0.5032	0.165098	-3.04788	0.00230462
ZSCAN31	5.83961	-2.0113	0.660389	-3.04563	0.00232193
SLC39A9	16.7923	-0.568716	0.186762	-3.04513	0.00232577
AC011997.1	35.2246	-0.903875	0.296979	-3.04357	0.00233789
MTMR4	7.46231	-0.710334	0.233468	-3.04253	0.00234597
SLC2A10	2.39856	-1.48863	0.489304	-3.04233	0.00234751
STARD9	18.1948	-0.518912	0.170592	-3.04183	0.00235145
CERK	39.4758	0.638947	0.210126	3.04079	0.00235962
SLFN5	30.6671	-0.49154	0.161724	-3.03938	0.00237066
TNFRSF10B	64.7112	0.451046	0.148414	3.0391	0.00237286
AL445250.1	7.99748	-0.857028	0.282052	-3.03855	0.0023772
ERO1A	96.8706	0.979091	0.322302	3.0378	0.00238311
RPGRIP1L	3.69167	-1.0644	0.350582	-3.03608	0.00239672
ZNF727	8.04258	-0.842049	0.277496	-3.03446	0.00240969
NFIA	290.575	-0.343119	0.113119	-3.03326	0.00241931
MAPRE3	8.44339	-0.804795	0.265328	-3.03321	0.00241971
CD99	81.0411	0.851888	0.2812	3.02948	0.00244978
PPP3CC	130.739	0.453906	0.149904	3.02798	0.00246192
RAMP2-AS1	5.91646	-0.853292	0.281816	-3.02783	0.00246317
BAALC	16.2016	-0.530133	0.175168	-3.02643	0.00247463
SYT7	6.98189	-1.01017	0.33428	-3.02194	0.00251164
PODN	28.7236	-0.555622	0.18394	-3.02066	0.00252222
HS2ST1	37.4522	-0.426259	0.141191	-3.01902	0.00253596
TOX	81.8448	-0.566401	0.187712	-3.01739	0.0025496
RTN1	90.8757	-0.445357	0.147633	-3.01665	0.00255585
RTN4	100.518	0.527703	0.174972	3.01593	0.00256193
TRIM52	11.1449	-0.795837	0.264115	-3.01322	0.00258488
SRSF11	84.9863	0.346424	0.115037	3.01142	0.00260032
PATZ1	2.71271	-1.15071	0.382201	-3.01074	0.0026061
ZNF429	11.6519	-0.610918	0.203076	-3.00832	0.00262695
ANKRD33B	67.5556	0.640889	0.21331	3.0045	0.00266016
DUSP1	83.8067	0.537563	0.179198	2.99983	0.00270129
SNHG14	168.771	-0.302657	0.10093	-2.99868	0.00271156
HSPA1A	36.2051	-0.884106	0.294853	-2.99846	0.00271347
SLC24A1	6.73748	-0.753635	0.251429	-2.99741	0.00272282
ROR1	7.58087	-1.07609	0.359038	-2.99714	0.00272527
EXTL3	11.3892	-0.854091	0.284988	-2.99694	0.00272705
GLI3	30.8834	-0.767857	0.256361	-2.99521	0.00274252
SH3BGRL	40.617	-0.529018	0.176733	-2.99332	0.00275956
SVIP	16.1408	-0.581215	0.194275	-2.99171	0.00277422
PRDX6	11.0997	0.617624	0.206468	2.99138	0.00277718
ZNF362	11.2491	-0.807685	0.270014	-2.99127	0.00277821
POLH	9.97558	-0.753032	0.251931	-2.98903	0.00279861
SPIN3	6.49324	-0.787097	0.263373	-2.98853	0.00280326
PACSIN2	84.654	0.434724	0.145494	2.98791	0.00280892
KLF6	118.892	0.808073	0.270842	2.98356	0.00284912
CNIH3	16.8764	-0.580085	0.194816	-2.97761	0.0029051
SLC2A1	363.654	0.629071	0.211302	2.97712	0.0029097
DIS3L	9.12981	-0.721019	0.24235	-2.97511	0.0029288
SAMD12	276.972	-0.455478	0.153151	-2.97405	0.00293895
APCDD1	21.6474	-0.778001	0.261616	-2.97383	0.0029411
IQCN	3.74692	-1.96699	0.661695	-2.97266	0.00295236
EPCAM-DT	7.64236	-0.904709	0.304419	-2.97191	0.00295949
LINC00685	5.72221	-1.19961	0.403738	-2.97126	0.00296578
NPLOC4	52.7312	0.355823	0.119896	2.96777	0.0029997
ANKMY1	18.3144	-0.551051	0.18568	-2.96774	0.00299995
KLHL23	5.64692	-0.892514	0.300773	-2.9674	0.00300326
LRRC2	2.56718	-1.48499	0.500441	-2.96737	0.00300358
KIAA1614	2.81255	-1.06191	0.358045	-2.96586	0.00301834
TFCP2	51.0616	-0.437267	0.147492	-2.96468	0.00302997
ACSL5	90.3395	0.649465	0.219093	2.96434	0.00303337
RGCC	43.2802	0.901816	0.304336	2.96323	0.00304432
CHODL	9.33441	-0.928549	0.313434	-2.9625	0.00305152
BACE1	10.0954	-0.611807	0.206573	-2.96169	0.00305952
AC083837.1	8.89371	-1.03613	0.349855	-2.96159	0.00306053
ESYT2	878.78	0.594223	0.20069	2.96091	0.00306735
RAD50	28.1009	-0.458233	0.154778	-2.96058	0.00307056
PEAR1	15.7305	0.619406	0.20924	2.96027	0.00307373
NR1H3	2.39823	-1.36867	0.462899	-2.95674	0.00310911
QDPR	6.57689	-0.788175	0.266697	-2.95531	0.0031235
ITGB4	19.1928	0.586672	0.19855	2.95478	0.00312889
IMPDH1	17.2644	0.541642	0.18333	2.95446	0.00313214
AC109927.1	25.7183	0.602428	0.203953	2.95375	0.00313934
VWA2	51.2426	-0.581485	0.197024	-2.95134	0.00316403
CSRNP1	13.0118	0.877523	0.297422	2.95043	0.00317329
CD109	27.7837	0.855658	0.290326	2.94723	0.0032063
CC2D2B	33.0805	0.873678	0.296574	2.9459	0.00322012
SEC22A	27.363	-0.458485	0.155648	-2.94566	0.00322271
SRGAP2B	81.8065	-0.409551	0.139144	-2.94336	0.00324676
MANBA	19.1546	-0.634534	0.215588	-2.94327	0.00324769
TTC7A	99.7296	0.519747	0.176666	2.94198	0.00326121
LINC01644	12.8099	-1.09571	0.372513	-2.9414	0.00326731
VPS8	59.5766	-0.331587	0.11276	-2.94065	0.00327524
UTP11	4.9591	-0.779775	0.265287	-2.93936	0.0032889
KLHL28	9.02784	-0.633293	0.215577	-2.93766	0.00330695
APC	46.3455	-0.29965	0.102073	-2.93564	0.00332858
SLC38A2	46.0731	0.667035	0.227405	2.93325	0.00335434
SPDYE2	1.79949	1.75312	0.598777	2.92784	0.00341327
FBXL13	11.178	-0.765322	0.261421	-2.92754	0.00341655
HIBCH	56.7047	-0.34497	0.117891	-2.92617	0.00343161
TYSND1	1.8917	-1.39859	0.47811	-2.92525	0.00344184
ITGA2	72.4204	0.604307	0.206601	2.925	0.00344462
ANKRD46	7.28502	-0.786018	0.268772	-2.92448	0.00345032
ARMCX5-GPRASP2	21.9473	-0.517514	0.177028	-2.92334	0.00346299
ZNF521	91.5756	-0.471172	0.161179	-2.92328	0.00346367
EZH1	18.8648	-0.400703	0.13712	-2.92227	0.00347491
ZCWPW2	8.68174	-0.955438	0.327129	-2.92068	0.00349273
CYP20A1	36.2825	-0.400019	0.137004	-2.91977	0.00350294
CHPT1	28.7468	0.628728	0.215337	2.91974	0.00350322
CDKN1C	2.81355	1.43456	0.491344	2.91967	0.00350397
AL157871.4	5.96292	1.32982	0.45567	2.91839	0.00351846
EPB41L4A	396.431	0.285707	0.0979233	2.91766	0.00352671
YBX1	23.4584	0.438113	0.150287	2.91518	0.00355483
OPHN1	57.8321	-0.362188	0.124323	-2.91327	0.00357665
OSBPL5	31.7627	0.370302	0.127239	2.91029	0.00361099
RPS6KA2	473.587	0.52563	0.180646	2.90972	0.00361749
PTPN4	47.7699	-0.38422	0.132109	-2.90836	0.00363335
LRRC17	5.52717	-1.23431	0.424519	-2.90755	0.00364268
ATF6	78.5576	0.307314	0.105708	2.90719	0.00364686
SAMD9L	25.8639	-0.706918	0.243178	-2.907	0.00364912
STPG2	24.1535	-0.490181	0.168637	-2.90672	0.00365236
PRKD1	83.8333	-0.45619	0.157001	-2.90564	0.00366499
ARID3A	10.2122	-0.624273	0.215113	-2.90208	0.00370699
HIC1	4.74808	0.994075	0.342651	2.90113	0.00371819
NQO1	5.09177	0.884513	0.305323	2.89698	0.00376779
LY6E-DT	8.10271	-0.65998	0.227934	-2.89548	0.00378574
FOXC1	20.0082	-0.679989	0.235094	-2.89242	0.00382286
AK4	7.06599	0.954514	0.330266	2.89014	0.00385072
MATN3	25.5024	0.955703	0.330679	2.89012	0.00385093
C3orf35	8.76128	0.907322	0.314273	2.88705	0.0038887
POLE4	7.6768	-0.692419	0.239847	-2.88692	0.00389039
GBE1	78.7299	0.392586	0.135997	2.88672	0.00389285
USP8	34.9816	-0.359055	0.124384	-2.88665	0.00389364
ZFPM2-AS1	5.28658	0.990908	0.344004	2.88051	0.00397027
FNBP4	74.9003	0.272103	0.0945118	2.87904	0.00398885
SLC26A5	11.5005	-1.09797	0.381567	-2.87753	0.004008
AC087477.2	3.25143	-1.46854	0.510527	-2.87653	0.00402077
SIMC1	13.3883	-0.535179	0.186105	-2.87568	0.00403159
HSPG2	91.3596	0.740858	0.257826	2.87348	0.0040598
DRICH1	1.6724	-1.34453	0.46796	-2.87318	0.00406365
URGCP	27.3246	-0.37906	0.131936	-2.87307	0.00406508
CCN3	2.86917	-1.60195	0.55775	-2.87216	0.00407679
GALNT2	54.4296	0.336346	0.117134	2.87145	0.00408591
MEF2A	505.456	0.60205	0.209673	2.87138	0.00408682
NPEPPS	79.9793	0.341044	0.118845	2.86965	0.00410927
CEP97	5.76418	-0.832533	0.290349	-2.86736	0.00413915
CEP68	16.0233	-0.568514	0.198315	-2.86672	0.00414752
DENND2A	9.23742	-0.991229	0.345991	-2.8649	0.00417144
ARID5B	112.53	0.38328	0.133891	2.86262	0.00420158
DPY30	4.82384	-0.786536	0.275158	-2.85849	0.00425663
ST8SIA4	39.9253	-0.500008	0.174958	-2.85787	0.00426496
ZNF793	8.52879	-0.653308	0.228682	-2.85684	0.00427886
EPRS	21.4269	-0.461012	0.161394	-2.85643	0.00428428
LEPR	200.614	-0.443112	0.155229	-2.85457	0.00430951
PON2	219.78	0.676381	0.23733	2.84996	0.0043725
MXD1	7.57571	0.997287	0.349969	2.84964	0.00437683
FGD6	124.953	-0.506402	0.177709	-2.84961	0.00437726
TENT4B	19.3614	-0.524997	0.184458	-2.84616	0.00442496
CTTNBP2	60.9153	-0.937744	0.329506	-2.84591	0.00442845
AC009093.2	10.0867	-0.648691	0.228	-2.84513	0.00443929
ADAM17	50.8528	0.464991	0.163505	2.84389	0.00445669
MAGI2	249.983	-0.336262	0.118332	-2.84168	0.0044877
CCDC40	4.34173	-1.13768	0.40039	-2.84142	0.00449125
NEK1	61.5543	-0.358722	0.126249	-2.84139	0.00449177
FCGRT	5.84632	-0.808384	0.284567	-2.84075	0.00450081
TRERF1	31.8192	-0.881215	0.310251	-2.84033	0.00450668
MINDY1	12.0599	-0.596925	0.210254	-2.83906	0.00452462
AL133268.4	12.6644	0.954563	0.336253	2.83882	0.00452809
TM4SF1	51.446	0.701049	0.246986	2.83841	0.00453387
S100A10	20.138	0.681099	0.240019	2.83768	0.00454421
HOOK2	8.93916	-0.629426	0.221812	-2.83765	0.00454464
FAM184A	8.6063	-0.836846	0.294978	-2.83698	0.00455423
ADAMTSL4	5.40041	1.18313	0.417162	2.83615	0.00456605
NCOA1	564.59	-0.375262	0.132389	-2.83455	0.00458902
ADAMTS6	245.449	0.853747	0.301294	2.8336	0.00460268
ANXA6	6.78144	-0.8535	0.301253	-2.83317	0.0046089
C5orf56	40.2755	-0.399056	0.140901	-2.83218	0.00462314
NT5DC1	52.8622	-0.446841	0.157799	-2.8317	0.00463006
DUT	10.1674	-0.660641	0.233369	-2.83089	0.00464192
AFF3	1526	0.75185	0.265693	2.82976	0.00465823
AC233296.1	43.6697	-0.847725	0.299701	-2.82857	0.00467567
CACNA1C	401.716	0.468707	0.165709	2.8285	0.00467672
CARD19	3.85866	1.00292	0.354657	2.82786	0.00468609
ZNF528-AS1	5.93706	-0.834655	0.295239	-2.82705	0.00469797
AC021086.1	1.14185	-1.88463	0.666997	-2.82554	0.00472008
TSC22D3	31.3032	0.552159	0.19549	2.82449	0.00473558
CLN3	4.54546	-0.997803	0.353329	-2.824	0.00474277
LRCH1	250.713	0.305497	0.108258	2.82195	0.00477332
SPOCK2	41.7571	-0.462091	0.163793	-2.82119	0.00478456
NOL4	8.48955	-1.06639	0.378001	-2.82114	0.00478531
DOP1A	51.7977	-0.327874	0.116273	-2.81987	0.00480432
PALM2-AKAP2	285.781	0.56782	0.201382	2.81962	0.00480801
XRCC5	80.3051	-0.229901	0.0815543	-2.81899	0.00481743
ECE1	100.416	0.349066	0.123835	2.81879	0.00482047
AKAP8	18.3449	0.732556	0.260003	2.81749	0.00484006
ATP8B2	16.1539	0.490368	0.174055	2.81731	0.00484276
LINC02615	12.312	-0.747667	0.265457	-2.81652	0.00485464
TBCK	115.046	-0.27797	0.0986937	-2.8165	0.00485508
ADAMTS1	53.3707	1.31028	0.46526	2.81623	0.00485909
SEC11A	19.4797	-0.445217	0.15811	-2.81587	0.00486456
RAP1B	176.758	0.226945	0.0806088	2.81539	0.00487182
WWC2	213.458	0.315218	0.111985	2.81482	0.00488039
L3MBTL3	11.894	-0.540749	0.192217	-2.81323	0.00490472
ELL	24.0755	0.505527	0.179708	2.81305	0.00490735
PLCL2	10.831	-1.01962	0.362762	-2.81072	0.00494314
TMEM232	15.598	-0.877784	0.312589	-2.80811	0.00498334
STX17	28.2601	-0.362004	0.129007	-2.80607	0.00501495
AP1S2	25.5849	-0.603816	0.215388	-2.80339	0.00505682
SAMD13	5.40369	-0.917345	0.3273	-2.80277	0.00506663
AC097634.3	4.19245	-0.920529	0.32847	-2.80248	0.00507119
ARPP19	16.836	0.455233	0.162487	2.80165	0.00508422
RBM41	23.9634	-0.512921	0.183265	-2.79879	0.00512951
UBE2J1	35.877	0.458539	0.163965	2.79657	0.00516483
CDC37	41.4829	0.638082	0.228198	2.79617	0.00517118
RNF115	144.294	0.269466	0.0963942	2.79545	0.00518271
EPB41L2	49.6272	-0.378867	0.135612	-2.79376	0.00520999
TBC1D1	110.283	0.465709	0.166719	2.79338	0.00521608
NCAPG2	8.61634	0.728715	0.26103	2.79169	0.00524337
LINC01829	7.47208	1.14334	0.409644	2.79106	0.0052535
HIST1H2AC	24.9123	-0.81703	0.293066	-2.78787	0.00530561
PARP4	77.7278	0.399649	0.143419	2.78658	0.0053268
AC008050.1	20.941	-0.881134	0.316374	-2.78511	0.005351
TBCCD1	5.30836	-0.864024	0.310256	-2.78487	0.00535492
ELP4	79.8065	-0.351338	0.12617	-2.78465	0.00535861
HMCN1	21.6897	-0.829523	0.298042	-2.78324	0.00538193
KCNMB2-AS1	21.7406	-0.72103	0.259082	-2.78301	0.00538564
MPC1	8.88245	-0.581813	0.209087	-2.78264	0.00539191
FMO5	3.83067	-0.940576	0.338121	-2.78177	0.00540629
FTCDNL1	4.1541	-0.967396	0.34777	-2.78171	0.00540728
ZNF618	15.2061	-0.555009	0.199583	-2.78084	0.00542186
NAGK	4.49312	-0.938847	0.337652	-2.78052	0.00542717
DCLK1	80.579	0.840912	0.302626	2.77871	0.00545745
METTL16	19.3245	-0.421168	0.151572	-2.77866	0.00545837
SH3GL1	50.3632	0.705707	0.253989	2.77849	0.00546117
ATRN	38.91	-0.35379	0.127354	-2.77802	0.00546918
ZNF503	3.61168	-1.11958	0.403173	-2.77692	0.00548772
FOSL1	5.17247	1.66523	0.599964	2.77556	0.00551068
LRRC8D	41.1613	-0.380806	0.137212	-2.77532	0.00551476
ALDH9A1	4.52425	-0.778596	0.280559	-2.77515	0.00551757
AC079380.1	20.7222	-0.583722	0.210615	-2.77152	0.00557961
FEZ2	62.1277	0.362061	0.130652	2.77118	0.0055853
PTK2	274.862	0.214963	0.0775716	2.77115	0.00558581
STK33	29.2969	-0.766372	0.276599	-2.7707	0.00559362
AAK1	253.234	-0.20273	0.0731739	-2.77053	0.0055966
ALCAM	68.8437	0.659246	0.237981	2.77016	0.00560283
AC022893.1	6.31396	-0.93428	0.337311	-2.76978	0.00560933
RLF	48.5628	0.301221	0.108753	2.76977	0.00560956
RC3H1	65.0012	-0.250549	0.0904656	-2.76955	0.00561341
AL161734.2	39.8785	-0.739817	0.267172	-2.76907	0.00562167
ABHD12	17.0363	-0.455988	0.16471	-2.76844	0.0056326
ERICH1	58.6497	-0.36763	0.132794	-2.76842	0.00563297
PRICKLE2	381.402	-0.542337	0.195903	-2.7684	0.00563329
ZNF827	8.16594	-0.767057	0.277122	-2.76794	0.00564123
KREMEN1	14.6507	-0.532877	0.192599	-2.76677	0.00566143
SEM1	30.3184	-0.467175	0.168977	-2.76473	0.00569707
ANO6	96.9635	0.394095	0.142622	2.76321	0.00572351
HLX	2.21058	-1.39898	0.506348	-2.76288	0.00572942
IKZF2	9.94811	-0.790378	0.286077	-2.76282	0.0057305
ABLIM3	57.2365	-0.602903	0.218415	-2.76036	0.0057738
DHX15	58.4987	0.273193	0.0989984	2.75957	0.0057878
MAPK3	7.3777	-0.746246	0.270523	-2.75853	0.00580627
DUS1L	5.61003	0.902586	0.327305	2.75763	0.00582214
UTRN	521.041	-0.328993	0.11931	-2.75746	0.0058252
DUSP6	13.866	0.934801	0.339081	2.75687	0.00583583
SNRPA1	14.6799	0.493648	0.179241	2.75411	0.00588526
AL133346.1	20.0498	-0.924805	0.33588	-2.75338	0.00589839
NBN	9.89202	-0.64567	0.234726	-2.75074	0.00594613
SWT1	16.2601	-0.545095	0.198261	-2.74938	0.00597086
ZNF333	9.79793	-0.575956	0.209642	-2.74734	0.00600812
UBE4A	24.8754	-0.35359	0.128739	-2.74657	0.00602225
SPAAR	46.4278	0.590945	0.215172	2.74638	0.0060257
AC113414.1	4.51348	-1.18871	0.432886	-2.74601	0.00603241
RGS6	63.4257	-1.10275	0.401745	-2.7449	0.00605299
ZNF592	15.8386	-0.494331	0.180127	-2.74435	0.0060631
ERLIN1	7.68411	-0.640667	0.23364	-2.74211	0.00610457
SLC33A1	11.6295	-0.573158	0.209198	-2.73979	0.00614782
CYP7B1	16.9566	-0.887389	0.324066	-2.7383	0.00617583
HES1	26.9871	1.1276	0.412047	2.73658	0.00620808
FAM120C	12.602	-0.486825	0.177982	-2.73526	0.00623316
METTL25	21.6752	-0.443229	0.162049	-2.73515	0.00623517
ZNF585B	13.629	-0.523511	0.191485	-2.73396	0.00625785
RGMB	3.93756	-1.0032	0.367124	-2.73259	0.00628384
ANKDD1A	13.9563	0.867916	0.317769	2.73128	0.00630884
SRGAP2C	78.9982	-0.458437	0.167872	-2.73087	0.00631664
CTNNA1	175.755	0.253588	0.0928617	2.73082	0.00631777
C17orf75	2.72934	-1.07117	0.392258	-2.73078	0.00631846
GADD45B	39.7261	0.84792	0.31057	2.73021	0.00632941
ANTXR2	7.46282	-0.810081	0.296747	-2.72987	0.00633598
NRF1	58.8595	-0.266292	0.0975675	-2.72931	0.00634678
EBF1	236.609	-0.477206	0.174914	-2.72823	0.00636758
UGP2	53.2136	0.548642	0.201134	2.72775	0.00637686
MTA3	41.2832	-0.330217	0.121196	-2.72465	0.00643699
TOR1AIP1	15.1925	-0.498989	0.183161	-2.72432	0.00644345
RALGPS1	17.5856	-0.611424	0.224646	-2.72173	0.0064942
CDKN1A	19.9374	0.722676	0.265563	2.7213	0.00650252
AC005534.1	2.54865	1.04346	0.383485	2.721	0.0065085
HCP5	11.1122	-0.744905	0.273842	-2.7202	0.00652427
PLCL1	27.584	-0.518145	0.19053	-2.71949	0.00653818
EFEMP1	26.5686	1.15427	0.424465	2.71936	0.00654089
PTPRB	400.428	-0.318483	0.117145	-2.71869	0.00655403
ZNF133	14.3255	-0.541227	0.199177	-2.71732	0.00658125
BIRC3	8.1691	0.735623	0.270778	2.71671	0.00659351
ZFP36L1	44.3602	-0.622164	0.229065	-2.7161	0.00660556
GAB3	19.1697	-0.664321	0.244666	-2.71522	0.00662322
NCOA7	84.5808	-0.411507	0.151682	-2.71295	0.00666871
FAAH2	10.5005	-0.733015	0.2703	-2.71185	0.00669087
HERPUD2	26.7627	-0.346882	0.12792	-2.7117	0.00669384
LRRC37B	12.8693	-0.496601	0.183133	-2.71169	0.00669404
ZNF771	1.31648	-2.04299	0.754152	-2.70899	0.00674876
SUCLG2-AS1	25.1441	-0.721639	0.266608	-2.70674	0.00679467
COMMD7	9.9457	-0.683324	0.252479	-2.70646	0.00680048
ARSB	88.7982	0.651408	0.240742	2.70584	0.00681329
ABCC3	2.55498	2.60181	0.961966	2.70468	0.00683703
BICD1	120.374	-0.322224	0.119171	-2.70387	0.00685364
MT1X	13.2418	1.00939	0.37337	2.70346	0.00686221
SCAI	42.4128	-0.313886	0.116185	-2.70161	0.00690051
EEPD1	28.133	-0.755836	0.279862	-2.70074	0.00691847
NKTR	346.36	0.399842	0.148056	2.70062	0.006921
SLC35G1	4.70615	-0.846115	0.313356	-2.70017	0.00693035
ADAM10	138.579	-0.255835	0.0948503	-2.69725	0.00699147
MYLIP	1.82701	-1.31787	0.488713	-2.69661	0.00700501
USP3	95.8057	0.273091	0.10132	2.69532	0.00703203
IFNAR2	227.238	-0.230689	0.0856434	-2.6936	0.0070686
CDC45	5.31515	0.757315	0.281654	2.68882	0.00717057
FANCI	13.6487	0.728903	0.271087	2.68882	0.00717059
PCDHGA7	1.72373	-1.31034	0.487521	-2.68776	0.00719332
DTWD2	16.317	-0.616097	0.229245	-2.68751	0.00719875
PCDH11X	30.1865	1.11955	0.416645	2.68707	0.00720815
MT1E	21.86	0.818028	0.304447	2.68693	0.00721124
C2CD5	44.5985	-0.469288	0.174668	-2.68674	0.00721539
AASS	27.5215	-0.602559	0.224289	-2.68653	0.00721994
FEM1C	14.8714	0.778321	0.29016	2.68238	0.00731002
WLS	43.8639	-0.366086	0.136605	-2.6799	0.00736451
KLF9	87.1197	0.604136	0.225598	2.67793	0.00740795
RBM44	1.68945	1.32044	0.493429	2.67606	0.00744939
TMEM87B	120.131	0.41614	0.155554	2.67522	0.00746803
TMLHE	23.1074	-0.441151	0.164922	-2.6749	0.00747506
CRTC3	68.4863	0.321236	0.120107	2.67459	0.00748208
DSE	13.5515	-0.673157	0.251776	-2.67364	0.00750333
MBOAT2	53.3433	-0.469632	0.175699	-2.67294	0.00751889
TMBIM6	24.5457	-0.366291	0.137106	-2.67159	0.00754939
MDFIC	26.1542	-0.694215	0.259947	-2.6706	0.00757159
ZSCAN16-AS1	6.05505	-0.801936	0.300428	-2.66931	0.00760065
JADE1	11.882	-0.518206	0.19417	-2.66882	0.00761185
SLC44A1	36.1834	-0.398685	0.149543	-2.66603	0.00767539
TPT1-AS1	49.4151	-0.303445	0.113823	-2.66594	0.00767727
APOO	5.93155	-0.755174	0.283278	-2.66584	0.00767953
TIMM22	1.52095	-1.39118	0.522234	-2.6639	0.00772401
SLC40A1	4.89529	-1.00907	0.379046	-2.66213	0.00776484
AC010976.2	3.66209	1.1677	0.438767	2.66133	0.00778318
PROS1	19.4738	-0.528226	0.198546	-2.66046	0.0078033
CDS1	3.31166	-1.20973	0.45487	-2.65951	0.0078255
ZNF544	29.1873	-0.406504	0.152903	-2.65859	0.00784695
DCUN1D1	23.2812	-0.368587	0.138787	-2.65578	0.00791245
SLC16A6	57.5694	1.01451	0.382276	2.65386	0.00795768
UBE2E2	158.908	0.381855	0.143955	2.6526	0.00798737
AL162253.2	12.0339	-0.538358	0.202995	-2.65208	0.00799977
CCN2	24.6015	0.965872	0.364373	2.65078	0.00803061
DDIT4	11.9104	0.830974	0.313533	2.65035	0.00804077
PSMA6	60.4321	0.470107	0.177389	2.65014	0.00804581
MARVELD2	9.5061	-0.587406	0.221822	-2.6481	0.00809467
UNC13B	224.195	0.315615	0.119186	2.64808	0.0080951
MTMR8	8.21043	-0.752423	0.284177	-2.64773	0.00810352
MTERF3	4.19742	-1.07338	0.405443	-2.64742	0.00811076
LYPLAL1	38.0636	-0.388742	0.146998	-2.64453	0.00818035
TMEM154	13.4718	-0.902246	0.341226	-2.64413	0.00819011
RAD51C	6.00971	-0.80107	0.30345	-2.63988	0.00829364
PXN	100.079	0.386539	0.146503	2.63843	0.00832902
TAB2	49.3818	-0.287719	0.109081	-2.63766	0.00834811
CCNG2	9.76518	-0.691555	0.262229	-2.63722	0.00835886
CCDC171	15.1782	-0.783093	0.296966	-2.63698	0.00836475
AL117381.1	7.51095	0.870549	0.330325	2.63543	0.00840304
GABPB2	12.6404	-0.611875	0.232215	-2.63495	0.00841505
PPM1L	22.3639	-0.570417	0.216568	-2.63389	0.00844121
SYNJ1	36.2424	-0.349878	0.132854	-2.63356	0.00844958
KCTD9	17.2423	0.412051	0.156469	2.63343	0.00845267
APBB2	365.66	-0.338363	0.128664	-2.62983	0.00854285
CAMK2N1	4.93527	0.86166	0.327673	2.62963	0.00854778
LAMA2	54.3592	-0.762687	0.290413	-2.62622	0.00863394
LIPE	3.567	-1.0525	0.400905	-2.62531	0.00865696
FRS2	41.6686	-0.331207	0.126181	-2.62485	0.00866868
PODXL	302.905	0.404054	0.153944	2.62468	0.00867309
HSD17B12	21.9985	0.460516	0.175499	2.62403	0.00868963
WDPCP	72.3829	-0.315874	0.120381	-2.62396	0.00869141
AC107021.1	1.71328	1.78438	0.680501	2.62215	0.0087376
RAB1A	108.837	0.310482	0.118438	2.62147	0.00875525
PIGN	39.0846	-0.385939	0.147249	-2.621	0.0087673
SCLY	13.4417	-0.534265	0.203911	-2.62009	0.00879058
PACRG	15.5591	-0.695897	0.265643	-2.61967	0.00880149
ZNF112	3.1425	-0.946018	0.36114	-2.61953	0.00880503
FAM111A-DT	1.03253	-2.1162	0.80829	-2.61812	0.00884147
MPHOSPH8	44.5462	-0.350847	0.134051	-2.61726	0.0088639
CERT1	63.6698	-0.296546	0.113329	-2.61669	0.00887861
PARP1	11.3554	-0.650506	0.248664	-2.61601	0.00889645
LINC01060	7.02923	2.48877	0.951815	2.61476	0.00892904
BST2	17.156	-0.621269	0.237613	-2.61463	0.00893253
PICALM	579.289	0.382495	0.146315	2.61419	0.00894392
SH3RF2	31.0351	-0.730621	0.279571	-2.61336	0.00896559
WWP1	125.866	-0.368407	0.140979	-2.6132	0.00896984
REPS1	43.735	-0.289625	0.110875	-2.61216	0.0089971
ZFAS1	16.7598	0.575448	0.220408	2.61082	0.00903242
MYH9	267.826	0.508759	0.194902	2.61034	0.00904525
CYP4F12	3.27176	-1.56347	0.59929	-2.60887	0.00908412
SPART	27.6269	-0.330682	0.12676	-2.60873	0.00908781
APOBEC3F	2.26405	-1.10572	0.424311	-2.60593	0.00916253
LZIC	4.97631	-0.759879	0.291689	-2.6051	0.00918484
ETFA	52.4381	0.369149	0.141864	2.60213	0.00926478
NTRK3	20.2209	-0.88382	0.339667	-2.60202	0.0092677
MTM1	66.1107	-0.397876	0.153015	-2.60025	0.00931563
SEPTIN4-AS1	2.4709	-1.49161	0.573667	-2.60013	0.0093189
PCNX4	33.4106	-0.371717	0.14301	-2.59924	0.00934313
PTPN14	198.365	0.311864	0.119988	2.59913	0.00934598
AGO3	67.9866	-0.254761	0.0980379	-2.5986	0.00936058
IPO7	40.3212	0.379195	0.146039	2.59653	0.00941701
AKAP7	21.2548	-0.446337	0.171914	-2.59627	0.0094241
CALHM2	1.70592	-1.15108	0.443751	-2.59397	0.00948748
ADD3	15.3715	-0.652068	0.251379	-2.59396	0.00948769
HECTD4	86.0044	0.20699	0.0798212	2.59318	0.00950944
MAN1A1	112.391	-0.341508	0.131724	-2.59261	0.00952518
EDRF1	17.2235	-0.414352	0.159932	-2.5908	0.00957529
CARF	14.983	-0.550369	0.212492	-2.59007	0.00959569
LRRC29	3.17305	-0.939522	0.362905	-2.58889	0.00962858
EMCN	141.303	-0.568645	0.219685	-2.58846	0.00964057
FBXO25	18.7123	-0.448606	0.173357	-2.58775	0.00966048
ZNF564	12.2584	-0.547741	0.211743	-2.58681	0.00968677
RHOQ	21.2163	0.672978	0.260257	2.58582	0.00971489
SEL1L3	11.8882	0.697895	0.2701	2.58384	0.00977085
FAHD2A	4.4873	-0.742801	0.287553	-2.58318	0.00978954
TLNRD1	5.85811	0.785386	0.304152	2.58222	0.00981682
PARP8	13.3575	-0.774137	0.299799	-2.58219	0.00981756
RMDN2	9.72764	-0.631546	0.244632	-2.58162	0.00983384
TMEM9	2.38953	-1.04095	0.403423	-2.58028	0.00987192
DNAJB1	12.7114	-0.883209	0.342315	-2.58011	0.00987702
HACD2	19.7507	-0.438441	0.169936	-2.58003	0.00987922
PEX2	6.13784	-0.676949	0.262539	-2.57847	0.00992395
KLHDC10	34.497	-0.470742	0.182607	-2.5779	0.00994021
TATDN1	12.9825	-0.470037	0.182362	-2.5775	0.00995177
CTTN	42.6408	0.332352	0.12896	2.57717	0.00996141
ICE2	28.9757	-0.374025	0.145156	-2.57671	0.00997446
AC068286.2	4.02029	0.814386	0.3161	2.57635	0.0099849
GNG5	14.5311	0.45175	0.17535	2.57627	0.00998725
JAK1	162.526	0.305335	0.118546	2.57567	0.0100047
ZBTB16	586.01	0.540207	0.209759	2.57537	0.0100132
CHST7	4.95477	-0.869385	0.337616	-2.57507	0.0100221
ZBTB2	5.40843	0.927516	0.360333	2.57405	0.0100515
RAB6A	84.0146	0.213341	0.0828997	2.57348	0.0100681
COL28A1	1.83521	-1.46399	0.568999	-2.57293	0.0100842
SLCO2B1	285.843	-0.370709	0.144123	-2.57217	0.0101064
LINC00476	10.3529	-0.829985	0.322776	-2.5714	0.0101288
PPP2R5C	121.27	0.323659	0.125902	2.57072	0.0101487
AIG1	38.1989	-0.395445	0.153831	-2.57065	0.0101507
RIDA	1.91604	-1.19112	0.463729	-2.56857	0.0102118
DISP1	30.7436	-0.469572	0.182819	-2.56851	0.0102138
AC002070.1	56.3459	-0.411607	0.160291	-2.56787	0.0102326
AC073332.1	7.13825	-0.624289	0.243129	-2.56773	0.0102368
AFAP1	36.9391	0.339837	0.132386	2.56702	0.0102577
CYP39A1	7.47659	-0.95325	0.371347	-2.56701	0.010258
AGTPBP1	91.8416	0.381571	0.148678	2.56643	0.010275
TMEM91	11.9597	-0.552813	0.215486	-2.56542	0.0103051
ENO1	19.2119	0.49919	0.194609	2.56509	0.0103149
EPHA1-AS1	3.11087	1.25192	0.488124	2.56476	0.0103247
AP002495.1	13.5754	-0.494584	0.193049	-2.56196	0.0104084
ALDH3A2	6.51611	-0.777209	0.303407	-2.5616	0.0104191
TNFRSF19	17.5884	-1.1635	0.454244	-2.56139	0.0104254
TRANK1	15.0897	-0.538631	0.210305	-2.56119	0.0104315
NNT	28.4093	-0.332362	0.129802	-2.56054	0.0104511
SPEN	73.8018	0.305783	0.11943	2.56035	0.0104566
HIF1A	89.29	0.444982	0.173806	2.56022	0.0104605
LANCL2	9.24251	-0.600348	0.234509	-2.56003	0.0104664
PIP5K1B	29.4941	-0.673859	0.263257	-2.5597	0.0104764
RCAN1	28.5444	0.512729	0.200361	2.55903	0.0104965
CELF6	3.75914	-0.853595	0.333659	-2.55829	0.0105189
SLCO2A1	60.5207	0.727292	0.284401	2.55727	0.0105496
METTL21A	7.07246	-0.675089	0.264083	-2.55635	0.0105777
SLC35F5	37.0557	-0.301205	0.117846	-2.55592	0.0105909
AK9	18.6813	-0.422875	0.165553	-2.55432	0.0106397
ITPKC	51.9858	0.922819	0.361352	2.5538	0.0106555
ABHD3	21.0828	-0.654024	0.256203	-2.55276	0.0106872
LINC01099	3.82471	-1.81812	0.712265	-2.55259	0.0106926
TACC3	4.88768	-0.846359	0.331684	-2.55171	0.0107197
AGGF1	11.7847	-0.528287	0.207033	-2.5517	0.0107199
AC015631.1	11.0328	-0.800554	0.313739	-2.55166	0.0107211
OBSCN	38.8889	0.464026	0.181857	2.5516	0.010723
FAM168A	51.5694	-0.398336	0.156133	-2.55126	0.0107334
AL390198.1	11.048	-0.55067	0.215876	-2.55086	0.0107458
SLC2A1-AS1	32.4252	0.454907	0.17837	2.55036	0.0107613
AC017101.1	7.15073	1.03702	0.406686	2.54992	0.0107749
AP003778.1	2.12975	-1.52606	0.598499	-2.54981	0.0107781
VWA8	57.5341	-0.433932	0.17025	-2.54879	0.0108097
SORBS3	14.5708	0.566728	0.222579	2.54619	0.0108905
SPATA6	18.976	-0.480404	0.188681	-2.54612	0.0108927
EPHX1	11.9524	-0.67336	0.264491	-2.54587	0.0109005
ARPC1A	11.5284	-0.431156	0.169453	-2.5444	0.0109464
CACHD1	81.4989	-0.558088	0.219428	-2.54338	0.0109786
ZNF398	12.7471	-0.561518	0.220849	-2.54254	0.011005
CNNM1	2.28615	-1.06773	0.42022	-2.54089	0.011057
MAPK8	77.6513	-0.300918	0.118466	-2.54012	0.0110814
PRSS12	17.4886	-0.83546	0.328914	-2.54006	0.0110834
MAOB	3.27387	-1.68256	0.662582	-2.53939	0.0111045
ADAMTSL2	4.80682	-0.963072	0.379373	-2.53859	0.0111301
ANAPC16	31.5147	-0.405648	0.159825	-2.53807	0.0111465
TANGO6	28.1	-0.347903	0.137124	-2.53713	0.0111764
SPIN1	45.3876	-0.303085	0.119533	-2.53557	0.0112265
MSH2	17.0928	-0.496084	0.195655	-2.5355	0.0112287
RAB28	40.181	-0.338654	0.133649	-2.53391	0.0112799
FGFR1	47.8548	0.631417	0.249382	2.53192	0.0113439
COPG2	9.77854	-0.658334	0.260064	-2.53143	0.0113599
SH3PXD2B	5.41015	0.91797	0.363082	2.52827	0.0114625
GPI	32.651	0.381622	0.151075	2.52605	0.0115355
GABARAPL2	11.3633	0.546614	0.216611	2.52348	0.01162
AC017071.1	1.14767	-1.6822	0.666729	-2.52306	0.0116337
USP34	310.592	0.277715	0.110173	2.52072	0.0117116
SRARP	28.0901	0.535621	0.212532	2.5202	0.011729
NOS1	6.17435	1.27101	0.504523	2.51924	0.0117609
PUS10	27.802	-0.455696	0.180895	-2.51912	0.011765
FOXN3	282.153	-0.332476	0.132135	-2.51619	0.0118631
TSC22D1	202.254	-0.319368	0.126972	-2.51526	0.0118944
SUCLG2	90.0129	-0.291063	0.115742	-2.51475	0.0119115
TOGARAM1	26.0147	-0.359979	0.143148	-2.51473	0.0119123
LIPE-AS1	23.1139	-0.509559	0.202649	-2.51449	0.0119205
RGN	1.51165	-1.62878	0.647848	-2.51414	0.0119322
KPNA2	4.68734	0.958156	0.381115	2.51408	0.0119342
CHD9	137.8	-0.271534	0.108037	-2.51334	0.0119596
INPP5A	92.3519	0.426954	0.169972	2.5119	0.0120082
MAGI2-AS3	18.4305	-0.441685	0.175868	-2.51146	0.0120234
CCDC61	3.22404	-0.913578	0.36383	-2.511	0.0120388
EIF2B3	19.697	-0.580424	0.231274	-2.50968	0.012084
AC019186.1	14.9519	-0.531675	0.211911	-2.50895	0.012109
MED25	5.52222	-0.627769	0.250223	-2.50884	0.012113
RTCA	12.2669	-0.444211	0.177106	-2.50817	0.0121359
SLC8A1	14.5889	0.795673	0.317304	2.5076	0.0121554
ARNT2	168.558	-0.494308	0.197265	-2.50581	0.0122173
LMO2	49.8668	-0.367957	0.146855	-2.50558	0.0122252
FYN	169.857	0.28975	0.115695	2.50443	0.0122649
RBFOX2	296.908	-0.227837	0.0909809	-2.50423	0.0122719
GABRA1	2.22847	1.12303	0.448488	2.50404	0.0122784
AC016705.2	8.82376	-0.749436	0.299422	-2.50294	0.0123167
LINC01004	37.2754	-0.420014	0.167904	-2.5015	0.0123667
BMT2	33.1211	-0.572761	0.229024	-2.50088	0.0123885
ZNF33B	26.5694	-0.496682	0.198872	-2.49749	0.0125075
AF165147.1	45.359	0.58019	0.232342	2.49714	0.0125201
AP000459.2	2.04736	-1.52178	0.609427	-2.49707	0.0125224
ANAPC10	43.8629	-0.394172	0.157943	-2.49566	0.0125724
ST3GAL5	7.99286	-0.773281	0.309866	-2.49553	0.0125769
UBA6-AS1	41.0583	-0.568363	0.227759	-2.49545	0.0125797
UIMC1	52.3493	-0.264235	0.10596	-2.49373	0.012641
XAF1	197.808	-0.618961	0.248228	-2.49352	0.0126485
COTL1	3.08266	1.35166	0.542551	2.4913	0.0127277
NUAK1	188.461	0.472129	0.189688	2.48898	0.012811
STX12	129.685	0.421578	0.169399	2.48867	0.0128221
TM6SF1	29.7044	0.392956	0.157945	2.48792	0.0128492
CFAP70	6.33274	-0.795194	0.319647	-2.48773	0.0128563
LINC00342	29.4316	-0.507139	0.203863	-2.48765	0.0128589
C8orf37-AS1	10.2205	-0.8375	0.336763	-2.48691	0.0128858
RIOK2	3.94979	-0.809298	0.325471	-2.48654	0.0128991
STIM2	70.2458	-0.376397	0.151432	-2.48559	0.0129338
RUNX1T1	225.977	-0.436518	0.175621	-2.48557	0.0129345
NBDY	56.3797	-0.460525	0.185289	-2.48544	0.0129392
CHIC2	82.7515	0.432301	0.173961	2.48505	0.0129535
GPR161	4.18039	0.931947	0.375026	2.48502	0.0129544
ZNF181	2.78086	-1.12854	0.454149	-2.48495	0.0129569
LCLAT1	24.7779	-0.379659	0.152793	-2.48479	0.0129628
MN1	12.3821	0.930794	0.374784	2.48355	0.0130081
ASH2L	13.0597	-0.467502	0.188379	-2.4817	0.0130756
SMOC1	4.95668	1.23276	0.497652	2.47716	0.0132434
MYCBPAP	8.59682	0.863515	0.348828	2.47547	0.0133059
TIRAP	2.3957	-1.02116	0.412558	-2.4752	0.0133162
USP49	10.7452	-0.511049	0.206511	-2.47468	0.0133355
LSR	32.7141	-0.441129	0.178344	-2.47347	0.0133807
SUN1	86.1558	0.385503	0.155861	2.47338	0.0133843
ZNF208	9.73857	-0.953943	0.385704	-2.47325	0.0133889
SLC30A9	45.8476	-0.282667	0.114317	-2.47266	0.0134113
TRPM3	29.4876	-0.909936	0.368263	-2.47089	0.0134778
GTF2IRD2	4.01115	-1.07321	0.43444	-2.47032	0.013499
ING3	7.21511	-0.611425	0.247526	-2.47015	0.0135057
ZNF226	5.53644	-0.722884	0.292719	-2.46955	0.0135282
SELENOS	10.8419	0.467754	0.189442	2.46912	0.0135446
SLC26A2	64.4322	0.633262	0.256588	2.46801	0.0135868
WARS	94.7779	0.779931	0.316106	2.46731	0.0136132
KPNA1	57.2388	0.300923	0.122014	2.4663	0.0136518
NEXMIF	1.89729	-1.24505	0.504934	-2.46577	0.0136717
RAPGEF3	28.5326	0.576818	0.233974	2.46531	0.0136896
LRRK2	31.7707	-0.466954	0.189425	-2.46511	0.013697
ABLIM1	580.558	0.380768	0.154502	2.46449	0.013721
RASSF8-AS1	12.9909	-0.620215	0.251743	-2.46369	0.0137516
CIITA	9.24289	-0.986804	0.400868	-2.46167	0.0138291
ARHGAP32	72.3291	-0.38264	0.155473	-2.46114	0.0138495
LDLRAP1	6.00092	-0.653268	0.265436	-2.46111	0.0138507
SLC35F6	2.21854	-1.10335	0.448361	-2.46085	0.0138607
MYO9B	67.9517	0.382547	0.15549	2.46026	0.0138836
CFAP54	7.44311	-0.572533	0.232746	-2.4599	0.0138975
FBXO31	26.8851	0.332393	0.135154	2.45937	0.0139181
BCAS2	7.27678	-1.00192	0.407558	-2.45835	0.0139576
SKP2	3.4006	-0.874764	0.355989	-2.45728	0.0139994
KCNQ1	13.5606	-0.487206	0.198315	-2.45672	0.0140211
AC073475.1	11.775	-0.618364	0.251712	-2.45663	0.0140246
OSBPL10	68.3623	-0.443626	0.180634	-2.45594	0.0140516
PNP	14.8529	1.216	0.49516	2.45577	0.0140582
NCOR2	92.9001	0.312469	0.127352	2.45359	0.014144
GREM2	3.12648	-1.42824	0.582363	-2.4525	0.0141868
SHC1	28.2175	0.505955	0.206319	2.4523	0.0141948
ABCA5	19.027	-0.538104	0.2196	-2.45039	0.0142703
RPA2	6.50595	-0.65372	0.266991	-2.44847	0.0143464
AL355512.1	3.62999	1.00721	0.411515	2.44757	0.0143822
MORF4L1	42.207	0.266108	0.10875	2.44696	0.0144068
KATNAL2	13.1989	-0.54413	0.222524	-2.44527	0.0144745
LINC02021	2.04807	-1.20162	0.491732	-2.44365	0.0145394
EFR3A	51.7488	-0.241381	0.0988149	-2.44276	0.0145753
SLC35E4	8.75613	0.868764	0.355803	2.4417	0.0146182
MAFK	12.39	0.759026	0.31089	2.44146	0.0146279
IMMP2L	299.727	-0.253071	0.103681	-2.44086	0.0146525
NAB1	17.4952	-0.388063	0.159021	-2.44033	0.0146737
MED14	30.2573	-0.304984	0.125024	-2.43941	0.0147111
RIOK3	26.0486	0.360008	0.147701	2.43741	0.0147928
ACAD11	29.1761	-0.353602	0.145084	-2.43722	0.0148006
IL4R	537.618	0.554105	0.227368	2.43704	0.0148079
ESF1	16.3787	-0.446357	0.183169	-2.43686	0.0148156
LIMS2	148.766	0.364966	0.149785	2.43659	0.0148264
TMSB15B-AS1	7.60739	-0.681238	0.2796	-2.43648	0.0148311
PSTK	1.58799	-1.35799	0.557357	-2.43647	0.0148313
ZNF441	3.64569	-0.908373	0.372975	-2.43548	0.0148721
TWIST1	10.6393	-0.659302	0.270719	-2.43537	0.0148765
PNPLA8	37.032	0.456283	0.18738	2.43506	0.0148892
ZNF585A	4.95174	-0.829936	0.340828	-2.43505	0.0148896
GCDH	3.23855	-0.946243	0.388655	-2.43466	0.0149056
SPATA18	2.43038	-1.61411	0.662983	-2.43461	0.0149077
UBE2V1	34.0122	0.409743	0.168345	2.43394	0.0149353
FOCAD	73.8703	-0.411751	0.169226	-2.43315	0.0149682
GLUL	23.2415	0.716566	0.294521	2.43299	0.0149748
VSIG10	12.7317	-0.517684	0.212891	-2.43168	0.0150289
ADAMTS9-AS1	3.60788	1.43266	0.589251	2.43133	0.0150434
FOXP1-IT1	5.98698	-0.790919	0.325339	-2.43106	0.0150546
ARMCX4	57.6609	-0.443931	0.182633	-2.43073	0.0150686
GIMAP6	4.60992	-0.739788	0.304414	-2.4302	0.0150903
INIP	4.7121	-0.99108	0.407941	-2.42947	0.015121
TMEM8B	8.20581	-0.627314	0.258482	-2.42691	0.015228
AC004943.2	2.06448	-1.5026	0.619536	-2.42536	0.0152932
GPATCH2L	36.6852	0.284478	0.117326	2.42468	0.015322
PVR	37.7254	0.538457	0.22211	2.42429	0.0153385
TDP1	9.38627	-0.534808	0.220626	-2.42405	0.0153484
ZNF786	3.7496	-1.15418	0.476144	-2.42401	0.0153501
ITGA5	71.1648	0.644826	0.266102	2.42323	0.0153832
NTPCR	7.67396	-0.557853	0.230404	-2.4212	0.0154696
HSPH1	38.7273	-0.70589	0.291678	-2.4201	0.0155162
MIPOL1	61.6882	-0.350541	0.144874	-2.41962	0.0155366
PACRGL	18.7906	-0.3722	0.153855	-2.41917	0.0155561
PRRC2C	219.585	0.230981	0.0954843	2.41905	0.0155611
KANK2	14.916	-0.668604	0.276465	-2.41841	0.0155885
CASD1	29.43	-0.390733	0.161568	-2.41838	0.0155897
FTH1	43.0318	0.575337	0.237916	2.41824	0.0155959
CCDC50	99.7458	0.280357	0.115941	2.4181	0.0156019
INMT	20.4312	-0.501465	0.207384	-2.41805	0.0156038
MORF4L2	23.599	0.396357	0.163933	2.41781	0.0156144
IMPA1	11.0877	-0.479247	0.198216	-2.41781	0.0156144
SLC39A10	317.531	-0.479937	0.198613	-2.41644	0.0156729
KLHL12	7.50211	-0.585032	0.242464	-2.41286	0.0158278
RAB30-DT	18.7281	-0.453088	0.187793	-2.4127	0.0158347
FAF1	177.546	-0.189016	0.0783492	-2.41248	0.0158443
PMS1	30.8907	-0.324995	0.134748	-2.41187	0.0158711
TAFA5	54.1926	0.668284	0.277097	2.41174	0.0158768
USP12	87.8967	0.312463	0.129594	2.41108	0.0159053
ZNF131	56.0933	-0.324904	0.134786	-2.41051	0.0159302
RSAD2	10.2278	-0.81044	0.336241	-2.4103	0.0159396
AC104596.1	10.6641	-0.768528	0.319051	-2.40879	0.0160053
LINC01578	65.2332	0.358989	0.149054	2.40844	0.0160207
MYL12A	12.5997	0.540501	0.224514	2.40743	0.0160654
AC110048.2	3.52351	-0.913468	0.379439	-2.40742	0.0160658
GPER1	3.11382	1.46497	0.608565	2.40725	0.016073
RBBP5	8.15255	-0.580146	0.241016	-2.40708	0.0160806
CASTOR3	15.5688	-0.473568	0.196745	-2.40702	0.0160833
THOC1	27.7563	-0.335304	0.13933	-2.40654	0.0161045
CDK5RAP1	10.5522	-0.491752	0.204429	-2.40549	0.0161506
SLC45A4	3.46489	1.61662	0.672153	2.40515	0.016166
BCL9L	5.13072	0.689464	0.286709	2.40475	0.0161837
SNX2	18.5996	-0.377332	0.156912	-2.40474	0.016184
TBC1D7	7.94799	-0.590305	0.245489	-2.40461	0.0161898
MOB3B	78.4965	-0.564305	0.234678	-2.40459	0.0161905
LRRC37A3	17.4204	-0.492691	0.204912	-2.4044	0.0161991
FBH1	29.6228	-0.339908	0.141406	-2.40377	0.0162271
NHLRC2	55.9793	-0.262185	0.109078	-2.40366	0.016232
ERCC6L2	45.7527	-0.30991	0.128963	-2.40309	0.016257
LINC02798	11.7446	-0.508721	0.211862	-2.40119	0.0163418
NAPEPLD	10.3217	-0.507345	0.21132	-2.40084	0.0163575
FOSL2	148.143	0.471832	0.196581	2.40019	0.0163865
PKN1	19.8274	-0.413153	0.17217	-2.39968	0.0164093
SBF2	288.64	0.196557	0.0819365	2.3989	0.0164444
PDK4	45.6144	1.14918	0.479325	2.3975	0.0165076
DIPK2B	162.083	-0.332711	0.138784	-2.39734	0.0165148
GLCCI1	48.2596	-0.372213	0.155302	-2.3967	0.0165434
IL1RL1	55.7138	1.66057	0.69287	2.39666	0.0165453
TBC1D8	96.8854	0.344873	0.143946	2.39585	0.0165817
ULK2	9.43438	-0.522797	0.218405	-2.39371	0.016679
STAT1	46.051	-0.46677	0.195018	-2.39348	0.0166896
LINC00649	4.55496	-1.1815	0.493809	-2.39262	0.0167284
PER1	55.9896	0.580186	0.242532	2.3922	0.0167477
LURAP1L	6.27553	-0.729512	0.305024	-2.39166	0.0167724
SUGCT	5.16044	-0.871004	0.364257	-2.39118	0.0167943
PYGL	6.54252	0.981529	0.410499	2.39107	0.0167995
AC007566.1	14.737	-0.39838	0.16668	-2.39009	0.0168443
NARF	36.3069	0.361058	0.151184	2.38819	0.0169314
AC114763.1	13.0551	-0.543527	0.227603	-2.38805	0.0169382
RAPGEF1	234.845	0.414759	0.173857	2.38563	0.0170498
PCSK1N	1.97076	1.05754	0.443347	2.38536	0.0170625
FAIM	1.90697	-1.27906	0.536425	-2.38441	0.0171065
NCOA2	126.67	-0.259889	0.10902	-2.38386	0.017132
LARP7	13.6725	-0.456829	0.191711	-2.38291	0.0171765
TCAF2	5.36296	0.950933	0.399068	2.38289	0.0171775
CCDC130	10.0535	-0.52595	0.220831	-2.38168	0.0172339
AC007608.3	2.56912	-1.22235	0.513292	-2.38139	0.0172475
TBC1D2	33.8696	0.39117	0.164326	2.38046	0.0172911
CDC34	5.74103	0.700923	0.294488	2.38014	0.017306
ZNF318	10.3285	-0.453263	0.190447	-2.37999	0.0173131
NDRG1	433.251	0.702121	0.295172	2.37868	0.0173746
DMGDH	18.8822	-0.507206	0.213234	-2.37864	0.0173768
NR2F2	12.2915	-0.614736	0.258444	-2.37861	0.0173783
ZNF669	1.77673	-1.43114	0.60181	-2.37806	0.0174038
ZNF280D	78.2116	-0.309442	0.130158	-2.37744	0.0174332
CEP162	17.1383	-0.425621	0.179062	-2.37695	0.0174567
DACH2	1.79182	-1.29077	0.543322	-2.37569	0.017516
MGAT4A	111.89	0.379518	0.159803	2.37491	0.0175534
TMTC3	12.3614	-0.469972	0.197939	-2.37433	0.0175808
PIK3C2A	289.225	0.288534	0.12153	2.37418	0.0175882
MCCC2	18.4088	-0.393481	0.165743	-2.37404	0.0175945
KIAA1217	60.2319	-0.612264	0.257922	-2.37383	0.0176045
MECOM	889.29	-0.346307	0.145905	-2.37351	0.0176201
ADHFE1	4.53335	-0.777865	0.327863	-2.37253	0.0176667
SLC36A4	17.7002	0.400173	0.168747	2.37143	0.0177192
POLG2	9.621	-0.49878	0.210357	-2.37111	0.0177347
PHF10	34.9736	0.494063	0.208541	2.36913	0.0178298
TANC1	308.499	0.215751	0.0910966	2.36838	0.0178664
PCDHGA11	1.23971	-1.57827	0.667266	-2.36528	0.0180164
ITSN1	143.771	-0.271879	0.115007	-2.36402	0.0180779
ITPR3	89.5853	0.476338	0.201579	2.36303	0.018126
SLC7A8	1.9618	-1.34245	0.568195	-2.36266	0.0181443
SPTLC3	14.7229	-0.68088	0.288214	-2.36241	0.0181564
GANC	27.6809	-0.404542	0.171312	-2.36143	0.0182044
SLC16A2	28.549	-0.410836	0.173984	-2.36134	0.0182092
COMMD9	2.49016	-1.038	0.439657	-2.36093	0.0182293
AC078785.1	8.3174	-0.630046	0.266907	-2.36055	0.018248
GARNL3	20.0447	-0.460536	0.19511	-2.3604	0.0182555
DPY19L1	43.8959	0.303135	0.128451	2.35992	0.0182787
CFAP44	14.4831	-0.45601	0.193244	-2.35977	0.0182864
ARHGAP31	210.378	-0.207702	0.0880413	-2.35915	0.018317
PGAP2	4.39913	-0.777641	0.32968	-2.35878	0.0183353
APEX2	1.20912	-1.51175	0.64107	-2.35816	0.0183657
AL391097.1	3.21083	1.12119	0.475485	2.35798	0.0183746
PCBD2	15.5467	-0.573012	0.24307	-2.3574	0.0184036
ASRGL1	67.6463	0.535626	0.227288	2.3566	0.0184433
SRPK2	252.003	0.219878	0.0933136	2.35634	0.0184561
LINC00407	3.34442	-1.17517	0.498825	-2.35589	0.0184786
ABCG2	255.826	-0.445356	0.189062	-2.35561	0.0184923
CCN1	21.496	1.02919	0.436957	2.35536	0.018505
HILPDA	79.4363	1.2556	0.533179	2.35494	0.0185258
MTREX	46.3803	-0.275216	0.116873	-2.35484	0.0185308
PGRMC2	7.84191	0.554426	0.235443	2.35482	0.0185316
MTMR3	54.511	-0.237961	0.101065	-2.35452	0.0185465
TTC28-AS1	18.4323	-0.430896	0.183057	-2.35389	0.0185782
NEK6	22.8181	0.496411	0.210903	2.35374	0.0185854
BORCS5	16.8666	-0.422131	0.179374	-2.35336	0.0186044
ANXA1	45.2564	0.712612	0.30286	2.35294	0.0186256
PSMB10	1.71711	-1.18631	0.504372	-2.35206	0.0186699
EBPL	12.7557	-0.539623	0.229571	-2.35057	0.0187446
KCTD1	12.3607	-0.626894	0.266772	-2.34992	0.0187773
SARS	21.0773	0.376661	0.160331	2.34927	0.0188102
SENP7	104.036	-0.24685	0.105075	-2.34926	0.0188107
PEAK1	118.344	0.313157	0.133313	2.34903	0.0188224
SCD5	8.39155	-0.853801	0.363763	-2.34714	0.0189183
DNAJC24	15.4377	-0.4497	0.191636	-2.34664	0.0189437
IRAK3	189.269	0.363117	0.154948	2.34348	0.0191046
EIF4A2	30.677	0.405056	0.172913	2.34254	0.0191529
MCM9	39.9845	-0.33731	0.144019	-2.34211	0.0191749
RALGDS	11.7745	-0.459814	0.196333	-2.34201	0.0191804
GALNT7	27.4934	-0.321997	0.137508	-2.34166	0.019198
BACH2	48.0574	0.796759	0.340457	2.34027	0.0192701
ATG7	146.611	0.25456	0.108808	2.33953	0.0193078
ARL 10.00	7.28818	0.578469	0.247477	2.33746	0.0194152
POLL	4.06598	-0.718567	0.307445	-2.33722	0.0194275
NDNF	2.07591	-1.7302	0.740743	-2.33576	0.0195037
PCMTD2	13.0237	-0.483252	0.206985	-2.33472	0.019558
SCHIP1	1.01513	1.53836	0.658933	2.33462	0.019563
TBCE	3.79724	-0.762304	0.326552	-2.3344	0.0195745
CNOT6L	169.026	0.372972	0.159779	2.3343	0.0195798
SEMA6A-AS2	3.39389	-1.12471	0.481822	-2.33429	0.0195808
C9orf85	18.7165	-0.430087	0.184279	-2.3339	0.0196012
TSTD3	19.9819	-0.429709	0.184196	-2.33289	0.0196538
VMP1	112.78	0.408572	0.175194	2.33212	0.0196946
ANXA3	127.353	0.489038	0.209697	2.33211	0.0196948
PLXNA2	228.844	0.61411	0.263394	2.33153	0.0197257
TNFRSF1B	45.7931	-0.424207	0.181974	-2.33114	0.0197459
STRIP2	3.53947	-0.889359	0.381734	-2.32979	0.0198173
PLEKHB2	17.5962	0.498524	0.213992	2.32964	0.0198251
PGBD1	3.87609	-0.764378	0.32817	-2.32922	0.0198476
MIR3936HG	45.9427	-0.518006	0.222397	-2.3292	0.0198485
MT-ND5	25.2865	-0.711065	0.305327	-2.32887	0.0198661
MICALL2	17.983	0.587549	0.25257	2.32629	0.0200032
FILIP1	4.97609	-1.25423	0.53919	-2.32613	0.0200114
PARN	47.6085	-0.3125	0.134381	-2.32547	0.0200469
DCAF17	10.5355	-0.439116	0.188866	-2.32501	0.0200715
GLIS1	1.24039	-1.79344	0.771859	-2.32354	0.0201504
SLC12A2	57.432	-0.344214	0.148162	-2.32322	0.0201673
NELFCD	9.14765	-0.498161	0.21448	-2.32264	0.0201983
GPR85	30.969	-0.887371	0.382206	-2.32171	0.0202485
CFAP47	1.88348	-1.52547	0.657072	-2.32162	0.0202536
ZDHHC23	4.8151	0.845673	0.364297	2.32138	0.0202662
NONO	16.1604	0.41123	0.177154	2.32132	0.0202698
CCND2	10.2439	0.763304	0.328986	2.32017	0.0203315
GSPT1	36.0654	0.329298	0.141934	2.32008	0.0203365
LXN	2.87861	-1.04462	0.450554	-2.31852	0.020421
PXYLP1	2.33069	-1.01565	0.438143	-2.31809	0.0204445
AGO2	63.1205	0.360256	0.155442	2.31762	0.0204698
AC114689.3	4.19567	-0.827547	0.357163	-2.317	0.0205036
IFT52	9.30411	-0.58912	0.254265	-2.31696	0.0205061
WWP2	47.5922	-0.324067	0.139918	-2.31611	0.0205521
RAB10	74.7368	-0.240862	0.104008	-2.31582	0.0205683
EDA2R	2.89468	-0.955746	0.412764	-2.31548	0.0205867
MAP4	208.909	0.288338	0.124531	2.3154	0.0205912
SMNDC1	16.9705	0.481047	0.207827	2.31465	0.0206318
MPRIP	90.108	0.31473	0.136011	2.31399	0.0206682
MROH1	21.3506	0.444167	0.191973	2.31369	0.0206847
IQCJ-SCHIP1	54.7038	0.77852	0.336659	2.31249	0.0207508
SLC39A8	56.9307	-0.342129	0.148117	-2.30986	0.020896
TBL1XR1	177.602	0.277723	0.120234	2.30984	0.0208969
MITF	5.82063	-0.739652	0.320317	-2.30913	0.0209365
C5orf63	2.16649	-1.26403	0.547479	-2.30881	0.0209539
LINC01184	36.3349	-0.456539	0.197741	-2.30877	0.0209562
ZNF549	5.08533	-0.737663	0.319523	-2.30864	0.0209636
AC008438.1	1.65107	-1.4592	0.632247	-2.30795	0.0210018
ZNF135	6.94209	-0.614433	0.266313	-2.30718	0.0210445
RORA	381.633	-0.346642	0.150276	-2.3067	0.0210718
ATPSCKMT	8.53972	-0.574017	0.248871	-2.30648	0.0210836
ODF3B	4.4194	-0.752838	0.326402	-2.30647	0.0210841
MYRIP	707.369	-0.516831	0.224145	-2.30578	0.0211228
NSUN3	14.8062	-0.527017	0.228594	-2.30548	0.0211399
NSMCE1	25.4062	0.556731	0.24158	2.30454	0.0211924
GPN3	1.88505	-1.356	0.588447	-2.30438	0.0212013
SREBF2	41.8404	0.556803	0.241662	2.30406	0.0212193
HGS	8.18291	0.611851	0.26556	2.304	0.0212227
OCLN	51.727	-0.36685	0.159232	-2.30387	0.0212299
CEACAM19	13.638	0.662717	0.287697	2.30352	0.0212494
ICA1L	12.9596	-0.613554	0.266361	-2.30347	0.0212526
PTCD2	5.56618	-0.68735	0.298417	-2.30332	0.0212608
PIGX	4.19254	-0.815282	0.354444	-2.30017	0.0214383
CDH2	135.734	-0.475631	0.206896	-2.29889	0.0215113
LEPROTL1	9.49756	-0.619028	0.26929	-2.29874	0.0215198
MT-CYB	27.0808	-0.637338	0.277442	-2.2972	0.0216076
ARHGAP21	77.3172	0.284706	0.123995	2.29611	0.0216696
AC064807.1	5.70933	-0.699781	0.304771	-2.29609	0.021671
HLCS	130.384	-0.259129	0.112879	-2.29563	0.0216968
MOCOS	3.98641	-0.741144	0.322889	-2.29536	0.0217127
IRAK1BP1	9.1194	-0.622985	0.271524	-2.2944	0.0217674
RFX7	58.2389	-0.376243	0.164064	-2.29328	0.0218321
ZNF439	7.1234	-0.566812	0.247394	-2.29113	0.0219559
AC009061.2	7.95016	-0.577973	0.252569	-2.28838	0.0221156
MTURN	22.0694	0.432907	0.189177	2.28837	0.022116
ERRFI1	17.2109	1.16719	0.510103	2.28815	0.0221287
SPON1-AS1	1.18269	1.6344	0.714386	2.28785	0.0221465
SYNPO2	14.8939	-0.890603	0.38937	-2.28729	0.0221789
STX11	3.04404	0.945404	0.413545	2.2861	0.0222487
HK1	44.8347	0.458941	0.200875	2.28471	0.0223297
ERP44	44.3262	-0.260207	0.113945	-2.28361	0.0223945
PRDM5	24.1729	-0.38413	0.168231	-2.28335	0.0224099
AC090578.1	4.46204	-0.843771	0.369649	-2.28263	0.0224523
ADD1	219.468	0.424134	0.185823	2.28246	0.0224622
AC104248.1	5.23451	0.773382	0.338859	2.28231	0.0224711
FIG4	11.9112	-0.418579	0.183635	-2.27941	0.0226428
AL158068.2	1.65742	1.24816	0.547757	2.27868	0.0226862
TAF15	72.98	-0.225069	0.0987842	-2.27839	0.0227032
ZNF713	5.66557	-0.629449	0.276376	-2.27751	0.0227558
AP2B1	76.2815	0.212322	0.0932394	2.27717	0.0227759
SCAMP1-AS1	1.44281	-1.08572	0.476845	-2.27688	0.0227937
LEO1	6.12882	-0.664856	0.292245	-2.27499	0.0229063
DNMT3B	2.416	-1.17844	0.518596	-2.27236	0.0230649
ZBED3-AS1	8.15095	-0.703329	0.30961	-2.27166	0.0231071
PLA1A	148.048	0.500733	0.220517	2.27072	0.0231637
DNAJC27	4.57347	-0.681718	0.300306	-2.27008	0.0232028
IFT74	18.0262	-0.40132	0.176821	-2.26963	0.0232298
CC2D2A	8.2511	-0.748745	0.329918	-2.26949	0.0232387
LINC02062	12.6296	-0.536154	0.236247	-2.26947	0.02324
PLA2G4A	215.02	-0.471361	0.207701	-2.26942	0.0232427
SLC7A11	86.4999	0.62742	0.276863	2.26618	0.0234405
TMEM184C	5.90362	-0.558846	0.246778	-2.26457	0.0235391
MR1	4.49637	-0.657975	0.290564	-2.26448	0.0235448
IARS	28.1245	0.455242	0.201037	2.26447	0.0235453
LINC00607	74.3183	-0.985211	0.4351	-2.26433	0.0235535
MYCT1	23.2118	0.374344	0.165322	2.26433	0.0235537
FGD4	130.89	0.544827	0.240631	2.26416	0.0235643
ADGRG1	32.5203	0.716107	0.316434	2.26305	0.0236325
PDK1	36.3022	0.585288	0.258687	2.26254	0.0236643
IGSF9B	9.25738	0.919247	0.406473	2.26152	0.0237268
TUBG2	5.99613	-0.669794	0.29621	-2.26121	0.0237463
COMMD2	7.16836	-0.574913	0.254348	-2.26034	0.0238001
TNFAIP8L1	4.8464	-0.728047	0.32211	-2.26025	0.0238059
LDAH	18.429	-0.531582	0.235219	-2.25995	0.0238246
SAP30	9.19336	0.798135	0.353236	2.25949	0.0238528
ZNF140	8.50146	-0.545341	0.241401	-2.25907	0.0238793
KRBA2	6.22464	-0.593079	0.262564	-2.25879	0.0238962
MAN1C1	24.2135	-0.534938	0.236854	-2.25852	0.0239135
GNL3	8.36247	0.626065	0.277218	2.25838	0.0239219
EXOG	10.4558	-0.505919	0.224096	-2.2576	0.0239709
ATP2B4	53.2489	0.422659	0.187226	2.25747	0.0239786
VWF	1217.17	0.44538	0.197318	2.25716	0.0239979
ANKRD23	3.55952	-0.801103	0.355557	-2.25309	0.0242532
ZNF141	27.6093	0.322472	0.143166	2.25244	0.0242944
ERVK13-1	12.6833	-0.398618	0.176998	-2.25211	0.0243154
CFLAR-AS1	6.27557	0.94497	0.419629	2.25192	0.0243276
NCKAP1	159.982	0.222458	0.098813	2.2513	0.0243663
CARNMT1	12.3019	-0.507839	0.225638	-2.25068	0.0244059
PITRM1	19.9672	0.412486	0.183284	2.25053	0.0244156
SAMD9	4.88738	-0.886766	0.394623	-2.24712	0.0246323
AOAH	4.68787	0.914255	0.406891	2.24693	0.0246448
PRH1	38.5752	-0.399952	0.178052	-2.24626	0.0246871
KATNBL1	62.7738	0.231783	0.103229	2.24534	0.0247466
BRD4	103.936	0.204499	0.0910932	2.24494	0.0247717
ZNF443	4.92855	-0.677171	0.301674	-2.24471	0.0247868
LIN52	21.751	-0.449368	0.200246	-2.24408	0.0248271
HIBADH	27.4344	-0.442462	0.197177	-2.24398	0.0248335
RIC8A	2.52596	-1.05609	0.470655	-2.24386	0.0248413
SLC16A4	16.7304	-0.488808	0.21791	-2.24316	0.0248864
TRAK1	79.2311	0.517072	0.230551	2.24277	0.024912
BTN3A2	8.30315	-0.743841	0.331665	-2.24275	0.0249133
ZNF623	6.75079	-0.598007	0.266652	-2.24265	0.0249193
SORT1	331.077	0.519554	0.231726	2.2421	0.0249548
ZNF500	6.4883	-0.662249	0.295394	-2.24192	0.0249667
LINC02693	3.1626	-0.806729	0.359855	-2.24182	0.0249731
VEZT	108.688	-0.202795	0.0904696	-2.24158	0.0249884
RELT	1.66914	1.18482	0.528577	2.24153	0.024992
HIST2H3PS2	1.62834	-1.26976	0.566507	-2.24138	0.0250013
AC090825.1	18.6058	-0.706855	0.315396	-2.24117	0.0250152
ERAP2	10.7912	-0.583552	0.260447	-2.24058	0.0250534
PHF21A	118.041	-0.556252	0.248468	-2.23873	0.0251736
ADAMTS10	13.5012	-0.530154	0.236897	-2.2379	0.0252273
TRMT2B	13.3739	-0.431563	0.193065	-2.23533	0.025396
ANKAR	31.6201	-0.391074	0.174977	-2.235	0.0254174
ZIC3	5.55908	-0.597701	0.267499	-2.23441	0.0254563
TDRD3	52.6679	-0.265215	0.118704	-2.23425	0.0254664
GOSR2	26.5507	0.359913	0.16112	2.23382	0.025495
AC010618.3	5.38156	-0.662332	0.296562	-2.23337	0.0255248
ATP13A3	51.8103	0.442327	0.198109	2.23274	0.0255659
PLEKHM3	24.9285	-0.427911	0.191692	-2.23228	0.0255966
ZBED5-AS1	1.69504	-1.18712	0.531815	-2.2322	0.0256016
AL049629.1	1.87681	1.09954	0.492698	2.23167	0.025637
ORC2	32.2819	-0.270452	0.121218	-2.23113	0.0256728
KLHL3	33.1055	-0.59888	0.26848	-2.23063	0.0257054
FTX	609.114	-0.27356	0.12267	-2.23004	0.0257446
GM2A	2.86869	-1.04512	0.46884	-2.22916	0.0258036
PRPSAP2	16.014	-0.390146	0.175029	-2.22904	0.0258112
GLIPR1L2	2.59803	-1.08884	0.488517	-2.22887	0.0258227
TMEM9B-AS1	11.1572	-0.686144	0.307975	-2.22792	0.0258858
PLA2G6	8.31619	0.677721	0.304302	2.22714	0.0259381
LINC01355	6.85689	-0.600769	0.269879	-2.22607	0.0260093
DROSHA	32.4806	-0.364441	0.16374	-2.22573	0.0260322
ZNF79	2.46792	-0.953173	0.428447	-2.22472	0.0261001
SMIM12	10.6648	-0.569103	0.256066	-2.22249	0.0262502
STK24	78.4021	0.339951	0.152979	2.2222	0.0262695
CHKA	65.8715	-0.485111	0.218317	-2.22205	0.0262798
SIRT3	4.6383	0.728522	0.328068	2.22064	0.0263753
CCDC144NL	2.59173	-1.14051	0.51365	-2.22041	0.0263913
ZDHHC2	10.3253	-0.471421	0.212447	-2.219	0.0264864
RBBP7	9.87145	-0.554733	0.250024	-2.21872	0.0265061
LEF1	333.422	-0.367067	0.165453	-2.21856	0.026517
DZIP1	2.7662	-1.01351	0.456895	-2.21825	0.0265381
MBD2	58.6276	0.238001	0.107343	2.2172	0.0266095
PGM5	198.277	-0.551982	0.248956	-2.21719	0.0266103
RCBTB2	17.5677	-0.556176	0.250897	-2.21675	0.0266402
PBX3	56.3043	-0.309238	0.139539	-2.21614	0.0266816
AL109930.1	31.5203	0.712103	0.321383	2.21575	0.0267088
ZNF16	3.69371	-0.907617	0.409628	-2.21571	0.0267113
TDRD10	38.7304	-0.386939	0.174644	-2.21559	0.0267196
ZNF502	2.55829	-1.13491	0.512245	-2.21555	0.0267221
SINHCAF	15.8026	0.533861	0.24101	2.2151	0.0267535
SPDL1	2.40453	-1.13762	0.513593	-2.21503	0.0267581
MBD5	251.826	-0.243582	0.109971	-2.21497	0.0267622
LIAS	5.59389	-0.585847	0.264621	-2.21391	0.0268348
GALK2	38.362	-0.309554	0.139859	-2.21332	0.0268757
EMP3	9.79896	0.815557	0.368537	2.21296	0.0269005
TSPOAP1	1.54476	-1.19916	0.542086	-2.21212	0.0269586
LNPK	15.3292	-0.441422	0.199601	-2.21153	0.0269994
AL050403.2	14.521	-0.583671	0.263959	-2.21122	0.0270206
ARL 6.00	4.61347	-0.787169	0.35599	-2.21121	0.0270211
AC027020.2	1.08461	-1.84305	0.833544	-2.21109	0.0270293
CEP131	1.34392	-1.37755	0.623058	-2.21096	0.0270389
CCDC122	13.3985	-0.770925	0.348745	-2.21057	0.0270656
WDFY3-AS2	1.10772	-1.85843	0.840738	-2.21047	0.0270724
CYP46A1	1.24833	-1.50368	0.680315	-2.21027	0.0270866
SMIM13	7.12819	-0.545276	0.24679	-2.20948	0.0271414
ABAT	7.62671	-0.537125	0.243293	-2.20773	0.027263
PLK2	31.7915	-0.622208	0.281858	-2.20752	0.0272778
SEMA3F	21.1756	0.644265	0.291862	2.20743	0.0272841
TYW3	8.3214	-0.502492	0.227662	-2.20718	0.0273012
PPP3CB	36.7495	-0.29186	0.132236	-2.20711	0.0273063
RBL1	7.98739	-0.567405	0.257164	-2.20639	0.0273564
RAD9A	17.2443	-0.379029	0.171817	-2.20601	0.0273836
NDUFV2	31.1686	0.341381	0.15478	2.20559	0.0274129
ADCY9	44.1861	-0.305887	0.138704	-2.20532	0.0274314
ANKRD29	57.1056	-0.444437	0.201582	-2.20474	0.0274722
ACADSB	7.75413	-0.608758	0.276208	-2.20398	0.0275256
RARS	20.453	-0.305496	0.138723	-2.2022	0.0276513
PITPNM2	144.749	0.328928	0.149468	2.20066	0.0277604
PPL	4.52858	0.973211	0.442388	2.19991	0.0278136
ZMIZ1	133.254	0.368737	0.16762	2.19983	0.0278186
DCLRE1A	1.77926	-1.3172	0.598867	-2.19949	0.0278434
GRIA3	9.16665	-0.811619	0.369106	-2.19887	0.0278869
TGIF1	5.00668	0.808555	0.367759	2.1986	0.0279065
PAK1	8.57448	0.567031	0.257987	2.19791	0.0279556
RAD21	24.061	0.32992	0.150175	2.19691	0.0280272
CALM2	36.6617	0.492193	0.224049	2.19681	0.0280339
DCAF10	41.9384	-0.311763	0.141924	-2.19669	0.0280423
SLCO3A1	218.24	0.190627	0.0868158	2.19576	0.0281092
AC104041.1	11.9984	-1.24953	0.569343	-2.19469	0.028186
PRPF8	22.9453	-0.338084	0.154051	-2.19462	0.0281907
IFI44L	97.3167	-0.763567	0.348155	-2.19318	0.0282945
PSPH	7.02303	-0.694954	0.317014	-2.19219	0.028366
GKAP1	19.4568	-0.306382	0.139766	-2.19212	0.0283712
ZNF717	16.9615	-0.341463	0.155851	-2.19096	0.0284545
LTA4H	12.3792	-0.424351	0.193863	-2.18892	0.0286027
STK25	11.4444	0.436132	0.19944	2.18678	0.0287583
AC079142.1	41.7008	-0.425308	0.194561	-2.18599	0.0288165
NIPBL	184.988	-0.204448	0.0935407	-2.18565	0.0288409
ZNF341	5.27193	-0.687109	0.314471	-2.18497	0.028891
KDM7A	84.8923	-0.302773	0.138582	-2.18479	0.0289043
LNPEP	35.7361	-0.245545	0.112445	-2.18369	0.0289852
KCNT2	142.904	-0.742068	0.339919	-2.18307	0.0290303
TXN	11.5705	0.572402	0.262205	2.18303	0.0290337
DLST	13.8953	0.434566	0.19909	2.18277	0.0290531
RAG1	1.18069	-1.64818	0.755095	-2.18274	0.0290548
PDE1C	9.18236	-0.682663	0.31298	-2.18117	0.0291708
S1PR1	30.111	0.497706	0.228212	2.18089	0.0291915
ADAMTSL4-AS1	20.7853	0.62049	0.284678	2.17962	0.0292855
TUBB2A	1.73218	1.12376	0.515613	2.17946	0.0292972
HMGA1	2.19164	1.01456	0.465585	2.17911	0.0293231
HIST1H2BC	3.63297	-0.975217	0.44771	-2.17823	0.0293886
FLYWCH2	5.30641	-0.618964	0.28422	-2.17777	0.0294235
SNED1	205.535	-0.293699	0.134901	-2.17714	0.0294699
INSYN2A	3.14356	0.856327	0.393707	2.17504	0.0296274
ME3	63.3213	0.21472	0.098725	2.17493	0.0296353
GTF3A	6.37779	-0.591848	0.27214	-2.1748	0.0296454
C12orf49	2.13573	-0.870781	0.400448	-2.17452	0.0296662
AL139383.1	39.4229	-0.426429	0.196194	-2.1735	0.0297424
PRR12	15.6247	-0.40762	0.187541	-2.1735	0.0297425
LRRC14	1.71622	-1.08966	0.50136	-2.17341	0.0297497
LINC02609	2.49356	-0.897951	0.413191	-2.17321	0.0297645
NCAPD2	6.79636	-0.57966	0.266737	-2.17316	0.0297685
RNF213	118.029	-0.266318	0.122569	-2.1728	0.0297951
KIT	6.72674	-0.801009	0.368723	-2.17239	0.0298264
SRPK1	47.9472	0.425116	0.195901	2.17005	0.0300028
Z84485.1	1.97147	-1.05001	0.484088	-2.16904	0.0300797
TES	26.3861	0.448813	0.206946	2.16875	0.0301018
BTBD10	38.3564	-0.26143	0.120593	-2.16786	0.0301691
PTPN1	45.5385	0.391779	0.180733	2.16772	0.0301797
TGFB2	59.4555	0.568911	0.262579	2.16663	0.0302628
PAQR5	64.8812	0.309405	0.142851	2.16593	0.0303163
TCTN1	2.89693	-0.893593	0.412758	-2.16494	0.0303926
ACOT13	4.51237	-0.680484	0.314368	-2.16461	0.0304176
ATOH8	38.0177	0.715321	0.330468	2.16457	0.0304206
CCDC102B	7.00226	-0.638285	0.294886	-2.16451	0.0304249
ARMC1	7.38983	-0.50296	0.232427	-2.16395	0.0304681
WWTR1	354.241	0.320593	0.148196	2.16331	0.0305175
TTC26	2.49078	-0.88511	0.409432	-2.1618	0.0306338
2024-03-08	32.3146	-0.424692	0.196532	-2.16094	0.0307003
COMMD10	156.826	-0.229461	0.106287	-2.15887	0.0308599
MAP3K8	124.102	0.329202	0.152584	2.1575	0.0309664
AC104850.2	1.0809	-1.51929	0.704275	-2.15724	0.0309873
OCIAD1	33.4037	-0.308629	0.143089	-2.15691	0.031013
PAPSS1	16.0039	-0.501321	0.232429	-2.15687	0.0310154
DIS3L2	56.6742	-0.261419	0.12121	-2.15674	0.0310259
HVCN1	3.41713	-0.949832	0.440435	-2.15658	0.0310387
DNAH11	9.28252	-0.896519	0.415715	-2.15657	0.031039
STMP1	17.3814	-0.438503	0.203345	-2.15645	0.0310487
MAP3K6	9.02473	0.612104	0.283935	2.15579	0.0311003
CAMK2B	2.29812	0.857351	0.397788	2.1553	0.0311387
LINC01409	5.16373	-0.850449	0.394619	-2.15511	0.0311532
AC006141.1	2.9672	-0.901712	0.418617	-2.15403	0.031238
CYP4X1	1.84133	1.26943	0.589336	2.15401	0.0312396
ZMAT3	19.7316	-0.491589	0.22827	-2.15354	0.0312759
CMPK2	4.25598	-0.786793	0.365368	-2.15343	0.031285
CAMKMT	150.79	-0.242064	0.11247	-2.15226	0.0313772
ABCE1	21.1883	0.365333	0.169828	2.15119	0.0314611
AC087286.2	2.02227	1.41618	0.658461	2.15074	0.0314968
TSPAN2	13.8523	0.492599	0.229077	2.15037	0.0315262
MFSD4B	31.4101	-0.300446	0.139736	-2.1501	0.0315475
ICMT	2.07953	-0.98743	0.459274	-2.14998	0.0315569
SLC35D1	16.597	-0.438021	0.203785	-2.14943	0.0316007
ZNF19	2.51894	-0.883536	0.411158	-2.1489	0.0316426
DDAH1	5.85275	0.825497	0.384211	2.14855	0.0316702
RPS27	19.3417	0.385082	0.179247	2.14834	0.0316871
SESN3	57.9526	-0.619892	0.288615	-2.14781	0.0317287
ANK2	17.8753	0.594134	0.276635	2.14772	0.0317361
TPM3	68.3667	0.417242	0.194297	2.14745	0.0317577
AL392172.1	7.2681	-0.4883	0.227471	-2.14665	0.0318215
CTNNA2	79.9012	-0.663544	0.309121	-2.14655	0.031829
SOX13	37.6054	-0.533099	0.248424	-2.14592	0.0318791
CCDC85C	14.3098	0.510747	0.238045	2.14559	0.0319056
PHKA2	16.2215	-0.439927	0.205088	-2.14507	0.0319472
DHRS4	3.81792	-0.750127	0.349743	-2.14479	0.0319693
RIPK1	29.9314	-0.313765	0.146325	-2.14431	0.032008
PDCD6IP	82.8262	0.261425	0.121921	2.14421	0.032016
AC000082.1	28.7197	0.354944	0.16561	2.14325	0.0320929
AL355312.3	2.10858	-1.03953	0.485092	-2.14294	0.0321176
ANXA5	30.7212	0.488804	0.228144	2.14252	0.0321513
NRL	1.14044	1.28441	0.599497	2.14249	0.0321544
ACOX2	2.10313	-1.1999	0.560517	-2.14071	0.0322973
CLCN3	30.3269	-0.339019	0.158372	-2.14065	0.0323019
MMUT	5.77827	-0.621771	0.290465	-2.1406	0.032306
GIMAP7	16.9427	-0.644746	0.301268	-2.14011	0.0323463
PPP2R1B	29.6414	0.407723	0.190602	2.13913	0.0324251
ACSF2	5.57634	-0.589584	0.275653	-2.13886	0.0324469
IFNGR1	248.125	0.61766	0.288887	2.13807	0.0325114
LATS1	28.1263	-0.310808	0.145419	-2.13733	0.0325714
AC012181.1	5.19266	0.660567	0.309072	2.13726	0.0325771
DTX4	3.96388	-0.894191	0.418495	-2.13668	0.0326236
ZNF225	1.96125	-1.0289	0.481743	-2.13579	0.0326969
DNM2	166.9	0.28372	0.132873	2.13528	0.0327384
AC087500.1	5.04058	-0.727578	0.340743	-2.13527	0.0327389
UPP2	3.29935	-1.13296	0.530602	-2.13524	0.0327417
KIFAP3	37.046	-0.309398	0.144905	-2.13518	0.0327465
PIK3R4	15.3093	-0.394324	0.184845	-2.13327	0.0329027
HSPA1B	15.553	-0.600862	0.28176	-2.13253	0.0329632
ZIC5	5.95804	-0.596874	0.279929	-2.13224	0.0329872
IMPG2	5.20184	-0.833151	0.391029	-2.13066	0.033117
DOCK4	255.249	0.269026	0.126276	2.13046	0.033134
CCDC112	3.19015	-0.958032	0.449692	-2.13042	0.0331369
ZNF217	25.0738	0.423785	0.199021	2.12935	0.0332256
ELOVL6	9.49874	-0.518113	0.243462	-2.12811	0.0333281
CAMK2D	224.374	0.360311	0.16934	2.12774	0.0333584
TSGA10	8.85835	-0.468132	0.220071	-2.12718	0.0334051
GOPC	23.3268	-0.27494	0.129258	-2.12706	0.0334153
PPA1	49.0952	0.435597	0.204791	2.12703	0.0334178
ZNF787	8.01871	-0.653379	0.307199	-2.1269	0.0334288
USP53	165.481	0.213911	0.10061	2.12615	0.033491
PPP2R2A	116.644	0.176533	0.0830313	2.1261	0.033495
FAM111A	19.8168	-0.453499	0.213351	-2.12561	0.0335361
ABCC4	339.529	0.418967	0.197108	2.12557	0.0335387
ATP11B	53.3236	0.223454	0.105166	2.12478	0.033605
YPEL1	3.98759	-0.876353	0.412476	-2.12461	0.0336189
CEP57L1	15.216	-0.3762	0.177109	-2.12411	0.0336607
SERP1	11.2196	-0.415731	0.195771	-2.12356	0.0337068
XPOT	9.43215	-0.505672	0.238247	-2.12247	0.0337979
ZNF540	6.30257	-0.571295	0.269262	-2.12171	0.0338621
ARSD	8.85381	-0.571248	0.269385	-2.12057	0.0339583
LRRFIP2	87.5194	0.234912	0.11079	2.12034	0.0339775
RECQL	14.5738	0.383837	0.181048	2.12009	0.0339985
GXYLT2	1.69862	-1.22167	0.576312	-2.1198	0.0340226
ITM2A	77.2284	-0.366211	0.172805	-2.11922	0.0340719
TRAPPC11	26.3121	-0.385972	0.182249	-2.11783	0.0341899
LINC01138	4.96312	-0.939352	0.44369	-2.11714	0.0342483
PRDX3	4.23149	-0.651275	0.307693	-2.11664	0.0342907
USF3	14.6802	-0.404104	0.190985	-2.1159	0.0343536
NMNAT3	9.02808	-0.600108	0.283874	-2.11399	0.0345157
ARHGAP25	14.6683	-0.456711	0.216109	-2.11333	0.0345722
ZNF354C	5.60135	-0.557053	0.263607	-2.1132	0.0345838
DAZAP1	33.1906	0.341885	0.161835	2.11255	0.0346393
ABO	19.3598	-0.559613	0.2649	-2.11254	0.03464
FUBP3	34.8197	-0.267257	0.126516	-2.11243	0.0346497
DCUN1D3	2.41396	0.881905	0.41751	2.1123	0.0346611
SP140L	21.5944	-0.340887	0.161462	-2.11125	0.0347512
TFEB	21.7759	-0.388709	0.184124	-2.11112	0.0347617
AAMDC	14.2281	-0.504422	0.239052	-2.1101	0.0348498
AC023424.3	5.16112	0.916189	0.43424	2.10987	0.0348698
GALE	4.4044	0.726332	0.344401	2.10897	0.0349468
SRL	1.57001	-1.1354	0.538392	-2.10888	0.034955
DPY19L2	3.92385	-0.857928	0.406955	-2.10817	0.0350167
NDUFA3	5.66051	-0.67078	0.318272	-2.10757	0.0350686
FBXO21	49.5244	-0.288555	0.136925	-2.10739	0.0350835
IFRD1	39.7845	0.431943	0.205011	2.10693	0.0351239
LANCL3	3.14087	0.967982	0.459643	2.10594	0.0352093
CRIP2	35.6303	0.533405	0.25332	2.10566	0.0352343
TMEM258	2.06193	0.895492	0.425297	2.10557	0.0352417
MSMO1	7.51672	0.78208	0.371466	2.10539	0.0352577
TRIM73	3.58721	-0.692908	0.329195	-2.10485	0.035304
PWP1	12.3614	0.467956	0.222455	2.10359	0.0354138
STX7	49.5885	-0.243617	0.115826	-2.1033	0.0354393
LZTS2	8.00365	0.689825	0.328276	2.10136	0.0356097
DANT2	26.554	-0.855994	0.407467	-2.10077	0.0356612
ZNF442	3.115	-0.74145	0.352986	-2.10051	0.0356841
DCAF5	74.2395	0.231322	0.110129	2.10046	0.0356885
ABI1	66.6441	0.197251	0.0939173	2.10026	0.0357061
ST3GAL2	24.3974	-0.324214	0.154399	-2.09984	0.0357429
IL13RA1	69.0913	0.306363	0.145927	2.09943	0.0357791
ARFIP1	82.3247	-0.290735	0.138483	-2.09942	0.0357796
UMAD1	74.4013	-0.247149	0.117735	-2.0992	0.0357992
SERPINB1	35.8384	0.535879	0.255283	2.09915	0.0358033
FAM89A	23.5494	-0.393125	0.187281	-2.09912	0.0358061
ADRB1	6.84155	0.702102	0.334591	2.09839	0.035871
LINC00893	2.7737	-0.907992	0.4328	-2.09795	0.0359096
KIZ	17.8686	-0.441449	0.210439	-2.09776	0.0359267
TYW1B	31.1784	-0.316848	0.151048	-2.09767	0.035934
LYN	15.7513	-0.621174	0.296134	-2.09761	0.0359396
ZNF626	17.7222	-0.373967	0.17831	-2.09728	0.0359686
HTRA1	6.43679	-0.762573	0.363675	-2.09685	0.0360066
AHRR	1.84579	-1.04835	0.500022	-2.0966	0.0360287
KCNH5	2.7948	0.973342	0.464393	2.09594	0.0360871
PAFAH1B1	138.834	0.189397	0.0904314	2.09437	0.0362272
JADE3	20.6374	-0.338359	0.161558	-2.09435	0.0362289
GUCY1B1	1.30805	1.22017	0.582673	2.09409	0.0362518
ZNF397	8.78658	-0.522898	0.249809	-2.09319	0.0363322
NBPF15	30.3473	0.333799	0.159475	2.09311	0.0363395
CEP128	11.5583	-0.425184	0.203217	-2.09227	0.0364143
NUDT7	1.91339	-0.979711	0.468335	-2.0919	0.0364471
LURAP1	2.41105	-0.888995	0.425057	-2.09147	0.0364859
SETX	118.341	-0.191175	0.0914292	-2.09097	0.036531
GTF2IRD2B	4.41292	-0.808552	0.386779	-2.09048	0.036575
PANK1	2.27853	-1.00486	0.480882	-2.08961	0.0366527
SLC30A1	34.5581	0.32524	0.155668	2.08932	0.0366792
OSGEP	5.81142	-0.510952	0.24471	-2.08799	0.0367986
ASF1A	4.72442	-0.684724	0.327941	-2.08795	0.0368023
ANKRD36B	33.4593	-0.390227	0.186944	-2.0874	0.036852
CNOT6	22.6909	-0.29158	0.139706	-2.08709	0.0368797
MFSD14A	35.8448	0.264424	0.126739	2.08637	0.0369454
DOCK9	861.777	0.230587	0.110526	2.08627	0.0369542
SIAH2	3.76293	-0.788146	0.378085	-2.08457	0.0371082
TMEM68	10.263	-0.481794	0.231132	-2.0845	0.0371151
PWRN1	17.2181	0.902606	0.433052	2.08429	0.037134
AC046134.2	18.7281	-0.374615	0.179761	-2.08396	0.0371634
IL18	1.77394	-1.10455	0.530194	-2.08328	0.0372254
PIGC	4.13928	-0.577878	0.277462	-2.08273	0.0372761
NEDD4L	77.967	0.316119	0.151831	2.08204	0.0373388
AC245297.3	14.8519	-0.524759	0.252056	-2.08191	0.0373503
EXOC2	97.8965	0.221344	0.106336	2.08155	0.0373835
PGAP1	10.3333	-0.415696	0.199707	-2.08153	0.0373854
UFL1-AS1	17.6344	-0.577653	0.277522	-2.08147	0.0373911
ATRX	206.507	-0.223735	0.107496	-2.08133	0.0374034
UBE2L6	5.84237	-0.675387	0.324541	-2.08105	0.037429
ARRDC2	13.7108	0.505269	0.242797	2.08104	0.0374307
API5	21.3723	-0.315236	0.151499	-2.08077	0.0374545
PRMT7	11.1643	-0.452931	0.217697	-2.08056	0.0374743
AL157786.1	7.30835	0.862913	0.414823	2.08019	0.0375077
ZNF879	1.22712	-1.30781	0.628698	-2.08019	0.0375079
AC016821.1	3.57732	-0.802824	0.386	-2.07985	0.0375391
AL603839.3	3.91653	-0.816454	0.392726	-2.07894	0.0376229
SLC2A11	2.02622	-1.07601	0.51761	-2.07881	0.0376345
SLK	63.9285	0.248301	0.119447	2.07875	0.03764
GFOD2	12.7411	-0.473299	0.22779	-2.07778	0.0377292
RNF25	2.3183	-0.917417	0.44162	-2.07739	0.0377655
ZNF700	16.9566	-0.357653	0.172197	-2.077	0.0378017
CORO1C	64.6962	0.413257	0.199206	2.07453	0.0380305
ZNF346	26.339	-0.278625	0.134353	-2.07383	0.038095
SVIL	268.337	0.277854	0.134002	2.0735	0.0381256
AC090115.1	7.74633	-0.581523	0.280519	-2.07303	0.0381699
WDR7	64.9903	-0.268379	0.129484	-2.07269	0.0382015
PABPC4	11.4923	0.45374	0.218958	2.07227	0.0382401
ATP6V1A	21.9486	-0.312061	0.150638	-2.07159	0.0383036
UTP23	6.20604	-0.658625	0.318128	-2.07031	0.0384229
GAPDH	37.2632	0.455156	0.219951	2.06935	0.0385131
POLI	8.13488	-0.584361	0.282393	-2.06932	0.0385165
NCOA5	13.9763	-0.37308	0.180356	-2.06858	0.0385857
SLITRK4	1.13506	1.65837	0.801819	2.06825	0.0386161
SLC25A37	43.7336	0.29998	0.145053	2.06807	0.0386331
ARAP2	60.9152	0.210091	0.101599	2.06786	0.0386532
CTSC	16.744	-0.516107	0.249746	-2.06653	0.0387786
CEP290	42.6606	-0.303808	0.147036	-2.06621	0.0388088
TERF1	13.7028	-0.370401	0.179326	-2.06552	0.0388735
CCDC186	47.7405	-0.30236	0.146427	-2.06492	0.0389308
LIME1	2.77136	-0.902226	0.437169	-2.06379	0.0390373
BAG1	2.96227	0.723474	0.350569	2.06372	0.0390447
CREG1	5.10029	-0.627767	0.30423	-2.06346	0.0390686
DNAJC21	18.4634	-0.3923	0.190125	-2.06339	0.039076
EARS2	3.63092	-0.793008	0.384467	-2.06262	0.0391489
CRIPT	6.0025	-0.55747	0.270403	-2.06163	0.0392431
KLF7	124.541	0.391893	0.190095	2.06157	0.0392488
DMAC2	7.31843	-0.555242	0.269389	-2.06111	0.0392922
SPRY1	4.30175	1.35198	0.656036	2.06084	0.0393188
RDH13	13.6652	0.775302	0.376278	2.06045	0.0393557
SPAST	29.7094	-0.244586	0.118723	-2.06013	0.0393857
ZNF621	23.0133	0.311132	0.151096	2.05917	0.0394782
EEF2K	15.1681	-0.493576	0.239804	-2.05825	0.0395663
PYGO1	1.62602	-1.46033	0.709606	-2.05795	0.0395947
AC100830.1	2.19258	1.1078	0.538342	2.0578	0.0396095
HINT1	9.3477	0.419949	0.204089	2.05768	0.039621
ADGRL3	353.173	-0.555598	0.270015	-2.05766	0.0396232
PPIL3	5.25217	-0.686663	0.333788	-2.05718	0.0396688
AGAP1	179.621	-0.206907	0.10061	-2.05652	0.0397323
PECR	7.24918	-0.775472	0.377105	-2.05638	0.0397456
ANKRD54	1.978	-0.961512	0.467643	-2.05608	0.0397747
ZMPSTE24	7.15614	-0.46073	0.224098	-2.05593	0.0397896
PDE12	4.06544	-0.6524	0.317366	-2.05567	0.0398141
MT-ND2	40.6581	-0.572288	0.278426	-2.05544	0.0398369
NOL3	4.51656	-0.688208	0.334967	-2.05456	0.0399218
MAGEE1	0.686798	-1.68322	0.819322	-2.05441	0.0399364
ZNF81	19.9646	-0.377091	0.183644	-2.05338	0.0400357
TIPARP	76.9909	0.571909	0.278539	2.05325	0.0400486
MAP3K11	14.3095	-0.509379	0.248104	-2.05308	0.0400646
RAPGEF4	313.796	0.260605	0.126947	2.05286	0.0400858
ATP6V1E2	2.27675	-0.916247	0.446352	-2.05274	0.0400974
PEX7	6.00464	-0.611015	0.297725	-2.05228	0.0401423
CD74	13.2358	-0.877898	0.427966	-2.05133	0.0402353
MIR3142HG	2.55264	-1.64521	0.802522	-2.05005	0.0403592
ASB7	12.0956	-0.391004	0.190739	-2.04994	0.0403699
AP005432.1	0.752286	-1.41114	0.688503	-2.04957	0.0404066
EP300	62.4553	-0.195738	0.0955173	-2.04924	0.0404384
MYO1B	71.7251	-0.370427	0.180778	-2.04907	0.0404555
EFCAB3	3.43087	0.922903	0.450576	2.04827	0.0405332
TRAPPC6B	10.6448	-0.42416	0.207112	-2.04798	0.0405622
UBN2	38.8111	-0.277099	0.135457	-2.04567	0.0407892
GAS2L1	3.15436	0.768186	0.37556	2.04544	0.0408112
ACTR6	6.27776	-0.516932	0.252872	-2.04425	0.0409291
ALMS1	31.1464	-0.276242	0.135142	-2.04409	0.0409446
AREL1	15.3751	-0.361424	0.176845	-2.04374	0.0409793
MMGT1	5.22888	-0.716458	0.350629	-2.04335	0.0410177
RNF122	3.51537	0.980414	0.479862	2.04312	0.0410408
TMEM150C	11.7173	-0.447299	0.219053	-2.04196	0.0411553
ETS1	119.876	0.438221	0.214618	2.04186	0.0411653
KLF3-AS1	18.5356	-0.726655	0.355938	-2.04152	0.041199
ISM1	4.09011	-0.827969	0.4057	-2.04084	0.0412668
OTUD6B-AS1	3.48245	-1.09499	0.536913	-2.03941	0.0414087
AC087627.1	8.32214	-0.561446	0.275334	-2.03914	0.0414358
TCF7	2.09817	-0.925736	0.454061	-2.03879	0.0414705
DNAJB9	3.64201	0.815081	0.39992	2.03811	0.0415388
ZNF844	4.32735	-0.703513	0.345188	-2.03806	0.0415444
ZFP2	2.65584	-0.762064	0.374086	-2.03714	0.0416363
ZNF236-DT	2.8774	-0.874991	0.42962	-2.03666	0.041684
LACTB2	4.23226	-0.628798	0.308744	-2.03663	0.0416871
HAUS1	14.5039	-0.384235	0.188681	-2.03643	0.0417073
CREBL2	8.79042	-0.484988	0.238177	-2.03625	0.0417254
CLK4	17.4444	-0.367862	0.180734	-2.03538	0.0418123
CTDP1	12.0903	0.370146	0.181929	2.03456	0.041895
LMNA	17.4905	0.529266	0.260178	2.03424	0.0419269
MRPS9	12.9363	-0.388208	0.190872	-2.03387	0.0419645
ZNF461	5.96258	-0.574664	0.282594	-2.03353	0.0419986
MCUR1	4.82044	-0.603656	0.296872	-2.03339	0.0420134
MAGOH	5.95045	-0.528466	0.260015	-2.03244	0.0421091
AHNAK	72.4923	0.338545	0.166708	2.03077	0.0422786
AHR	32.2573	-0.37005	0.182367	-2.02914	0.0424436
AC090630.1	17.2148	-0.862417	0.425046	-2.029	0.0424585
MMP25-AS1	6.67439	-0.502178	0.247519	-2.02885	0.0424735
ATF7	64.943	-0.23934	0.11799	-2.02848	0.0425111
STIMATE	12.3804	-0.426739	0.210408	-2.02815	0.0425451
STX4	5.58471	0.489398	0.241318	2.02802	0.042558
MAML3	100.099	-0.359011	0.17703	-2.02797	0.0425634
TBCA	46.24	-0.293587	0.144824	-2.0272	0.0426422
ARHGEF7	108	0.247523	0.122107	2.0271	0.0426518
LCN10	2.39638	0.961458	0.474518	2.02618	0.0427463
WDTC1	14.4028	-0.341285	0.168461	-2.0259	0.042775
SPATA7	10.6954	-0.527874	0.260653	-2.02519	0.0428475
NMI	6.47872	-0.554887	0.274024	-2.02495	0.0428722
SIRT5	19.3337	-0.308184	0.152214	-2.02467	0.0429011
MED26	8.42874	0.46797	0.231136	2.02465	0.0429033
ARNTL	27.2941	-0.575663	0.284384	-2.02425	0.0429446
CARD8	67.3247	-0.314567	0.155429	-2.02386	0.0429843
TBC1D2B	20.2238	-0.331137	0.163629	-2.0237	0.0430007
ZFP69	1.26591	-1.3485	0.666356	-2.02369	0.043002
PRKACA	8.01895	-0.461227	0.227921	-2.02363	0.0430086
NLRC3	1.52934	-1.2899	0.637496	-2.02339	0.0430325
MT1M	17.1512	0.770432	0.380769	2.02336	0.0430364
SRSF6	14.2199	-0.395239	0.195339	-2.02335	0.043037
SUMF1	91.8234	0.309283	0.152862	2.02329	0.0430436
PCDHB12	1.15253	-1.27928	0.632388	-2.02293	0.0430804
CDYL2	181.36	0.248258	0.122736	2.02269	0.0431049
AKR1B1	3.64308	-0.763421	0.377498	-2.02232	0.0431434
AL035443.1	1.61768	-1.08075	0.534421	-2.02228	0.0431471
CPSF3	8.10682	-0.482211	0.238582	-2.02115	0.0432641
AC106786.2	2.0721	-1.0636	0.526278	-2.02099	0.0432811
PRKD3	66.3709	0.228719	0.113242	2.01974	0.0434107
UCHL1	4.78855	0.686701	0.340025	2.01956	0.0434288
MLEC	25.9642	-0.439278	0.217682	-2.01798	0.0435932
PLCD1	1.1164	-1.08194	0.536217	-2.01774	0.0436187
ATAD1	19.9269	-0.31026	0.153777	-2.01759	0.0436336
CELF2	158.784	0.379753	0.188244	2.01734	0.0436602
AHNAK2	13.2807	0.543045	0.269252	2.01686	0.0437099
NSD1	84.4419	-0.209125	0.103699	-2.01666	0.0437312
SLC38A5	46.324	-0.512535	0.254171	-2.0165	0.0437478
MCF2L	331.193	0.228605	0.113384	2.0162	0.0437787
FXR2	4.70264	-0.717728	0.356053	-2.01579	0.0438219
GOLM1	36.4155	-0.390879	0.193948	-2.01538	0.0438647
SMIM8	10.7779	-0.449543	0.223057	-2.01537	0.0438654
CGNL1	241.281	-0.365536	0.1814	-2.01508	0.0438966
AC026401.3	1.22918	1.09308	0.542545	2.01473	0.0439325
PROM1	27.7539	-0.566621	0.281278	-2.01445	0.0439622
MCU	64.4561	-0.305228	0.151519	-2.01445	0.0439624
GPC5	8.06343	0.489412	0.243015	2.01392	0.0440182
GNG10	4.07669	-0.585411	0.290761	-2.01338	0.0440751
AC034195.1	22.9442	0.580539	0.28846	2.01255	0.0441623
CPLANE1	56.1557	-0.26568	0.132025	-2.01235	0.0441828
SYCP2	10.7267	-0.454859	0.226037	-2.01232	0.0441861
RNH1	7.10761	0.474935	0.236034	2.01215	0.0442043
ARHGAP22	2.63386	1.2301	0.611439	2.01181	0.0442401
AMD 1.00	19.9566	0.464672	0.231026	2.01134	0.0442894
RAB8B	39.4506	0.254161	0.126367	2.01129	0.0442948
PDHX	18.0647	-0.416376	0.207079	-2.01071	0.0443561
RPL10	30.9605	0.275826	0.137197	2.01043	0.0443859
TNFRSF12A	1.66	1.63194	0.81182	2.01022	0.0444077
MTMR12	30.4652	0.264714	0.131687	2.01017	0.0444133
CPT1C	3.24986	-0.851078	0.423391	-2.01015	0.0444157
TMED2	6.43998	-0.574942	0.286109	-2.00952	0.044482
CAV1	14.0957	0.653663	0.325345	2.00914	0.0445225
SWAP70	79.2453	0.30612	0.152413	2.00849	0.0445915
GORAB	4.37848	-0.693395	0.34535	-2.0078	0.0446644
COL8A1	37.514	1.00619	0.501181	2.00764	0.0446819
EHBP1	92.6494	-0.225554	0.112437	-2.00606	0.0448502
PELI1	114.192	0.432496	0.215611	2.00591	0.0448663
PLEKHM1	14.6449	0.344198	0.171622	2.00556	0.0449034
ARMC4	6.85679	-1.13086	0.563875	-2.00552	0.0449077
ZNF227	6.52967	-0.466467	0.23268	-2.00476	0.0449889
SDCCAG8	112.928	-0.212038	0.105789	-2.00434	0.0450336
TXNRD1	29.4555	0.410395	0.20476	2.00427	0.0450411
FURIN	6.77451	0.512432	0.255761	2.00356	0.0451171
RPL37A	30.8542	0.40353	0.201411	2.00352	0.045122
ZNF678	15.8322	-0.34334	0.171422	-2.0029	0.0451886
NFASC	5.93909	-0.800356	0.399764	-2.00207	0.0452772
MID2	14.5533	-0.45966	0.229596	-2.00204	0.0452805
TMC7	11.914	-0.580108	0.289823	-2.0016	0.0453283
AC010809.1	3.19241	0.647857	0.323713	2.00133	0.0453568
AC010173.1	4.65473	-0.823106	0.411377	-2.00085	0.0454082
SLC39A1	2.98278	-0.722464	0.361191	-2.00023	0.0454756
R3HDM2	75.8573	-0.233993	0.117041	-1.99924	0.0455823
ZNF250	4.26898	-0.685466	0.342864	-1.99924	0.0455827
DCPS	2.22391	-0.91331	0.456942	-1.99874	0.0456362
GAS6	31.9455	-0.374144	0.187207	-1.99856	0.0456561
FBXL4	31.7182	-0.271149	0.13568	-1.99844	0.0456693
AC105001.1	8.20686	-0.450635	0.225499	-1.99839	0.0456745
CMIP	409.37	0.334812	0.167551	1.99827	0.0456876
POGZ	64.4888	-0.220877	0.110547	-1.99803	0.0457129
AKAP9	117.126	-0.17498	0.0876349	-1.99669	0.0458585
ZNF43	29.787	-0.373484	0.187129	-1.99587	0.0459486
ANXA11	35.4034	0.331824	0.166305	1.99528	0.0460123
AMMECR1	15.9837	-0.563478	0.28243	-1.99511	0.046031
PPP1CC	9.01596	-0.425209	0.213133	-1.99504	0.0460382
KCNJ2	1.51535	-1.11977	0.5613	-1.99496	0.0460471
KLF12	81.3354	-0.452809	0.226993	-1.99482	0.0460627
ITCH	102.422	0.152464	0.0764534	1.9942	0.04613
CWC25	12.7828	0.483323	0.242383	1.99405	0.0461469
HHLA3	1.99008	-1.17716	0.590384	-1.99389	0.0461642
GGT5	65.408	0.456852	0.22913	1.99386	0.0461679
DDX21	29.6722	0.472987	0.237285	1.99333	0.0462256
CCP110	4.9306	-0.541471	0.271685	-1.99301	0.0462599
AP003059.2	2.90929	-0.793603	0.398474	-1.99161	0.0464143
EPC2	62.4386	-0.246004	0.123522	-1.99157	0.046418
PM20D2	4.52358	-0.622044	0.31238	-1.99131	0.0464471
PRNP	7.11693	0.544689	0.273988	1.988	0.0468116
HSF1	24.402	0.321809	0.161895	1.98777	0.0468376
NEB	3.88194	-0.841236	0.423263	-1.9875	0.0468666
ACBD5	13.0413	-0.370604	0.186498	-1.98717	0.0469036
KCNMA1	11.8331	0.524089	0.263796	1.98672	0.0469535
NFXL1	19.0165	0.279065	0.140471	1.98664	0.0469618
AC083843.3	3.88651	-0.651463	0.327935	-1.98656	0.0469711
NAP1L1	59.2678	0.23534	0.118475	1.98641	0.0469876
MARF1	22.5897	-0.307582	0.154852	-1.9863	0.0470002
ZNF709	9.98442	-0.472813	0.238166	-1.98523	0.0471193
ZFYVE9	43.0891	-0.276678	0.139378	-1.98509	0.0471346
PMP22	7.2949	0.813799	0.410032	1.98472	0.0471756
TPGS2	11.5902	-0.495918	0.25005	-1.98327	0.0473367
VPS26C	22.8711	-0.278706	0.14053	-1.98325	0.0473398
ALDH5A1	4.57599	-0.790081	0.398381	-1.98323	0.0473422
MFSD1	9.83244	-0.404945	0.204194	-1.98314	0.0473515
AC104126.1	1.17117	1.16549	0.587744	1.98299	0.0473688
SEC24B	90.0973	0.198537	0.10014	1.98259	0.0474127
SLC29A1	2.42477	-0.953368	0.480999	-1.98206	0.0474727
SEC16B	8.43016	-0.663118	0.33458	-1.98194	0.0474855
COX10-AS1	8.43661	-0.547621	0.276321	-1.98183	0.047498
ATP6V1G1	9.21285	0.543695	0.274398	1.98141	0.0475451
SLCO1A2	28.7321	-0.783393	0.395385	-1.98134	0.047553
NPDC1	56.4913	0.343823	0.173538	1.98125	0.047563
ZFP62	3.86339	-0.60867	0.307224	-1.98119	0.0475696
MCPH1-AS1	6.72978	-0.568281	0.286965	-1.98031	0.0476684
SP4	13.1935	-0.347294	0.175395	-1.98007	0.0476958
TINAGL1	10.644	0.674446	0.340839	1.97879	0.0478402
VBP1	2.63492	-0.924483	0.467206	-1.97875	0.0478445
LINC00840	2.65765	-0.961054	0.485728	-1.97858	0.0478628
ZDHHC20	59.9042	-0.298676	0.150955	-1.97857	0.0478642
DGUOK	6.72173	-0.483907	0.244826	-1.97654	0.048094
GNL1	10.5084	-0.436803	0.221068	-1.97587	0.0481691
XRRA1	24.9593	-0.629971	0.318911	-1.97538	0.0482249
RAP2C-AS1	15.048	-0.70173	0.355533	-1.97374	0.0484113
ZFP3	1.22199	-1.1213	0.568222	-1.97336	0.0484551
MMS22L	16.9969	-0.358209	0.181548	-1.97308	0.0484867
COLQ	5.48433	-0.633317	0.321007	-1.97291	0.0485059
CEP170B	2.57899	0.86391	0.438062	1.97212	0.0485961
UBN1	48.7456	0.297678	0.150952	1.97201	0.0486089
PHACTR4	86.158	-0.268232	0.136036	-1.97177	0.0486356
CAPRIN2	23.3225	0.495102	0.251139	1.97143	0.0486751
GTDC1	32.2099	-0.387779	0.196781	-1.97061	0.048768
AIF1L	24.9688	0.406305	0.206236	1.9701	0.0488268
AC092535.4	6.0842	0.671263	0.340779	1.96979	0.0488622
TMSB10	112.639	0.391792	0.199001	1.96879	0.0489774
DTD2	2.85726	-0.839473	0.426491	-1.96832	0.0490307
KRCC1	10.7209	-0.452947	0.230188	-1.96773	0.0490995
PRMT9	10.4329	-0.417434	0.212321	-1.96605	0.0492924
MCTP1	219.971	0.397072	0.201973	1.96597	0.049302
CCT4	20.2459	-0.29971	0.152506	-1.96523	0.0493874
SRBD1	43.0763	-0.241724	0.123032	-1.96472	0.0494467
FARS2	103.945	-0.261367	0.133063	-1.96424	0.0495022
ERI2	3.28144	-0.77577	0.39499	-1.96403	0.0495271
AC012291.3	2.84031	-0.802213	0.408612	-1.96327	0.0496153
PDCD5	7.18664	0.488388	0.24882	1.96282	0.0496676
BBX	88.7448	-0.233302	0.118881	-1.96248	0.0497064
SEC22C	20.1688	0.589231	0.300259	1.96241	0.0497152
CYGB	2.22516	1.01342	0.516514	1.96203	0.0497587
RAPH1	90.6408	-0.315002	0.160606	-1.96133	0.0498405
SUGP1	8.31627	-0.44907	0.228971	-1.96126	0.0498492
PDE9A	52.8631	0.442105	0.225554	1.96008	0.049986
RAB5A	39.1496	0.223891	0.114234	1.95993	0.0500045
TTLL4	4.07766	-0.585947	0.299001	-1.95968	0.0500328
ATRNL1	15.949	0.51153	0.261039	1.95959	0.0500438
BHLHE40	124.284	0.464623	0.237206	1.95874	0.0501437
ZNF343	8.53549	-0.481981	0.246079	-1.95864	0.0501546
SLTM	71.4894	-0.191686	0.0978739	-1.95851	0.0501707
RAB3GAP2	68.9334	0.170336	0.0869818	1.95829	0.0501958
PAFAH1B2	17.708	0.3177	0.162331	1.95711	0.050335
C20orf194	64.6747	-0.271828	0.138924	-1.95666	0.0503877
IGIP	1.86626	0.790495	0.404025	1.95655	0.0504002
FXN	7.80102	-0.615558	0.314757	-1.95566	0.0505052
WWC1	11.994	-0.591729	0.302644	-1.9552	0.0505594
NIPSNAP2	16.5864	-0.326186	0.166837	-1.95512	0.0505692
TMEM204	26.0649	0.515252	0.26354	1.95512	0.0505695
SEZ6L2	2.79813	0.95329	0.487733	1.95453	0.0506384
WDR89	9.49878	-0.465522	0.238203	-1.9543	0.0506652
STARD7	11.7276	-0.385526	0.197315	-1.95387	0.0507171
ZCCHC17	22.1579	0.279188	0.142891	1.95385	0.0507193
MED15	47.2635	0.244212	0.125006	1.95361	0.0507478
KBTBD6	1.3583	-1.03364	0.529635	-1.95161	0.0509846
PLEKHA1	57.2721	0.202572	0.103815	1.95127	0.0510247
DNMT3A	29.3754	-0.414393	0.212387	-1.95112	0.0510423
CHUK	9.03064	-0.433093	0.222026	-1.95064	0.0510997
SSR3	12.9632	0.450687	0.23106	1.95052	0.0511145
CLNS1A	22.6829	-0.353508	0.181244	-1.95045	0.0511226
NF1	198.146	0.175635	0.0900914	1.94952	0.0512332
RHOT1	39.8092	-0.245893	0.126137	-1.94941	0.0512467
TTC9C	8.3404	-0.416892	0.213875	-1.94923	0.0512684
USP38	11.2335	-0.392524	0.201401	-1.94897	0.0512995
HERC6	29.0877	-0.664584	0.341033	-1.94874	0.051327
TDP2	7.83496	-0.469435	0.241023	-1.94768	0.0514535
MTA1	9.14805	0.409313	0.210237	1.94692	0.0515445
SCLT1	54.5678	-0.337981	0.173651	-1.94632	0.0516163
PRPF40B	10.2835	-0.418154	0.214872	-1.94606	0.051648
SERPINI1	7.53658	-0.527935	0.271351	-1.94558	0.0517056
AATF	32.0761	-0.26712	0.137306	-1.94543	0.051723
AC090517.5	15.3174	-0.544422	0.279868	-1.94528	0.0517412
TNFRSF14-AS1	2.35868	-1.01655	0.522574	-1.94528	0.0517415
FMNL3	110.873	-0.290025	0.149103	-1.94513	0.0517598
MON2	111.277	-0.17241	0.0886496	-1.94485	0.0517934
ADK	85.4036	-0.287793	0.147981	-1.9448	0.0517989
AL136456.1	1.601	-0.92773	0.477646	-1.9423	0.0521009
POLR3E	10.6438	0.398822	0.205375	1.94192	0.0521467
AL135999.1	1.58195	-0.926109	0.476923	-1.94184	0.0521561
SRA1	5.69529	0.632564	0.325784	1.94166	0.0521779
NRDC	59.3552	-0.222201	0.114445	-1.94155	0.0521919
NUDT2	5.08776	-0.650939	0.335302	-1.94135	0.0522156
SELENON	15.1415	-0.493401	0.25417	-1.94122	0.0522314
DYNC2H1	25.4115	-0.447432	0.230499	-1.94115	0.0522406
MTUS2	85.0946	-0.510886	0.263189	-1.94114	0.0522412
HMGA1P4	4.71632	-0.682178	0.351756	-1.93935	0.0524587
MED1	14.3247	-0.378417	0.195144	-1.93917	0.052481
GBP2	49.4708	-0.343342	0.1771	-1.93869	0.0525386
SGCD	6.10225	0.686979	0.354386	1.93851	0.0525612
BET1	10.5055	-0.441682	0.227893	-1.93811	0.0526102
VPS26B	10.4066	-0.435082	0.224526	-1.93778	0.0526496
AAR2	4.16242	-0.698895	0.360678	-1.93773	0.0526567
HDAC3	7.69235	-0.4941	0.255081	-1.93703	0.0527412
LRRC75A	1.07962	1.35647	0.70034	1.93687	0.0527617
COX11	6.25372	-0.566034	0.292249	-1.93682	0.0527676
CTIF	80.8856	0.237416	0.122586	1.93673	0.0527788
DENND2C	22.1681	-0.346831	0.179131	-1.93618	0.0528453
RAD51B	219.816	-0.268405	0.138653	-1.9358	0.0528924
TRAF3IP2-AS1	37.9867	-0.34991	0.180869	-1.93461	0.0530382
HDX	17.8491	-0.355254	0.183645	-1.93445	0.0530572
COL26A1	9.30553	-0.594143	0.307342	-1.93317	0.0532158
AC060766.6	1.55049	-1.06798	0.552518	-1.93294	0.0532437
LINC02100	3.28348	-1.53997	0.79676	-1.93279	0.0532619
EIF3E	34.2389	0.250258	0.129587	1.93119	0.0534591
TRMT44	16.2637	0.369573	0.191375	1.93114	0.0534653
PIGB	6.66011	-0.482406	0.249825	-1.93097	0.0534863
FECH	6.83563	-0.548992	0.284431	-1.93014	0.0535895
PDK3	14.1139	-0.436139	0.225997	-1.92985	0.0536259
ILF3	30.5796	0.351703	0.182322	1.92903	0.0537277
IQCG	6.13115	-0.52748	0.273482	-1.92876	0.0537611
AC105053.1	2.19041	1.3805	0.715768	1.92871	0.0537674
DUSP23	7.50039	-0.579275	0.3004	-1.92835	0.0538119
NRCAM	10.4585	0.521851	0.270635	1.92825	0.0538246
VPS16	4.60403	-0.574487	0.298168	-1.92672	0.0540142
EIF4A1	40.3079	0.472938	0.245541	1.9261	0.0540915
GRAMD2B	14.6755	-0.438443	0.227646	-1.92599	0.0541059
SNAP25	10.692	0.460313	0.239103	1.92516	0.0542091
CRKL	7.18572	-0.471729	0.245059	-1.92496	0.0542341
CAPN3	9.86357	-0.439937	0.228572	-1.92472	0.054264
PHTF1	15.8397	-0.37559	0.195228	-1.92385	0.0543734
TLCD2	4.3718	-0.758581	0.394353	-1.92361	0.0544036
AC007271.1	2.05006	-1.06671	0.554553	-1.92354	0.0544118
ZC3H12B	11.7467	-0.4986	0.259316	-1.92275	0.0545112
DCBLD2	25.0474	-0.399112	0.207647	-1.92206	0.0545976
MPP1	13.0554	-0.502952	0.261725	-1.92168	0.0546462
NUBPL	32.8858	-0.276586	0.143969	-1.92115	0.0547134
SLC52A3	26.3351	0.440049	0.229064	1.92108	0.0547222
AL732509.1	7.08567	-0.595282	0.309891	-1.92094	0.054739
ZFX	41.4463	-0.265261	0.138089	-1.92094	0.0547395
CBFA2T3	11.8447	0.415305	0.216212	1.92082	0.0547544
PINX1	15.7015	-0.33089	0.172287	-1.92058	0.0547849
ZNF573	10.2565	-0.479814	0.24985	-1.92041	0.0548062
BRD8	12.787	-0.367515	0.191458	-1.91956	0.0549139
HNRNPDL	78.3301	0.282293	0.147107	1.91897	0.0549886
THOC7	8.05497	-0.421633	0.21978	-1.91843	0.0550563
ZCWPW1	1.95637	-1.03756	0.540839	-1.91842	0.0550577
ECT2	31.5302	0.387084	0.201788	1.91827	0.0550764
TMEM14B	46.0682	-0.238811	0.124504	-1.9181	0.0550987
CFH	355.283	-0.618043	0.322224	-1.91805	0.0551044
HACD1	5.40943	0.51571	0.268926	1.91766	0.0551538
IL10RB	40.6511	-0.327486	0.170782	-1.91757	0.0551662
AFDN	233.955	0.176935	0.0922772	1.91743	0.0551837
SON	104.74	-0.171535	0.0894669	-1.9173	0.0551998
FARP1	21.474	-0.474037	0.247272	-1.91707	0.0552294
TMA16	10.2322	0.428243	0.223385	1.91706	0.0552307
PLEKHF2	9.8436	0.525001	0.273893	1.91681	0.0552618
AARS	8.88507	-0.421924	0.22023	-1.91583	0.0553867
ABTB2	3.76766	-0.797909	0.416505	-1.91573	0.0554
MAP2K1	52.45	0.311568	0.162637	1.91572	0.0554003
[truncated: 17,823 more rows]

## Sheet: Microglia
gene_id	baseMean	log2FoldChange	lfcSE	stat	pvalue
PPP1R3B	4.47587	1.44933	0.297503	4.87166	1.10664e-06
SOCS6	78.7461	-1.0911	0.239503	-4.55568	5.22155e-06
CENPE	8.12318	2.0613	0.467204	4.412	1.02419e-05
SNX18	18.6641	-0.692654	0.160609	-4.31266	1.61305e-05
MAP3K8	48.2768	0.984721	0.228654	4.3066	1.65784e-05
SDCBP	22.8072	0.787581	0.183069	4.30211	1.69182e-05
DNM2	92.2507	0.41204	0.0977284	4.21617	2.48482e-05
KCNMB2-AS1	53.7742	-0.687323	0.16317	-4.21231	2.52771e-05
RGS1	55.131	1.34398	0.324139	4.1463	3.3789e-05
CYBB	75.1089	-0.59062	0.145455	-4.06051	4.89666e-05
HAMP	27.2937	1.91345	0.472105	4.05302	5.0561e-05
PER1	12.5658	1.19398	0.298468	4.00037	6.32443e-05
EPHB2	25.4724	-0.698047	0.175007	-3.98868	6.64432e-05
METTL25	19.2467	-0.802817	0.202179	-3.97082	7.16248e-05
CNTROB	3.76271	1.39367	0.352496	3.95371	7.69487e-05
GRASP	4.72803	1.90609	0.48598	3.92215	8.77612e-05
ETV5	43.8472	-0.961498	0.246631	-3.89852	9.67827e-05
RAB39A	18.924	-0.94253	0.242086	-3.89337	9.88619e-05
CHEK2	11.0699	0.813014	0.209846	3.87434	0.000106916
FAM110B	36.7049	0.965422	0.251787	3.83429	0.00012593
ABHD15-AS1	13.2068	0.853493	0.222597	3.83425	0.000125951
KNL1	9.16155	2.00836	0.526553	3.81417	0.000136644
TBC1D8	45.9622	1.31783	0.346452	3.80378	0.000142502
AC007376.2	13.9735	-0.86594	0.229175	-3.77851	0.000157772
LINC01357	24.2913	-0.8871	0.236214	-3.7555	0.000172998
TGOLN2	23.3035	0.604789	0.16108	3.75459	0.000173623
ROR2	10.6256	1.56543	0.418262	3.74269	0.00018206
DLEU1	434.16	-0.544095	0.146123	-3.72355	0.000196445
NME2	4.24886	1.03033	0.277218	3.71668	0.000201861
CEBPD	25.9653	1.10648	0.298193	3.71061	0.00020676
SYNE2	13.6659	1.18409	0.320716	3.69202	0.000222482
COX10-AS1	54.1508	-0.55326	0.150505	-3.67601	0.000236906
RAB31	171.179	0.462055	0.126124	3.66349	0.000248798
MAP1B	18.179	0.741311	0.204215	3.63006	0.000283356
HMGB2	4.95009	1.84639	0.51067	3.61562	0.000299625
USP36	21.6036	0.734767	0.203602	3.60883	0.000307578
GCNT2	49.6515	-0.459819	0.128368	-3.58202	0.000340942
ANLN	9.22287	2.26679	0.63393	3.57577	0.000349194
P2RY12	142.052	-0.937555	0.262928	-3.56583	0.000362713
ADAM9	43.8974	0.426726	0.119996	3.55617	0.000376304
GALNT1	46.7493	-0.42668	0.120308	-3.54655	0.000390306
B3GNTL1	8.792	0.882101	0.248964	3.54309	0.000395472
AL353138.1	17.7486	-1.04329	0.294795	-3.53905	0.000401568
PIP4K2A	116.417	0.282264	0.079865	3.53426	0.000408923
TFRC	23.7045	1.07962	0.305827	3.53017	0.0004153
PRKD3	44.1666	0.567494	0.160764	3.52998	0.000415584
KCNMB4	10.6308	-0.834241	0.236641	-3.52534	0.00042294
PRKAB1	7.56435	0.982194	0.279312	3.51648	0.000437312
LDHA	7.59682	1.32583	0.377068	3.51614	0.000437864
KBTBD11	3.11993	1.55097	0.442713	3.50334	0.00045947
PPM1L	32.8089	-0.600267	0.171805	-3.49388	0.000476059
NOL4L	41.4796	-0.54959	0.157316	-3.49353	0.000476673
KMT5B	34.941	-0.525738	0.150677	-3.48917	0.000484524
GCNT1	5.5524	1.41383	0.405499	3.48665	0.000489104
2024-03-06	39.8088	0.380015	0.10913	3.48222	0.000497282
NCAM1	8.2685	1.35405	0.390004	3.47188	0.000516825
LINC01001	7.5913	1.36376	0.392974	3.47036	0.000519759
PPARD	87.5124	0.581576	0.16791	3.46362	0.000532965
LINC02246	9.80588	-0.862873	0.250113	-3.44994	0.000560718
GAPDH	16.2325	0.802628	0.232812	3.44754	0.000565717
RRP1B	13.3977	0.613567	0.178141	3.44428	0.000572586
PRAG1	14.8846	-0.784886	0.228302	-3.43792	0.000586194
IFITM3	4.66977	1.50887	0.43933	3.43448	0.0005937
AC126177.3	15.0555	-0.925755	0.270064	-3.42791	0.000608247
CCDC18	24.8959	0.83015	0.242523	3.42297	0.000619405
HIF1A	113.305	0.81802	0.239	3.42268	0.000620078
UNC5D	5.53218	1.01565	0.297564	3.4132	0.000642046
CYSLTR1	12.7058	-0.904202	0.264997	-3.41212	0.000644599
PTAFR	25.6484	-0.648795	0.191097	-3.3951	0.000686028
PAPOLG	21.9259	0.624094	0.184331	3.38572	0.00070992
MBOAT7	10.2395	0.945163	0.279244	3.38472	0.000712519
MAP3K5	142.08	-0.394068	0.116938	-3.36987	0.000752028
CX3CR1	74.9606	-1.13687	0.337493	-3.36857	0.000755597
HECTD2	49.9013	-0.386548	0.114817	-3.36663	0.000760922
SBNO2	12.746	0.862571	0.257337	3.35192	0.000802545
B2M	34.3429	0.540187	0.161893	3.33669	0.000847823
VCAN	5.75053	2.06839	0.623199	3.31899	0.000903434
ZNF75A	7.90354	-0.797616	0.24114	-3.30769	0.000940689
PGK 1.00	18.9556	0.811436	0.245952	3.29917	0.000969723
CHD2	93.1028	0.290336	0.0880255	3.29832	0.000972665
KCNQ1	90.255	-0.403184	0.122728	-3.28518	0.00101917
ZMAT3	47.9905	-0.43164	0.131836	-3.27406	0.00106013
TACC3	7.08577	1.24517	0.380659	3.2711	0.00107131
RNF144B	56.6239	0.738281	0.226418	3.26071	0.00111135
MCL1	13.6493	0.803235	0.246598	3.25727	0.00112489
DENND5A	59.5102	0.302709	0.0930236	3.25411	0.0011375
GAL3ST4	13.9014	-0.811236	0.25005	-3.2443	0.0011774
TMED8	15.8981	0.836877	0.258255	3.24051	0.00119316
TXNIP	25.2586	0.708973	0.219105	3.23576	0.00121318
SH3TC1	60.3857	0.613809	0.190038	3.22992	0.00123824
ZEB2	254.48	-0.355675	0.110169	-3.22844	0.00124467
EEPD1	25.2312	-0.682644	0.211639	-3.22551	0.00125749
HIST1H2AG	2.62858	2.40733	0.747696	3.21967	0.00128339
RBPMS	5.02702	1.56517	0.486748	3.21557	0.00130185
BEX1	1.75549	1.74885	0.54407	3.21438	0.00130725
PTCHD4	28.5504	-0.735496	0.230449	-3.19158	0.00141496
FRS2	24.7692	-0.536977	0.168699	-3.18304	0.00145736
ADAP2	57.2834	-0.477886	0.150374	-3.17797	0.00148308
TPM4	17.475	0.729882	0.229695	3.17761	0.00148493
LRRK1	134.405	-0.403493	0.126998	-3.17716	0.00148727
RAB20	23.4519	0.658877	0.207787	3.17093	0.00151954
RIN2	112.23	-0.405629	0.128154	-3.16517	0.00154992
AC015712.2	5.22463	-1.10994	0.351089	-3.16143	0.00156999
PLSCR1	44.9737	0.716048	0.227342	3.14965	0.00163466
PDGFC	41.5968	-0.700848	0.222547	-3.14922	0.00163709
RNMT	20.7062	0.476531	0.151859	3.13799	0.00170109
CD83	20.7738	-1.22657	0.392501	-3.125	0.00177807
RNF213-AS1	3.80569	1.04831	0.335843	3.12141	0.00179985
SLC9A9	379.966	-0.395853	0.126952	-3.11813	0.00182003
SEC14L1	85.5666	0.594093	0.19108	3.10913	0.00187638
AC242426.2	11.3694	-0.695307	0.223661	-3.10876	0.00187877
TLR4	21.1592	-0.748093	0.241027	-3.10378	0.00191067
RNASET2	219.374	0.252717	0.0815445	3.09914	0.00194086
PECR	5.96175	-0.834902	0.269484	-3.09815	0.0019473
SLC16A3	11.1525	1.00943	0.325876	3.09757	0.00195112
ARHGAP22	273.291	-0.429826	0.138775	-3.09728	0.00195304
GABPB1-AS1	19.1305	0.639253	0.206627	3.09376	0.00197639
HRH2	24.8005	0.807474	0.261294	3.09029	0.00199962
PDE4B	101.205	0.689652	0.223329	3.08805	0.00201476
TOP 1.00	49.3934	0.31448	0.101994	3.08333	0.00204697
AC097376.3	30.8292	-0.516921	0.168389	-3.06979	0.00214206
MELK	7.49783	2.70487	0.882387	3.0654	0.00217379
AC090204.1	6.81845	-1.04418	0.341386	-3.05863	0.0022235
RPS9	14.6529	0.525057	0.171866	3.05504	0.00225032
ADCY9	13.8685	-0.698357	0.22873	-3.0532	0.00226418
PHF19	2.38845	1.55207	0.509609	3.04562	0.00232202
OTULINL	58.4295	-0.493678	0.162528	-3.0375	0.00238549
POC1A	3.21818	1.51543	0.499147	3.03604	0.00239711
HLA-DRB5	8.41415	1.44157	0.476661	3.02431	0.00249197
PTGS1	17.3203	-0.498054	0.16471	-3.02383	0.00249599
LINC02245	42.123	-0.720674	0.238723	-3.01888	0.00253713
CPEB4	68.3662	0.588508	0.195072	3.01687	0.00255399
OSBPL11	38.7125	-0.515867	0.171151	-3.0141	0.00257742
STX12	29.4578	0.409398	0.135862	3.01335	0.00258384
EZR	12.7293	0.572774	0.190396	3.00834	0.00262683
ATP2B4	23.981	0.777137	0.258379	3.00774	0.00263199
UHRF1	3.25598	1.87044	0.622427	3.00508	0.0026551
NUSAP1	6.52817	1.68548	0.563213	2.99261	0.00276607
LINC01909	10.7021	-1.09576	0.366536	-2.9895	0.00279431
FCHSD2	311.265	-0.237772	0.0798468	-2.97786	0.00290271
SH3RF1	32.3812	-0.789014	0.265013	-2.97726	0.00290836
AZI2	5.64575	1.00631	0.338038	2.9769	0.00291181
CELF2	482.788	0.320777	0.107802	2.9756	0.00292419
NCOA2	92.4161	-0.34244	0.115123	-2.97455	0.00293416
ZFP36L1	126.485	-0.653662	0.219986	-2.97139	0.0029646
TPI1	4.84623	0.853996	0.287465	2.97079	0.00297038
HIPK2	52.1853	0.492091	0.165919	2.96584	0.00301853
BCL6	31.0211	1.17496	0.396825	2.96091	0.00306732
SNHG7	2.87416	1.08757	0.36818	2.95389	0.00313791
AC079015.1	27.8309	-0.648385	0.219828	-2.94952	0.0031827
RANGAP1	12.0176	0.718159	0.244038	2.94281	0.00325243
LINC00886	7.20946	-0.779082	0.264911	-2.94092	0.00327234
ZNF335	6.77454	0.711284	0.241895	2.94046	0.00327721
AC002480.2	4.66481	-1.00092	0.341312	-2.93257	0.00336167
RBBP8	5.70879	0.932028	0.318327	2.92789	0.0034127
IL4R	59.8784	0.669607	0.229424	2.91865	0.00351552
EDF1	4.10837	0.856769	0.293978	2.9144	0.00356377
ARHGAP25	101.824	-0.3503	0.120279	-2.9124	0.00358666
FBXO11	102.808	-0.23788	0.0820006	-2.90095	0.00372034
CIT	12.9846	1.41061	0.486497	2.89952	0.0037373
SPRED1	132.215	-0.468007	0.161686	-2.89453	0.00379722
ENPP1	10.4621	-0.863333	0.298867	-2.88869	0.00386852
ANXA6	2.24405	1.36299	0.471897	2.88832	0.00387302
FMO4	3.77551	-1.00175	0.347286	-2.88452	0.00392015
RHOBTB3	7.88747	0.945349	0.32814	2.88093	0.00396498
PLEKHA5	30.278	-0.47247	0.164076	-2.87959	0.00398195
SPC25	4.14635	2.26149	0.786159	2.87663	0.00401951
MTMR10	33.2765	-0.380584	0.132363	-2.87531	0.00403631
AC022509.2	7.33272	-1.02206	0.356042	-2.87062	0.00409668
FSCN1	25.6111	-0.603263	0.210351	-2.86789	0.00413216
STEAP1B	19.9158	-0.621761	0.217052	-2.86457	0.00417572
MIF	2.94554	0.960503	0.335376	2.86396	0.00418384
LUC7L	33.0212	0.390992	0.136966	2.85466	0.00430832
SPARCL1	16.0726	0.677613	0.237657	2.85122	0.00435514
TFDP1	9.81244	0.687958	0.24156	2.84798	0.00439983
PTK2B	34.2366	0.54345	0.190867	2.84726	0.00440966
SEC63	42.4184	0.358687	0.126042	2.84578	0.00443023
CHCHD2	3.83335	0.969438	0.340766	2.84488	0.00444287
ELF4	9.15567	-0.626777	0.220651	-2.84059	0.00450303
ZNF445	11.8083	0.658626	0.232285	2.83542	0.00457653
PTPN1	27.8654	0.704113	0.248644	2.83181	0.00462853
INTS10	35.8151	0.395096	0.13958	2.8306	0.00464606
FAM117B	15.3653	-0.691436	0.244389	-2.82924	0.00466588
TBC1D12	74.272	-0.398852	0.14109	-2.82694	0.00469949
MPRIP	38.5699	0.394899	0.139748	2.8258	0.00471623
TRPC1	11.3487	-0.723105	0.256233	-2.82206	0.0047716
TIGD4	3.49726	-1.15519	0.412612	-2.79971	0.00511492
MAGT1	15.865	0.627394	0.224122	2.79934	0.00512074
RETREG3	9.63612	-0.702052	0.250951	-2.79756	0.00514896
SWAP70	53.652	0.394249	0.141203	2.79207	0.00523722
LINC01572	21.0693	0.908332	0.325923	2.78695	0.00532067
IL18R1	1.3936	1.78044	0.640429	2.78007	0.0054347
H3F3B	10.1031	0.882397	0.317487	2.77932	0.00544731
PSRC1	3.89351	0.935324	0.336794	2.77714	0.00548397
RAD18	11.5065	0.578658	0.208379	2.77695	0.00548718
CLIC4	15.303	0.764262	0.275489	2.77421	0.00553366
AC020916.1	5.64944	0.860485	0.310183	2.77412	0.0055351
DENND3	281.855	0.532572	0.192057	2.77299	0.00555447
CNNM2	22.5383	-0.478725	0.172656	-2.7727	0.00555925
DHRS9	6.81914	-0.894536	0.322792	-2.77124	0.0055843
GAS5	7.3643	0.701936	0.253297	2.7712	0.00558508
GPI	15.6639	0.652205	0.235524	2.76917	0.00561993
GRPEL1	2.68663	1.29758	0.468651	2.76876	0.00562701
NCK1-DT	22.7761	-0.659156	0.238086	-2.76857	0.00563037
CD84	31.8485	-0.533131	0.192569	-2.76852	0.00563109
MEI1	2.24259	1.50516	0.544864	2.76246	0.00573684
CEP152	15.3628	0.766778	0.277847	2.75971	0.00578525
CA8	18.7822	-1.02153	0.37016	-2.75971	0.00578533
IPMK	19.1402	-0.471019	0.170754	-2.75846	0.00580742
RFX7	45.1156	-0.337351	0.122502	-2.75384	0.00589012
YBX3	15.4771	0.663668	0.241109	2.75256	0.00591315
NR3C1	66.0695	-0.397341	0.144384	-2.75197	0.00592375
VRK1	11.7925	0.630149	0.229025	2.75144	0.0059334
ZNF710	149.891	-0.309746	0.112604	-2.75076	0.00594578
ZNF670	3.99415	-0.860756	0.313077	-2.74934	0.00597155
PRR5	26.8161	0.556969	0.202687	2.74792	0.00599743
NLRC5	29.55	0.72265	0.262985	2.74788	0.00599828
NFATC3	62.2557	-0.275589	0.100372	-2.74568	0.00603854
GALNTL6	4.82619	0.863087	0.314614	2.74332	0.00608211
ATRN	59.5082	-0.328203	0.119783	-2.73999	0.00614415
AL139383.1	2.74485	1.08917	0.39756	2.73964	0.00615059
RB1	127.883	0.368194	0.134399	2.73956	0.00615216
VAPA	32.3996	0.399726	0.146048	2.73696	0.00620104
KIF11	6.4485	2.64443	0.966305	2.73664	0.00620695
RUNX1	438.934	0.444884	0.162748	2.73358	0.0062649
FAM215B	2.94306	1.01678	0.372009	2.73322	0.00627193
SEPTIN2	41.3958	0.34163	0.125092	2.73102	0.0063139
SNHG25	9.83998	0.613945	0.224921	2.72961	0.006341
PLCL1	49.8132	-0.692049	0.253538	-2.72957	0.00634171
AC024270.5	2.23618	-1.29767	0.475517	-2.72896	0.00635338
SLFN12	4.8823	-0.8923	0.327355	-2.72579	0.00641482
LOXL3	20.7714	-0.614083	0.225617	-2.72179	0.00649294
ACTN1	6.11183	0.937567	0.344585	2.72086	0.00651118
FLOT2	16.1591	0.529747	0.194701	2.72082	0.00651203
HRH1	8.1932	-1.045	0.384083	-2.72076	0.00651323
LAP3	31.941	0.759025	0.279138	2.71918	0.00654445
BHLHE40	4.58329	0.93156	0.342743	2.71795	0.00656874
AP000547.3	2.72882	-1.20946	0.445229	-2.71649	0.00659775
PKM	20.0529	0.505504	0.186197	2.71489	0.00662978
LINC00476	8.32703	-0.831789	0.306452	-2.71426	0.00664238
SLC8A1	449.26	-0.298851	0.110114	-2.714	0.00664763
SEC16A	13.4423	0.530433	0.19551	2.71307	0.00666633
HERPUD1	28.1465	0.585985	0.216058	2.71216	0.00668464
NAV1	19.1737	-0.72999	0.269196	-2.71174	0.00669304
GUCY1A1	11.6033	-0.966538	0.357367	-2.70461	0.00683843
TCF12	333.13	-0.242097	0.0895383	-2.70384	0.00685428
CEMIP2	17.0156	0.881994	0.3263	2.70302	0.00687136
UBA6	23.9175	0.367982	0.136223	2.70133	0.00690637
RCOR1	51.3475	0.324617	0.120326	2.69782	0.00697953
AC034268.2	5.62878	0.783734	0.290513	2.69776	0.00698072
PPP3CA	93.9518	-0.316703	0.1175	-2.69534	0.00703174
RPS3	14.9199	0.591323	0.21971	2.69138	0.00711571
ZNF251	11.9382	-0.656831	0.244068	-2.69118	0.00711988
CD276	13.3181	-0.615301	0.228736	-2.69001	0.00714506
SUSD3	20.91	-0.730481	0.272049	-2.68511	0.00725066
SCOC-AS1	2.4272	-1.1599	0.431977	-2.68509	0.007251
REL	48.7754	0.472214	0.175879	2.68488	0.00725567
HPSE	10.6508	-1.03538	0.38806	-2.6681	0.00762821
ADGRE2	22.0167	1.0955	0.410607	2.66801	0.0076302
IGSF6	10.3863	-0.735604	0.275805	-2.66712	0.00765045
ZKSCAN4	2.28638	-1.25118	0.469362	-2.66571	0.0076826
WLS	21.6392	-0.63256	0.237472	-2.66373	0.00772805
AL354740.1	6.26855	-1.05445	0.395871	-2.66361	0.0077307
BVES	3.24792	-1.00025	0.375628	-2.66288	0.00774741
PHF20	73.9264	0.397074	0.149116	2.66284	0.00774834
ATM	209.746	-0.317796	0.119369	-2.66229	0.00776118
HIST1H4C	5.67768	1.14885	0.431626	2.66169	0.007775
FKBP5	298.449	1.09146	0.410659	2.65781	0.00786497
NOD2	2.92032	1.38051	0.519729	2.65621	0.00790252
LTBP1	3.30553	1.32422	0.498873	2.65443	0.00794431
SH2B2	6.94793	0.893108	0.336539	2.6538	0.0079591
DDX59	8.75787	-0.595236	0.22451	-2.65127	0.008019
ARHGAP11B	9.28709	1.20569	0.454923	2.65033	0.0080414
DPH6-DT	13.9782	-0.749762	0.283121	-2.6482	0.0080921
STAT3	65.9689	0.39103	0.147807	2.64555	0.00815594
NSFL1C	12.5503	0.485565	0.183758	2.64242	0.00823166
CD53	58.7001	-0.267606	0.101382	-2.63957	0.00830109
CPED1	130.872	-0.525815	0.199248	-2.639	0.00831499
LINC01002	6.72469	0.910416	0.345306	2.63655	0.00837539
SPTBN1	18.5939	0.540366	0.20534	2.63157	0.00849915
AC027097.2	38.6083	-0.512166	0.195029	-2.6261	0.00863705
AC073343.2	2.74112	1.20151	0.45765	2.6254	0.00865472
MND1	3.07134	1.75807	0.670915	2.62041	0.00878247
NFYC	23.7253	-0.386533	0.147585	-2.61906	0.00881733
DNAAF4	7.76364	-0.728325	0.278157	-2.6184	0.0088343
POC1B-AS1	4.73825	-0.868715	0.331856	-2.61774	0.00885131
LMNB2	2.40873	1.37762	0.5267	2.61557	0.00890785
EZH2	19.2701	1.335	0.510859	2.61324	0.00896886
DNM3	31.4792	-0.521118	0.199682	-2.60974	0.00906114
LIMK2	29.4849	0.889344	0.340939	2.60851	0.0090937
ACSL1	84.8808	1.09178	0.418623	2.60803	0.0091065
ORAI1	3.04215	1.05949	0.40659	2.60578	0.00916653
APBA1	60.2195	-0.374992	0.143919	-2.60558	0.00917176
SOCS3	2.19459	1.88222	0.722872	2.60381	0.00921946
PIK3IP1	10.2383	0.745522	0.286372	2.60333	0.00923231
SH3YL1	11.6532	-0.506014	0.194538	-2.60111	0.00929233
IDNK	2.75466	-1.11055	0.427271	-2.59918	0.00934477
ZNF700	23.4438	0.418239	0.160916	2.59911	0.00934668
RRBP1	28.9003	0.459057	0.176822	2.59615	0.00942741
ITGAV	47.4959	0.405327	0.156159	2.5956	0.00944249
MED26	13.6406	0.519907	0.200444	2.59377	0.00949294
MAML3	391.595	-0.272463	0.105071	-2.59313	0.00951071
ANKDD1A	8.79695	0.593821	0.229122	2.59173	0.00954949
PIP4P2	9.17204	-0.565924	0.218502	-2.59002	0.00959693
IL6ST	125.415	-0.435055	0.168119	-2.58779	0.00965948
RNF19B	12.6808	-0.637336	0.246409	-2.5865	0.00969561
SUGCT	9.46903	-0.772899	0.298876	-2.58602	0.00970912
TMEM181	23.3774	0.439698	0.170263	2.58247	0.00980961
KDM4B	51.0537	0.402945	0.156099	2.58134	0.00984178
AP000331.1	5.38625	1.11609	0.432495	2.58059	0.00986304
HDLBP	39.5014	0.340727	0.13207	2.5799	0.00988285
BUB1B	5.60304	3.06704	1.18927	2.57893	0.00991074
NUCKS1	33.2289	0.401281	0.155646	2.57817	0.00993248
SALL1	13.0057	-0.706512	0.274412	-2.57464	0.0100343
GRIK5	2.57543	1.09472	0.42558	2.57231	0.0101023
SLC11A1	122.321	1.14305	0.444437	2.5719	0.0101141
VEGFA	4.92085	1.13381	0.440925	2.57143	0.010128
TPST1	16.7269	0.658925	0.256316	2.57075	0.0101479
SPATA6	91.1664	0.749517	0.291695	2.56952	0.0101839
COMMD10	114.311	-0.281015	0.10941	-2.56846	0.0102151
ADRB2	5.56823	-0.759921	0.295889	-2.56826	0.0102211
MRPS28	41.5204	-0.334558	0.130573	-2.56224	0.0104001
RAB1A	83.9079	0.329423	0.128638	2.56085	0.0104417
JAM2	10.2565	-0.719674	0.281129	-2.55994	0.0104689
SIPA1L1	125.873	0.651129	0.254356	2.55991	0.0104699
AC009093.2	19.5037	0.499401	0.195242	2.55785	0.0105321
ADAMTSL4	1.59256	1.47498	0.576656	2.55782	0.0105332
AL357522.1	82.9648	-0.442535	0.173098	-2.55657	0.0105711
WDHD1	6.96444	0.90512	0.354208	2.55533	0.0106086
SMURF2	77.4732	-0.258973	0.101373	-2.55466	0.0106292
ZFYVE16	41.4678	-0.308972	0.120961	-2.55432	0.0106397
TVP23C	27.0422	-0.40794	0.159755	-2.55353	0.0106636
STAMBPL1	36.7656	-0.432115	0.169256	-2.55303	0.0106791
ARL14EP	7.27808	-0.593089	0.232527	-2.55063	0.010753
FZR1	4.57138	0.752123	0.294886	2.55056	0.0107551
DCAF6	71.6002	0.361692	0.141865	2.54955	0.0107864
RNF125	17.4426	-0.79688	0.312573	-2.54942	0.0107902
KCNJ3	4.41083	1.00758	0.395282	2.54902	0.0108027
AL096803.2	12.0311	-0.711783	0.279775	-2.54413	0.0109552
SERPINA1	5.97118	0.852206	0.335128	2.54293	0.0109928
TMEM156	78.8928	-0.36514	0.143632	-2.54219	0.011016
PGM5	46.4054	-0.474373	0.186607	-2.54209	0.0110191
KIF15	6.06932	1.39201	0.548717	2.53684	0.0111857
ARHGDIA	4.6276	0.802667	0.316689	2.53456	0.0112588
KCNQ1OT1	10.2784	0.957565	0.377954	2.53355	0.0112913
RMND1	6.20419	-0.670632	0.264709	-2.53347	0.0112941
NCK1	35.6958	-0.344529	0.136283	-2.52804	0.01147
KLHL18	27.8688	-0.387881	0.153498	-2.52694	0.011506
SSH2	485.203	0.356575	0.141187	2.52556	0.0115514
THEMIS2	22.6209	0.683744	0.270905	2.52392	0.0116053
LINC02284	4.2239	-0.861474	0.341521	-2.52247	0.0116535
KLF16	2.84882	0.884253	0.350936	2.5197	0.0117455
TBC1D14	140.096	0.682697	0.271175	2.51755	0.0118173
CSE1L	14.6536	0.464504	0.184606	2.51619	0.011863
FCGRT	24.1827	-0.511432	0.203315	-2.51546	0.0118877
DDX11	5.65722	0.70794	0.281658	2.51347	0.0119549
BAALC-AS1	2.97209	-1.10702	0.4407	-2.51196	0.0120062
SBF1	3.1249	0.943396	0.375613	2.51162	0.0120179
ARHGEF10	8.71856	0.73218	0.292192	2.50582	0.0122167
SEPTIN6	35.6687	0.335626	0.134022	2.50427	0.0122704
METTL26	2.2562	1.07146	0.428207	2.5022	0.0123423
STIL	5.14263	1.19535	0.478634	2.49741	0.0125103
ENPP4	2.42935	1.16035	0.464643	2.49728	0.0125149
AC011346.1	9.7448	-0.60457	0.242264	-2.4955	0.0125781
NPHP4	13.2292	0.454054	0.182012	2.49463	0.0126089
LNCAROD	268.809	-0.338834	0.135845	-2.49427	0.0126217
GNAS	45.402	-0.351322	0.140859	-2.49415	0.012626
MT3	6.20643	0.733076	0.294317	2.49077	0.0127467
MAK	3.18677	1.09569	0.440057	2.48987	0.0127788
XRN2	45.423	0.349992	0.140614	2.48902	0.0128096
ZFP36L2	73.2238	-0.690467	0.27757	-2.48754	0.0128631
INO80C	5.08118	-0.788596	0.317402	-2.48453	0.0129723
HCG18	16.2926	-0.486326	0.19586	-2.48303	0.0130271
RPL18A	9.01281	0.650387	0.262076	2.48167	0.0130767
SYT6	23.1896	-0.527856	0.212757	-2.48103	0.0131004
AL627309.5	8.78765	0.882333	0.35569	2.48062	0.0131152
PTGES2	2.95395	0.86805	0.349953	2.48048	0.0131206
FHAD1	8.01459	-1.02735	0.414398	-2.47913	0.0131703
PARPBP	5.44308	1.22568	0.494418	2.47904	0.0131737
SDHAF4	2.66027	-0.879391	0.354792	-2.47861	0.0131894
NPIPB5	28.236	0.369099	0.149053	2.4763	0.0132752
AC008269.1	3.51	-1.00845	0.407612	-2.47405	0.0133593
AC009950.1	13.731	-0.633754	0.256315	-2.47256	0.0134148
CHD9	201.599	-0.216478	0.0875752	-2.47191	0.0134395
INAFM2	3.75107	0.775936	0.314401	2.46798	0.0135877
PLXNB2	12.6551	-0.449672	0.18226	-2.4672	0.0136175
GOLGA5	9.49205	-0.642747	0.260537	-2.46701	0.0136246
PTK7	1.71668	2.04147	0.827717	2.46639	0.0136484
DOCK10	228.024	-0.292252	0.118605	-2.46407	0.0137369
SLC2A5	99.8261	0.415006	0.168452	2.46364	0.0137534
TTC5	3.37972	-0.940798	0.382015	-2.46272	0.0137886
LMNB1	10.4848	1.1385	0.462627	2.46095	0.0138568
APBB1IP	450.33	-0.368882	0.150007	-2.45911	0.0139283
SETD3	43.9205	0.345653	0.140661	2.45735	0.0139966
CCDC112	9.98643	-0.505284	0.205851	-2.45461	0.0141036
SUGP2	36.4254	0.416903	0.169998	2.4524	0.0141908
AL359644.1	7.10838	0.846177	0.345479	2.44929	0.0143139
CDK2	1.96293	1.29257	0.527749	2.44921	0.0143168
CSNK1D	28.077	0.389737	0.159296	2.44663	0.01442
AL445426.1	1.49043	1.49555	0.611976	2.4438	0.0145336
LRRC27	5.58936	-0.694957	0.284614	-2.44175	0.0146163
SHOC1	7.73944	1.0124	0.414664	2.4415	0.0146265
KDM6A	70.892	0.275745	0.112974	2.44079	0.014655
SH3PXD2B	19.1661	1.14948	0.471337	2.43877	0.0147375
NAMPT	26.4509	0.906593	0.371801	2.43838	0.0147531
MARCKS	25.0337	-0.696505	0.285796	-2.43707	0.0148069
N4BP1	25.8738	-0.386435	0.158613	-2.43634	0.0148365
UBASH3B	67.0966	0.319024	0.131029	2.43477	0.0149013
EVI5	80.1244	-0.222435	0.0914515	-2.43227	0.0150045
ETS2	36.4117	0.53971	0.222072	2.43034	0.0150848
HMGN2	7.12223	0.979975	0.403329	2.42971	0.0151108
NAALADL2	100.389	-0.345215	0.142182	-2.42798	0.0151832
CCNL1	36.2495	0.44415	0.182987	2.42722	0.0152151
TMCC3	57.5867	-0.263618	0.108618	-2.42702	0.0152233
NFE2L2	46.0005	0.260257	0.107312	2.42524	0.0152982
KIF26B	35.0043	-0.762545	0.31443	-2.42517	0.0153013
LPAR1	51.7119	-0.530401	0.218918	-2.42283	0.0154001
AP000873.2	4.49621	-0.803696	0.331767	-2.42247	0.0154155
ARHGDIB	19.7357	-0.444179	0.183386	-2.4221	0.0154311
SVIL	7.89238	0.873814	0.360819	2.42175	0.0154461
MBNL3	12.906	-0.579856	0.239456	-2.42155	0.0154544
NARF	12.539	0.438033	0.181009	2.41996	0.0155224
LINC01141	67.7906	-0.699464	0.289117	-2.41931	0.0155499
MDM2	41.856	-0.403156	0.166697	-2.4185	0.0155848
LATS1	28.2649	-0.344361	0.142574	-2.41531	0.0157218
POLD1	3.4156	0.7559	0.313257	2.41304	0.0158202
GOLPH3L	10.4604	-0.603711	0.250191	-2.413	0.015822
SPECC1	102.429	-0.311894	0.129333	-2.41156	0.0158842
FLT1	39.3201	0.754784	0.313079	2.41085	0.0159156
MUL1	1.62034	1.17153	0.486347	2.40883	0.0160035
ERMP1	5.83477	-0.663948	0.275744	-2.40785	0.0160469
USP14	15.3318	0.404761	0.168245	2.40578	0.016138
EFCAB13	26.1404	-0.420435	0.174856	-2.40446	0.0161962
SLC7A5	22.0868	0.81583	0.339622	2.40217	0.016298
AL390728.5	2.38384	0.947109	0.394412	2.40132	0.016336
CFLAR-AS1	1.76044	1.22139	0.508689	2.40105	0.016348
STK32B	45.5995	-0.509066	0.212081	-2.40033	0.0163803
GFAP	6.21188	0.698852	0.291207	2.39985	0.016402
PRKAR1B	6.2948	0.981247	0.408883	2.39982	0.016403
C21orf58	5.61837	1.11534	0.464966	2.39875	0.0164512
DAZAP1	17.6181	0.416803	0.173778	2.39847	0.0164635
UCP2	7.14428	-0.665148	0.277344	-2.39828	0.0164724
CCN2	1.04749	1.79392	0.748364	2.39713	0.0165243
RAB32	5.01865	-0.693042	0.289161	-2.39673	0.016542
DCBLD2	10.1373	-0.664536	0.277397	-2.39561	0.0165926
LINC01684	34.6555	-0.839918	0.350893	-2.39365	0.0166814
RBPJ	63.4639	0.450614	0.188332	2.39265	0.016727
ADCY3	4.28458	0.935882	0.391252	2.39202	0.0167561
ATF6	104.173	0.334431	0.139875	2.39093	0.0168056
BTG3	4.79162	0.749203	0.31356	2.38935	0.0168784
SNHG29	7.76038	0.661478	0.276936	2.38856	0.0169145
UBE2G2	27.4509	0.38397	0.160801	2.38786	0.0169468
TBC1D31	10.7078	0.73247	0.306777	2.38763	0.0169574
DCHS1	1.00278	1.89004	0.79195	2.38656	0.0170068
ARHGAP32	53.428	-0.334718	0.140476	-2.38274	0.0171843
C5orf64	3.52212	-0.840839	0.353043	-2.38169	0.0172334
MGLL	21.625	-0.467123	0.19614	-2.38158	0.0172387
CYLD	26.1298	0.36133	0.151736	2.38131	0.0172512
EPC2	46.6577	-0.374869	0.15744	-2.38103	0.0172642
CDC27	38.8001	0.317729	0.133468	2.38056	0.0172863
FAM20A	9.14563	1.34938	0.567612	2.37729	0.0174404
TAF1D	37.9482	0.388537	0.163487	2.37655	0.0174752
PARP4	51.9553	0.302993	0.127526	2.37592	0.0175051
ULK2	41.953	-0.368882	0.155263	-2.37586	0.0175083
KNTC1	13.4542	0.679557	0.28617	2.37466	0.017565
SCG3	2.01118	1.11017	0.467512	2.37463	0.0175663
RPL10A	7.34736	0.862121	0.363716	2.37031	0.0177729
UBL5	1.52424	1.24066	0.523463	2.3701	0.0177833
FAM157C	14.1247	0.882439	0.37279	2.36712	0.0179269
GLUL	46.1138	0.686358	0.29023	2.36487	0.0180362
SEM1	15.9388	-0.599433	0.253536	-2.36429	0.0180648
ZNF143	13.2664	0.462017	0.195444	2.36394	0.0180818
ADCK2	4.14436	-0.800641	0.338721	-2.36372	0.0180926
TOP3A	9.6443	0.54968	0.232551	2.3637	0.0180935
SORT1	83.1971	0.47459	0.201043	2.36064	0.0182433
CNIH3	9.71112	-0.533527	0.226036	-2.36036	0.018257
SPACA6	5.25886	0.847739	0.359435	2.35853	0.0183473
SPARC	2.39725	1.55414	0.659201	2.35761	0.0183931
SMC4	18.5396	0.946969	0.401703	2.35739	0.0184041
CNTN3	2.79448	1.07602	0.456492	2.35715	0.0184159
SNCA	53.006	0.298672	0.126793	2.35559	0.0184934
AC021594.2	4.02847	1.08153	0.459454	2.35394	0.0185754
RPH3AL	7.04377	-0.612961	0.260401	-2.35391	0.0185769
HEATR5B	70.9373	0.28766	0.122384	2.35046	0.0187502
ATXN7L1	63.3542	-0.240342	0.102299	-2.34941	0.018803
SLC36A4	19.1499	0.437452	0.18627	2.34848	0.0188502
PLTP	12.3559	1.14514	0.48786	2.34726	0.018912
ARHGAP11A	4.19689	1.46135	0.623091	2.34533	0.0190104
CSMD3	7.61299	0.746625	0.318351	2.34529	0.0190122
SLC30A1	2.49519	-1.07313	0.457816	-2.34403	0.0190765
ADI1	1.89244	-1.09208	0.466593	-2.34053	0.0192563
AC022973.3	1.67619	1.10958	0.474234	2.33973	0.0192979
FPR1	5.54207	0.913425	0.390531	2.33893	0.0193392
NAA40	10.474	0.457625	0.195692	2.3385	0.0193614
HIST1H2BJ	7.18378	1.30112	0.556478	2.33814	0.01938
BNIP3	1.79154	1.27841	0.546829	2.33786	0.0193945
PSME1	2.38095	1.02384	0.438061	2.33721	0.0194284
GNA13	50.3569	0.515455	0.22056	2.33703	0.0194378
DNAJB14	25.023	-0.37052	0.158563	-2.33674	0.0194528
METTL27	2.21707	-0.954514	0.408752	-2.33519	0.0195333
LIPG	7.71424	-1.35697	0.581429	-2.33386	0.0196032
IRAK3	86.8307	0.338907	0.145249	2.33328	0.0196332
MINDY2	20.8964	-0.531207	0.227757	-2.33234	0.0196828
CYTH1	66.2029	0.370502	0.158957	2.33083	0.0197624
ACVR1	17.3304	-0.481226	0.206502	-2.33037	0.0197867
GMDS-DT	104.606	-0.292164	0.125422	-2.32945	0.0198353
ZNF462	2.74819	1.62275	0.69713	2.32776	0.0199246
STON2	14.3831	-0.612928	0.26334	-2.32752	0.0199377
POLR2B	16.1874	-0.402251	0.172999	-2.32516	0.0200634
ZNF626	11.5589	-0.470141	0.202452	-2.32223	0.0202204
TTN-AS1	20.9395	0.432366	0.186234	2.32163	0.020253
PFKFB3	147.426	0.543486	0.234106	2.32153	0.020258
EML1	40.7417	-0.665965	0.286865	-2.32152	0.0202586
HLA-B	20.2306	0.518432	0.223504	2.31956	0.0203646
LST1	15.7734	-0.508988	0.21955	-2.31832	0.0204317
MAOA	1.13333	1.66953	0.720326	2.31774	0.0204633
AK5	6.66013	0.734276	0.316873	2.31726	0.0204896
RHOBTB1	9.43786	-0.568646	0.245505	-2.31623	0.0205459
CHSY3	57.7271	-0.527477	0.227837	-2.31515	0.0206046
SIGLEC7	2.27446	1.23714	0.534487	2.31464	0.0206329
GSR	11.7117	-0.608823	0.263174	-2.31338	0.0207015
PPP1CB	26.3082	0.352922	0.152614	2.31252	0.0207492
ERC2	62.2126	0.854415	0.369604	2.31171	0.0207939
MED12	4.36059	0.701097	0.303642	2.30896	0.0209458
BCO2	22.4312	-0.54056	0.234286	-2.30727	0.0210398
RLF	42.6875	0.311873	0.135174	2.3072	0.0210439
AC007336.1	6.77436	-0.640553	0.277662	-2.30695	0.0210574
SPRY1	3.30236	1.06401	0.461344	2.30633	0.0210924
RAD54L	2.37731	2.10042	0.911151	2.30523	0.0211536
UBXN2B	31.0375	0.474379	0.20579	2.30516	0.0211577
PFDN5	6.93592	0.600713	0.260643	2.30474	0.0211812
SMAD6	18.7989	-0.438249	0.190211	-2.30402	0.0212216
BARD1	13.2593	0.701962	0.304817	2.30289	0.0212848
FGF13	6.24101	1.1034	0.479432	2.30146	0.0213654
NUP210	10.5624	0.550129	0.239175	2.30011	0.021442
NUDT16	3.93458	0.841504	0.365951	2.2995	0.0214765
LRRC3B	2.19405	1.46279	0.636488	2.29823	0.021549
SLA	62.1033	0.459184	0.199878	2.29733	0.0216001
MPEG1	3.22533	-0.92303	0.402126	-2.29538	0.0217115
HNRNPU	58.522	0.265169	0.115536	2.29513	0.0217258
TENT4A	22.0769	0.416913	0.181709	2.2944	0.0217673
GSDMD	3.85554	0.671546	0.292784	2.29366	0.0218103
C12orf76	14.827	-0.467504	0.203842	-2.29347	0.0218211
PPARGC1B	21.0081	-0.454593	0.198277	-2.29271	0.0218646
ZNF83	32.8618	0.395742	0.172734	2.29105	0.0219606
RCBTB2	32.0514	-0.401079	0.175228	-2.2889	0.0220854
ZNF654	23.9061	0.354112	0.154813	2.28735	0.0221752
RASSF2	46.3083	0.493082	0.215776	2.28516	0.0223035
ARHGEF1	21.695	0.36858	0.161347	2.28439	0.0223485
TMEM19	4.49467	-0.722301	0.316513	-2.28205	0.0224862
AC016831.7	20.4082	-0.501272	0.219717	-2.28144	0.0225222
CIP2A	4.38179	1.21959	0.535463	2.27763	0.0227487
INPP4A	85.2104	0.375	0.164707	2.27678	0.0227996
MAST4	10.6637	0.758286	0.333099	2.27646	0.0228185
BLNK	133.872	-0.35946	0.157913	-2.27631	0.0228273
CD55	10.7062	0.738007	0.324434	2.27475	0.022921
SMCHD1	67.0491	0.325074	0.143	2.27324	0.0230116
AZIN1-AS1	31.4364	-0.578244	0.254571	-2.27144	0.0231202
MAX	33.3853	0.375821	0.165461	2.27136	0.023125
SAP30	6.45374	0.918412	0.404399	2.27106	0.0231436
PRKCA-AS1	2.7915	1.02356	0.450707	2.27102	0.0231456
CLIC1	3.66811	0.74534	0.328265	2.27054	0.0231746
DDX27	9.65568	0.475515	0.209486	2.26991	0.0232128
CLU	13.9109	0.563637	0.248379	2.26926	0.0232524
FKBP4	3.0804	0.932357	0.411105	2.26793	0.0233337
HBA2	0.878312	1.84974	0.816758	2.26474	0.0235288
FCER1G	8.18656	0.678658	0.300158	2.261	0.0237591
ATF1	14.4451	-0.458122	0.202668	-2.26046	0.0237929
LRRC8B	15.5888	0.458765	0.203152	2.25824	0.0239309
ATAD2	14.1537	0.817214	0.362006	2.25746	0.0239794
PRC1	3.57973	1.85782	0.823173	2.25691	0.024014
CDC16	16.7961	-0.415674	0.184227	-2.25631	0.0240513
YBX1	15.5426	0.479335	0.212476	2.25595	0.0240738
DHRS13	1.74021	1.55986	0.691625	2.25535	0.0241112
SPG21	8.03923	0.530145	0.235061	2.25535	0.0241116
SYNE3	3.49133	1.12495	0.498888	2.25491	0.0241392
SENP6	93.261	-0.187845	0.083311	-2.25474	0.0241495
NRIP1	122.03	-0.349048	0.154842	-2.25422	0.0241824
LINC01176	20.3456	-0.522702	0.23194	-2.25361	0.0242206
SNU13	5.66462	0.730391	0.324121	2.25345	0.0242307
PDCD5	3.61222	0.738048	0.327524	2.25341	0.024233
ATP2C1	102.794	-0.413465	0.183554	-2.25256	0.0242872
TBC1D15	25.5377	0.316944	0.140825	2.25062	0.0244096
AC004817.5	2.2198	1.32295	0.587893	2.25032	0.0244283
FYCO1	10.2487	0.477171	0.212048	2.2503	0.0244302
MIDN	8.65571	0.542045	0.240883	2.25024	0.0244337
OAS1	8.39506	-0.795075	0.353331	-2.25022	0.0244348
GLIPR2	3.18015	1.00014	0.444524	2.24991	0.0244545
TMEM232	9.88906	-0.61676	0.274214	-2.24919	0.0245004
WDR62	2.98563	1.55112	0.69017	2.24745	0.0246111
MPP6	2.67219	1.08946	0.484887	2.24682	0.0246514
STAT4	2.04141	1.28041	0.570003	2.24632	0.0246838
KLHL20	17.5125	-0.419942	0.187029	-2.24533	0.0247472
MPHOSPH6	6.75035	0.612366	0.27276	2.24508	0.0247632
COX6A1	4.21014	0.901416	0.401562	2.24478	0.0247825
SFXN2	10.2166	-0.542866	0.241945	-2.24376	0.0248479
ACSM5	12.6305	-0.544185	0.24267	-2.24249	0.0249299
ZNF780B	38.4723	-0.313347	0.139758	-2.24207	0.024957
UACA	20.8421	0.348989	0.155764	2.2405	0.0250587
ROBO1	12.9384	0.649145	0.289772	2.24019	0.0250786
PNKD	7.21679	0.565185	0.252416	2.2391	0.0251493
SCIMP	10.367	-0.508013	0.227107	-2.23689	0.0252938
TLR7	10.64	-0.605837	0.271191	-2.23399	0.0254839
NCAPG2	12.8114	0.93673	0.419476	2.2331	0.0255425
RNF130	143.754	-0.21986	0.09847	-2.23276	0.0255648
IQGAP3	3.39451	1.73659	0.777887	2.23245	0.0255856
GPR135	3.9836	-0.851683	0.381511	-2.23239	0.0255889
C1RL	10.1236	0.472678	0.211755	2.2322	0.0256019
MCM8	5.45057	0.77882	0.348947	2.23191	0.0256208
ALOX15B	4.86669	1.72049	0.771076	2.23128	0.0256625
SEPTIN9	16.4183	0.656979	0.294458	2.23115	0.0256715
2024-03-02	16.5268	0.413876	0.185576	2.23022	0.0257327
CEP112	12.9614	0.817396	0.366554	2.22995	0.0257508
AL590617.2	5.85952	0.785223	0.352178	2.22962	0.0257728
CBFA2T2	39.9653	-0.278062	0.12473	-2.22932	0.0257927
KHDRBS1	30.3271	0.359307	0.161175	2.2293	0.025794
RIT2	1.75729	1.1871	0.532556	2.22907	0.0258094
STPG2	17.8503	-0.597662	0.268185	-2.22855	0.0258441
SNX2	40.176	-0.256217	0.114976	-2.22844	0.0258513
RRM2	8.21157	3.08051	1.38289	2.22758	0.0259083
RAP1GDS1	49.3896	-0.284651	0.127871	-2.22608	0.026009
CTNNB1	43.6167	0.235716	0.105908	2.22567	0.0260365
TSPAN14	75.6725	0.384295	0.172706	2.22514	0.026072
HDAC2-AS2	11.7033	-0.617025	0.277687	-2.22201	0.0262824
SLC12A7	11.3466	0.454624	0.204682	2.22112	0.0263427
COPG2	14.9287	-0.502859	0.226541	-2.21972	0.0264375
BCL3	1.77853	1.82081	0.820566	2.21897	0.026489
CDH4	4.87766	1.00007	0.450696	2.21894	0.0264906
SNHG1	3.30325	0.788361	0.355297	2.21888	0.026495
AC006141.1	4.86748	-0.692179	0.311987	-2.21861	0.026513
ZBED5	16.5795	-0.445646	0.200877	-2.2185	0.0265207
ELF2	70.0697	0.302048	0.136199	2.21769	0.026576
PLK4	1.79612	1.73127	0.780883	2.21707	0.0266184
ZNF69	16.9752	-0.38568	0.174015	-2.21637	0.0266664
2024-03-08	17.5171	-0.447178	0.201834	-2.21557	0.0267207
HS6ST1	17.3323	-0.354606	0.160065	-2.21539	0.0267332
MRPL27	2.14667	0.995092	0.44928	2.21486	0.0267697
MLKL	11.836	0.486877	0.219823	2.21485	0.02677
TNIK	17.4316	-0.652824	0.295122	-2.21205	0.0269634
PLXNC1	10.3327	0.984479	0.445126	2.21169	0.0269883
OST4	1.70523	0.994866	0.449827	2.21167	0.0269897
WNT2B	29.6253	-0.513934	0.232432	-2.21111	0.027028
LAMA2	6.05407	0.779236	0.352472	2.21078	0.0270512
DIAPH2-AS1	3.4709	0.933797	0.422506	2.21014	0.0270954
SYT1	33.6984	0.426514	0.193066	2.20916	0.0271637
KLF3-AS1	8.36733	0.633108	0.286816	2.20737	0.0272882
RPS17	5.76858	0.868612	0.393841	2.20549	0.0274198
HEATR3	14.4323	0.467779	0.212099	2.20548	0.0274205
WASHC3	13.1545	-0.465828	0.211292	-2.20466	0.0274778
CARM1	9.9829	0.515497	0.233855	2.20434	0.0275002
HDAC9	275.725	-0.392244	0.178047	-2.20304	0.027592
APOLD1	18.9874	0.852578	0.387459	2.20043	0.0277762
ADAMTS17	24.8627	-0.872366	0.396782	-2.1986	0.0279062
FUBP1	34.0781	0.268187	0.122064	2.1971	0.028013
OLR1	54.8389	-0.63854	0.290682	-2.1967	0.028042
INSYN2B	3.2856	0.911104	0.414963	2.19562	0.0281188
AOAH	245.668	-0.301036	0.137163	-2.19472	0.0281835
ZNF469	6.13213	-0.696196	0.31723	-2.19461	0.0281919
PHC2	81.0972	0.380253	0.173296	2.19425	0.0282177
IQCH-AS1	13.6558	-0.391639	0.178566	-2.19325	0.0282893
CENPU	3.49656	1.26676	0.577941	2.19185	0.0283903
DYNC2LI1	5.26318	-0.73342	0.334629	-2.19174	0.0283982
B4GALT5	18.2824	0.459584	0.209837	2.1902	0.0285097
MADD	13.4427	-0.387862	0.177093	-2.19016	0.0285126
CDH12	6.51326	0.663034	0.302789	2.18976	0.0285419
AC104041.1	3.8318	-1.52199	0.69552	-2.18827	0.0286497
TTC14	35.8008	-0.263583	0.120457	-2.18819	0.0286559
TSC22D3	7.26877	0.927223	0.423848	2.18763	0.0286964
SLC16A10	3.71979	1.64066	0.75051	2.18606	0.0288114
ADARB2	5.77404	0.873608	0.399822	2.18499	0.0288895
PLEKHO2	11.3527	-0.490352	0.224486	-2.18434	0.0289376
SHFL	6.95919	0.555535	0.254668	2.18141	0.0291532
ZNF506	18.1122	-0.406726	0.186459	-2.18132	0.0291598
LRRC8C	74.376	-0.268074	0.122939	-2.18055	0.0292171
SPAG9	48.6643	0.266854	0.122385	2.18044	0.0292246
AC046195.1	3.22494	-0.81822	0.375344	-2.17992	0.0292635
DNAJC10	26.8929	-0.425085	0.195052	-2.17934	0.0293062
PLA2G15	13.5302	-0.448751	0.205933	-2.17911	0.0293238
PPM1K	16.1779	-0.436821	0.200475	-2.17893	0.0293371
SPAG7	3.26839	0.744152	0.34176	2.17741	0.0294497
MTSS1	137.758	-0.40359	0.185355	-2.17739	0.0294512
KANSL1L	32.4243	-0.472758	0.217178	-2.17682	0.0294937
AC006001.2	23.505	-0.457516	0.210198	-2.17659	0.0295109
IL15RA	6.87722	0.585845	0.269301	2.17543	0.029598
MTO1	7.6888	-0.500562	0.230123	-2.17519	0.0296158
SERF2	9.73386	0.538087	0.24743	2.1747	0.0296523
LPCAT2	142.6	-0.285079	0.131119	-2.1742	0.0296898
GRIA4	5.85069	0.651587	0.300132	2.171	0.029931
SUSD1	15.6831	-0.57725	0.265955	-2.17048	0.0299708
LINC00174	19.2983	-0.376625	0.173538	-2.17027	0.0299861
KLHL15	1.95719	1.24545	0.574019	2.1697	0.0300297
TMEM165	54.2593	0.310164	0.143024	2.16862	0.0301119
RPL17	15.3431	0.504256	0.232533	2.16853	0.0301181
CHSY1	76.4273	0.430162	0.198693	2.16495	0.0303912
GOLGA1	18.1249	0.383847	0.177317	2.16475	0.0304066
WDR35	6.07644	-0.614669	0.284138	-2.16328	0.0305198
RIPOR2	6.54396	0.762619	0.352689	2.1623	0.0305952
ING1	1.43745	1.52789	0.706894	2.16142	0.0306631
FANCD2	5.75954	0.774841	0.358517	2.16124	0.0306768
AC009226.1	10.8583	-0.718257	0.332607	-2.15948	0.0308131
TMEM259	12.2511	0.521813	0.241696	2.15897	0.0308527
RABGGTB	8.41808	0.486883	0.225622	2.15796	0.0309308
ESRRA	7.377	0.570354	0.264395	2.1572	0.03099
TMCO1	8.16919	-0.553959	0.256884	-2.15646	0.031048
PSMB2	8.25929	0.853725	0.396042	2.15564	0.0311117
AC092944.1	9.12483	-0.567009	0.263108	-2.15505	0.0311583
SIGLEC11	10.9868	-0.781878	0.362933	-2.15433	0.0312142
MHENCR	1.75524	0.945978	0.439364	2.15306	0.0313137
P4HA1	56.4474	0.440304	0.204625	2.15176	0.0314159
PLEK	25.3155	-0.419201	0.194985	-2.14992	0.0315618
OPHN1	22.0991	-0.455127	0.211765	-2.1492	0.0316182
CMKLR1	56.1491	-0.328596	0.152912	-2.14892	0.0316406
NR3C2	38.4419	-0.508039	0.236506	-2.1481	0.0317058
KMT5A	12.3532	0.40494	0.188816	2.14462	0.0319829
Z94721.1	10.8185	0.797018	0.371681	2.14436	0.0320041
RPLP0	9.78054	0.595016	0.277547	2.14384	0.0320455
MAML1	14.5108	-0.37733	0.176054	-2.14326	0.0320925
AC006460.2	3.29471	-0.753342	0.351605	-2.14258	0.0321466
AC092535.2	1.09919	1.90189	0.887894	2.14202	0.0321918
HNRNPAB	5.71149	0.642231	0.299859	2.14177	0.0322117
POLQ	8.76179	1.80391	0.842276	2.1417	0.0322173
AC087284.1	6.3768	-0.575772	0.268881	-2.14136	0.0322447
LINC01285	2.84954	-0.911513	0.425716	-2.14113	0.0322635
CEP135	13.5342	0.389974	0.182154	2.1409	0.0322823
PRDM2	47.3311	0.199565	0.0932209	2.14078	0.032292
AC017101.1	2.36073	1.12377	0.525039	2.14036	0.0323259
MAP4K4	218.826	-0.290105	0.135622	-2.13906	0.0324304
RPP38	8.99176	-0.623111	0.291345	-2.13874	0.0324568
POMT2	3.23131	0.718434	0.335962	2.13844	0.0324814
LINC01301	7.12475	-0.638822	0.298775	-2.13814	0.0325055
GPC5	7.43338	0.796689	0.372639	2.13796	0.0325196
ZNF804B	2.37488	1.04611	0.489779	2.13588	0.0326893
PPA1	9.26414	0.942384	0.441503	2.13449	0.0328026
ANKRD49	4.35401	-0.800637	0.375152	-2.13417	0.0328292
HELLPAR	2.21987	1.42874	0.669501	2.13404	0.0328394
PAXBP1	29.192	0.334337	0.15681	2.13211	0.0329977
TNFRSF11A	10.5559	-0.57546	0.269926	-2.13192	0.0330134
PSTPIP2	22.4131	0.696499	0.326708	2.13187	0.0330177
MAF	99.8355	-0.423126	0.198657	-2.12994	0.0331768
METRNL	2.87649	1.62026	0.76083	2.12959	0.0332053
AMACR	3.82813	-0.773143	0.363101	-2.12928	0.0332314
NUF2	3.2368	1.51767	0.712882	2.12893	0.0332605
TCEAL3	2.97886	0.874962	0.411216	2.12774	0.0333586
WDR45B	14.2514	0.388681	0.182829	2.12593	0.0335093
KRCC1	20.1776	-0.426599	0.200738	-2.12515	0.0335743
KDM1B	27.4469	0.342625	0.161257	2.12472	0.0336101
PVT1	30.6879	0.914809	0.430635	2.12433	0.0336427
CCNL2	18.2098	0.402915	0.189713	2.12381	0.0336858
SNX8	10.1322	0.415489	0.195653	2.1236	0.0337034
VEGFB	6.01847	0.557263	0.262476	2.1231	0.0337456
ST14	4.64987	1.23325	0.581266	2.12165	0.0338668
TMEM175	5.02993	-0.620771	0.292785	-2.12022	0.0339871
AC092745.5	8.84503	0.681798	0.321831	2.1185	0.0341328
PCMT1	10.4651	-0.420805	0.198676	-2.11805	0.0341711
CPNE5	3.70019	1.08459	0.512409	2.11666	0.034289
DCTN4	35.9399	0.282188	0.133409	2.11521	0.0344117
RAB40C	15.0821	0.402858	0.190547	2.11422	0.0344969
SHISA5	5.66022	0.612662	0.289828	2.11388	0.0345257
SUSD6	141.211	0.224319	0.106177	2.11269	0.0346274
ARL 15.00	174.397	-0.257938	0.122144	-2.11176	0.0347074
SDCBP2-AS1	5.32362	-0.60407	0.286063	-2.11166	0.0347152
TUBGCP5	12.6016	-0.397391	0.188236	-2.11113	0.0347608
ZBTB44	18.2202	-0.40274	0.190857	-2.11017	0.0348439
ITGAX	78.5811	-0.427531	0.202674	-2.10945	0.0349057
FBXO31	5.21989	0.640083	0.303657	2.10792	0.0350382
CCDC66	24.3266	-0.376719	0.178753	-2.10749	0.0350754
CDK6	65.3079	-0.385465	0.182954	-2.10689	0.0351268
FBXO9	16.5086	0.401185	0.190436	2.10666	0.0351471
MAP3K7CL	7.13059	-0.658898	0.312969	-2.10532	0.0352636
ATOH8	2.9718	0.843991	0.40111	2.10414	0.0353663
BX255925.3	1.80459	0.876441	0.417112	2.10121	0.0356222
TRAPPC5	2.69701	0.882332	0.420004	2.10077	0.0356613
SPATA33	1.64407	1.18984	0.566816	2.09917	0.035802
FN1	10.0224	0.707801	0.337261	2.09867	0.0358457
EIF4A2	20.3689	0.338392	0.16132	2.09764	0.0359368
SUMO2	7.32448	0.598725	0.285474	2.0973	0.0359668
ALG1	3.89468	-0.705694	0.336545	-2.09688	0.0360045
TUBB	8.75378	0.583443	0.278375	2.09589	0.0360918
FURIN	1.35502	1.20984	0.577472	2.09506	0.0361659
GOLPH3	28.843	0.320984	0.153275	2.09418	0.0362444
LY86-AS1	2.76001	0.728433	0.347852	2.09409	0.0362519
ZBTB25	8.66533	0.45728	0.218386	2.0939	0.0362685
CD93	6.60075	0.982135	0.469104	2.09364	0.0362919
NHS	3.36264	0.981734	0.468944	2.0935	0.0363045
USF3	12.6921	-0.395182	0.188797	-2.09315	0.0363354
SNX9	52.1789	0.259158	0.12383	2.09286	0.0363617
SEC24D	27.8373	0.414345	0.197996	2.09269	0.0363766
UROS	4.95201	-0.615409	0.294128	-2.09232	0.0364098
VPS26B	8.45645	0.43493	0.208119	2.08982	0.0366342
VTA1	11.8466	-0.472266	0.226058	-2.08914	0.0366953
AHSA1	4.47445	0.609566	0.291802	2.08897	0.0367101
PET100	1.79186	1.01068	0.483977	2.08828	0.0367724
PIP5K1B	36.8857	-0.468879	0.224658	-2.08708	0.0368806
COPS3	5.44481	0.518141	0.248279	2.08693	0.0368942
ARL17A	11.8003	0.578769	0.277385	2.08652	0.0369319
SFI1	8.52463	0.484849	0.232541	2.085	0.0370694
CIAO3	3.18115	0.750828	0.36021	2.08442	0.0371221
GLRX3	12.6668	0.367562	0.176492	2.0826	0.0372874
PTPN2	78.2214	0.61497	0.295337	2.08227	0.0373179
AC018362.1	4.72059	0.609147	0.292656	2.08145	0.0373931
TMEM94	8.48797	0.492716	0.236749	2.08117	0.0374181
CATSPERE	6.35757	-0.671718	0.322859	-2.08053	0.0374771
SERPINF1	3.23366	0.865601	0.416388	2.07883	0.0376329
CAMK1D	179.888	-0.191618	0.0923115	-2.07578	0.0379145
AC061958.1	4.56748	-1.21041	0.583278	-2.07519	0.0379688
WAC-AS1	5.84171	-0.617613	0.297805	-2.07389	0.0380898
GAB2	219.601	-0.1875	0.0904194	-2.07367	0.03811
DTL	6.32011	2.21142	1.06647	2.07359	0.0381174
SVBP	3.8345	-0.846521	0.40834	-2.07308	0.0381649
AFMID	5.42435	0.680105	0.328107	2.07282	0.0381893
KLHL7	9.3223	-0.467104	0.225352	-2.07277	0.0381933
TRAM1	14.5782	0.413447	0.199473	2.0727	0.0382003
SLIRP	6.48694	0.554227	0.267454	2.07223	0.038244
KIF9	1.8662	1.12597	0.543682	2.071	0.0383583
MBNL1	287.597	-0.185936	0.0897945	-2.07069	0.0383878
GZF1	2.41368	0.979785	0.473192	2.07059	0.0383974
AL137186.2	11.0413	-0.444376	0.214823	-2.06857	0.0385866
SNED1	4.86778	0.93808	0.453804	2.06715	0.0387201
TXNRD2	5.08715	-0.55443	0.268221	-2.06707	0.0387279
AC092142.1	0.901358	1.32538	0.641205	2.06701	0.0387329
CMTM1	5.36184	-0.759484	0.367456	-2.06687	0.0387464
CDK11B	9.59233	0.402108	0.194554	2.06682	0.0387512
CAPS2	14.6286	-0.480078	0.232308	-2.06655	0.0387762
PFKFB4	6.23478	0.623466	0.301699	2.06652	0.0387796
ZNF557	3.67664	-0.702268	0.339878	-2.06624	0.0388061
PTPRM	69.9629	-0.300733	0.145627	-2.06508	0.038915
RTCB	15.4	-0.465236	0.225325	-2.06473	0.0389483
TRANK1	33.8183	-0.351289	0.170241	-2.06348	0.0390668
AC108519.1	9.5559	-0.545183	0.264214	-2.06341	0.0390734
ZNF14	5.89176	-0.654247	0.31734	-2.06166	0.0392399
POLE	7.73985	0.584525	0.283558	2.0614	0.0392652
GRB2	137.429	0.328307	0.159272	2.0613	0.0392748
ANAPC10	17.8941	-0.446482	0.21685	-2.05894	0.0394995
NUP88	11.7248	0.455111	0.221063	2.05874	0.0395195
GAS6	41.824	0.365387	0.177604	2.05731	0.0396566
HSPB11	9.47172	-0.468959	0.228086	-2.05606	0.0397763
RIDA	2.19366	-1.06795	0.519424	-2.05603	0.0397798
FAU	8.98963	0.633006	0.307939	2.05562	0.0398188
PEBP4	5.80865	-0.717036	0.348825	-2.05557	0.0398235
TBCD	40.6494	0.354629	0.172524	2.05554	0.0398273
GLT1D1	6.22733	1.16701	0.567807	2.05528	0.0398515
CA10	3.04363	0.884942	0.430694	2.05469	0.0399094
TPD52	14.5215	0.533581	0.259942	2.05269	0.0401028
SSR4	1.52519	0.969939	0.472558	2.05253	0.0401183
AC055733.2	1.40301	1.36485	0.665354	2.05131	0.0402365
PALD1	288.564	0.237276	0.115675	2.05124	0.0402439
APCDD1	5.39457	-0.888905	0.433352	-2.05123	0.0402447
PAICS	4.34601	0.820482	0.400225	2.05005	0.0403595
SNX24	34.1447	-0.268268	0.130897	-2.04945	0.0404178
SGIP1	5.74346	0.682078	0.332833	2.04931	0.0404314
FUT9	3.7432	0.727946	0.355247	2.04913	0.0404498
MYBL1	3.71812	1.10176	0.537779	2.04872	0.0404893
CASP8	14.3901	-0.408729	0.19956	-2.04815	0.0405454
TONSL	2.23538	1.1823	0.577364	2.04775	0.0405847
AL359878.1	1.80641	-1.17357	0.573271	-2.04715	0.0406433
TBC1D4	94.1426	-0.398019	0.194458	-2.04681	0.0406771
UBE2I	13.4851	0.415395	0.202967	2.04661	0.0406963
SLC37A1	17.3153	0.353087	0.172592	2.04579	0.0407766
HLA-A	11.7286	0.486781	0.238011	2.0452	0.0408348
IDI1	6.38957	0.702341	0.343468	2.04485	0.0408698
AKR1B1	8.73118	0.543575	0.265844	2.04471	0.0408833
AC124852.1	2.39186	0.902321	0.441368	2.04438	0.0409165
TTN	3.5527	0.865157	0.423221	2.04422	0.040932
RETSAT	2.02415	-0.897034	0.438907	-2.04379	0.0409744
CCDC90B	6.07475	-0.547582	0.268013	-2.04311	0.0410412
RHBDD1	35.8018	-0.280675	0.137474	-2.04166	0.0411853
H3F3A	17.0224	0.457253	0.224	2.04131	0.0412196
PARP9	32.7992	0.36019	0.176494	2.04081	0.0412698
RNF149	93.8301	0.482267	0.236488	2.03929	0.0414214
EIF3F	4.52896	-0.616221	0.302304	-2.03842	0.0415083
QSOX1	12.3771	0.39874	0.195625	2.03829	0.0415214
MIR181A1HG	21.6616	0.737167	0.361753	2.03776	0.0415739
P3H2	47.4516	-0.590524	0.289982	-2.03642	0.0417087
CFLAR	66.987	-0.252223	0.123862	-2.03633	0.0417175
LEF1	3.58347	0.779539	0.383033	2.03517	0.0418334
AC127502.2	4.87301	0.632452	0.310841	2.03465	0.041886
PTGER4	2.73483	0.99336	0.488297	2.03434	0.0419176
DUSP18	4.51475	-0.619355	0.304454	-2.03431	0.0419201
FAM50A	5.73208	0.523908	0.257579	2.03397	0.0419544
UQCR11	3.70457	0.653318	0.321222	2.03385	0.0419667
FGF12	10.0024	0.599736	0.294912	2.03361	0.0419908
MYO1G	3.04202	1.67195	0.822219	2.03346	0.0420057
AP000866.1	1.16499	-1.24603	0.613093	-2.03237	0.0421162
DNAJC27	3.2751	-0.732931	0.36066	-2.03219	0.0421341
TLE5	7.3579	-0.463732	0.228248	-2.0317	0.0421839
ZNF490	14.8206	-0.451586	0.222275	-2.03166	0.0421885
CEP128	41.0742	0.366384	0.180375	2.03124	0.0422311
GNB5	2.2054	1.03779	0.51116	2.03026	0.0423305
EPS15L1	27.9771	-0.262412	0.129254	-2.0302	0.042336
ADGRG6	11.9039	-0.581233	0.28632	-2.03001	0.0423557
SLC44A1	27.7993	-0.313374	0.154498	-2.02833	0.0425264
LRRC4	4.52443	-0.751591	0.370634	-2.02785	0.0425753
FNBP4	48.4888	0.255501	0.126074	2.02659	0.0427041
KCTD2	2.71195	0.727712	0.359091	2.02654	0.0427098
CUL1	52.8448	0.335377	0.165504	2.02641	0.0427231
PABPC1	54.2977	0.275794	0.136111	2.02624	0.0427404
DCAF15	3.67695	0.705104	0.348161	2.02522	0.0428444
PSMF1	19.5938	-0.366757	0.181198	-2.02407	0.0429633
H2AFZ	1.74444	1.09655	0.541763	2.02404	0.042966
AGPAT3	38.3228	0.311535	0.153954	2.02356	0.0430155
SNX10	15.6557	0.459492	0.227108	2.02323	0.0430495
RIOK2	4.29023	-0.629356	0.311192	-2.02241	0.0431343
DEK	29.712	0.390885	0.19328	2.02238	0.0431374
CTBP1-DT	3.7554	-0.751386	0.371706	-2.02145	0.0432332
PLCG2	190.308	-0.186641	0.0924073	-2.01976	0.0434083
PRRC2C	98.3423	0.22084	0.109368	2.01923	0.0434629
EIF1B-AS1	24.4934	-0.401685	0.199078	-2.01772	0.04362
PTER	6.11589	-0.553009	0.274181	-2.01695	0.0437008
COPA	35.4603	0.345674	0.171409	2.01666	0.0437315
AL160314.2	2.30242	-1.00112	0.496564	-2.01609	0.0437905
PNMA1	0.803341	1.44051	0.714507	2.01609	0.0437911
SDC2	4.62155	0.951958	0.472332	2.01544	0.0438585
NUP58	15.8072	0.432853	0.214814	2.01502	0.043903
C18orf25	17.0696	-0.386241	0.191711	-2.01471	0.0439353
RC3H1	50.8138	-0.240711	0.119496	-2.01438	0.0439693
SHMT1	17.9687	0.508976	0.252705	2.01411	0.0439975
CYREN	12.2576	-0.418882	0.207981	-2.01404	0.0440057
AMMECR1	8.71309	-0.475866	0.236318	-2.01367	0.0440447
CDIP1	3.40336	-0.660906	0.328224	-2.01358	0.0440537
BPHL	4.39921	-0.612097	0.304028	-2.01329	0.0440842
RHBDF2	153.546	0.270231	0.134248	2.01292	0.0441226
IFITM2	2.44088	0.976706	0.48534	2.01242	0.0441758
AC006480.2	1.66108	1.02195	0.507951	2.01191	0.0442291
HECW1	4.19552	0.683093	0.339549	2.01176	0.0442449
AC078785.1	3.95662	-0.832804	0.414103	-2.0111	0.0443145
HS3ST4	251.843	-0.462999	0.23031	-2.01034	0.0443957
SPOUT1	2.52021	0.834365	0.415074	2.01016	0.0444144
ATP11A	86.4413	0.416637	0.207297	2.00985	0.0444467
STK10	55.0943	-0.33236	0.16538	-2.00967	0.0444662
PLP1	5.00419	0.649411	0.323149	2.00964	0.0444698
PRKACA	13.9172	0.33054	0.164479	2.00962	0.0444713
MAP2K6	14.0385	-0.85884	0.42767	-2.00819	0.0446235
ITGB5	57.7032	-0.357166	0.17788	-2.0079	0.0446539
CALM1	25.1734	0.353703	0.176275	2.00654	0.0447983
SGMS1	91.4523	-0.227847	0.113585	-2.00596	0.0448601
LINC00685	5.03347	-0.857742	0.427691	-2.00552	0.0449078
ZC3H3	14.2874	0.497479	0.248152	2.00473	0.0449915
MRPL51	1.60247	1.1889	0.59312	2.00449	0.0450174
C5orf17	9.18383	-1.12114	0.559375	-2.00426	0.0450419
RASGEF1B	10.6996	-0.634194	0.316493	-2.00381	0.04509
CROT	5.33424	-0.65746	0.328155	-2.00351	0.0451231
LONRF2	1.67572	1.02181	0.510261	2.00253	0.0452276
PRDM4	6.5384	-0.567873	0.283594	-2.00242	0.04524
LYVE1	17.5207	-0.838761	0.41888	-2.00239	0.045243
RPS25	14.1885	0.739853	0.369532	2.00214	0.0452701
COL4A5	2.82433	1.08557	0.542286	2.00183	0.0453028
TMCC1	77.1147	-0.195538	0.0978029	-1.99931	0.0455747
RHOT2	4.35015	0.573922	0.287123	1.99887	0.0456221
LINC00467	2.75801	-0.862953	0.431778	-1.9986	0.0456511
ZNF397	12.9624	-0.428337	0.214335	-1.99844	0.0456685
DIAPH3	16.839	2.20108	1.1021	1.99717	0.0458062
ZNF331	21.1743	0.445637	0.223204	1.99654	0.0458747
ZNF786	5.1327	-0.630819	0.315962	-1.9965	0.0458791
CEP57	15.4805	0.358246	0.17947	1.99613	0.0459199
SLC1A2	11.5662	0.572477	0.286814	1.99599	0.0459353
PRPF38A	3.77979	-0.655648	0.328506	-1.99585	0.0459505
ERRFI1	2.77999	0.875631	0.439012	1.99455	0.0460921
AP005131.1	2.02102	1.50629	0.755239	1.99445	0.0461024
TRABD	11.3371	0.569759	0.28572	1.99412	0.0461394
CENPI	6.75871	0.899674	0.451238	1.99379	0.0461747
APOBEC3F	2.35654	-0.79043	0.396585	-1.99309	0.0462515
DNAJA1	11.8089	0.389907	0.19564	1.99298	0.0462636
ANO5	2.53013	0.888232	0.445796	1.99246	0.0463205
PTRH2	5.28348	-0.869636	0.436587	-1.99189	0.0463827
NCAPD2	8.28406	0.712312	0.357665	1.99156	0.0464189
HIVEP2	22.295	0.58461	0.293656	1.9908	0.0465026
SRGN	82.0756	0.647645	0.325795	1.98789	0.046824
GYPC	16.8369	-0.424997	0.213916	-1.98674	0.0469509
LINC02062	7.91988	-0.598642	0.301362	-1.98646	0.0469825
OAZ1	9.65369	0.407048	0.204926	1.98632	0.0469979
RFC4	2.46522	0.852627	0.429311	1.98604	0.0470293
ST6GAL1	624.613	-0.236014	0.118905	-1.98489	0.0471568
PAXIP1-AS1	2.26666	1.00474	0.506298	1.98449	0.0472014
BANP	32.8392	0.276471	0.139327	1.98433	0.0472188
JDP2	36.8373	0.480891	0.242582	1.98239	0.047436
SPOCK1	6.77378	0.679861	0.342956	1.98236	0.0474392
DDT	1.36048	1.28501	0.648242	1.9823	0.0474462
PSEN1	40.4221	0.217911	0.109957	1.98179	0.047503
GCA	14.8931	0.489168	0.247013	1.98033	0.047666
JMJD1C	215.038	-0.201787	0.101897	-1.9803	0.0476693
PTPRZ1	3.10401	0.842925	0.425667	1.98024	0.0476761
AC124290.1	1.05526	1.42537	0.719801	1.98022	0.0476785
A2M	112.964	-0.393437	0.198792	-1.97914	0.0478001
PSKH1	4.50664	-0.546864	0.276495	-1.97784	0.0479466
AC073475.1	10.2069	-0.478928	0.242176	-1.9776	0.0479735
TFE3	4.63668	0.596332	0.3016	1.97723	0.0480162
VAMP2	8.78195	0.432557	0.218831	1.97667	0.0480786
RLIM	8.80359	0.462799	0.23417	1.97634	0.0481165
IGHMBP2	5.13344	0.668292	0.338275	1.97559	0.0482013
CLPTM1L	5.18928	0.658683	0.333527	1.9749	0.048279
HSPA5	11.8337	0.697426	0.353165	1.97479	0.0482924
AMER2	1.33003	1.16592	0.590417	1.97474	0.0482981
CAMK2N1	4.25698	0.664354	0.336484	1.9744	0.0483365
EMID1	16.4951	-0.518512	0.262713	-1.97368	0.0484178
SGCE	2.69632	0.989037	0.501121	1.97365	0.0484215
SNX29	216.579	-0.198864	0.100828	-1.97231	0.0485748
FTH1	63.522	0.598599	0.303632	1.97146	0.0486707
APAF1	36.8348	0.276513	0.140367	1.96994	0.0488456
ZNF33B	13.3135	-0.463722	0.235444	-1.96956	0.0488886
SLC35F3	5.18151	-0.663167	0.336816	-1.96893	0.0489613
PCNX1	64.4055	0.319804	0.162445	1.96869	0.048989
CYBC1	18.6225	0.326415	0.165835	1.96832	0.0490315
POU2F1	58.6325	-0.252098	0.128095	-1.96806	0.049061
LINC00320	0.734514	1.85681	0.944012	1.96693	0.0491911
SRSF10	19.6408	0.37087	0.188558	1.96687	0.0491979
BMF	6.212	0.851256	0.432801	1.96685	0.0492
DDX50	15.1915	-0.322142	0.163795	-1.96673	0.0492139
ZNF185	2.41614	-0.799955	0.406815	-1.96638	0.0492544
ZNF18	2.56131	-0.858379	0.436621	-1.96596	0.0493032
BUB1	4.5812	2.35848	1.20064	1.96435	0.049489
IGF1	15.9392	-0.82646	0.420845	-1.96381	0.0495518
AL157871.4	1.11848	1.37735	0.701415	1.96368	0.0495674
ZNF282	4.09513	-0.624173	0.317956	-1.96308	0.0496366
ATG3	8.31864	0.448609	0.22865	1.96199	0.0497639
CYB561A3	2.80388	-0.819492	0.41779	-1.96149	0.0498214
IGBP1	9.18761	-0.422596	0.215461	-1.96135	0.0498381
SLC11A2	41.5834	0.317153	0.16171	1.96124	0.049851
GABRA2	1.46641	1.132	0.577848	1.95899	0.0501137
AKT1	5.11273	0.556358	0.284049	1.95867	0.050152
RPS15A	7.86931	0.527915	0.269568	1.95838	0.0501857
SRSF9	7.68972	0.508166	0.259524	1.95807	0.0502218
HLA-DRB1	32.0074	0.37378	0.190909	1.95789	0.0502426
ZNF546	4.71552	-0.565676	0.289053	-1.95699	0.0503483
DAPK2	1.29228	1.26651	0.647221	1.95685	0.0503651
CBX5	13.4226	0.392399	0.200634	1.9558	0.0504889
SLC39A10	36.9787	-0.31526	0.161243	-1.95519	0.0505609
LIX1-AS1	5.84823	-0.695116	0.355933	-1.95294	0.0508269
TFB1M	12.809	-0.469653	0.240532	-1.95256	0.0508716
AGTPBP1	46.4427	0.306554	0.157049	1.95197	0.0509421
MTRNR2L8	3.62052	1.15451	0.591476	1.95192	0.0509474
SNRK	19.8339	-0.317518	0.162702	-1.95153	0.050994
MEF2C-AS1	75.1667	-0.254036	0.130252	-1.95035	0.0511345
ALG14	4.61259	0.548454	0.281391	1.94908	0.0512858
SESTD1	7.3658	0.717056	0.367958	1.94874	0.0513263
CBX3	10.166	0.440335	0.226039	1.94805	0.0514093
KIF5A	2.69124	0.883508	0.453558	1.94795	0.051421
GGA3	18.1992	0.322547	0.165617	1.94754	0.0514695
RORB	1.59712	0.997368	0.512165	1.94736	0.051492
SPIRE1	32.5197	-0.386488	0.198517	-1.94688	0.0515493
PAQR8	3.82628	-0.85698	0.440325	-1.94625	0.0516253
PGBD5	7.89391	-1.19224	0.613105	-1.94459	0.0518241
AL589843.1	10.832	-0.522092	0.268484	-1.94459	0.0518241
AF131215.6	1.2304	1.06112	0.545709	1.94448	0.0518382
PDE4A	11.5211	0.468863	0.241199	1.94389	0.0519092
KPNA3	29.9683	-0.276991	0.142643	-1.94185	0.0521553
ARGLU1	72.6527	0.230295	0.11862	1.94145	0.052204
MEGF9	15.7959	0.452277	0.23297	1.94135	0.0522156
FASTKD1	18.6535	-0.30922	0.15935	-1.94051	0.0523177
PLAGL1	44.6959	-0.211611	0.109069	-1.94016	0.0523604
PIGX	18.4698	-0.388676	0.200336	-1.94012	0.0523651
AL078459.1	3.32386	-1.22435	0.631569	-1.93858	0.0525521
JAZF1	277.183	-0.295667	0.152587	-1.93769	0.0526611
ZNF724	2.23091	0.814962	0.420639	1.93744	0.052692
NFKBIA	9.55655	0.442215	0.228351	1.93656	0.0527997
LINC02609	3.9869	-0.744202	0.384432	-1.93585	0.0528861
STYXL1	12.2286	-0.44735	0.231151	-1.93531	0.0529519
SLC22A1	1.47724	1.50199	0.776103	1.93529	0.0529547
CHCHD3	58.1408	0.209184	0.108106	1.93498	0.0529922
HCFC2	7.32641	-0.482498	0.249517	-1.93373	0.0531467
SYK	145.839	-0.20727	0.107217	-1.93319	0.0532131
ENOX1	5.56109	0.620143	0.32089	1.93257	0.0532891
MAPK8	37.513	-0.301976	0.15626	-1.93252	0.0532949
MAP3K9	4.18442	0.567292	0.293657	1.93182	0.0533816
DYNLT1	6.64816	0.580718	0.300678	1.93136	0.0534383
MSN	50.9407	0.234729	0.121563	1.93092	0.0534929
MEF2A	609.79	-0.198252	0.102672	-1.93092	0.0534935
SLC39A9	12.2865	-0.392641	0.20368	-1.92774	0.0538881
FAM133B	37.2802	-0.259234	0.134482	-1.92765	0.0538985
METTL9	21.9281	-0.3444	0.1787	-1.92725	0.0539481
NDUFAF6	24.8645	-0.339939	0.176389	-1.92721	0.0539532
GBP2	5.34814	0.838272	0.435459	1.92503	0.0542255
GOLGB1	50.9932	-0.270267	0.140508	-1.9235	0.0544174
IL10RA	36.7663	0.322911	0.167905	1.92318	0.0544576
CNTNAP2	33.0361	0.439832	0.228701	1.92318	0.0544577
ZFAND4	7.83345	-0.490197	0.255376	-1.91951	0.05492
LGALS9	25.7372	-0.252818	0.131715	-1.91943	0.0549298
SLC30A6	10.8745	0.382369	0.199255	1.91899	0.0549857
EDIL3	4.91816	0.78755	0.410471	1.91865	0.0550289
FLII	4.65265	0.526416	0.274439	1.91815	0.0550915
GNE	4.22049	-0.617081	0.321777	-1.91773	0.0551454
ACTG1	9.938	0.458521	0.239149	1.9173	0.0551994
TARS	8.40363	0.470982	0.245651	1.91728	0.0552018
CCP110	9.81255	0.47402	0.247248	1.91718	0.0552145
DUSP12	4.05158	0.623343	0.325226	1.91665	0.0552828
L3MBTL3	5.98521	-0.517496	0.270017	-1.91653	0.0552977
ARHGAP26	508.468	0.300422	0.156782	1.91617	0.0553429
RAPGEF6	109.599	-0.305339	0.159369	-1.91593	0.0553743
GPATCH8	63.1482	-0.17804	0.0929498	-1.91544	0.0554358
AL035446.2	14.8731	-1.05516	0.550974	-1.91508	0.0554824
AC007611.1	4.1579	-0.731779	0.382273	-1.91428	0.0555839
INCENP	3.8365	0.710192	0.370997	1.91428	0.0555844
C20orf197	7.1167	-0.591236	0.308915	-1.91391	0.0556318
SNRPA1	5.57816	0.547337	0.286072	1.91328	0.0557121
SFT2D2	22.5574	0.352989	0.184622	1.91196	0.0558818
CPE	5.51644	0.646962	0.338402	1.91182	0.0558998
GRK2	24.1282	0.266798	0.139558	1.91173	0.0559102
ATP2A2	43.6488	0.308542	0.161413	1.91151	0.0559389
AC040168.1	1.6869	1.51489	0.792736	1.91096	0.0560096
FEZ1	1.63849	1.14195	0.597633	1.91079	0.0560314
FAM228B	34.2108	-0.248652	0.130194	-1.90986	0.0561517
RIMS1	6.52018	0.535	0.280267	1.9089	0.0562753
SEC61G	2.08578	0.890247	0.466502	1.90835	0.0563464
DNMT1	18.5604	0.431702	0.226306	1.9076	0.0564424
KCTD7	10.7607	-0.538603	0.282364	-1.90748	0.0564591
DOP1A	37.1227	-0.23246	0.121888	-1.90716	0.0564994
WDSUB1	18.7028	0.341752	0.17921	1.907	0.056521
RP2	7.59777	0.475856	0.249558	1.90679	0.0565474
COX7A2	2.85062	0.714064	0.374703	1.90568	0.0566922
FOSL2	5.30349	0.817158	0.428812	1.90563	0.0566978
RPL36AL	2.94403	0.984812	0.516824	1.90551	0.0567142
ZNF799	2.03541	-0.848974	0.445561	-1.90541	0.0567273
ETV6	293.797	0.237032	0.124401	1.90539	0.0567292
DOCK9	14.219	0.471315	0.247361	1.90537	0.0567316
AC068587.4	64.5596	-0.495604	0.260112	-1.90535	0.0567346
ARRDC5	14.1297	-0.356143	0.18693	-1.90522	0.0567512
IQSEC1	13.6253	0.501701	0.263338	1.90516	0.0567594
YTHDC2	48.9381	0.236884	0.124342	1.90511	0.0567663
ERCC3	16.861	-0.322855	0.169495	-1.90481	0.0568043
FBXL5	32.2913	0.400152	0.210089	1.90468	0.0568215
RBM27	19.4142	-0.333189	0.175007	-1.90386	0.0569288
FAM72D	1.15888	1.63775	0.860406	1.90346	0.0569807
ZNF585A	4.72256	-0.65092	0.341992	-1.90332	0.0569993
FAM118A	27.1849	0.521549	0.274143	1.90247	0.0571096
FAM107B	9.60488	0.461443	0.242635	1.9018	0.057197
PCSK2	2.70084	0.954786	0.502342	1.90067	0.0573451
AL162493.1	1.37703	1.5628	0.822573	1.89989	0.0574481
GK	17.5795	0.6193	0.326057	1.89936	0.0575171
SMAD7	13.3803	-0.383293	0.201817	-1.89922	0.057536
CALCR	7.53638	-1.24375	0.654953	-1.89899	0.0575661
AL035530.2	7.17604	-0.512493	0.269937	-1.89856	0.0576217
RPL9	8.90831	0.446966	0.235424	1.89855	0.0576233
ANKS1A	184.146	0.259645	0.136798	1.89801	0.0576944
FANCI	9.3595	0.850272	0.448107	1.89747	0.0577655
TRAK1	84.1934	-0.204232	0.107689	-1.89649	0.0578955
C6orf62	48.6659	-0.347832	0.183423	-1.89634	0.0579151
ELAVL4	10.2839	-0.646444	0.340993	-1.89577	0.057991
MTMR2	12.5114	-0.343299	0.181125	-1.89537	0.0580429
IGF2R	39.3511	0.443622	0.234087	1.89512	0.0580767
AC027018.1	2.55921	0.933353	0.492572	1.89486	0.0581115
AL356805.1	2.53636	0.875802	0.462227	1.89474	0.0581263
NDUFA13	6.02293	0.525212	0.277326	1.89384	0.0582459
CLDND2	0.847453	1.40047	0.739486	1.89384	0.058246
NBPF19	4.43057	0.563526	0.297565	1.89379	0.0582524
SLC25A37	85.306	0.28146	0.148676	1.89311	0.0583431
LIMCH1	15.8887	0.467052	0.246715	1.89308	0.0583472
EXOC6B	81.4955	-0.17394	0.0918916	-1.89288	0.0583732
GPSM2	6.03596	1.09712	0.579664	1.89268	0.0584007
AC096992.2	1.81257	-0.976439	0.51591	-1.89265	0.0584039
AC025682.1	7.67276	-0.538426	0.284512	-1.89245	0.058431
SWT1	9.861	-0.55262	0.292112	-1.89181	0.0585163
SLC29A3	25.6498	-0.498519	0.263576	-1.89137	0.0585754
NPL	94.4347	-0.325962	0.172367	-1.89109	0.0586119
SACM1L	24.6875	0.266842	0.141135	1.89069	0.0586657
SH3BP5	3.92275	1.12927	0.597285	1.89068	0.0586677
TBCK	60.7832	-0.273778	0.144844	-1.89015	0.0587376
TNFRSF1B	82.8148	0.438799	0.232238	1.88943	0.0588337
S100A6	1.56804	2.06904	1.09572	1.88829	0.0589866
DHX15	26.2072	0.271324	0.143712	1.88797	0.0590298
SUN1	17.5771	0.307241	0.162771	1.88756	0.0590845
TMEM8A	3.41058	0.717293	0.380085	1.88719	0.0591349
SESN3	31.2371	-0.447053	0.236901	-1.88709	0.0591481
CACNA1E	2.23054	0.872952	0.462723	1.88655	0.0592204
AGFG1	44.7801	0.396883	0.210378	1.88652	0.0592245
TYROBP	16.9417	0.332236	0.17616	1.88598	0.059297
PCNX3	4.98665	0.624007	0.330878	1.88591	0.059307
DIP2B	208.649	-0.184889	0.0980629	-1.88541	0.0593744
AL139340.1	0.92004	1.26347	0.670149	1.88536	0.0593808
RANBP1	3.12666	0.676853	0.359185	1.88441	0.059509
TNPO2	7.88176	0.454929	0.241456	1.88411	0.0595504
ANXA4	42.9427	-0.331549	0.176018	-1.8836	0.0596185
POLM	5.62463	0.531438	0.282209	1.88314	0.0596819
EIF4H	13.4242	0.555266	0.294888	1.88297	0.0597039
TEX22	4.92123	-0.573158	0.304594	-1.88171	0.0598751
CNTN5	7.47154	0.521675	0.277483	1.88003	0.0601043
VPS13D	75.7972	0.168167	0.0894582	1.87984	0.0601297
RRAGB	13.7059	0.315912	0.168176	1.87845	0.0603192
CYTOR	5.43221	0.832921	0.443726	1.87711	0.0605033
PCF11	32.0711	-0.304166	0.162206	-1.87518	0.0607679
CD59	8.03656	0.40154	0.214136	1.87516	0.0607703
DPAGT1	1.53619	1.14178	0.608908	1.87513	0.0607743
RXRA	13.4139	0.361316	0.192725	1.87477	0.060824
AC093627.3	2.04723	-0.93941	0.501239	-1.87417	0.0609064
PDE4D	67.3459	-0.348872	0.18629	-1.87273	0.0611056
DDIT4	7.01748	1.06015	0.566152	1.87255	0.0611307
MVP	13.012	0.410194	0.219062	1.8725	0.0611378
KBTBD12	57.6818	-0.484742	0.259181	-1.87029	0.061444
VAV1	64.8519	-0.238218	0.127375	-1.87022	0.0614534
DDX39B	28.8089	0.292469	0.156423	1.86973	0.0615212
GPM6A	21.4246	0.388241	0.207653	1.86966	0.0615308
DNAJC6	4.38392	0.594662	0.318096	1.86944	0.0615613
HLA-DPB1	25.936	0.307934	0.164742	1.86919	0.0615962
METTL2B	7.4944	0.457293	0.244696	1.86882	0.0616481
BCAS3	105.204	-0.207961	0.111293	-1.86859	0.0616805
ORC6	1.5141	1.7007	0.911256	1.86633	0.0619959
NNT	25.488	0.281312	0.150751	1.86606	0.0620324
WBP2NL	11.2301	-0.384753	0.206403	-1.86408	0.06231
PRKCE	61.3902	0.41043	0.220352	1.86261	0.0625175
DEPDC5	17.4826	-0.32312	0.173531	-1.86203	0.0625982
MAPRE1	6.41004	0.474636	0.254915	1.86194	0.062612
ELMSAN1	20.5315	-0.302285	0.162405	-1.86131	0.0627008
POLE2	4.04688	0.958418	0.515423	1.85948	0.0629593
RING1	4.38271	0.534735	0.287686	1.85874	0.0630638
MRPS31	12.4525	-0.33266	0.178994	-1.85849	0.063099
WIPF3	9.59667	-1.00553	0.541249	-1.8578	0.0631973
ATXN2L	14.7703	0.306348	0.165007	1.85657	0.0633719
RAB11FIP1	6.85473	-0.496429	0.267602	-1.8551	0.0635823
SORCS2	2.67347	-0.803967	0.433418	-1.85495	0.0636037
CLSTN3	2.50361	0.800549	0.431593	1.85487	0.0636148
HEXB	15.6192	0.369334	0.199125	1.85479	0.0636269
KIZ	14.0872	-0.39932	0.215361	-1.85418	0.0637127
HIF3A	3.55012	0.72248	0.389656	1.85415	0.063718
IGFBP7	4.35672	0.742581	0.400517	1.85406	0.0637308
SH3KBP1	168.136	-0.155021	0.0836329	-1.85359	0.0637979
AKR1E2	1.4992	-0.983473	0.530594	-1.85353	0.0638062
SLC20A1	13.2451	0.495305	0.267282	1.85312	0.0638658
MCM4	2.37591	0.883682	0.476906	1.85295	0.06389
PLEKHB2	11.6025	0.335498	0.18111	1.85246	0.0639604
OSBP2	8.83471	-0.466337	0.251899	-1.85129	0.0641285
CARF	13.2575	-0.414165	0.22376	-1.85093	0.0641792
RPL36	9.83377	0.472293	0.255269	1.85018	0.0642879
ACER3	66.7482	0.47173	0.255057	1.84951	0.0643847
RAB30	2.47795	0.700083	0.378527	1.84949	0.0643867
BNIP2	14.1633	0.310813	0.168087	1.84912	0.0644403
TOGARAM1	16.3834	-0.361064	0.195277	-1.84899	0.0644592
GRIPAP1	13.818	0.351525	0.19014	1.84877	0.064491
ZNF518B	3.8563	-0.603187	0.326591	-1.84692	0.0647586
TMEM143	3.9721	0.705268	0.381963	1.84643	0.0648301
SNX32	1.61856	1.11609	0.604792	1.84541	0.0649778
BTN3A3	3.81744	0.616438	0.334253	1.84422	0.0651504
ERCC4	4.60982	-0.590245	0.320144	-1.84369	0.0652289
IFNGR1	89.1971	-0.296063	0.160583	-1.84367	0.0652307
HIBADH	22.3238	-0.331211	0.179834	-1.84176	0.0655099
HECA	23.4303	-0.345543	0.187654	-1.84138	0.0655652
KLHL22	17.2002	-0.308714	0.167674	-1.84116	0.0655983
SRSF1	13.4739	0.323574	0.175933	1.83919	0.0658867
TOX	5.46962	0.648288	0.352566	1.83877	0.0659493
PIP5K1A	45.6605	0.27038	0.147064	1.83851	0.0659869
ALKBH3	6.49433	-0.522209	0.284068	-1.83832	0.066015
NASP	28.3568	0.418794	0.227819	1.83827	0.0660222
SMG1	71.5865	0.158476	0.086224	1.83796	0.0660678
LDAH	17.3568	-0.411461	0.223912	-1.8376	0.0661218
FMNL1	25.6892	0.283865	0.154507	1.83723	0.0661762
LINC02240	4.06464	0.861484	0.46893	1.83713	0.0661908
HYI	1.86455	0.853375	0.464541	1.83703	0.0662053
MFSD12	14.4544	0.367359	0.200038	1.83645	0.0662914
NOL4	1.81971	0.901743	0.491033	1.83642	0.0662954
NELFA	8.81357	-0.408479	0.22253	-1.83561	0.0664152
NRXN1	30.1263	0.470862	0.256722	1.83413	0.0666341
AC113133.1	2.25158	-0.98602	0.537671	-1.83387	0.066673
DNAJC25	4.90225	0.583546	0.318285	1.8334	0.0667424
DENND6A-AS1	3.49283	0.723617	0.394836	1.8327	0.0668471
ARHGAP20	24.0915	-0.670119	0.3657	-1.83243	0.0668876
MMP2	2.48777	-0.8253	0.450412	-1.83232	0.0669036
CGNL1	18.3725	0.560829	0.306108	1.83213	0.0669319
OSBPL3	77.6415	-0.233133	0.127256	-1.832	0.0669516
RPS14	12.9467	0.497761	0.271719	1.8319	0.0669667
HSPA13	2.39504	0.781937	0.426866	1.83181	0.0669796
SYAP1	9.81518	0.565655	0.30888	1.83131	0.0670546
CHD4	24.6165	0.28838	0.157593	1.8299	0.0672648
ARL13B	11.5072	0.382896	0.209252	1.82983	0.067275
LENG8-AS1	3.61551	-0.57883	0.316342	-1.82976	0.0672856
KAT14	5.24228	-0.494701	0.270369	-1.82973	0.0672909
RAB11A	17.6493	0.355024	0.194066	1.82939	0.0673406
TBC1D2B	55.9665	0.338817	0.185302	1.82845	0.0674815
KCNH7	4.60255	0.582783	0.318783	1.82815	0.0675271
AC004943.2	5.53567	0.757945	0.414597	1.82815	0.0675275
MBD4	17.836	0.379625	0.207664	1.82807	0.067539
NFX1	39.1631	-0.329473	0.180241	-1.82795	0.0675565
ESR2	2.16832	1.13998	0.623735	1.82766	0.0676004
HSPH1	26.4176	0.495707	0.271241	1.82755	0.0676171
HIST1H1B	3.15389	1.55491	0.850823	1.82754	0.0676191
SLC4A8	19.3418	-0.315467	0.172645	-1.82726	0.0676608
DNMT3A	64.5874	-0.292287	0.15996	-1.82725	0.0676629
DMTN	1.38934	1.05748	0.579062	1.82619	0.0678213
UBE2S	1.60688	1.26523	0.692979	1.82578	0.0678834
AVEN	11.0605	-0.544348	0.298328	-1.82466	0.0680522
DDX55	10.2191	0.40883	0.224147	1.82394	0.0681611
GINS4	1.42637	1.45636	0.798531	1.8238	0.0681827
ANKRD37	1.52493	0.935507	0.513089	1.82328	0.0682605
PLCL2	108.709	-0.225662	0.123797	-1.82283	0.0683286
AP2S1	4.23613	0.631417	0.346447	1.82255	0.0683717
ZNRF1	13.9472	0.401372	0.220228	1.82253	0.0683742
2024-03-03	81.4483	-0.374686	0.205592	-1.82247	0.068384
EFEMP2	1.21036	1.09282	0.599871	1.82176	0.0684911
CDK11A	12.003	0.418833	0.229931	1.82156	0.0685221
IMPA1	4.09499	-0.562947	0.309076	-1.82139	0.0685483
AC027288.3	0.902811	1.71284	0.940448	1.8213	0.0685609
AC067956.1	1.35612	0.971951	0.533781	1.82088	0.0686252
LINC01608	0.970905	1.32021	0.725049	1.82086	0.0686282
LMO7	28.4859	0.469621	0.257923	1.82078	0.0686405
ARHGAP19	12.9396	0.372479	0.204605	1.82048	0.068686
TMEM255B	9.86679	-0.442165	0.242904	-1.82033	0.0687087
AP001059.3	0.804344	1.21427	0.667072	1.8203	0.0687136
NTRK2	8.19027	0.474554	0.260818	1.81948	0.0688378
LRIG1	20.5438	-0.456336	0.250848	-1.81917	0.0688851
AC005670.3	40.9494	-0.235246	0.129445	-1.81735	0.069164
SLC15A4	19.3735	0.410931	0.226129	1.81724	0.0691806
ERGIC1	29.7085	0.339933	0.187171	1.81616	0.0693459
NUAK1	50.6541	-0.372742	0.205335	-1.81529	0.0694794
MIR222HG	23.0383	-0.426203	0.234819	-1.81503	0.0695192
JKAMP	9.90642	-0.399962	0.220377	-1.8149	0.069539
FLNA	1.79412	1.44512	0.796291	1.81481	0.0695532
CDC14B	40.8857	-0.287935	0.158668	-1.8147	0.0695696
ADAMTS13	0.90582	1.34949	0.743717	1.81452	0.0695981
CORO1B	2.75106	-0.718239	0.395844	-1.81445	0.0696083
RORA-AS1	5.54289	-0.613297	0.338066	-1.81413	0.0696575
SYVN1	1.65039	1.00722	0.555406	1.81348	0.0697581
BRI3BP	13.7932	-0.321687	0.177389	-1.81345	0.0697618
RNF157	4.3992	0.559267	0.308544	1.8126	0.0698937
CRIM1	14.7316	0.50517	0.278726	1.81243	0.0699203
ZNF641	9.28628	-0.407765	0.225038	-1.81198	0.069989
HNRNPM	47.3741	0.222104	0.122588	1.81179	0.0700193
GPR155	24.4805	0.458874	0.253386	1.81097	0.0701455
ST3GAL6	56.4777	-0.265657	0.146854	-1.80899	0.0704532
DCTN6	2.31213	0.752846	0.416394	1.80801	0.0706046
RPS18	14.385	0.643173	0.355828	1.80754	0.0706783
CACNA2D3	6.73421	0.56991	0.315465	1.80657	0.0708294
LBR	11.6057	0.384811	0.213012	1.80652	0.0708365
PNPLA2	4.42699	0.57561	0.318831	1.80538	0.0710155
CC2D1A	5.90372	0.482365	0.267187	1.80534	0.0710208
SYCE2	0.842771	1.46863	0.813688	1.80491	0.0710894
ME1	2.35759	0.987884	0.547727	1.80361	0.0712932
FTCDNL1	18.8826	-0.393177	0.218002	-1.80355	0.0713015
FLVCR2	12.9411	0.731931	0.406099	1.80235	0.0714911
CCPG1	11.4828	-0.40849	0.226773	-1.80132	0.0716528
ZNF726	1.53925	0.867286	0.481515	1.80116	0.0716774
LINC00618	0.627771	1.72236	0.95648	1.80072	0.0717465
SNX1	40.3193	0.254861	0.141571	1.80024	0.0718234
AP5M1	8.10398	-0.482702	0.268165	-1.80002	0.0718575
JAK3	29.004	0.581514	0.323107	1.79976	0.0718989
CENPK	6.67016	1.0911	0.606253	1.79974	0.0719021
ST6GALNAC2	1.06469	1.46557	0.814327	1.79973	0.0719036
ECT2	7.25234	0.824672	0.45832	1.79934	0.0719656
HDAC8	73.448	-0.176771	0.0982489	-1.79922	0.0719845
PCDH7	6.60681	0.508754	0.282877	1.7985	0.072098
MTCL1	6.08193	0.664566	0.369597	1.79808	0.0721639
SIN3A	18.2773	0.360854	0.200724	1.79777	0.0722142
PTP4A2	17.9895	0.322224	0.179244	1.79768	0.072227
SRGAP1	224.7	0.320983	0.17857	1.79752	0.0722527
SS18	21.2495	-0.324745	0.180697	-1.79717	0.072308
FBXO3	7.15673	-0.411909	0.229329	-1.79615	0.0724711
FBXL20	47.1867	-0.385548	0.214657	-1.79611	0.0724769
DOCK11	112.31	0.176116	0.0980987	1.79529	0.0726073
NPEPPS	36.9001	0.273679	0.152471	1.79496	0.0726607
EPHA5	1.86754	0.874484	0.487262	1.79469	0.0727031
P2RX1	3.68824	-0.950017	0.5295	-1.79418	0.0727847
IL18BP	2.2015	-0.829617	0.462419	-1.79408	0.0728
SYNDIG1	438.173	-0.452818	0.252402	-1.79403	0.0728077
ATP8B1	6.75425	0.551749	0.30767	1.79331	0.0729228
ZC3HAV1	49.0545	0.367732	0.205062	1.79327	0.0729304
ENHO	0.663291	1.64518	0.917953	1.79223	0.0730961
ZNF248	19.9849	0.297723	0.166129	1.79212	0.073114
SPOCK2	2.3382	0.734391	0.409871	1.79176	0.0731712
LPXN	23.6359	-0.398003	0.222163	-1.79149	0.0732147
LINC00499	1.38011	1.16916	0.652628	1.79147	0.0732178
KIF1A	2.21117	0.860653	0.480448	1.79135	0.0732364
EPB41L3	107.216	0.384271	0.214529	1.79123	0.0732566
AL157944.1	10.3194	0.576286	0.321729	1.79122	0.0732583
NSD2	38.972	0.434492	0.242612	1.79089	0.0733103
PILRA	33.6376	-0.37566	0.209788	-1.79067	0.0733464
ZNF23	2.68545	-0.690196	0.38545	-1.79062	0.0733535
CUL4A	26.4201	0.240269	0.13419	1.79051	0.0733712
AHRR	1.54195	1.0802	0.603313	1.79046	0.0733806
IMPG2	2.37079	-0.870527	0.486206	-1.79045	0.0733816
CHST15	58.4283	-0.315889	0.176565	-1.78908	0.0736019
SLC35B4	6.98015	0.422887	0.236396	1.78889	0.0736324
FRMD4B	129.189	-0.438988	0.245444	-1.78854	0.0736882
SLC35G1	2.65841	-0.736555	0.411834	-1.78848	0.0736991
HIST1H1D	15.1617	0.819682	0.458467	1.78787	0.0737963
NDUFS1	22.6889	0.272684	0.152519	1.78787	0.0737966
AC024257.3	14.9727	-0.533493	0.298453	-1.78753	0.0738522
ZNF587	5.76285	0.47447	0.265487	1.78717	0.0739108
RYR1	111.505	-0.282628	0.158144	-1.78716	0.0739118
AC113414.1	6.79016	-0.45922	0.256978	-1.787	0.0739374
MORC1	11.3343	-0.70896	0.396909	-1.78621	0.0740661
FCGBP	54.0629	-0.686127	0.384258	-1.78559	0.0741658
OXR1	251.461	-0.370121	0.207337	-1.78512	0.0742415
MS4A7	24.422	-0.417467	0.233872	-1.78502	0.0742575
GHRL	3.64471	-0.664385	0.372235	-1.78485	0.0742853
PDZD2	8.98876	0.454724	0.254788	1.78472	0.0743075
TUBE1	3.15837	-0.702576	0.393685	-1.78461	0.0743239
NOL7	7.52007	0.583086	0.326764	1.78442	0.0743549
SLC19A1	9.63972	0.414441	0.232335	1.78381	0.0744551
CPEB2	13.8781	-0.34322	0.192417	-1.78373	0.074468
FP565260.1	2.03052	1.02691	0.575779	1.78352	0.0745012
GLRX	11.5321	-0.379525	0.212828	-1.78325	0.0745459
CNKSR2	5.06248	0.628276	0.352402	1.78284	0.0746124
SRRM1	37.1164	0.262266	0.147222	1.78143	0.0748417
MMP28	1.64405	-0.998808	0.560928	-1.78064	0.0749718
MTMR1	18.0801	0.272192	0.152882	1.78041	0.0750084
SRSF7	15.3813	0.419625	0.235702	1.78032	0.0750232
MINK1	28.0982	0.253342	0.142311	1.7802	0.0750432
MFSD6	3.90721	0.721559	0.405392	1.77991	0.0750912
OXSM	1.23378	1.19835	0.673356	1.77967	0.07513
NUP160	27.8555	0.32136	0.180611	1.77929	0.0751922
CD69	9.94679	-0.899582	0.505768	-1.77865	0.0752979
PLD4	9.12537	-0.613503	0.345143	-1.77753	0.075481
UBL3	55.5873	-0.243893	0.137213	-1.77748	0.0754898
DIPK1A	22.4121	-0.335632	0.188842	-1.77731	0.0755165
NT5DC2	1.04788	1.28065	0.720763	1.7768	0.0756015
ESRRB	7.33628	-0.664415	0.374343	-1.77488	0.0759172
FOXN3	597.993	-0.196682	0.110819	-1.7748	0.0759306
PYROXD1	5.58009	-0.470213	0.264994	-1.77443	0.0759922
PSMA7	7.01156	0.39716	0.223838	1.77432	0.0760109
GALE	2.42746	0.738239	0.416379	1.773	0.0762289
USP35	1.71269	0.887973	0.500834	1.77299	0.0762305
IFI27	2.82101	1.09851	0.619791	1.77239	0.0763301
SELENOW	5.79385	0.54639	0.308329	1.7721	0.0763775
TCHP	9.71807	0.408402	0.230468	1.77205	0.0763858
CEP350	90.0094	0.189056	0.10673	1.77136	0.0765016
ZFP36	17.9692	0.507284	0.286486	1.77071	0.0766084
ARIH2	34.6584	0.240245	0.135757	1.76967	0.0767821
GSG1L	0.841278	1.78604	1.00936	1.76948	0.0768144
CEP41	5.7304	-0.537518	0.303814	-1.76924	0.0768546
RPL10	16.5312	0.461706	0.260984	1.7691	0.0768773
STAT2	17.8673	0.369263	0.208869	1.76792	0.0770745
SNHG8	3.35005	0.679558	0.384534	1.76723	0.0771905
MRPS18C	3.79076	0.621006	0.351663	1.76591	0.0774104
STX17	11.459	-0.32417	0.183611	-1.76553	0.077475
ELAC1	1.87967	-0.843023	0.477549	-1.76531	0.0775114
RPL37A	25.9868	0.516508	0.292689	1.7647	0.0776145
ELP4	37.2542	-0.232965	0.132029	-1.7645	0.0776479
AKNA	40.5632	0.254676	0.144362	1.76414	0.0777077
AC243964.3	0.913824	1.37456	0.779277	1.76389	0.0777508
STK11IP	2.40345	-0.666932	0.378186	-1.7635	0.0778159
NAT9	2.63935	0.62876	0.356588	1.76327	0.0778557
MKNK2	5.34196	0.616521	0.349664	1.76318	0.0778698
ABHD2	23.326	0.307233	0.174262	1.76306	0.0778911
APOL3	3.07449	0.754543	0.428007	1.76293	0.0779131
TMEM241	15.7667	0.351	0.19912	1.76276	0.0779414
C10orf143	3.75667	-0.66621	0.377976	-1.76257	0.077973
ZBTB38	26.983	-0.280891	0.159366	-1.76255	0.0779768
DDX52	9.87368	-0.394418	0.223816	-1.76224	0.0780283
DAD1	4.00303	0.530154	0.300841	1.76224	0.0780287
NBPF1	12.364	-0.424017	0.240621	-1.76218	0.0780396
MKS1	1.42321	0.903102	0.512555	1.76196	0.0780759
ZBTB16	86.6929	0.910729	0.517162	1.76101	0.0782362
RABGAP1L	152.678	-0.136896	0.0777806	-1.76003	0.078403
PTGDS	9.7245	0.546592	0.310573	1.75995	0.078417
TWIST2	3.41853	0.787218	0.447342	1.75977	0.0784471
SUMO3	2.34686	0.729141	0.414383	1.75958	0.0784789
VCPKMT	3.73108	0.513876	0.292121	1.75912	0.0785572
ELAVL1	14.3782	0.276552	0.15723	1.75889	0.0785956
DDX39A	4.19342	0.616085	0.350383	1.75832	0.0786929
MRAS	4.53945	-0.656641	0.373661	-1.75732	0.0788638
ADAT2	7.4087	0.480148	0.273421	1.75607	0.0790757
NRCAM	9.29439	0.471994	0.268813	1.75585	0.0791145
NDUFS7	3.48527	0.653037	0.371936	1.75578	0.0791268
CRYL1	12.5261	-0.484639	0.276098	-1.75532	0.0792053
ABCD3	16.5093	-0.316499	0.180345	-1.75496	0.0792664
CEP97	5.37635	0.528494	0.301196	1.75465	0.0793186
CDK12	28.6054	-0.228834	0.130445	-1.75425	0.0793869
PNKP	6.435	0.466995	0.266235	1.75407	0.0794182
ZFP64	8.94183	-0.417428	0.238168	-1.75266	0.0796599
MAT2A	15.6761	0.426544	0.24344	1.75215	0.0797483
PLAC8	7.42081	0.884534	0.504836	1.75212	0.0797527
FAM114A1	19.2724	0.302572	0.172767	1.75134	0.0798881
MCRIP2	1.6786	0.918905	0.524698	1.7513	0.0798937
STOM	17.1378	0.319426	0.182412	1.75112	0.0799249
ANGEL2	11.6781	-0.380197	0.217141	-1.75093	0.0799586
HNRNPA1	15.511	0.280159	0.16002	1.75077	0.0799852
CTDSPL2	34.1486	0.241181	0.137811	1.75009	0.0801034
UQCRH	6.09831	0.519243	0.296968	1.74848	0.0803809
CLEC7A	37.412	0.332435	0.190131	1.74845	0.0803862
GCSH	1.7641	0.843096	0.482311	1.74803	0.0804582
CCDC120	1.04498	1.27653	0.730338	1.74786	0.0804886
KLF3	26.6969	0.224346	0.128433	1.7468	0.0806721
RPS15	18.0686	0.721985	0.413396	1.74647	0.0807291
AL390860.1	3.04771	-0.667123	0.381991	-1.74644	0.0807353
PHF12	21.5518	0.293709	0.168218	1.746	0.0808104
HDAC5	13.1873	-0.3728	0.213546	-1.74576	0.0808531
CMTM7	52.0207	0.239139	0.137016	1.74534	0.0809262
B9D1	0.923571	1.23211	0.706426	1.74414	0.081134
ELOVL5	27.5061	0.379244	0.217457	1.74399	0.0811601
CBWD5	19.664	0.441778	0.253371	1.7436	0.0812293
ENPP3	1.967	-0.991821	0.56896	-1.74322	0.0812957
CCNF	3.37517	1.51574	0.869864	1.7425	0.0814207
AFF4	49.9177	0.197351	0.113293	1.74195	0.0815173
ARFGAP2	7.15449	0.390021	0.223983	1.7413	0.0816313
MTRES1	3.19516	-0.635703	0.365268	-1.74038	0.0817932
AL121933.2	2.1506	-0.866302	0.497887	-1.73996	0.0818666
GUK1	4.87752	0.544393	0.312973	1.73942	0.0819604
AZIN2	21.2506	-0.623843	0.358812	-1.73863	0.0820992
TANC2	107.021	-0.378596	0.218074	-1.73609	0.0825485
DPP7	9.67788	0.377251	0.217322	1.7359	0.0825812
ZEB2-AS1	3.26452	-0.631218	0.3637	-1.73555	0.082644
AC087564.1	75.171	-0.424936	0.244847	-1.73552	0.0826493
RANBP9	55.0735	0.257828	0.148598	1.73507	0.0827287
CLIC2	7.63016	-0.687013	0.395969	-1.73502	0.0827378
CRELD2	2.82267	0.871307	0.502208	1.73495	0.0827492
PPP2R5C	78.8001	0.238624	0.137621	1.73393	0.0829307
CACTIN	1.77516	0.78832	0.454747	1.73354	0.0830004
CEP55	2.64306	2.53578	1.4628	1.73351	0.0830059
CREB1	36.4341	-0.235452	0.135865	-1.73298	0.0830986
PADI2	138.123	0.427369	0.24661	1.73297	0.0831002
LINC02057	33.4656	-0.624735	0.360631	-1.73234	0.0832135
URB1	9.72335	0.423362	0.244394	1.73229	0.0832212
LSAMP	24.9998	0.489024	0.282317	1.73218	0.0832414
RSRC2	26.4612	0.232208	0.134094	1.73169	0.0833289
ARPP19	10.3317	0.332943	0.192292	1.73145	0.0833721
PPM1M	2.21708	0.739848	0.427325	1.73135	0.0833899
PTPN23	4.89208	-0.547294	0.316132	-1.73122	0.0834124
TMEM163	191.946	1.00654	0.581678	1.73041	0.0835575
SLC7A8	10.1158	-0.603491	0.34879	-1.73024	0.0835875
NUP50	11.3603	0.379921	0.219652	1.72965	0.0836932
TMEM140	4.3605	0.707453	0.409226	1.72876	0.0838526
NUMB	119.704	0.200484	0.115976	1.72867	0.0838683
GOLGA4	121.511	0.36719	0.212422	1.72859	0.0838833
MRPS25	9.39433	0.458056	0.265	1.72851	0.0838967
BRIP1	13.0883	1.31417	0.760292	1.72851	0.0838972
RPL13	36.9955	0.391527	0.226545	1.72826	0.0839424
NPHP3	19.67	-0.292811	0.169453	-1.72798	0.0839918
UCK2	12.2455	-0.499096	0.288921	-1.72745	0.084087
RNF4	19.7811	0.272869	0.157983	1.7272	0.0841311
TYW5	5.00682	-0.509776	0.295165	-1.72709	0.0841517
SYT11	6.77225	0.41523	0.240424	1.72708	0.0841541
KPNB1	27.91	0.273874	0.158616	1.72664	0.0842317
SHTN1	150.688	-0.223675	0.129554	-1.7265	0.0842581
SELPLG	16.2526	-0.618085	0.358056	-1.72622	0.0843072
PFAS	2.52186	0.741169	0.429484	1.72572	0.0843983
GKAP1	11.8901	-0.404699	0.234517	-1.72567	0.0844073
LSP1	1.77228	1.12484	0.651828	1.72566	0.0844081
TRAF3IP1	8.99749	-0.468906	0.271746	-1.72553	0.0844326
C20orf27	3.48554	-0.55097	0.319365	-1.72521	0.0844902
HNMT	23.014	-0.381969	0.221491	-1.72453	0.0846122
DHRS4-AS1	4.80935	-0.555435	0.322087	-1.72449	0.08462
SOGA3	0.883498	1.79091	1.03867	1.72423	0.084666
AC009522.1	4.42533	-0.741738	0.430224	-1.72407	0.0846945
CENPO	1.87153	1.01232	0.587405	1.72337	0.0848212
AL592183.1	17.3587	-0.460789	0.267424	-1.72307	0.0848761
ZBED5-AS1	2.32046	-0.680261	0.394813	-1.723	0.0848889
HIF1A-AS3	13.4332	0.686801	0.398682	1.72268	0.0849471
AL157392.2	4.92743	0.656855	0.381453	1.72198	0.0850727
GASK1A	11.1366	-0.416483	0.241884	-1.72183	0.0851001
STK39	5.01733	0.675161	0.392189	1.72152	0.085157
RPS7	7.24213	0.441558	0.256563	1.72105	0.0852417
SERPINB9P1	9.85259	-0.586901	0.341017	-1.72103	0.0852451
MAIP1	2.4887	-0.69533	0.404068	-1.72083	0.0852825
TRIM25	12.2486	0.419899	0.244017	1.72078	0.0852913
STMN1	4.48905	0.795016	0.462051	1.72062	0.0853194
LTA4H	7.37782	-0.512069	0.297642	-1.72042	0.0853564
CDC7	2.66656	0.816067	0.474546	1.71968	0.0854906
PICALM	322.82	-0.17999	0.104698	-1.71913	0.0855905
MOB1B	57.4866	-0.204308	0.118846	-1.7191	0.0855966
PHACTR3	2.95587	0.938037	0.545926	1.71825	0.0857509
PTMS	3.29689	0.697897	0.406169	1.71824	0.0857524
PXDNL	3.3921	-0.673518	0.391994	-1.71818	0.0857632
AL450998.2	4.13933	0.579728	0.337468	1.71788	0.0858193
ABI3	16.8159	0.330379	0.192454	1.71667	0.0860398
STXBP5-AS1	4.69802	-0.522289	0.304254	-1.71662	0.0860485
SNCG	0.672842	1.6745	0.97561	1.71636	0.0860953
TMEM185B	1.15209	-1.05401	0.614192	-1.71609	0.0861461
SLC22A23	51.3209	-0.669699	0.390294	-1.71588	0.0861835
SWI5	3.59935	0.623773	0.363821	1.71451	0.0864355
IFT43	9.29138	-0.378494	0.220906	-1.71337	0.0866446
LINC02043	0.820898	1.56929	0.916177	1.71287	0.0867362
GAA	19.8337	0.256484	0.149748	1.71278	0.0867537
PDK3	26.6859	0.218363	0.127548	1.71201	0.0868946
ALOX5	81.9279	0.314541	0.183745	1.71183	0.0869276
AC013652.1	2.40889	0.916487	0.535675	1.7109	0.0870991
AC011447.3	4.45634	0.685158	0.400524	1.71065	0.0871453
ANK3	20.0305	0.480042	0.2807	1.71016	0.0872361
CCDC141	1.0534	1.66187	0.972245	1.70931	0.0873934
AL137009.1	5.02056	-0.644571	0.377457	-1.70767	0.0876976
PRDM11	39.245	-0.559406	0.327604	-1.70757	0.0877171
CCDC25	4.27519	-0.540127	0.316601	-1.70602	0.0880046
DSCAML1	2.95754	0.764842	0.448332	1.70597	0.0880135
TBC1D9	60.5582	-0.226885	0.133027	-1.70556	0.0880904
KCNK6	11.7979	-0.495109	0.290467	-1.70453	0.088283
AC023509.6	3.23625	0.724898	0.425294	1.70446	0.0882948
TFCP2	54.0907	-0.2288	0.134242	-1.70438	0.0883092
DPP3	1.87721	-0.821187	0.48182	-1.70435	0.0883165
KCNMA1	249.416	-0.567077	0.332761	-1.70416	0.088352
RSPH3	3.28393	-0.644632	0.378323	-1.70392	0.0883956
METTL7A	16.6387	-0.440014	0.25825	-1.70383	0.0884131
MCU	21.4211	-0.260536	0.152918	-1.70377	0.0884248
COA6	1.53706	-0.909744	0.533992	-1.70367	0.0884436
TICAM1	6.38949	0.43384	0.254688	1.70342	0.0884904
ARSD	2.6385	-0.680733	0.399712	-1.70306	0.0885567
CDK3	1.83215	0.875959	0.514417	1.70282	0.0886017
AC024619.3	1.90397	-0.857376	0.503507	-1.70281	0.0886036
NOL10	21.6517	0.296272	0.174023	1.70249	0.0886641
EIF4A1	22.4689	0.383344	0.225173	1.70244	0.0886732
SLFN5	3.51416	-0.740071	0.434788	-1.70214	0.0887292
ADAMTS6	6.6395	0.577479	0.339279	1.70208	0.0887412
DOCK4	1429.82	-0.269509	0.158377	-1.7017	0.0888122
ATP10D	37.2326	-0.261593	0.153783	-1.70105	0.0889333
MRPL14	3.87877	-0.765944	0.450377	-1.70067	0.0890043
CHST12	4.20973	-0.638569	0.375556	-1.70033	0.0890687
ARID4B	81.1676	0.15578	0.0916195	1.70029	0.0890766
ASPSCR1	6.87	0.406826	0.239284	1.70018	0.0890962
TOLLIP	8.20691	0.380126	0.223597	1.70005	0.0891217
ENO1	12.851	0.504038	0.296657	1.69906	0.0893072
TERF1	6.59299	-0.482215	0.283997	-1.69795	0.0895164
AC091078.1	1.09396	1.0845	0.638775	1.69778	0.0895496
MASTL	5.91241	0.678505	0.399651	1.69775	0.0895558
SLC27A1	11.9374	0.305464	0.180002	1.69701	0.0896953
TPX2	4.26754	2.73946	1.61447	1.69682	0.0897299
LINC00461	2.26493	0.785075	0.462758	1.69651	0.0897889
CPSF6	31.8282	0.262152	0.154537	1.69637	0.089815
UBE2M	1.78245	0.788855	0.465099	1.6961	0.0898667
RPL6	18.7333	0.521232	0.307374	1.69576	0.0899319
SIDT2	4.53234	0.483934	0.285445	1.69537	0.0900055
SHANK2	1.89913	0.806043	0.475515	1.69509	0.0900576
PHRF1	11.8459	0.375145	0.221325	1.695	0.0900758
GRK6	2.76477	0.601476	0.354886	1.69484	0.0901053
PPFIA2	11.4896	0.577606	0.340955	1.69408	0.0902497
KNSTRN	2.36787	0.795712	0.469717	1.69402	0.0902608
VSTM4	1.55309	0.980225	0.578802	1.69354	0.0903524
PPCS	3.23062	-0.633221	0.374009	-1.69306	0.0904431
TLE3	26.3003	-0.367906	0.217336	-1.69279	0.0904946
SLC25A28	6.22653	0.405988	0.239852	1.69266	0.0905202
RAB9A	4.19775	-0.588888	0.347909	-1.69265	0.0905223
EPB41L5	13.9337	-0.317517	0.187697	-1.69165	0.0907132
NUDT2	3.27723	-0.623966	0.368905	-1.6914	0.0907605
DNAJC15	17.5881	0.320905	0.189793	1.69082	0.0908715
CAMLG	3.60554	0.572676	0.338711	1.69075	0.090884
LINC02389	3.84998	-0.842247	0.498153	-1.69074	0.0908865
ANKRD46	6.20938	-0.464595	0.274983	-1.68955	0.091115
LINC01004	21.7129	-0.309571	0.183241	-1.68942	0.0911388
AC066613.2	17.558	-0.737423	0.436635	-1.68888	0.0912427
STX2	7.94758	0.439254	0.260139	1.68854	0.0913084
ZNF737	7.94772	-0.471904	0.279487	-1.68847	0.0913217
PPP1R1B	0.587096	1.93525	1.1463	1.68825	0.0913628
EIF4EBP2	8.50333	0.430864	0.255282	1.68779	0.0914509
BRD2	16.5163	0.285439	0.169134	1.68765	0.0914784
GLCCI1	49.0258	-0.289247	0.171398	-1.68757	0.0914934
AQP4	1.5334	0.955724	0.566581	1.68683	0.0916363
RSU1	26.638	-0.300618	0.17822	-1.68678	0.0916454
ILF3	22.9622	0.297482	0.176361	1.68678	0.0916461
SAMD9	6.55945	-0.594326	0.352391	-1.68655	0.091689
GRID1	3.82337	0.706148	0.418729	1.68641	0.0917169
RAB10	91.2853	-0.200688	0.119063	-1.68556	0.0918813
AP000350.6	1.00247	1.06241	0.630595	1.68478	0.0920309
C15orf41	23.1539	0.266684	0.158303	1.68464	0.0920588
DNAJB1	5.89473	0.806665	0.478885	1.68446	0.0920922
ZNF493	11.9728	-0.333843	0.198225	-1.68416	0.0921516
ZNFX1	13.7233	0.355033	0.210816	1.68409	0.0921643
P2RY13	15.9646	-0.531099	0.31549	-1.68341	0.092296
GSTCD	13.6533	0.381672	0.226841	1.68255	0.0924617
ACOT2	0.858428	1.7669	1.05035	1.6822	0.0925307
KALRN	10.8365	0.431849	0.256751	1.68197	0.092574
SLCO4A1	2.83939	0.974119	0.579308	1.68152	0.092662
GPR34	24.0238	-0.41981	0.249667	-1.68148	0.0926701
FAM221A	2.86253	0.576624	0.342957	1.68133	0.0926991
DPP6	6.68409	0.535793	0.3187	1.68118	0.0927275
ATP8B3	1.37351	1.32577	0.78863	1.6811	0.0927437
ZMYM6	28.4624	-0.233028	0.138621	-1.68104	0.092755
AL442067.3	1.82572	-0.7259	0.431841	-1.68094	0.0927738
NUFIP2	51.4387	0.210827	0.125525	1.67956	0.0930432
NR2F1	1.7929	1.07712	0.64144	1.67922	0.0931096
RPTOR	58.2258	0.156116	0.092972	1.67917	0.0931181
GINS1	3.52408	0.954659	0.568651	1.67881	0.0931883
AL731769.2	1.30578	1.16618	0.694766	1.67853	0.093244
ALCAM	67.5772	0.308127	0.183608	1.67818	0.0933124
GNPDA2	2.76493	-0.760294	0.453172	-1.67771	0.0934029
ENO4	1.73159	0.809871	0.482787	1.67749	0.0934467
TBC1D7	7.30217	-0.458496	0.273332	-1.67743	0.0934585
ZNF606	2.70355	0.562631	0.335457	1.67721	0.0935015
TRIP10	1.96506	0.734067	0.43775	1.67691	0.0935602
ECHDC1	21.2438	-0.31174	0.185941	-1.67655	0.0936308
EPC1	53.3608	-0.178479	0.106462	-1.67646	0.0936476
TOR1AIP1	13.0293	0.363553	0.216884	1.67625	0.0936886
KCND2	5.68821	0.658605	0.392949	1.67606	0.0937272
CCDC102B	12.5309	-0.30713	0.183276	-1.67578	0.0937815
AC016727.1	1.18984	-0.896404	0.534955	-1.67566	0.0938043
DLG4	5.37814	0.549046	0.327663	1.67564	0.0938078
MXD1	4.42158	0.523572	0.312502	1.67542	0.0938517
TBC1D10A	5.56739	0.484864	0.289439	1.67518	0.093898
BOLA3	0.915124	1.08737	0.649288	1.67471	0.0939913
PDE2A	0.845488	1.20741	0.721104	1.67439	0.0940548
BCL10	2.2222	-0.894845	0.534524	-1.6741	0.0941114
ARL8A	5.7768	0.494614	0.295469	1.674	0.0941312
BASP1	37.7899	0.350031	0.209174	1.67339	0.0942498
CD99	28.2678	0.273631	0.163564	1.67293	0.094341
DDIT3	1.45451	0.981992	0.587059	1.67273	0.0943803
KLF13	11.0435	0.368318	0.220244	1.67232	0.0944621
CEP290	20.3994	-0.299982	0.179407	-1.67208	0.0945094
WDR90	1.3081	1.2817	0.766671	1.67177	0.0945693
HMGN1	19.2273	0.348325	0.208358	1.67176	0.0945721
IL27RA	1.61996	1.0855	0.649412	1.67152	0.0946195
NLRP1	45.1483	-0.518684	0.310415	-1.67094	0.0947339
[truncated: 18,287 more rows]

## Sheet: Astrocyte
gene_id	baseMean	log2FoldChange	lfcSE	stat	pvalue
[truncated: 19,496 more rows]

[truncated: 5 more sheets: PVMP, Oligodendrocyte, OPC, Glut Neuron, GABA Neuron]
