# Supplementary material for: Endothelial TDP-43 depletion disrupts core blood–brain barrier pathways in neurodegeneration
Source: Nat Neurosci. 2025 Mar 14;28(5):973–84. doi: 10.1038/s41593-025-01914-5 (PMC12081287; doi:10.1038/s41593-025-01914-5)
Supplement: Supplementary file 7 — Pseudobulk analysis of FTD donors compared to unaffected old donors by cell type. [file 41593_2025_1914_MOESM7_ESM.xlsx]

## Sheet: Artery
gene_id	baseMean	log2FoldChange	lfcSE	stat	pvalue
NR4A2	20.9788	-4.53867	0.867549	-5.2316	1.68049e-07
EEPD1	43.3479	-2.16324	0.510795	-4.23505	2.28501e-05
ROR1	154.33	-1.5845	0.381748	-4.15065	3.31534e-05
AC114971.1	26.5992	-3.74593	0.908676	-4.12241	3.74935e-05
CCN2	16.661	6.20956	1.5317	4.05404	5.03395e-05
ANGPT2	19.9053	2.64225	0.659194	4.0083	6.11581e-05
KCNE3	5.52621	-4.40405	1.15894	-3.80007	0.000144657
FBLN5	87.4068	-1.59108	0.450258	-3.53372	0.00040976
VCAM1	22.6288	-2.58122	0.743032	-3.4739	0.00051296
FAM155A	109.083	-1.97981	0.585861	-3.37932	0.00072666
GSE1	36.7762	-1.7505	0.522138	-3.35256	0.000800677
PLK2	6.82431	-3.15024	0.959342	-3.28375	0.00102435
CABLES1	20.1895	-2.81525	0.867085	-3.24679	0.00116713
CP	106.331	1.52243	0.475676	3.20057	0.00137157
XAF1	62.072	-1.37406	0.432489	-3.17709	0.0014876
NPNT	16.3285	-2.27024	0.722924	-3.14036	0.00168741
AC233296.1	6.50172	-3.17615	1.06446	-2.9838	0.00284691
SORT1	71.2848	1.41951	0.47633	2.9801	0.00288157
ANO2	297.265	1.19746	0.403443	2.9681	0.00299642
EDN1	33.4494	2.23423	0.75686	2.95197	0.00315755
SULT1B1	23.3981	1.82253	0.620575	2.93684	0.00331572
PAQR5	30.1676	-1.49701	0.510423	-2.93288	0.00335835
HES4	6.57148	-2.94441	1.00634	-2.92586	0.00343505
SEMA3G	25.3271	-1.59105	0.545579	-2.91625	0.00354262
SLC46A3	6.20267	-2.66238	0.917043	-2.90322	0.00369344
ATP13A3	98.7543	-1.43596	0.496597	-2.89159	0.00383297
CALCRL	38.2245	1.39692	0.486186	2.87323	0.00406295
ACTN4	93.7226	1.21076	0.421755	2.87076	0.00409488
SERINC5	76.3495	-1.5593	0.544127	-2.86569	0.00416103
ABI3BP	14.4817	-2.47253	0.873076	-2.83197	0.00462615
FAT4	53.2295	1.36373	0.482156	2.82839	0.00467825
ALCAM	26.4332	1.86301	0.66309	2.80959	0.00496045
AP001037.1	10.7902	2.05767	0.7382	2.78741	0.00531304
SLC45A4	75.2391	-1.9204	0.692695	-2.77236	0.00556508
FKBP5	61.7844	1.56418	0.565734	2.76487	0.00569447
NRG3	39.0032	-1.46404	0.530141	-2.76161	0.00575177
STEAP1B	20.1736	1.87856	0.681309	2.75728	0.00582846
ME1	12.1376	-2.13492	0.774617	-2.7561	0.00584955
PIR	14.6037	-1.77546	0.644699	-2.75393	0.0058884
AC019197.1	230.846	-1.16486	0.42326	-2.7521	0.00592142
AL136962.1	7.91661	2.24419	0.816994	2.74689	0.0060164
IGFBP7	79.1182	1.07518	0.395945	2.71549	0.00661773
EFNB2	92.4449	-1.12669	0.418219	-2.69403	0.00705936
NTN1	12.6717	-2.1841	0.811613	-2.69107	0.00712241
KCNN3	10.7576	-2.02379	0.770224	-2.62753	0.00860075
GGT5	6.27859	2.35597	0.904509	2.60469	0.00919575
IL18R1	6.12591	3.17301	1.22115	2.59838	0.00936653
KCTD8	35.6976	1.31784	0.509878	2.58462	0.00974864
NFASC	9.88462	-2.10819	0.817665	-2.5783	0.00992869
PLD1	19.1778	-1.85743	0.721909	-2.57294	0.0100838
NRARP	3.01407	-3.23569	1.26182	-2.5643	0.0103385
PDE4D	299.236	-1.09769	0.430552	-2.54949	0.010788
BACH2	53.1275	-1.32112	0.519742	-2.54188	0.0110257
DLL4	26.4638	-1.50578	0.594531	-2.53272	0.0113181
DLGAP1	13.1267	-1.76447	0.697434	-2.52994	0.0114081
PCSK5	172.775	-1.47114	0.5848	-2.51564	0.0118818
UNC5B	14.2258	-1.6426	0.653042	-2.51531	0.0118928
GLUL	32.3064	-1.33978	0.533385	-2.51184	0.0120104
MX1	20.9852	-1.63535	0.651461	-2.51028	0.0120635
HCG17	7.89654	2.12456	0.858137	2.47578	0.0132944
PLA2G4C	4.21806	-2.60588	1.05437	-2.47151	0.0134544
SLC7A5	49.9376	1.47952	0.59878	2.47089	0.0134776
ADRB2	2.18254	-3.73134	1.52019	-2.45452	0.0141073
LDLRAD3	37.6815	1.18699	0.484584	2.44949	0.0143058
LTBP4	13.9541	-1.68955	0.690222	-2.44783	0.0143719
VWF	250.729	1.00485	0.410537	2.44764	0.0143796
RCL1	9.6772	1.87785	0.769587	2.44008	0.014684
AL591519.1	11.4422	-2.2732	0.933192	-2.43595	0.0148529
PSD3	25.0836	-1.2095	0.496785	-2.43466	0.0149059
CLIC5	13.2888	-1.77762	0.730327	-2.43401	0.0149325
ABLIM3	30.6984	-1.36615	0.562394	-2.42918	0.0151332
AL137009.1	3.42757	2.92175	1.2113	2.41208	0.015862
GRASP	48.6919	-1.17151	0.485868	-2.41116	0.0159018
ZNF385D	21.4726	1.50731	0.627233	2.4031	0.0162566
TRABD2B	22.9683	-1.43139	0.595667	-2.403	0.016261
NR4A1	132.592	-1.28457	0.534619	-2.40278	0.0162708
PLCG1	12.131	-1.57898	0.657847	-2.40023	0.0163848
AQP7	3.50734	-2.77165	1.16107	-2.38716	0.0169792
PI16	2.97809	-3.17879	1.3436	-2.36587	0.0179879
SCN8A	8.59174	-2.03617	0.861562	-2.36335	0.0181108
CREB5	13.8981	-1.79844	0.761979	-2.36022	0.0182642
2024-03-03	7.04039	2.09799	0.889172	2.35949	0.0183003
ALPL	107.559	-1.19354	0.508225	-2.34845	0.0188515
GAREM1	40.333	-1.42465	0.608941	-2.33955	0.0193072
VEGFC	180.973	-1.05738	0.452497	-2.33677	0.0194511
NOS1	42.8927	-1.33392	0.570967	-2.33624	0.0194785
FGD5	49.5704	-1.02517	0.439464	-2.33277	0.0196601
CCT5	3.55025	2.73693	1.17531	2.3287	0.0198751
TMEM72-AS1	4.24566	-2.49498	1.07173	-2.32801	0.0199118
LAMC1	14.4357	1.56533	0.673187	2.32526	0.0200581
STK33	10.2505	-1.91526	0.824926	-2.32174	0.0202469
TCIM	9.13977	-2.19788	0.948999	-2.316	0.0205581
TNFRSF19	5.39069	-2.46093	1.06631	-2.30789	0.0210055
RIPOR2	12.5804	1.58321	0.686305	2.30687	0.0210623
KIAA1217	41.2075	-1.27723	0.555766	-2.29815	0.0215532
PLCB4	312.32	-0.917596	0.400356	-2.29195	0.0219087
SH3RF3	21.9833	-1.62589	0.713661	-2.27824	0.0227126
SAMD12-AS1	20.0039	-1.32936	0.584579	-2.27405	0.0229629
MAN1A1	19.7772	1.21656	0.535125	2.2734	0.0230019
PON2	34.1672	1.12811	0.497105	2.26936	0.0232463
CD34	52.3152	1.25909	0.554863	2.2692	0.0232564
FAM189A1	40.9836	-1.17514	0.518434	-2.26671	0.0234081
SCARB1	11.7352	1.69766	0.749576	2.26482	0.0235236
LINC02147	6.79318	2.52074	1.11416	2.26246	0.0236689
PALM	13.0441	-1.51999	0.674029	-2.25508	0.024128
ZMAT1	14.0368	-1.52087	0.674736	-2.25402	0.0241947
PRDM16	41.4796	-1.272	0.56713	-2.24288	0.0249045
ARL17B	13.2468	-2.0915	0.93346	-2.24059	0.0250524
STARD8	11.0623	1.42097	0.63587	2.23468	0.0254383
NPC1	17.8045	1.5587	0.698238	2.23233	0.0255932
HES5	2.07715	-3.90708	1.75327	-2.22846	0.0258499
SLFN11	11.9638	-1.58454	0.712685	-2.22334	0.0261928
RBFOX1	29.1425	-1.42182	0.64103	-2.21802	0.0265535
PRORP	11.1372	1.50042	0.678333	2.21192	0.0269724
CRIM1	395.276	1.18852	0.538205	2.2083	0.0272232
TPM1	38.3283	1.05208	0.476715	2.20693	0.0273186
ECT2	10.1821	1.55077	0.703148	2.20546	0.0274216
ZBTB21	4.73158	-2.31413	1.05182	-2.20011	0.0277989
ABCA5	11.9744	-1.48024	0.679045	-2.17989	0.0292658
VPS37B	20.7348	-1.33227	0.611172	-2.17986	0.0292678
SORBS2	133.889	0.982601	0.450941	2.179	0.0293316
STXBP6	57.8513	-1.24784	0.575828	-2.16703	0.0302322
AL445426.1	31.5005	1.5611	0.720912	2.16546	0.0303527
ASRGL1	10.0666	1.5071	0.696541	2.16369	0.0304884
GATA6	5.14529	-2.13485	0.986688	-2.16365	0.0304909
KLHL29	39.68	-1.08093	0.500608	-2.15923	0.0308326
SLFN12L	8.32127	-1.7486	0.812703	-2.15159	0.0314297
SIDT1	16.0831	-1.47188	0.68488	-2.14911	0.0316256
TGFBR3	25.485	1.16121	0.540559	2.14816	0.031701
EML1	49.1925	-1.1291	0.528554	-2.1362	0.032663
AKR1C3	3.67742	2.53497	1.18946	2.1312	0.0330724
CEP120	4.07148	-2.49932	1.17315	-2.13043	0.0331362
TXNIP	20.7512	1.5966	0.751079	2.12574	0.0335252
FAXDC2	21.1089	-1.53116	0.723043	-2.11766	0.0342039
CCN1	38.5011	1.49548	0.706376	2.11712	0.0342501
PCED1B	26.5239	-1.2356	0.584018	-2.11569	0.0343712
FAM124B	3.40233	-2.4143	1.15485	-2.09056	0.0365671
FLG-AS1	10.0626	-1.51396	0.724431	-2.08987	0.0366299
CXCL12	10.9194	-1.44523	0.693875	-2.08284	0.0372658
NDUFB7	2.39793	3.22967	1.55332	2.07921	0.0375978
AGPAT5	6.91848	1.62042	0.781456	2.0736	0.0381168
ISG20	4.18576	-2.23493	1.0794	-2.07053	0.0384025
SLC27A1	3.53003	-2.39269	1.15699	-2.06803	0.0386372
NFATC2	11.9264	-1.48754	0.719563	-2.06728	0.0387074
NCALD	9.67225	-1.78055	0.864818	-2.05887	0.0395063
TFRC	33.9447	-1.03515	0.505075	-2.0495	0.0404133
NEBL	220.497	-0.793233	0.387161	-2.04885	0.0404773
GPCPD1	46.3235	-1.08793	0.532056	-2.04477	0.0408774
MBNL1	178.693	0.808809	0.396131	2.04177	0.0411743
TBC1D9	20.6698	-1.1985	0.587388	-2.04038	0.0413123
AC246817.1	4.27691	-2.15264	1.05679	-2.03696	0.0416545
TMEM99	1.31868	4.18766	2.05763	2.03519	0.0418321
RAN	2.11669	3.20127	1.57466	2.03299	0.0420533
SH3PXD2B	13.6633	-1.63436	0.804862	-2.03061	0.0422946
FAM120B	43.8209	-0.947198	0.466563	-2.03016	0.0423402
PITPNM2	5.58658	1.89132	0.931739	2.02989	0.042368
KLF4	18.65	-1.24197	0.614107	-2.0224	0.0431352
SLC1A1	38.3161	0.942608	0.466491	2.02064	0.0433174
COL4A4	5.23719	-2.24578	1.11223	-2.01918	0.0434688
NR3C1	53.3319	-0.897297	0.444984	-2.01647	0.0437509
DENND5B	50.2541	-0.910734	0.453053	-2.01021	0.0444085
ANKRD29	38.8932	-1.08668	0.543201	-2.00051	0.0454448
INSR	88.6118	-0.917976	0.458992	-1.99998	0.0455021
DPYSL3	3.61171	2.73609	1.3681	1.99992	0.0455086
TMEM63A	10.8215	-1.41552	0.708278	-1.99854	0.0456581
MIDN	16.9004	-1.42065	0.711631	-1.99633	0.0458982
LINC01515	12.5237	-1.4265	0.714822	-1.9956	0.045977
PAWR	24.6674	1.05419	0.528642	1.99415	0.046136
RNF145	26.4666	1.11768	0.562812	1.98589	0.0470455
AL355075.4	2.23065	3.47397	1.75275	1.98201	0.0474778
LEF1-AS1	8.23129	-1.57863	0.797906	-1.97847	0.047876
EPAS1	576.984	-0.806859	0.408603	-1.97468	0.0483048
TMEM43	6.11417	1.6417	0.832052	1.97307	0.0484876
MGP	71.9563	2.12661	1.08107	1.96713	0.0491681
CMKLR1	6.54252	-1.80187	0.918033	-1.96275	0.0496756
HMGXB3	9.66671	1.46509	0.747021	1.96125	0.0498504
RASGEF1B	7.53106	1.50916	0.769822	1.9604	0.0499485
ACTN1	22.8354	1.2387	0.633235	1.95615	0.0504478
SPATA13	41.1192	-0.873011	0.446804	-1.9539	0.050713
FOS	30.8587	-1.07103	0.548196	-1.95373	0.0507333
POM121C	7.85735	1.57179	0.805252	1.95192	0.0509474
ZNF208	2.95963	-2.88449	1.47786	-1.95181	0.0509612
UBC	80.495	0.976281	0.500671	1.94995	0.0511826
SPOCK3	12.2372	-1.51794	0.77898	-1.94862	0.0513404
ABCG1	26.2182	-1.20711	0.620813	-1.9444	0.0518473
RGPD3	5.30644	-2.08742	1.07476	-1.94222	0.052111
PUM3	18.4224	1.10589	0.569572	1.94161	0.0521846
IL17RA	10.9446	1.27366	0.656079	1.94132	0.0522199
EFEMP1	6.43689	1.9596	1.01055	1.93914	0.0524839
ATG5	19.1897	1.06335	0.550184	1.93272	0.0532705
AGPS	15.809	1.17788	0.609833	1.93147	0.0534247
C16orf72	9.13423	-1.55153	0.805365	-1.9265	0.0540425
AC090517.5	5.71305	-1.69801	0.881597	-1.92606	0.0540965
RACK1	7.37434	1.43318	0.744418	1.92523	0.0542006
SLC38A2	24.8454	1.04683	0.54409	1.92399	0.0543553
GFAP	7.85447	1.60052	0.833398	1.92048	0.0547974
CCDC68	19.5509	-1.09325	0.569918	-1.91826	0.0550787
PGR-AS1	3.86166	-2.42332	1.26542	-1.91504	0.0554875
PLPP2	2.69614	-2.33606	1.22018	-1.91452	0.055554
KIF5C	6.78141	-1.59359	0.832659	-1.91385	0.0556389
CDH11	13.3988	1.68535	0.881307	1.91233	0.0558334
AC106791.1	1.61253	-2.98291	1.56218	-1.90945	0.0562046
RNF220	42.5766	-0.949013	0.497144	-1.90893	0.0562711
GNAS	41.2896	-0.915972	0.481542	-1.90216	0.05715
UVRAG	58.9691	0.807472	0.424522	1.90208	0.0571613
CDH23	22.6396	-1.1754	0.621092	-1.89248	0.0584272
PELI1	324.228	-1.05462	0.558144	-1.88952	0.0588222
WDR48	9.99555	-1.33591	0.707623	-1.88788	0.059042
FMNL2	29.6084	0.99116	0.525137	1.88743	0.0591024
CACNA1C	20.608	-1.19074	0.631242	-1.88634	0.0592492
SPAAR	15.2082	1.26307	0.67088	1.8827	0.059741
AC020916.1	24.363	-1.40365	0.746357	-1.88067	0.060017
MBOAT2	9.28902	-1.34486	0.715566	-1.87944	0.0601849
FENDRR	11.9825	-1.25652	0.669196	-1.87766	0.0604281
SMAP2	7.61113	-1.41397	0.755502	-1.87156	0.0612671
RSPO4	5.55958	-1.56639	0.837336	-1.87068	0.0613889
NCOR2	32.0913	-1.06128	0.567625	-1.86968	0.0615277
NMT2	17.8806	1.49327	0.800069	1.86642	0.0619822
KCTD16	27.2405	-1.05165	0.566069	-1.85782	0.0631947
MAP2K6	2.96273	-2.56432	1.38191	-1.85564	0.0635056
ZNF423	43.5801	-0.995301	0.536762	-1.85427	0.0637008
WNT2B	23.6521	1.10067	0.593763	1.85371	0.06378
LTBP1	36.3243	-0.923078	0.498246	-1.85266	0.0639316
RFX3	90.0066	0.792827	0.429293	1.84682	0.0647732
CLTC	20.3168	1.04709	0.56812	1.84309	0.0653162
SORBS1	104.042	0.970373	0.526729	1.84226	0.0654366
SQSTM1	14.0141	-1.14772	0.624499	-1.83782	0.0660893
ACER2	28.0873	1.1574	0.630865	1.83462	0.0665619
SLC49A4	7.11599	-1.53441	0.836441	-1.83445	0.0665879
RIT1	8.39871	-1.59171	0.868466	-1.83278	0.0668349
TRAM1	8.96831	1.36771	0.74729	1.83022	0.0672166
PEX13	3.92974	-1.98268	1.08461	-1.82801	0.0675483
TSHZ2	8.39211	1.83312	1.0029	1.82781	0.0675775
SERPINB9	14.3266	-1.4398	0.789224	-1.82432	0.068104
TFDP2	17.356	-1.09548	0.600778	-1.82344	0.0682362
FRAS1	10.694	1.38123	0.757802	1.82268	0.0683514
FGFR3	3.73652	-1.98946	1.09247	-1.82107	0.0685965
BZW2	2.7065	2.60225	1.42935	1.82058	0.0686704
HSPA1A	23.3701	1.02643	0.564545	1.81816	0.0690401
EGFR	56.4865	0.844482	0.464969	1.81621	0.0693381
USP34	104.055	0.724754	0.399507	1.81412	0.0696594
PRSS23	56.9248	-0.844372	0.465528	-1.81379	0.0697094
CSNK2A2	9.09319	1.28969	0.711934	1.81153	0.0700585
EIF5B	12.8446	1.22212	0.675987	1.80791	0.0706208
UTRN	390.8	-0.651067	0.361627	-1.80038	0.0718004
MROH7	8.77297	-1.36647	0.759695	-1.7987	0.0720658
NDEL1	10.6836	-1.17277	0.65282	-1.79647	0.0724204
FAM114A1	10.3156	-1.27351	0.709603	-1.79469	0.0727039
LINC00840	41.607	-0.983105	0.549282	-1.7898	0.0734859
MRPL38	2.54784	2.52793	1.41564	1.78571	0.0741462
CRYBG1	6.97603	1.48353	0.832319	1.7824	0.0746833
CEP68	12.7056	-1.1899	0.668476	-1.78002	0.0750731
AC010976.2	1.80008	-2.79446	1.57065	-1.77917	0.0752114
ATP9A	29.3636	-0.859715	0.483831	-1.77689	0.0755858
SERPINE1	30.6447	3.11721	1.75549	1.77569	0.0757836
SEMA6D	5.12524	-1.71859	0.968738	-1.77406	0.0760539
CD302	2.27229	2.59705	1.46602	1.7715	0.0764779
TXNDC5	10.0731	1.36624	0.771929	1.7699	0.0767437
DNAJC3	20.3909	0.929806	0.525367	1.76982	0.0767568
RPL31	6.54711	1.44325	0.817167	1.76616	0.0773694
FOXN3	116.168	-0.875454	0.495893	-1.76541	0.0774953
AF279873.3	6.3491	-1.52696	0.866448	-1.76233	0.0780142
PPM1G	5.52862	1.59088	0.906436	1.75509	0.079244
ZBTB4	6.40373	-1.39818	0.79851	-1.75099	0.0799476
AL929091.1	17.6096	1.35083	0.772185	1.74936	0.0802281
NUDCD1	10.0221	1.30192	0.74543	1.74653	0.0807189
INPP5D	55.3823	-0.85359	0.488775	-1.74638	0.0807441
NUTM2B-AS1	22.8845	1.01552	0.581613	1.74603	0.0808052
EIF3M	4.8149	1.7183	0.984925	1.7446	0.0810542
AL161734.2	4.5451	-1.72784	0.990759	-1.74396	0.0811665
TNFAIP3	8.62637	-1.625	0.933923	-1.73998	0.0818631
SLC26A2	5.36918	1.57914	0.908202	1.73876	0.082077
BMP6	232.845	0.937157	0.539071	1.73847	0.0821284
CCDC171	11.273	-1.25749	0.723507	-1.73805	0.0822021
KIAA1671	38.437	-0.851552	0.490069	-1.73762	0.0822787
MAST4	265.796	-0.874928	0.504749	-1.73339	0.0830261
SPARC	6.39985	1.45037	0.837181	1.73245	0.0831933
SEPTIN6	9.44352	-1.50034	0.86627	-1.73195	0.0832822
NR1D1	5.41042	1.97862	1.14897	1.72208	0.085055
AC011246.1	8.70745	-1.6636	0.966319	-1.72158	0.0851451
FGF14	17.7799	-1.08633	0.63124	-1.72094	0.0852618
SCN3A	2.51614	-2.77748	1.61403	-1.72083	0.0852812
NLRP1	28.748	-0.886846	0.516345	-1.71754	0.0858798
MCMBP	8.4441	1.26553	0.736844	1.71749	0.0858888
ASPH	18.0149	0.999353	0.581977	1.71717	0.0859485
OGA	35.7828	-0.823298	0.47969	-1.71631	0.0861049
MPZL2	8.78632	1.58905	0.926629	1.71487	0.0863695
TLN2	23.5364	-0.981225	0.572533	-1.71383	0.0865597
AMOTL2	2.92595	2.1709	1.26715	1.71321	0.0866738
COX6B1	1.84414	2.66561	1.55681	1.71223	0.0868542
NRP1	12.7949	-1.10871	0.647751	-1.71163	0.0869647
GLIS3	63.3268	0.744865	0.435236	1.7114	0.0870065
CSGALNACT2	7.28524	-1.32654	0.777084	-1.70707	0.0878083
SYT11	10.1973	-1.17624	0.690305	-1.70394	0.088393
SLCO2A1	5.92077	1.82022	1.06972	1.70159	0.088833
SAMD9L	8.37317	-1.4124	0.830144	-1.70139	0.0888701
KLF12	55.849	-0.795352	0.467497	-1.7013	0.0888872
RAI2	8.98147	-1.30768	0.769502	-1.69939	0.0892458
DNAJB4	3.72947	1.91915	1.12934	1.69935	0.0892535
LINC01010	2.91445	-2.23797	1.31761	-1.69851	0.089412
NAA16	15.572	1.09016	0.641856	1.69845	0.0894224
ARHGAP20	9.52883	1.34417	0.792848	1.69537	0.0900059
RAPGEF4	71.6573	0.714878	0.422606	1.69159	0.0907233
GRK5	81.8616	-0.878103	0.519369	-1.69071	0.0908919
DDB2	3.4901	-2.12724	1.25873	-1.68999	0.0910305
SPRY1	5.51641	2.04487	1.2108	1.68886	0.0912461
SNX21	1.3884	-3.6144	2.14194	-1.68744	0.091518
RANGAP1	5.82041	1.44717	0.858098	1.68649	0.0917015
SIPA1	2.60052	2.10822	1.25138	1.68472	0.0920423
STAMBP	4.93345	1.82537	1.08627	1.68039	0.0928806
ITSN1	11.1373	-1.31404	0.783019	-1.67817	0.0933143
GFPT1	7.51942	1.36659	0.816754	1.6732	0.0942874
DCUN1D3	1.32833	3.22484	1.93355	1.66783	0.0953486
SLC4A4	58.9864	-0.897805	0.538635	-1.66681	0.0955512
AGRN	4.00026	-1.59096	0.955514	-1.66503	0.0959074
UPP2	3.93978	-2.01314	1.20981	-1.66401	0.0961109
CBX1	2.65198	2.12764	1.27886	1.6637	0.0961718
HSPA12B	7.53183	-1.30618	0.785494	-1.66288	0.0963367
NDRG4	16.2223	-1.09664	0.659866	-1.66192	0.0965291
EDF1	3.05557	2.09423	1.26135	1.66031	0.0968521
RBM17	15.5775	0.973196	0.587083	1.65768	0.0973819
DDX60	19.3114	-1.05938	0.63959	-1.65634	0.0976536
CHPT1	8.91571	1.23987	0.749062	1.65523	0.0978769
HPCAL1	40.1224	-0.929499	0.561828	-1.65442	0.0980428
SPTBN1	154.584	-0.637992	0.385709	-1.65408	0.0981122
ZNHIT1	2.45905	2.25587	1.36584	1.65164	0.0986081
INTS3	15.3439	-1.0063	0.609314	-1.65154	0.0986291
UNC5D	12.3116	-1.18492	0.71758	-1.65127	0.098684
SIMC1	6.9617	1.33477	0.808467	1.65099	0.0987407
TEP1	4.77985	1.64707	0.997795	1.65071	0.0987972
SFT2D2	14.9341	1.08473	0.658204	1.64802	0.0993486
PIP5K1B	6.28139	-1.53281	0.930277	-1.6477	0.0994149
NOS1AP	54.6149	-0.720248	0.437214	-1.64736	0.0994848
HIPK3	64.3699	0.735013	0.446376	1.64662	0.0996354
HEPH	2.68625	-2.2721	1.38084	-1.64545	0.0998767
TERF2	5.29275	1.51504	0.92137	1.64434	0.100107
EEF1D	7.5164	1.24054	0.75454	1.6441	0.100155
MLEC	3.26059	1.95122	1.18719	1.64356	0.100267
NEDD9	164.662	0.776976	0.473039	1.64252	0.100483
FKRP	1.47206	3.04055	1.85372	1.64024	0.100955
RPS16	8.41132	1.35074	0.823824	1.6396	0.101088
EPHX1	3.75026	-1.70665	1.04171	-1.63832	0.101355
PGM2L1	14.3027	-1.21003	0.738796	-1.63785	0.101454
GTPBP1	5.82556	-1.39863	0.85504	-1.63575	0.101891
NARS2	11.755	1.0449	0.639547	1.63381	0.102299
SAMD4B	10.625	-1.12923	0.69147	-1.63309	0.10245
ELN	58.4975	-0.869415	0.5332	-1.63056	0.102983
SLC30A5	6.5838	1.35164	0.829076	1.63029	0.103039
CALD1	71.1857	1.03048	0.63224	1.62988	0.103126
ACSL5	17.7713	1.01404	0.622871	1.62801	0.103522
BMX	23.1105	-1.00033	0.615159	-1.62613	0.103921
VAMP5	2.51023	2.14397	1.31858	1.62597	0.103956
ZNF738	2.36423	2.29082	1.41276	1.62151	0.104908
PDZRN3	187.908	-0.628674	0.388226	-1.61935	0.105372
ANKZF1	1.82315	2.49129	1.53896	1.61882	0.105487
DLGAP4-AS1	2.77343	2.18777	1.35322	1.61671	0.105941
BCL2L1	32.969	0.803088	0.496813	1.61648	0.105991
IFT122	6.51948	1.38225	0.855369	1.61597	0.1061
LINC00607	5.02505	1.59264	0.985585	1.61593	0.106109
DIRC3	3.12129	2.18112	1.35051	1.61503	0.106304
AL365295.1	17.0303	-0.990947	0.613868	-1.61427	0.106469
KLF3-AS1	9.33445	-1.16957	0.72512	-1.61293	0.10676
NEDD4L	29.777	0.841019	0.521775	1.61184	0.106996
NPIPB4	8.0361	1.26413	0.784505	1.61138	0.107098
BCL9L	2.56115	2.12978	1.32183	1.61124	0.107128
RAB4B	3.98311	1.66835	1.03585	1.6106	0.107267
RPL34	13.1382	1.0203	0.634853	1.60714	0.108023
TSPAN3	5.1622	1.4672	0.913482	1.60616	0.108238
NLGN1	17.2045	1.0806	0.674059	1.60313	0.108906
UCHL3	6.85408	1.28875	0.804419	1.60209	0.109137
MAST2	12.8802	0.995949	0.621752	1.60184	0.10919
EPM2A	4.15139	1.68548	1.05224	1.6018	0.109199
PTPRT	6.79722	-1.55294	0.969703	-1.60146	0.109275
ADD1	171.612	0.709777	0.443286	1.60117	0.109338
CEACAM19	3.65417	1.8468	1.15562	1.5981	0.110022
MAOA	6.2562	1.59255	0.996636	1.59792	0.11006
TIMP1	1.51135	3.37022	2.11258	1.59531	0.110643
SNX2	8.65465	1.29521	0.812297	1.5945	0.110824
FBXO7	10.9908	-1.08533	0.681935	-1.59154	0.111488
PREX2	104.764	0.700224	0.440693	1.58891	0.11208
LMCD1-AS1	15.3908	-0.940127	0.592197	-1.58752	0.112394
AFF3	15.6802	0.931517	0.586799	1.58745	0.11241
BAALC	38.3918	-0.796821	0.502049	-1.58714	0.112481
MTHFD2L	11.4756	1.15602	0.728458	1.58694	0.112527
CLCN5	4.1359	1.63736	1.03184	1.58682	0.112552
MDC 1.00	3.7678	-1.69041	1.066	-1.58575	0.112795
DEAF1	9.57827	1.1254	0.710477	1.58401	0.113192
FAM117B	14.6766	-1.00529	0.635224	-1.58258	0.113517
SLC27A5	1.53387	2.91908	1.8457	1.58155	0.113752
MYOF	100.595	0.761554	0.481652	1.58113	0.113849
PDIA6	6.66495	1.29481	0.819524	1.57996	0.114116
TRA2A	28.0357	-0.793725	0.502794	-1.57863	0.114421
BAIAP2L1	7.73351	-1.28745	0.816161	-1.57744	0.114694
SLC35E1	2.77525	-1.88445	1.19472	-1.57732	0.114723
LMO4	5.07188	-1.38102	0.875828	-1.57682	0.114837
HELZ2	2.94362	-1.88049	1.1926	-1.57679	0.114843
ST8SIA6	97.4679	0.700312	0.444465	1.57563	0.115111
STAU2	65.7703	0.657691	0.417923	1.57371	0.115554
SYN3	4.8039	-1.60038	1.01716	-1.57338	0.115631
IRF9	5.68257	-1.34138	0.853026	-1.57249	0.115837
TTLL5	20.4341	0.845159	0.537571	1.57218	0.115908
PRICKLE1	2.65006	-2.29637	1.46139	-1.57136	0.116098
B4GALT4	2.95991	-2.11247	1.34512	-1.57047	0.116306
HIVEP3	19.1258	0.958064	0.610331	1.56975	0.116474
LDLRAD4	114.022	-0.743569	0.473928	-1.56895	0.11666
HACD1	2.53337	2.00698	1.27986	1.56813	0.116851
SH3TC2	1.40694	-2.88955	1.84268	-1.56812	0.116852
RBAK	2.24698	2.13381	1.36183	1.56687	0.117145
FRMD3	7.65377	1.17152	0.748007	1.56619	0.117304
RPL4	7.14009	1.35069	0.862489	1.56604	0.117339
MAFG	2.11855	-2.18591	1.39617	-1.56564	0.117432
DFFA	3.05446	1.89147	1.20838	1.56529	0.117515
AL078604.4	4.18195	1.76333	1.12677	1.56494	0.117596
SOX5	207.426	-0.643435	0.411313	-1.56435	0.117736
LARP1	21.2158	0.845366	0.540665	1.56357	0.117919
BCAR3	16.4241	1.00152	0.641274	1.56176	0.118344
SEC23A	18.8903	-0.870867	0.557976	-1.56076	0.11858
USP15	43.8949	0.694185	0.445277	1.559	0.118997
OMD	3.80731	1.76639	1.13311	1.55889	0.119022
RPS24	12.3127	1.08239	0.694605	1.55828	0.119167
PCMT1	5.53257	1.37511	0.882498	1.55821	0.119184
ROR1-AS1	2.78869	-2.03964	1.30908	-1.55807	0.119217
CPSF7	7.08754	1.26992	0.815423	1.55737	0.119382
LRMDA	234.662	-0.560293	0.360309	-1.55504	0.119938
SMAD1	5.96727	1.36939	0.880868	1.55459	0.120044
SH2B3	12.3035	-1.06113	0.682752	-1.5542	0.120136
TMEM100	1.65318	-2.86706	1.84543	-1.5536	0.120279
PLEKHG2	8.0983	-1.64708	1.06053	-1.55307	0.120406
PHKB	43.4518	-0.698294	0.450305	-1.55071	0.12097
ITPR2	80.3638	0.762969	0.492113	1.55039	0.121047
DIPK2B	20.0225	0.981584	0.633246	1.55008	0.121122
CYB561	2.95884	-2.11382	1.36392	-1.54981	0.121188
HRK	3.90798	-1.88239	1.21499	-1.5493	0.121309
ETV5	1.52795	-2.65596	1.71528	-1.54841	0.121523
SUFU	12.2543	-0.99841	0.645161	-1.54754	0.121734
SLC7A2	23.2645	-1.00486	0.650287	-1.54526	0.122284
IQCB1	13.0014	0.964371	0.624503	1.54422	0.122535
JUNB	18.5838	-0.98862	0.640401	-1.54375	0.122648
PLXNA2	170.6	0.67575	0.437822	1.54344	0.122725
MRTFB	212.926	0.667559	0.432846	1.54225	0.123012
HEATR6	1.70757	2.58985	1.68045	1.54117	0.123277
PDIA5	2.46086	1.91047	1.24253	1.53756	0.124156
RPGR	67.3678	0.794105	0.516627	1.5371	0.12427
S100A6	19.7163	0.844608	0.549574	1.53684	0.124332
VDAC1	6.19064	1.39806	0.912321	1.53242	0.125418
DARS2	3.41143	1.71831	1.12135	1.53236	0.125434
WDR86	2.58478	-2.59901	1.69829	-1.53037	0.125926
PPM1H	13.422	-1.17487	0.768182	-1.52942	0.126161
CYP4V2	3.09608	-1.89828	1.24187	-1.52857	0.126372
M6PR	3.12814	1.78926	1.17155	1.52727	0.126695
ELAVL3	1.4949	-2.66694	1.74879	-1.52502	0.127254
MAP4K2	7.63836	-1.30981	0.859843	-1.52331	0.127681
BTN3A1	2.71307	-2.08567	1.3699	-1.5225	0.127884
ADGRG6	10.1738	-1.08082	0.709935	-1.52242	0.127904
RNF19A	49.3612	-0.665782	0.437763	-1.52087	0.128292
CHRM3	7.19928	-1.35417	0.890863	-1.52007	0.128495
AC108734.4	1.9706	-2.38266	1.56943	-1.51817	0.128972
FMO4	2.01643	-2.13637	1.40758	-1.51776	0.129074
PRKAA1	13.1848	0.903191	0.595468	1.51677	0.129324
FOXO1	146.46	-0.714699	0.471368	-1.51622	0.129463
PLEKHA2	11.9868	-1.06621	0.704196	-1.51408	0.130004
CEP250	1.79677	2.37489	1.56939	1.51325	0.130216
RAP2C-AS1	3.49353	-1.88541	1.24603	-1.51313	0.130246
NDE1	10.7306	-1.02827	0.679699	-1.51283	0.130324
DENND3	73.5464	-0.758483	0.501436	-1.51262	0.130376
NPR 1.00	4.4696	-1.53864	1.01724	-1.51257	0.130389
FAM210A	5.4236	-1.35882	0.899244	-1.51107	0.130771
NAV2	102.628	-0.699457	0.462956	-1.51085	0.130826
SLC52A3	2.43423	1.99038	1.31763	1.51057	0.130899
RPS17	5.1832	1.40915	0.932961	1.51041	0.13094
STARD4	9.1359	1.12486	0.744817	1.51025	0.13098
WARS	26.9891	-0.957086	0.634982	-1.50726	0.131743
DAZAP2	3.98495	1.61516	1.07439	1.50334	0.132753
KCND2	2.13947	2.33905	1.55822	1.50111	0.133327
SHKBP1	2.21148	-2.11334	1.40797	-1.50099	0.133359
MX2	12.4633	-1.09605	0.730326	-1.50077	0.133416
TPT1-AS1	18.4979	-0.815934	0.543688	-1.50074	0.133423
AC010148.1	2.67065	-1.97708	1.31765	-1.50046	0.133496
PRMT9	6.46628	-1.21944	0.812771	-1.50035	0.133524
AC010737.1	13.4161	1.17964	0.787236	1.49846	0.134014
HSP90B1	20.9498	0.989079	0.660228	1.49809	0.134111
CELF2	42.6679	-0.742405	0.495714	-1.49765	0.134225
CLEC2B	17.041	0.960128	0.641455	1.4968	0.134446
ASS1	10.3643	-1.02982	0.688424	-1.49591	0.134677
CDC14B	27.7676	-0.85921	0.575043	-1.49417	0.135132
TPRKB	2.04861	-2.05347	1.3757	-1.49268	0.135522
TNFSF13B	4.76722	1.46669	0.983837	1.49079	0.136018
OVCH1	4.27527	1.58587	1.06444	1.48987	0.136257
TMEM232	3.94121	-1.69328	1.13718	-1.48902	0.136483
ZBTB10	8.09183	-1.29671	0.871832	-1.48733	0.136927
FAM171A1	26.0786	0.738598	0.497065	1.48592	0.137301
RBBP7	3.29995	1.71258	1.15318	1.48509	0.13752
TMEM182	2.18849	-2.3279	1.56799	-1.48463	0.137641
ZSCAN31	1.90241	-2.66091	1.79297	-1.48408	0.137789
FBXO34	36.2078	-0.742435	0.500324	-1.48391	0.137833
SERPINB6	44.7957	0.648271	0.436983	1.48351	0.137938
SPTLC3	7.18675	-1.43488	0.967662	-1.48283	0.138119
PPP1R3B	4.90146	1.74424	1.17734	1.48151	0.138471
ZNF154	2.2031	-2.06176	1.39178	-1.48139	0.138504
ERI1	3.44326	1.59538	1.07747	1.48067	0.138694
RPS8	15.5765	0.929948	0.628099	1.48057	0.13872
COG6	11.7386	1.07603	0.726828	1.48045	0.138753
MOV10	10.5929	-0.981025	0.662828	-1.48006	0.138857
RALBP1	6.15338	-1.24026	0.838581	-1.47899	0.139142
VARS	1.49229	2.86757	1.93892	1.47895	0.139154
ARHGEF37	6.19802	1.29959	0.879045	1.47841	0.139298
IL1RL1	3.84112	5.28533	3.57693	1.47762	0.13951
FLYWCH2	2.14122	-2.00329	1.35611	-1.47723	0.139613
UBB	6.55965	1.49021	1.00902	1.47689	0.139705
ITFG2	5.3602	1.47948	1.00272	1.47547	0.140087
AC005699.1	4.87578	-1.51375	1.02632	-1.47492	0.140234
CMPK1	11.8223	0.988519	0.670243	1.47487	0.140249
STT3B	17.4025	0.851005	0.577052	1.47475	0.140281
ZNF433-AS1	2.46262	1.98893	1.35021	1.47306	0.140735
PSMA5	3.6234	1.60435	1.08933	1.47278	0.14081
TMX1	3.19577	1.63715	1.11248	1.47163	0.141121
AC026992.2	1.8976	-2.25595	1.5341	-1.47054	0.141416
GCLM	3.81827	1.61075	1.0957	1.47006	0.141546
RAPGEF1	264.919	-0.742873	0.505542	-1.46946	0.141709
TNRC6C-AS1	2.75627	-1.83994	1.25225	-1.46931	0.141749
TRAPPC1	2.10009	2.1531	1.46556	1.46913	0.141797
ATP6V0A1	13.2302	-0.89113	0.606704	-1.46881	0.141885
PDE6D	5.96299	1.24376	0.847644	1.46732	0.14229
ITGA10	7.21436	1.24974	0.85174	1.46728	0.142299
KANTR	13.0175	-0.928623	0.633389	-1.46612	0.142616
NACA	6.87627	1.22615	0.836403	1.46598	0.142653
LINC01122	2.46832	-2.07872	1.41844	-1.4655	0.142785
CHUK	4.03806	1.51988	1.03756	1.46486	0.142959
RAMP2-AS1	2.16847	-2.14068	1.46188	-1.46433	0.143103
RPL18	11.4887	1.09485	0.748131	1.46345	0.143344
AC104041.1	5.07537	-1.73938	1.18877	-1.46318	0.143419
NKAIN2	220.586	-0.834808	0.57102	-1.46196	0.143752
FAM126A	14.2006	0.984811	0.674018	1.4611	0.143987
MEF2C-AS1	29.0137	-0.76424	0.523584	-1.45963	0.144392
PFDN1	8.0235	-1.08517	0.743885	-1.45879	0.144624
ERCC4	2.77268	1.91815	1.31516	1.45849	0.144705
RNF169	11.8041	0.954729	0.654601	1.45849	0.144706
DIP2C	40.6075	-0.741743	0.50858	-1.45846	0.144714
L3MBTL3	5.38214	1.34178	0.920263	1.45804	0.144829
RAPGEF5	86.6014	-0.689628	0.473298	-1.45707	0.145097
HBA2	2.06748	2.30549	1.58324	1.45619	0.145341
MANBA	9.21809	-1.09097	0.749326	-1.45594	0.145409
NDUFAF7	3.8305	-1.48597	1.02094	-1.4555	0.145532
SGO1-AS1	16.8942	-1.03736	0.713311	-1.45428	0.145868
ICAM2	30.4002	-0.750917	0.518091	-1.44939	0.147228
CCDC102B	2.57328	-2.04223	1.41003	-1.44837	0.147515
ZNF226	2.14551	-1.9315	1.33388	-1.44803	0.147608
TTC27	13.8934	0.866837	0.598686	1.4479	0.147645
PTPRK	56.792	0.663414	0.458373	1.44732	0.147806
CARNMT1	5.17357	1.26633	0.875207	1.44689	0.147927
GOT2	3.43741	1.71222	1.18496	1.44496	0.14847
EML6	6.7485	-1.21549	0.841429	-1.44456	0.148582
DNAH6	1.87539	-2.76863	1.91672	-1.44446	0.14861
SNX27	9.42509	1.15379	0.798829	1.44435	0.148641
CBX7	3.9375	-1.5927	1.1029	-1.4441	0.148711
AC002460.2	6.78427	-1.23116	0.852864	-1.44355	0.148865
AC104596.1	4.11154	-1.78452	1.2363	-1.44344	0.148895
MYEF2	22.8536	-0.806154	0.558662	-1.44301	0.149018
AL356599.1	3.26911	-1.67448	1.16164	-1.44148	0.149449
LINC00630	6.66654	-1.19874	0.831886	-1.44099	0.149586
ADAM9	17.2891	0.957911	0.665243	1.43994	0.149884
TMED8	3.85005	1.60382	1.11433	1.43928	0.150072
NFIB	86.5402	0.622275	0.432398	1.43913	0.150115
PLCL2	10.8046	-0.975888	0.678183	-1.43898	0.150158
FBXO8	3.18658	-1.75895	1.22263	-1.43866	0.150247
PROCR	7.76343	-1.33197	0.926325	-1.43791	0.15046
HECW2	13.9185	-1.07516	0.747977	-1.43742	0.150599
SEC14L2	3.07243	-1.99521	1.38816	-1.4373	0.150632
LRP1B	18.0596	0.943191	0.6563	1.43713	0.15068
PRKAG2	15.0881	0.906339	0.631335	1.43559	0.151119
AC119673.2	11.9486	-1.52259	1.0609	-1.43519	0.151234
PEX3	12.3697	1.05042	0.732234	1.43454	0.151418
RPL18A	10.0454	1.2057	0.840555	1.43441	0.151456
ORC3	5.75099	-1.34563	0.938231	-1.43422	0.151509
POLR1A	5.3317	1.45941	1.018	1.43361	0.151684
DDX58	17.5014	-0.925274	0.646388	-1.43145	0.152301
ZNF274	8.63015	-1.16647	0.814893	-1.43144	0.152304
STX6	9.6867	-0.961486	0.672055	-1.43067	0.152526
UAP1	7.75367	-1.35021	0.944166	-1.43005	0.152702
SLC9B2	6.00427	1.30371	0.911887	1.42968	0.152807
ZNF169	3.63222	1.50746	1.05441	1.42967	0.152813
NPL	1.34516	2.73046	1.91	1.42956	0.152843
AL021707.1	1.84624	-2.12423	1.48641	-1.4291	0.152976
AAR2	2.94761	1.90663	1.33461	1.42861	0.153118
FLI1	143.397	0.677533	0.474355	1.42832	0.153199
HSPA5	63.4306	0.923875	0.647577	1.42666	0.153677
KLHDC3	3.33687	1.75189	1.22972	1.42463	0.154264
PANK3	7.71155	1.13651	0.798013	1.42418	0.154395
CRYZL1	7.8925	-1.27896	0.898043	-1.42416	0.154399
IER2	13.0075	-0.95118	0.668081	-1.42375	0.154519
LINC02615	8.23904	-1.25765	0.88563	-1.42006	0.15559
LRRC1	3.35546	1.63187	1.14943	1.41972	0.15569
OGFOD3	1.64639	2.55628	1.80126	1.41917	0.15585
SSH1	27.1558	-0.950819	0.670038	-1.41905	0.155884
AFF4	59.464	-0.73998	0.521598	-1.41868	0.155993
SRM	1.74317	2.335	1.64737	1.41741	0.156362
TXNDC9	2.25832	1.91461	1.35254	1.41557	0.156903
AC016705.2	3.43536	-1.8638	1.31775	-1.41438	0.157251
SIPA1L2	26.0671	-0.796055	0.562846	-1.41434	0.157262
APOL3	12.4095	-0.929599	0.657473	-1.4139	0.157392
ATAD2B	35.9969	0.664221	0.470388	1.41207	0.157929
KRT19	4.04589	-1.44817	1.02586	-1.41166	0.15805
ATF7IP	24.6063	0.850141	0.602322	1.41144	0.158115
EIF3G	2.35828	1.95382	1.3844	1.41132	0.158151
DDRGK1	2.09312	2.35693	1.67093	1.41055	0.158378
KCNJ12	3.31468	-1.61445	1.14552	-1.40935	0.158731
HAPLN3	2.07874	2.15154	1.52704	1.40896	0.158847
F8	10.1855	0.990634	0.703467	1.40822	0.159067
LRP8	10.1729	0.982275	0.69826	1.40675	0.159502
INPP1	6.4681	-1.2938	0.920401	-1.40569	0.159816
CDK11B	5.39362	-1.33305	0.948976	-1.40472	0.160103
HS2ST1	14.553	0.824352	0.586847	1.40471	0.160106
AGL	4.99874	1.41486	1.00728	1.40464	0.16013
CHD7	5.16711	1.30142	0.926658	1.40443	0.160192
CLPTM1	5.55159	1.25887	0.897765	1.40223	0.160848
RAB28	17.2998	0.84404	0.60227	1.40143	0.161085
ZNFX1	10.2792	-1.00648	0.718605	-1.4006	0.161335
RPS11	9.91352	1.0484	0.748664	1.40036	0.161404
AGPAT3	24.7143	-0.760713	0.543406	-1.3999	0.161544
IFITM3	31.3401	0.742485	0.530579	1.39939	0.161697
ZC3H12B	6.55915	-1.26244	0.903163	-1.3978	0.162174
ANKRD17	78.241	0.54044	0.386675	1.39766	0.162216
CMSS1	46.4148	0.624096	0.44664	1.39731	0.162319
LINC01138	1.99071	-2.24798	1.60886	-1.39725	0.162338
SMAD6	217.73	-0.701716	0.502252	-1.39714	0.162372
SGPP1	6.44741	1.16185	0.832287	1.39597	0.162723
RYR3	26.8752	-0.891577	0.638936	-1.39541	0.162893
LRRK2	25.2141	-0.798593	0.572325	-1.39535	0.162911
CAND2	2.75339	-1.86036	1.33361	-1.39498	0.163023
CMYA5	6.70221	-1.20444	0.863564	-1.39473	0.163098
PCBP1	2.49546	1.9358	1.38825	1.39442	0.16319
CDK13	45.4159	0.660065	0.473664	1.39353	0.16346
TRAK2	11.7864	0.940141	0.674666	1.39349	0.163472
PIGN	13.3035	0.850209	0.610547	1.39254	0.16376
LYPLA1	10.0163	1.00731	0.723632	1.39201	0.163918
PRELID2	61.526	-0.711745	0.511344	-1.39191	0.16395
HS6ST3	17.8507	1.1231	0.806985	1.39172	0.164006
FBXW2	10.5248	-0.985358	0.708089	-1.39157	0.164052
OSMR	49.3586	0.644082	0.463157	1.39063	0.164336
TOMM40	1.72215	2.25486	1.62464	1.38792	0.165163
FBN1	25.8626	-0.762898	0.549907	-1.38732	0.165344
CDC7	2.64614	1.84445	1.33017	1.38663	0.165556
URB2	2.26362	1.80738	1.30386	1.38618	0.165692
RORA	44.043	-0.701355	0.506657	-1.38428	0.166273
CCDC125	3.81038	-1.5072	1.08897	-1.38406	0.166341
ATP2B2	4.54396	-1.53263	1.10801	-1.38323	0.166596
ADAM15	17.0933	-0.812363	0.587408	-1.38296	0.166677
DAP	29.4442	-0.695363	0.502833	-1.38289	0.166698
EDN3	5.19077	-1.52424	1.10231	-1.38277	0.166736
RPS4X	6.33444	1.18917	0.861054	1.38106	0.167261
RPL29	8.97335	1.05996	0.767561	1.38094	0.167297
ERAP2	3.22336	-1.5943	1.15513	-1.3802	0.167526
TC2N	15.3817	-0.972876	0.705368	-1.37925	0.167819
LTN1	10.489	0.951273	0.689765	1.37913	0.167856
CLTA	11.1905	0.910567	0.660558	1.37848	0.168055
LINC00910	5.26242	-1.50681	1.0937	-1.37772	0.16829
MRPS27	10.0516	1.04215	0.756768	1.37711	0.16848
PAPSS1	12.6885	0.920326	0.66838	1.37695	0.168528
SRSF8	1.73727	2.2558	1.63864	1.37663	0.168628
ZDHHC24	1.70888	-2.18539	1.58758	-1.37656	0.16865
MCCC2	6.72599	1.13747	0.826419	1.37638	0.168704
XPR1	75.9721	-0.564385	0.410173	-1.37597	0.168831
HACD3	5.67974	1.14131	0.831175	1.37312	0.169714
DLEU2	86.6129	-0.601955	0.438401	-1.37307	0.169731
URI1	18.6881	0.802727	0.585076	1.372	0.170062
ASCC3	35.0143	0.657703	0.479381	1.37198	0.170069
SORCS1	2.13625	2.21331	1.61424	1.37111	0.17034
TSPYL4	1.35655	2.78106	2.0332	1.36782	0.171368
GRIK2	4.48501	1.57953	1.15534	1.36715	0.171578
DANT2	10.1323	1.44825	1.06063	1.36546	0.172109
GIMAP4	5.86413	1.23085	0.902444	1.36391	0.172597
NFKB2	3.88236	-1.48988	1.09244	-1.36381	0.172628
LYL1	1.58246	-2.09265	1.53583	-1.36255	0.173025
ABR	94.4363	-0.57128	0.419284	-1.36251	0.173036
AP3M1	3.3468	1.48198	1.0878	1.36236	0.173085
LPCAT1	5.44214	1.21731	0.89439	1.36105	0.173499
ARSB	9.47275	0.963424	0.708054	1.36067	0.173619
HERC4	61.8473	0.671894	0.493822	1.3606	0.17364
CUL9	4.254	-1.44672	1.06388	-1.35985	0.173878
CNTNAP3B	41.3409	0.670761	0.49367	1.35872	0.174235
INPP5K	4.02196	-1.39443	1.02718	-1.35753	0.174611
TMTC2	30.1545	0.657174	0.484441	1.35656	0.174921
PLOD1	4.47732	1.344	0.991194	1.35594	0.175118
FYN	86.3248	-0.551639	0.40688	-1.35578	0.175169
ITGB1	43.9943	0.751526	0.554392	1.35559	0.175231
NTN4	5.84098	-1.45812	1.07578	-1.35541	0.175288
TNFSF10	13.7975	-1.02698	0.757871	-1.35509	0.17539
GDPD5	3.44363	-1.53104	1.13057	-1.35422	0.175668
FOXK1	20.7035	-0.732819	0.541378	-1.35362	0.175858
ORC2	12.1355	0.976343	0.721522	1.35317	0.176001
RNF125	4.05499	-1.55718	1.15136	-1.35246	0.176228
CLCN7	2.72899	-1.56456	1.15705	-1.35219	0.176313
ADAMTS1	156.51	-0.902428	0.667457	-1.35204	0.176363
GNL1	5.46549	-1.28024	0.947771	-1.35079	0.176762
RPL35	8.00803	1.05789	0.78336	1.35045	0.176873
LYPLA2	0.797823	4.3771	3.24374	1.3494	0.177209
DCC	2.68115	2.08357	1.5441	1.34937	0.177218
AC138649.1	2.05678	-2.06724	1.53353	-1.34803	0.177649
XRCC4	13.2145	0.818695	0.607582	1.34746	0.177831
NDUFAF4	1.40281	2.57637	1.91339	1.34649	0.178143
PSMD6	2.86085	1.53387	1.14019	1.34527	0.178537
PTK2B	4.59191	-1.32424	0.984406	-1.34522	0.178554
CHL1	18.9865	0.876686	0.651818	1.34499	0.17863
DDX11	1.86335	2.26478	1.6839	1.34496	0.178638
CDYL2	54.1119	0.667335	0.496208	1.34487	0.178667
NFKBIZ	8.27313	-1.12773	0.838555	-1.34485	0.178672
C3orf38	3.14972	1.66153	1.2357	1.3446	0.178754
HIF1A	34.1564	-0.89167	0.663953	-1.34297	0.179281
RIF1	18.8981	0.737123	0.548885	1.34295	0.179289
HIST1H1D	6.16408	1.26895	0.945222	1.34249	0.179437
SEPTIN7-AS1	1.54962	-2.78506	2.07558	-1.34182	0.179653
SYNGR2	8.30931	1.04686	0.780261	1.34168	0.1797
ANKRD20A1	1.44999	-2.89711	2.16032	-1.34106	0.179902
PLCB3	1.70043	2.44737	1.82806	1.33878	0.180642
MIF	7.36056	1.07708	0.804531	1.33877	0.180646
ICA1	30.8705	-0.687009	0.513188	-1.33871	0.180666
CALR	9.2813	0.95206	0.71175	1.33763	0.181016
RPL38	7.75065	0.998171	0.746528	1.33708	0.181195
MRPL20	3.39562	1.52734	1.14272	1.33658	0.181359
RRP15	4.56726	1.36581	1.02256	1.33567	0.181657
ZDHHC8	1.73842	2.02591	1.51756	1.33498	0.181883
TMEM65	14.0307	0.806007	0.605942	1.33017	0.183461
SETBP1	147.945	-0.50853	0.382497	-1.3295	0.183682
MTUS2	7.20279	1.11452	0.838442	1.32927	0.183759
MYDGF	2.5232	1.8256	1.37358	1.32908	0.183822
PPP1R16B	36.4374	-0.718337	0.540518	-1.32898	0.183855
QARS	2.02713	1.88861	1.42141	1.32868	0.183952
ABCD4	5.58293	1.14811	0.865021	1.32727	0.18442
ANKRD10	25.5991	-0.711333	0.536067	-1.32695	0.184525
ALAS1	5.56992	-1.17302	0.884337	-1.32644	0.184696
ZNF507	5.40376	1.22079	0.920685	1.32596	0.184852
BRMS1L	4.64504	1.3443	1.01398	1.32576	0.184918
DDX60L	25.2862	-0.839475	0.633238	-1.32569	0.184944
PAPSS2	41.9765	0.703455	0.530807	1.32526	0.185086
RPL37A	14.7199	0.808604	0.610469	1.32456	0.185316
BTBD10	14.2504	0.859434	0.64885	1.32455	0.18532
PLA2G6	2.28177	-1.72115	1.30058	-1.32338	0.18571
RALYL	6.46195	1.28151	0.96851	1.32318	0.185776
AHSA1	2.73534	1.56295	1.18163	1.32271	0.185933
ATP11C	28.3061	0.746806	0.56464	1.32262	0.185961
TSPAN9	77.6486	-0.541743	0.409844	-1.32183	0.186226
ATP5ME	3.30932	1.38539	1.04842	1.32141	0.186365
PCDH11X	77.3317	0.611479	0.462775	1.32133	0.186391
ZDHHC5	4.35344	1.31728	0.99722	1.32095	0.186519
TTC1	6.04182	1.22122	0.924572	1.32085	0.186551
ZNF18	0.878201	-3.19049	2.41579	-1.32068	0.186609
SUCLG2-AS1	8.65684	-1.01057	0.765264	-1.32055	0.186653
RPL8	9.58675	0.9552	0.723603	1.32006	0.186815
GCH1	19.0439	-1.0005	0.757948	-1.32001	0.186831
AC068587.4	4.37555	1.36589	1.03486	1.31988	0.186874
TIMP3	210.196	-0.568911	0.431245	-1.31923	0.187093
ARHGEF2	16.443	-0.795973	0.603445	-1.31905	0.187153
RETREG1	3.65716	-1.47807	1.12139	-1.31807	0.187481
KLF2	23.9286	-0.75967	0.576592	-1.31752	0.187665
MALAT1	5347.88	-0.446511	0.339155	-1.31654	0.187993
MAP2K7	2.97417	1.59209	1.20955	1.31627	0.188085
NDUFAF6	5.67641	1.13453	0.862091	1.31602	0.188168
ZNF490	2.09302	-2.08305	1.58299	-1.3159	0.188209
FAM53C	2.1348	-1.807	1.374	-1.31514	0.188464
ANKRD37	13.3557	-1.08097	0.821987	-1.31507	0.188486
FYTTD1	6.86337	1.05411	0.801738	1.31478	0.188584
RFLNA	1.63158	-2.38929	1.81817	-1.31412	0.188807
MSANTD2	8.77984	0.983259	0.748283	1.31402	0.188839
BTN3A3	3.17018	-1.47963	1.12617	-1.31386	0.188894
MYL6	9.59407	1.01878	0.775455	1.31378	0.188919
TSC22D3	22.2432	0.727142	0.553519	1.31367	0.188957
MAN1A2	25.6309	0.666875	0.507858	1.31311	0.189145
TADA2A	8.79922	0.961244	0.732202	1.31281	0.189246
AL157944.1	10.1822	1.2434	0.947365	1.31248	0.189357
SARM1	3.22128	1.66553	1.26942	1.31204	0.189506
RPLP2	12.4964	0.8565	0.652857	1.31193	0.189545
ATP2B1	13.7939	0.838591	0.639329	1.31167	0.18963
LGALS8	4.28607	1.24669	0.950779	1.31123	0.189781
HSPA4	8.72708	0.936503	0.714501	1.31071	0.189956
ANKRD36C	20.9656	-0.827107	0.631148	-1.31048	0.190034
ZNF135	2.44555	-1.79821	1.37221	-1.31045	0.190042
CEP57L1	5.33555	-1.34544	1.02716	-1.30986	0.190242
POLG	4.17598	1.30696	0.998458	1.30898	0.190541
AL445250.1	2.96787	-1.70703	1.30423	-1.30884	0.19059
SLC7A6OS	2.96464	1.69007	1.29138	1.30873	0.190624
RHOJ	24.0522	0.724693	0.553851	1.30846	0.190716
CDC42BPB	41.3895	-0.627012	0.479359	-1.30802	0.190866
STK38L	24.2981	0.808613	0.618486	1.30741	0.191075
PRKACB	25.053	0.819314	0.626846	1.30704	0.191198
CSTF3	8.63482	1.11483	0.852957	1.30702	0.191208
RALGPS2	8.84318	1.11631	0.854622	1.3062	0.191484
STK10	31.6219	-0.642082	0.491689	-1.30587	0.191597
NHS	14.5259	-0.940736	0.721179	-1.30444	0.192083
LAMA3	104.884	-0.632	0.484738	-1.3038	0.192303
ULK4	33.8183	-0.660612	0.506949	-1.30311	0.192536
CTNNA2	26.5114	-0.861919	0.661463	-1.30305	0.192558
CEPT1	5.52379	1.11755	0.857673	1.30301	0.192573
DSTN	29.8083	0.662894	0.508925	1.30254	0.192733
TCTN3	4.97386	1.28061	0.983311	1.30235	0.192797
PER2	4.2431	-1.46259	1.1232	-1.30216	0.192861
DCAF10	16.3679	0.835584	0.641975	1.30158	0.193059
USP25	28.8733	0.711564	0.546818	1.30128	0.193162
ROBO1	1.65893	2.30309	1.7699	1.30125	0.193173
HSPA14-1	1.27134	2.58525	1.98831	1.30023	0.193523
PNPLA8	9.99763	-0.966138	0.743157	-1.30005	0.193585
NOL3	1.04758	-3.09853	2.3853	-1.29901	0.19394
AC005332.6	5.69539	-1.15322	0.887844	-1.2989	0.193979
TBC1D23	14.9515	-0.84796	0.653026	-1.29851	0.194113
RNF213	40.5453	-0.621259	0.478444	-1.2985	0.194116
ZNF354C	2.34586	1.90228	1.46632	1.29732	0.194522
CD8B2	6.74941	-1.23785	0.954557	-1.29678	0.194707
GUCD1	1.16756	3.03423	2.34106	1.29609	0.194944
SV2C	7.41694	-1.11657	0.861565	-1.29598	0.194981
NHSL1	26.8877	-0.687405	0.53067	-1.29535	0.195199
WDR4	3.20861	1.40075	1.08188	1.29474	0.195411
BRINP3	2.17051	1.93823	1.49703	1.29471	0.19542
TSPAN5	48.6596	0.644243	0.497619	1.29465	0.19544
FAM124A	13.7059	-0.835127	0.645776	-1.29322	0.195937
SCAP	6.60061	1.10583	0.855561	1.29252	0.196176
PRRC2C	67.5076	-0.573952	0.444209	-1.29208	0.196331
LRFN5	5.67908	1.47629	1.14339	1.29115	0.196652
SMARCA2	63.5817	-0.590595	0.457559	-1.29075	0.19679
RYBP	23.2682	-0.886415	0.687034	-1.29021	0.196979
VCL	46.6552	0.92494	0.717422	1.28926	0.197309
YTHDF3	12.618	-0.890392	0.690674	-1.28916	0.197341
CCT2	4.69403	1.17116	0.909081	1.28829	0.197645
AC246817.2	1.52703	-2.52322	1.95897	-1.28803	0.197734
SDAD1	6.56021	1.06893	0.830072	1.28776	0.197831
TARS	4.03011	1.34021	1.04081	1.28767	0.197863
MECOM	821.509	-0.520287	0.404153	-1.28735	0.197971
EIF4EBP1	1.03001	2.86373	2.22502	1.28706	0.198073
ATL2	27.4407	-0.675281	0.5247	-1.28698	0.1981
ADI1	1.41772	2.22164	1.72682	1.28655	0.198251
ANAPC1	8.28676	0.955953	0.743175	1.28631	0.198335
RPLP1	20.5385	0.809669	0.629823	1.28555	0.1986
WDR3	2.26735	2.01699	1.56921	1.28536	0.198668
WASL	12.6957	0.842446	0.655916	1.28438	0.199008
PTCD1	1.31469	2.4269	1.88993	1.28412	0.1991
GPC4	2.25198	1.90766	1.48561	1.2841	0.199108
NUMBL	1.31671	-2.27622	1.77317	-1.2837	0.199247
CFL1	7.60827	1.03954	0.810629	1.28239	0.199706
RPS23	10.7817	0.885896	0.69091	1.28222	0.199767
FAM66C	3.09128	-1.64103	1.28032	-1.28173	0.199939
IFITM2	17.4166	0.816711	0.6373	1.28152	0.200012
MAP3K8	18.4617	0.709144	0.553557	1.28107	0.20017
VPS29	5.9068	-1.11639	0.871464	-1.28105	0.200176
ARSJ	5.7702	1.13138	0.883547	1.2805	0.200371
GUCY1A1	7.03932	-1.21672	0.951798	-1.27834	0.201131
STIL	1.10987	-2.64915	2.07264	-1.27815	0.201196
TBL3	1.38165	2.68699	2.10316	1.2776	0.201392
AC009120.2	17.7724	-0.788848	0.61745	-1.27759	0.201394
CWC15	2.14575	-1.63463	1.27949	-1.27756	0.201403
ATP6AP1L	3.45993	-1.41748	1.10959	-1.27748	0.201432
CCT6A	5.05148	1.21142	0.948897	1.27666	0.201723
SEPTIN9	27.0023	-0.624779	0.489499	-1.27636	0.201827
TMOD2	8.20084	-0.994767	0.779864	-1.27557	0.202109
COX6A1	3.7412	1.38448	1.08703	1.27363	0.202793
CNOT3	2.25902	1.70729	1.34062	1.27351	0.202837
AC138150.1	3.49826	-1.52621	1.19939	-1.2725	0.203197
AL356481.1	2.37092	-1.64143	1.29203	-1.27042	0.203934
CTC1	4.46635	-1.2078	0.95091	-1.27015	0.204032
RBMS1	45.9788	0.571589	0.450376	1.26914	0.204392
COL25A1	3.00427	-1.67526	1.32004	-1.2691	0.204404
SRCAP	6.84385	1.04817	0.825921	1.26909	0.204409
TBCB	2.99877	-1.60598	1.26627	-1.26827	0.204702
MACF1	256.222	0.458875	0.361831	1.2682	0.204725
TDRD10	20.9068	-0.686573	0.541499	-1.26791	0.204829
SLC25A27	8.66591	-1.05935	0.836562	-1.26632	0.205399
RGS2	3.33508	1.4582	1.15189	1.26592	0.205541
AEBP2	18.5756	0.704626	0.556705	1.26571	0.205617
SERPINE2	33.1702	-1.65089	1.30463	-1.2654	0.205727
GNAI1	6.19098	-1.05004	0.830271	-1.26469	0.205982
TBX1	1.87233	2.90165	2.29513	1.26426	0.206135
PPIA	6.43438	1.12845	0.893068	1.26357	0.206385
STK39	24.2353	-0.720677	0.570601	-1.26301	0.206584
NOS3	27.5531	-0.73737	0.584004	-1.26261	0.206729
ZCCHC17	6.60558	-1.08588	0.860075	-1.26254	0.206754
DDX5	54.6702	-0.618722	0.490223	-1.26212	0.206904
CCT4	6.63964	1.01304	0.803039	1.26151	0.207125
ANKRD20A4	0.780042	-3.67333	2.91388	-1.26063	0.207442
TCOF1	2.8986	1.66628	1.32214	1.26029	0.207565
RPL13	25.6582	0.667771	0.530123	1.25965	0.207795
RNF7	1.28475	2.35766	1.87267	1.25898	0.208037
MTUS1	185.652	-0.489108	0.388506	-1.25895	0.208049
ZNF529	5.22942	-1.15475	0.91787	-1.25807	0.208366
PLEKHA7	16.4907	-0.867863	0.690128	-1.25754	0.208558
DHX37	2.23666	1.76646	1.40587	1.25649	0.208939
BCL2L11	3.85862	-1.39887	1.11343	-1.25636	0.208986
PNPT1	10.5053	0.821003	0.653633	1.25606	0.209094
LRRN2	8.58271	-0.928613	0.739459	-1.2558	0.209188
XRRA1	12.5635	-0.851995	0.67857	-1.25557	0.20927
MOCOS	2.726	1.64518	1.3105	1.25538	0.209343
NUDCD3	18.3802	0.725381	0.578046	1.25488	0.209521
HDAC5	5.56925	-1.1296	0.900789	-1.25401	0.209837
PDCD11	4.49161	1.21777	0.972015	1.25283	0.210267
SLU7	2.43455	-1.61939	1.29268	-1.25273	0.210302
CSNK1G3	24.4116	-0.689891	0.550733	-1.25268	0.210323
NSMCE1	4.24141	1.37979	1.10152	1.25262	0.210343
SOAT1	9.79167	0.873628	0.697847	1.25189	0.210609
NEMP1	2.05722	-1.87577	1.49866	-1.25164	0.210703
AC006460.2	5.16298	-1.37991	1.10281	-1.25127	0.210836
WDR44	19.1301	-0.698541	0.558297	-1.2512	0.210862
GPR89B	4.51586	1.22525	0.979265	1.25119	0.210864
PRKDC	27.8161	0.607209	0.485343	1.25109	0.210901
LINC02055	2.52186	1.94267	1.55321	1.25074	0.211028
ZNF398	4.58243	1.20692	0.965584	1.24994	0.211322
CCDC138	2.33821	-1.72297	1.37907	-1.24937	0.21153
SUCLA2	7.03683	1.05128	0.841565	1.2492	0.211591
AC034195.1	6.26096	-1.06824	0.855782	-1.24827	0.211933
LINC01006	3.01561	1.88935	1.51416	1.24779	0.212109
MIA2	22.1006	0.760779	0.609782	1.24762	0.212169
COL8A1	90.7085	0.57502	0.461138	1.24696	0.212413
MAP3K20	21.5336	0.667107	0.535095	1.24671	0.212505
ATRNL1	5.96737	-1.28178	1.0285	-1.24626	0.21267
PPP1CB	61.9437	-0.669146	0.537077	-1.2459	0.2128
ZNF850	1.62387	2.14917	1.72591	1.24524	0.213042
CCSER2	112.456	-0.485977	0.390438	-1.2447	0.213243
LINC00841	28.6954	-0.727861	0.585115	-1.24396	0.213514
POU6F1	4.13605	-1.22696	0.986657	-1.24356	0.213662
CCDC7	17.5139	-0.745375	0.599683	-1.24295	0.213887
CUBN	7.72714	-0.963912	0.775551	-1.24287	0.213915
EIF5	7.61927	-0.960431	0.772903	-1.24263	0.214005
BTG2	17.1821	-0.899109	0.724698	-1.24067	0.214728
HAUS1	2.83928	1.54713	1.24707	1.24062	0.214747
PHF10	13.4259	-0.849803	0.685413	-1.23984	0.215034
NTRK2	6.73988	1.13426	0.915357	1.23915	0.215291
ZNF518A	12.2938	-0.787376	0.635604	-1.23879	0.215425
THRB	19.6847	-0.758156	0.612103	-1.23861	0.21549
NDUFAF5	3.57707	1.37802	1.1133	1.23777	0.215801
AC061958.1	1.2835	-2.42447	1.95881	-1.23772	0.215818
COX5B	4.13893	1.39644	1.1283	1.23766	0.215843
RAB31	9.18842	0.900956	0.728052	1.23749	0.215906
UPF3A	21.0831	-0.677354	0.54753	-1.23711	0.216047
RPS21	7.07425	1.10414	0.892695	1.23686	0.216139
RPL32	11.4077	0.850294	0.687489	1.23681	0.216157
NBEA	25.2673	0.663782	0.536855	1.23643	0.2163
EXD3	14.3699	0.76309	0.617405	1.23596	0.216472
SLC4A7	13.5843	0.826945	0.669074	1.23595	0.216476
BMP2K	15.3108	0.767039	0.620737	1.23569	0.216573
MATN3	2.61653	1.55264	1.25728	1.23492	0.21686
C5orf22	2.6366	1.59676	1.29313	1.2348	0.216904
UBR3	48.8336	0.53295	0.431824	1.23418	0.217135
TTLL3	14.6335	-0.726608	0.58933	-1.23294	0.217599
LY96	2.76518	1.58991	1.28999	1.2325	0.217762
NDUFA6	0.915618	3.30715	2.68436	1.23201	0.217947
NBPF1	4.53775	1.23784	1.00478	1.23195	0.217966
EGR1	4.01825	-1.59656	1.29629	-1.23164	0.218084
ZC3H8	5.28699	1.13914	0.925366	1.23102	0.218317
MTRNR2L12	11.1601	-0.976842	0.793763	-1.23065	0.218455
MFSD14C	20.8817	0.684753	0.557036	1.22928	0.218967
SRPX2	5.37884	2.78949	2.27001	1.22885	0.219129
TSNAX	6.04756	1.12013	0.912241	1.22789	0.21949
MED4	8.74306	0.908186	0.739911	1.22743	0.219662
AC008453.2	3.29593	-1.5807	1.28822	-1.22705	0.219805
EGFL8	12.1834	-0.809699	0.659913	-1.22698	0.219831
TMEM241	8.50595	-0.896618	0.730876	-1.22677	0.219909
THAP12	4.33019	1.15423	0.941357	1.22613	0.220149
SHC1	3.79427	1.37569	1.12282	1.22521	0.220498
NKTR	81.9531	-0.531323	0.433673	-1.22517	0.220512
RCHY1	3.99031	-1.35821	1.10884	-1.22489	0.220617
NFU1	3.36772	-1.29469	1.05764	-1.22412	0.220906
IRAK2	23.6253	-0.838755	0.685264	-1.22399	0.220956
SKI	33.2037	-0.611189	0.499424	-1.22379	0.221032
SNTG1	6.41593	-1.13257	0.925971	-1.22311	0.221287
SLC16A14	34.3936	-0.710969	0.58152	-1.2226	0.221479
ZNF720	5.53874	-1.21601	0.99477	-1.22241	0.221554
MLLT6	16.6694	-0.712012	0.58248	-1.22238	0.221564
GALNT17	3.08904	1.59444	1.30481	1.22198	0.221717
IFI44	23.3105	-0.721903	0.590794	-1.22192	0.221738
SYNJ2	59.9419	-0.569027	0.465687	-1.22191	0.221743
ANK3	5.91007	-1.12055	0.917099	-1.22185	0.221766
RAPH1	22.6563	-0.627009	0.513306	-1.22151	0.221893
BSDC1	8.16615	-0.976962	0.799835	-1.22146	0.221914
P4HA2	1.41746	2.27506	1.8638	1.22066	0.222215
ZNF317	2.27172	1.58358	1.29767	1.22033	0.222341
MEG3	8.72712	1.47876	1.21188	1.22022	0.222383
HEBP2	6.34252	-1.07084	0.877933	-1.21973	0.222567
LETMD1	5.31199	-1.10088	0.903249	-1.2188	0.222919
SMAD9	30.3603	0.674382	0.553435	1.21854	0.22302
MYO10	55.6715	0.536188	0.440061	1.21844	0.223057
SENP7	40.587	-0.56423	0.463247	-1.21799	0.223228
MGAT4A	35.0201	0.593855	0.487707	1.21765	0.223358
SLC2A3	42.1655	1.42064	1.16785	1.21646	0.22381
CHD6	32.9533	-0.575191	0.473014	-1.21601	0.22398
PDCD5	2.77439	1.39319	1.146	1.2157	0.224098
COLGALT1	4.03439	1.22352	1.00656	1.21555	0.224156
LINC00472	102.052	0.575371	0.473405	1.21539	0.224218
ART4	2.43826	2.28103	1.877	1.21526	0.224269
SNED1	48.6012	-0.646002	0.532246	-1.21373	0.224851
TBL1X	38.6388	-0.5574	0.459398	-1.21333	0.225004
TNRC18	21.5765	-0.735645	0.606902	-1.21213	0.225462
KLF8	5.66554	-1.26978	1.04808	-1.21153	0.225692
ARIH2	16.3126	0.68074	0.562076	1.21112	0.22585
RCAN1	12.9658	-0.82984	0.685204	-1.21108	0.225863
SSR1	5.15174	1.14665	0.946839	1.21103	0.225884
ELP3	11.8348	0.778255	0.642853	1.21063	0.226039
LTC4S	3.54122	-1.431	1.18335	-1.20927	0.226557
SGSM1	7.98578	-1.08441	0.897075	-1.20883	0.226727
TSPYL2	2.22856	1.83554	1.51975	1.20779	0.227127
BDNF-AS	3.32672	-1.46231	1.21126	-1.20726	0.227332
STOX2	63.7605	-0.597233	0.49477	-1.20709	0.227397
TMEM161B-AS1	10.8205	-0.883995	0.732644	-1.20658	0.227593
MTHFSD	2.38749	-1.58704	1.31645	-1.20554	0.227994
TBC1D25	2.45363	-1.49189	1.23755	-1.20552	0.228002
NREP	8.06814	-0.893609	0.741415	-1.20527	0.228097
ACBD5	4.67916	1.19036	0.98917	1.20339	0.228825
MICALL1	4.46422	-1.0875	0.904352	-1.20252	0.229163
PDE12	1.48761	2.11163	1.7567	1.20205	0.229346
GART	4.75787	1.12269	0.934045	1.20197	0.229377
PPP1CC	2.56973	1.55368	1.2927	1.20189	0.229405
USHBP1	5.82248	-1.11163	0.925513	-1.2011	0.229713
PXDN	0.938861	2.84402	2.36987	1.20007	0.230111
DDX54	1.95548	1.90192	1.58486	1.20006	0.230116
PSAP	11.3704	-0.753236	0.627713	-1.19997	0.230151
ANKRD26	11.7872	-0.836739	0.697347	-1.19989	0.230182
PLCB1	130.388	-0.477624	0.398078	-1.19983	0.230207
COBLL1	299.959	-0.459046	0.382746	-1.19935	0.230393
TPST2	28.277	0.628131	0.52381	1.19916	0.230467
TM9SF1	0.865785	3.11871	2.60191	1.19862	0.230675
EBNA1BP2	1.37308	2.18328	1.82208	1.19824	0.230824
GBA	1.71848	1.93714	1.61737	1.19771	0.231031
TMC1	1.35976	2.28708	1.90988	1.1975	0.231114
TMEM140	14.3354	-0.899652	0.751457	-1.19721	0.231224
NBPF26	1.02035	3.16259	2.6418	1.19713	0.231255
PAXIP1-AS2	3.37867	-1.34385	1.12257	-1.19712	0.231259
DGKI	6.82516	-1.13933	0.952306	-1.19639	0.231545
ACTG1	15.8396	0.926212	0.774278	1.19623	0.231608
TBC1D32	14.1703	-0.696567	0.582419	-1.19599	0.2317
RABAC1	6.57655	1.04042	0.870117	1.19573	0.231804
ZNF500	2.044	1.85309	1.55004	1.19551	0.231889
CCDC144A	12.2121	-0.837781	0.700791	-1.19548	0.2319
ZNF785	2.25805	1.64157	1.37325	1.19539	0.231936
AC132803.1	3.3015	-1.53275	1.28285	-1.1948	0.232165
HSPG2	65.4896	0.758078	0.634633	1.19451	0.232277
ZNF618	5.99251	-1.07113	0.896905	-1.19425	0.232381
RALGAPA1	149.492	0.482019	0.403665	1.19411	0.232437
DCLK1	10.1773	-0.945538	0.792039	-1.1938	0.232555
ADNP	26.2515	0.640928	0.536917	1.19372	0.232588
PDGFC	10.7517	0.805268	0.674733	1.19346	0.232688
AP001831.1	2.77396	-1.57794	1.3222	-1.19342	0.232705
UGDH-AS1	2.66735	-1.4864	1.24609	-1.19286	0.232926
TMEM14C	1.64517	2.01103	1.6861	1.19271	0.232984
BHLHE40-AS1	3.62769	-1.27759	1.07267	-1.19104	0.233638
TDP2	2.91327	1.44553	1.21658	1.18819	0.234758
PSMD12	5.86756	-0.973508	0.819558	-1.18785	0.234894
TESK1	1.7824	1.78604	1.50385	1.18764	0.234975
PLAA	5.38327	1.01861	0.857844	1.18741	0.235065
BRPF1	1.67128	-1.88852	1.59197	-1.18628	0.235512
CEP170	27.371	0.584719	0.49303	1.18597	0.235634
FZD6	24.294	-0.650348	0.548551	-1.18557	0.235791
SLC25A16	9.76821	0.828807	0.699154	1.18544	0.235842
GEN1	6.2058	1.10704	0.933941	1.18534	0.235884
CD2AP	46.5739	-0.532736	0.449511	-1.18515	0.23596
AL627171.2	7.10509	0.989437	0.834933	1.18505	0.235998
SLC1A4	1.98768	-1.74901	1.47593	-1.18502	0.23601
TCAF2	1.47907	2.33338	1.96911	1.18499	0.236022
COX7A1	1.93343	1.86271	1.57289	1.18426	0.236311
TSC22D1	112.917	-0.50568	0.427244	-1.18359	0.236577
HBP1	17.6099	-0.736508	0.622507	-1.18313	0.236757
RGL1	4.11868	1.25103	1.05821	1.18222	0.237119
CTDSP2	8.34206	-0.934988	0.791219	-1.18171	0.237323
AL139807.1	8.81446	0.908567	0.770214	1.17963	0.238148
NLGN4Y	3.42234	-1.81579	1.53948	-1.17948	0.238207
TAF13	4.10871	-1.25323	1.06267	-1.17932	0.23827
CDC123	6.04086	1.08601	0.921151	1.17898	0.238408
SHLD2	12.6092	-0.735158	0.623571	-1.17895	0.238419
KDM5C	3.90632	-1.23409	1.04688	-1.17882	0.238468
ANGPTL4	5.11289	1.53025	1.2984	1.17857	0.238571
ATXN3	14.759	-0.685457	0.581613	-1.17855	0.238579
PBX1	37.8363	-0.667277	0.566454	-1.17799	0.238801
AP2M1	4.92112	1.05934	0.899425	1.17779	0.238879
EMC3	3.59143	1.24641	1.05887	1.17712	0.239149
DCBLD1	4.63729	1.16532	0.990009	1.17708	0.239162
DISC1	24.6755	-0.588849	0.50027	-1.17706	0.23917
TMEM62	6.38841	-1.02436	0.870345	-1.17696	0.239212
ADAMTS6	96.8605	0.683751	0.581015	1.17682	0.239267
ZIC5	2.38723	1.71508	1.45748	1.17674	0.2393
BCAS2	6.15346	-1.19267	1.01402	-1.17619	0.23952
PALD1	8.39038	0.986528	0.838821	1.17609	0.239559
WDR89	2.90725	1.51318	1.28685	1.17587	0.239645
MT1X	3.20625	1.55854	1.32612	1.17526	0.239892
KCNQ1OT1	2.63541	1.63432	1.39062	1.17524	0.239899
TMEM108	3.17875	-1.39546	1.18783	-1.1748	0.240077
TOMM7	2.6744	1.46907	1.2507	1.1746	0.240154
ZNF846	5.19928	-1.13175	0.963953	-1.17407	0.240367
PTDSS2	3.84271	1.33445	1.13694	1.17372	0.240506
SESN1	24.3055	0.61678	0.525568	1.17355	0.240576
SEPTIN11	23.0135	-0.639664	0.545513	-1.17259	0.240959
TUBA1B	7.68431	0.966925	0.825131	1.17184	0.24126
WARS2	4.2251	-1.17917	1.00725	-1.17068	0.241727
TEX261	1.29525	2.04356	1.74613	1.17034	0.241865
VRK1	5.28005	1.0655	0.91126	1.16926	0.2423
PDLIM5	135.63	0.545482	0.466615	1.16902	0.242396
PPFIBP1	64.6811	0.517087	0.442471	1.16863	0.242551
ZHX1	6.27341	0.977022	0.836369	1.16817	0.242738
LONP2	25.6247	0.642914	0.550436	1.16801	0.242803
SDHC	5.50938	-1.06973	0.916361	-1.16736	0.243064
RAP1B	70.4098	-0.620998	0.532121	-1.16702	0.2432
CD83	2.62854	-2.13248	1.82771	-1.16675	0.24331
TPT1	26.2338	0.672134	0.576208	1.16648	0.243422
PRKG1	3.69178	1.28633	1.10353	1.16565	0.243757
RAPGEF2	243.364	-0.426014	0.36561	-1.16521	0.243933
IL13RA1	20.6922	0.627029	0.538136	1.16519	0.243943
PTGS2	29.9368	-0.774281	0.66481	-1.16466	0.244155
COPA	22.6612	-0.651491	0.559383	-1.16466	0.244157
IQCK	9.69269	0.869247	0.746736	1.16406	0.244399
ATP6V0E2	1.09785	-2.47424	2.12571	-1.16396	0.244441
PMS1	11.0336	0.801008	0.68852	1.16338	0.244677
RTN4IP1	1.385	-2.29276	1.97118	-1.16314	0.244773
DBNL	7.2259	-0.910795	0.783104	-1.16306	0.244806
DNAJA4	1.88225	1.72843	1.48614	1.16303	0.244816
RNF170	5.30494	1.08104	0.929616	1.16289	0.244875
AL021937.3	9.61522	-0.811742	0.698435	-1.16223	0.245142
CCDC149	16.3237	0.67189	0.57857	1.1613	0.245522
RC3H1	22.458	0.624343	0.538123	1.16022	0.245958
RPP14	1.05514	2.30128	1.98368	1.16011	0.246006
WASF3	1.7624	1.99234	1.7175	1.16002	0.246039
CDK7	2.9243	1.3713	1.18239	1.15977	0.246143
SLC7A1	64.1752	0.502645	0.433833	1.15861	0.246614
AL157786.1	1.79329	1.6753	1.44634	1.1583	0.246741
ARHGEF6	6.08107	-1.02592	0.886063	-1.15784	0.246929
STIM2	27.5157	-0.589224	0.509006	-1.1576	0.247029
GCFC2	8.63373	0.852855	0.736971	1.15724	0.247173
KIF5B	24.6558	0.589161	0.509151	1.15715	0.247213
ST13	6.90796	0.932868	0.8062	1.15712	0.247225
BCKDHA	2.84201	-1.58127	1.36781	-1.15606	0.247657
TMEM87B	33.2042	0.633592	0.548179	1.15581	0.247758
MRPS16	1.6702	1.78404	1.54447	1.15511	0.248044
PLXNA4	5.38248	-1.61293	1.39638	-1.15507	0.248061
ARHGAP35	22.7397	0.676477	0.585758	1.15488	0.248142
AP001122.1	3.78533	-1.37644	1.1922	-1.15454	0.24828
ELMOD2	4.55476	1.15336	0.999025	1.15449	0.248301
ZNF45	2.62978	-1.68755	1.46202	-1.15425	0.248396
APOD	2.28548	1.61455	1.39922	1.15389	0.248545
RPL36	11.4125	0.757674	0.656909	1.15339	0.248749
MCFD2	5.05016	1.0199	0.884306	1.15334	0.248772
DEPDC1B	2.21434	1.51512	1.31379	1.15325	0.248809
RSL1D1	2.25421	1.57436	1.36516	1.15324	0.248811
KCNH1	1.95944	2.16537	1.87817	1.15291	0.248945
PGBD1	2.89755	1.46733	1.27293	1.15272	0.249026
AHI1	27.405	0.560253	0.486057	1.15265	0.249055
SLC39A6	1.32176	1.99691	1.73336	1.15204	0.249304
PIM1	2.36579	1.84851	1.60537	1.15146	0.249544
BTNL9	26.6614	0.961774	0.83597	1.15049	0.249942
AFAP1L1	8.51011	0.888511	0.772401	1.15032	0.25001
BX890604.2	1.58041	-2.31558	2.01336	-1.15011	0.2501
PRIMPOL	4.6041	-1.25563	1.0928	-1.149	0.250557
PCSK2	8.32884	-0.846859	0.737455	-1.14835	0.250823
RPL28	17.7444	0.67416	0.587682	1.14715	0.251319
IDH3A	4.19491	1.17678	1.02622	1.14671	0.2515
ST18	1.97393	1.64165	1.43163	1.1467	0.251506
MSI2	147.96	-0.487767	0.425453	-1.14647	0.251602
NUP50	5.45754	1.04572	0.912128	1.14646	0.251604
SNAPC1	3.57523	-1.25132	1.09182	-1.14609	0.25176
SKIL	21.2362	-0.622656	0.543436	-1.14578	0.251888
DIPK2A	4.81175	-1.00013	0.872915	-1.14573	0.251906
PPP3CB	12.1189	0.761908	0.665036	1.14566	0.251934
IL32	4.42497	-1.11674	0.974941	-1.14544	0.252026
MYO1B	1.70707	2.00698	1.75269	1.14508	0.252175
TNFRSF1A	8.81527	0.905513	0.790801	1.14506	0.252185
OPA1	19.9221	0.609341	0.532208	1.14493	0.252238
SIL1	19.2752	0.633502	0.553454	1.14463	0.252361
REXO2	3.25692	1.32639	1.15932	1.14412	0.252576
AL158206.1	2.39041	1.42593	1.24638	1.14406	0.2526
TOPBP1	7.28498	0.89927	0.786504	1.14338	0.252882
ZNF639	1.99057	1.75385	1.53436	1.14305	0.253018
CEP97	3.74605	-1.3633	1.19319	-1.14257	0.253219
MFAP3	9.92809	0.803622	0.703542	1.14225	0.253349
BTBD1	14.3296	0.688792	0.603197	1.1419	0.253495
EPHA7	16.8563	-0.831498	0.728259	-1.14176	0.253553
AC108134.3	1.79123	-1.76905	1.55002	-1.1413	0.253744
ZNF624	1.20188	2.41127	2.11361	1.14083	0.253941
RNF144B	210.884	-0.528102	0.463169	-1.14019	0.254205
RBM39	52.667	-0.513425	0.450303	-1.14018	0.254213
ERN 1.00	5.26593	1.06052	0.930377	1.13988	0.254335
RNASEH1	2.28471	1.55468	1.36409	1.13972	0.254402
UBE2F	3.64498	1.24525	1.09279	1.13952	0.254488
VPS26A	10.6368	-0.784458	0.688476	-1.13941	0.254532
VRK2	21.8799	0.594605	0.522021	1.13905	0.254684
DOC2B	6.05952	-0.954881	0.838414	-1.13891	0.25474
METTL21A	3.78722	1.28144	1.12559	1.13847	0.254925
CDON	3.47756	-1.29777	1.14008	-1.13832	0.254987
ELK3	18.4739	-0.645488	0.567175	-1.13808	0.255089
LDB2	230.112	-0.420843	0.369842	-1.1379	0.255162
MTO1	3.8642	1.18599	1.04257	1.13756	0.255304
PXN	17.6606	0.735583	0.646825	1.13722	0.255446
GTF2E2	8.81707	0.887144	0.780246	1.13701	0.255536
ZC4H2	11.3764	-0.829898	0.730008	-1.13683	0.255608
NT5C2	33.225	0.578874	0.509221	1.13678	0.255629
STXBP5-AS1	5.12183	1.10794	0.974763	1.13663	0.255694
DEGS2	3.87965	-1.18037	1.03869	-1.13641	0.255786
EBF1	123.597	-0.502169	0.441936	-1.13629	0.255833
AL110114.1	2.38163	-1.63291	1.43728	-1.13611	0.255909
UBE2Q1	1.62428	1.70112	1.49744	1.13602	0.255949
ARL17A	4.30945	-1.18188	1.04041	-1.13598	0.255966
GTF2F2	13.1972	0.704477	0.620403	1.13552	0.25616
RIOX2	2.25292	1.59052	1.4008	1.13543	0.256195
HERC5	9.54677	-0.828906	0.730208	-1.13516	0.256307
APBB1IP	1.32009	2.19851	1.93829	1.13425	0.256688
ANKH	22.5595	0.594597	0.524627	1.13337	0.257058
GATAD2B	41.6915	-0.512296	0.45206	-1.13325	0.25711
LINC01725	2.32138	-1.83912	1.62363	-1.13272	0.257332
ADD3	8.81212	0.884632	0.781051	1.13262	0.257375
RPL6	9.2192	0.767119	0.677882	1.13164	0.257786
SRSF11	33.3364	-0.573399	0.506812	-1.13138	0.257894
LSM 1.00	1.09622	2.20136	1.94777	1.13019	0.258396
WIPF3	3.17789	-1.49899	1.32761	-1.12908	0.258862
GOLIM4	13.0072	0.735794	0.651761	1.12893	0.258927
ATF1	9.67383	0.791223	0.700922	1.12883	0.258969
SVIL	48.5216	0.509354	0.451313	1.1286	0.259065
WDR35	4.16239	1.15028	1.01933	1.12847	0.259121
HS1BP3	3.69328	-1.18959	1.05422	-1.12841	0.259148
NFKBID	2.90087	-1.47231	1.3051	-1.12812	0.259269
RBM26	29.7498	0.619622	0.549346	1.12793	0.259351
CDK10	3.11777	-1.41095	1.2511	-1.12776	0.259421
MTRES1	2.4864	1.45884	1.29358	1.12776	0.259422
KCND3	8.39406	1.00814	0.894293	1.1273	0.259615
HEY1	20.6177	-0.667499	0.592459	-1.12666	0.259887
EFNB1	1.13356	2.71793	2.41367	1.12606	0.260141
SOCS4	5.18362	-1.00448	0.892132	-1.12594	0.260193
AP1AR	2.22483	1.58865	1.41137	1.12561	0.260331
FGF18	7.69846	-1.14244	1.01502	-1.12553	0.260364
ITGB3	3.88028	1.29136	1.14814	1.12474	0.260701
CTNNA3	3.15426	1.37853	1.22581	1.12458	0.260767
AL589935.1	13.0946	0.834515	0.742346	1.12416	0.260945
SNIP1	3.05623	1.43342	1.27567	1.12366	0.261157
DCTN5	5.17656	-1.03255	0.918964	-1.1236	0.261184
SAP30L	1.79566	1.68156	1.49676	1.12347	0.261238
MFSD14B	9.38777	0.797732	0.71011	1.12339	0.261271
WSCD1	1.21067	-2.27941	2.03032	-1.12269	0.26157
TCN2	8.56771	-0.815613	0.726563	-1.12256	0.261623
CD74	10.5974	-0.809119	0.721094	-1.12207	0.261832
SCN1A	1.63242	-1.85338	1.65255	-1.12153	0.262063
RPS2	8.81027	0.780635	0.696045	1.12153	0.262063
RIMS2	42.2139	-0.598328	0.533671	-1.12116	0.262222
MGAT4C	3.81454	1.42872	1.27477	1.12077	0.262387
CYP1B1	6.71635	-2.53354	2.26237	-1.11986	0.262774
MGLL	19.1699	-0.80337	0.717511	-1.11966	0.262858
TMEM168	10.6086	-0.734489	0.656104	-1.11947	0.26294
LRP12	5.26589	1.04932	0.937458	1.11933	0.263
TRAPPC9	46.8398	-0.47505	0.424762	-1.11839	0.2634
MRPS10	2.90194	1.3624	1.21833	1.11825	0.26346
SIK2	19.5154	0.623792	0.558152	1.1176	0.263737
CIITA	3.60531	-1.09634	0.981142	-1.11741	0.263818
LYPD6B	3.49388	1.60418	1.43566	1.11738	0.263832
PCNT	5.89606	1.01319	0.907112	1.11694	0.26402
SOCS2	4.81257	-1.13998	1.02072	-1.11684	0.264065
HMGA1P4	1.50512	-2.02728	1.81561	-1.11658	0.264173
AFG3L2	5.10349	1.10482	0.989506	1.11654	0.264191
SPOCK2	17.0321	-0.694747	0.622268	-1.11647	0.264219
ANKS3	3.03563	1.2667	1.13483	1.1162	0.264336
TMEM165	26.1148	0.5593	0.501083	1.11618	0.264344
MT-CO3	23.2035	0.664665	0.59594	1.11532	0.264712
PHF2	9.70748	-0.796662	0.714766	-1.11458	0.265031
MACO1	13.7191	-0.714543	0.641459	-1.11393	0.265307
MPZL1	15.7687	0.629523	0.565201	1.1138	0.265364
MITD1	3.8383	1.17914	1.05868	1.11379	0.265368
ACAD10	4.27907	-1.16353	1.04468	-1.11377	0.265379
PRMT3	9.98343	0.744703	0.668747	1.11358	0.26546
SMARCD2	2.12632	1.64269	1.47524	1.11351	0.26549
PREP	11.6427	0.735261	0.660371	1.11341	0.265534
DDX55	3.07971	1.31784	1.18377	1.11325	0.2656
SLCO4A1	46.7478	0.732941	0.658388	1.11324	0.265607
RNF6	1.77471	1.63836	1.4725	1.11264	0.265861
LRRC8A	9.10092	0.803841	0.722729	1.11223	0.266039
PLA1A	11.6558	0.845714	0.760537	1.112	0.26614
HVCN1	2.43992	-1.60229	1.44168	-1.1114	0.266397
MED17	4.26531	1.16626	1.04946	1.11129	0.266443
ATG4C	7.60272	1.03569	0.932067	1.11118	0.266492
ARL6IP1	4.25252	1.03235	0.929343	1.11084	0.266638
ODR4	9.70574	-0.804437	0.724467	-1.11038	0.266834
C5orf15	2.42395	-1.32649	1.19506	-1.10997	0.267011
ZSCAN9	1.26015	1.86384	1.6797	1.10963	0.26716
SEMA6B	13.7452	0.759119	0.684579	1.10888	0.26748
OSTM1	3.63985	1.12867	1.01819	1.1085	0.267644
HMGN5	1.23293	-2.73749	2.47076	-1.10795	0.267882
AL050403.2	4.65537	1.11129	1.00311	1.10785	0.267927
STARD3	5.93674	1.07777	0.972961	1.10772	0.267981
HNRNPC	43.2613	-0.556092	0.502094	-1.10754	0.268058
ELAC2	5.00166	-0.938553	0.847659	-1.10723	0.268195
FLT1	828.494	-0.603829	0.545517	-1.10689	0.268341
ZNF699	1.59326	1.85432	1.67547	1.10674	0.268405
PPP1R18	1.84568	1.61021	1.45516	1.10655	0.268489
PPP1R14A	3.45181	1.189	1.07462	1.10644	0.268536
PTPRG	1034.6	-0.388399	0.351224	-1.10585	0.268794
AMN1	6.47106	-0.895494	0.809947	-1.10562	0.268891
MOBP	1.26693	-1.94762	1.76174	-1.10551	0.268938
ACKR3	4.58614	-1.29737	1.17356	-1.1055	0.268941
PTPN9	15.0541	0.710419	0.642644	1.10546	0.268959
AC011346.1	5.94696	-1.16115	1.05061	-1.10521	0.269069
FOXP2	4.46907	-1.21926	1.10324	-1.10516	0.269088
GCNA	3.32244	1.27884	1.15839	1.10398	0.2696
DHX34	3.15156	1.36116	1.23359	1.10341	0.269848
EIF2A	8.6504	0.815074	0.738727	1.10335	0.269875
COL18A1	17.2442	-0.759454	0.688355	-1.10329	0.269902
PTBP1	10.1736	0.83728	0.758932	1.10323	0.269926
CERK	10.2797	0.863056	0.782557	1.10287	0.270085
AKAP12	65.881	-1.28067	1.16147	-1.10263	0.270188
THY1	1.07247	-2.22085	2.0144	-1.10249	0.270251
MED6	4.67578	-1.01073	0.916878	-1.10236	0.270304
LYSMD3	1.74821	-1.7113	1.55267	-1.10217	0.270389
EI24	3.7863	1.11726	1.01377	1.10209	0.270422
METTL26	2.25747	1.73742	1.57679	1.10187	0.270518
DNAJC8	4.54987	1.01994	0.926484	1.10087	0.270953
UTP20	7.92901	0.818025	0.743194	1.10069	0.271033
CKB	2.27638	-1.66894	1.51652	-1.1005	0.271113
LINC01118	0.789716	3.06943	2.7905	1.09996	0.271351
LCN10	5.10803	1.12208	1.02078	1.09923	0.271667
LINC02328	2.48804	-1.55593	1.41554	-1.09917	0.271692
MIR548A1HG	2.28588	1.71165	1.5594	1.09763	0.272365
RAD51D	4.45751	-1.1222	1.02243	-1.09758	0.272387
TSN	2.60846	-1.36934	1.24779	-1.09741	0.272462
ALG13	42.8932	-0.54489	0.496652	-1.09713	0.272586
MPPED2	3.93936	-1.0923	0.995653	-1.09707	0.272611
NAE1	4.93251	1.02427	0.933836	1.09684	0.272711
DDX10	28.3275	0.557116	0.508155	1.09635	0.272925
MGST2	12.0585	0.74844	0.683189	1.09551	0.273293
CSF1	6.10331	-1.05435	0.962969	-1.0949	0.273562
TCAIM	8.54311	0.829724	0.757813	1.09489	0.273563
TCEAL3	1.54323	1.82134	1.66472	1.09408	0.273918
HNRNPM	26.9487	-0.627636	0.573694	-1.09403	0.273944
CCDC28A	1.79124	-1.66036	1.51778	-1.09394	0.273982
L3MBTL2	2.03739	1.52934	1.39856	1.09351	0.274169
SLC2A1-AS1	10.6733	-0.843391	0.771325	-1.09343	0.274205
SPAG7	1.86938	1.65593	1.5149	1.0931	0.274351
SESTD1	60.2657	0.528605	0.483916	1.09235	0.27468
TSHZ1	13.9922	-0.696625	0.638212	-1.09153	0.275042
ANKHD1	40.1215	0.50029	0.458378	1.09143	0.275082
MRPS18C	1.67714	1.94079	1.77847	1.09127	0.275153
ARL5A	14.0777	0.695797	0.63775	1.09102	0.275265
HMGN3	7.32636	-0.966534	0.886077	-1.0908	0.27536
NUDT9	4.62423	1.02983	0.944258	1.09062	0.275439
BLVRB	1.67644	-1.67538	1.53638	-1.09047	0.275505
SELENOI	7.42922	0.815677	0.748053	1.0904	0.275537
NCKAP5	5.17157	-1.04298	0.95712	-1.08971	0.275841
EIF4G3	87.7635	0.440682	0.404462	1.08955	0.275912
TMEM132D	2.48947	-1.57331	1.44434	-1.08929	0.276025
SHFL	6.12539	-0.833569	0.76539	-1.08908	0.276119
SLC35B1	0.933195	2.55691	2.34854	1.08872	0.276276
ITGA5	47.6199	0.683972	0.628374	1.08848	0.276384
PLPP1	678.534	-0.552643	0.507753	-1.08841	0.276414
ZEB2	27.9539	-0.577317	0.530424	-1.08841	0.276416
PDLIM3	1.49044	-2.47975	2.2793	-1.08794	0.276621
VSIG2	1.32396	1.89887	1.74558	1.08782	0.276675
EXOC7	5.41819	-0.971485	0.893285	-1.08754	0.276797
CFAP161	8.2357	-0.91923	0.845644	-1.08702	0.277029
MRPS25	3.13958	1.2415	1.14286	1.08631	0.277343
AC093817.2	1.57491	2.60121	2.3946	1.08628	0.277354
PRPF19	2.14941	1.50645	1.38775	1.08553	0.277685
RNF144A	3.61636	-1.38784	1.27907	-1.08504	0.277903
LIN9	1.52178	1.83073	1.68767	1.08477	0.278025
ADAM32	2.06174	1.51945	1.40075	1.08473	0.278039
GALNT15	64.5367	0.504691	0.465302	1.08465	0.278075
PICALM	204.622	0.494327	0.455885	1.08432	0.278222
ANXA3	34.9634	0.588045	0.542468	1.08402	0.278357
RUVBL1	3.5817	-1.25054	1.15381	-1.08383	0.278439
PDE9A	14.012	-0.713318	0.658498	-1.08325	0.278697
BLCAP	8.91956	0.765957	0.707176	1.08312	0.278755
HNRNPUL2	3.53077	1.1631	1.07405	1.08291	0.278849
RPL9	8.41175	0.779153	0.719887	1.08233	0.279107
TRIM33	25.5565	0.569806	0.526555	1.08214	0.279191
CENPP	16.8176	0.657479	0.607601	1.08209	0.279212
YWHAZ	27.4648	-0.575849	0.532192	-1.08203	0.279238
SPAG9	87.6873	-0.519977	0.480576	-1.08199	0.279258
CPSF2	7.78948	0.824651	0.762372	1.08169	0.27939
CEP95	9.24639	-0.738032	0.682418	-1.08149	0.279477
TAPT1-AS1	6.79715	-0.977004	0.903651	-1.08117	0.27962
LPGAT1	19.5127	-0.631056	0.583719	-1.0811	0.279654
ABO	13.8933	-0.719904	0.666029	-1.08089	0.279746
ABCD3	54.6577	-0.650443	0.601766	-1.08089	0.279746
EPHA2	2.40392	1.46744	1.35822	1.08041	0.279957
ZNF331	5.37016	-1.05038	0.972249	-1.08036	0.279983
CFAP36	7.9343	-0.902942	0.835786	-1.08035	0.279986
RPS9	6.96128	0.808398	0.748562	1.07993	0.280171
NPIPB11	3.51819	1.30483	1.20832	1.07987	0.2802
TRAF3	11.9254	0.722813	0.66938	1.07982	0.28022
GSTM2	1.44464	-1.91288	1.77348	-1.0786	0.280766
CYBC1	3.02727	1.20537	1.11758	1.07855	0.280788
ITSN2	100.715	-0.416212	0.385986	-1.07831	0.280896
AEBP1	1.92629	1.70381	1.58039	1.0781	0.28099
BORA	1.08078	2.28631	2.12083	1.07803	0.281021
NPIPA1	3.08547	1.46614	1.36008	1.07798	0.281041
PPARGC1B	1.59041	1.77841	1.6511	1.0771	0.281434
SEMA6C	1.2937	-2.11551	1.96453	-1.07685	0.281546
PNISR	39.4877	-0.504175	0.468265	-1.07669	0.28162
NFYA	4.28514	-1.06941	0.993363	-1.07655	0.28168
COMT	4.98788	0.970756	0.901842	1.07641	0.281742
PSMB10	0.902702	2.59496	2.41096	1.07632	0.281786
EAPP	4.04041	-1.04881	0.974494	-1.07626	0.28181
NDUFA11	2.1636	1.47102	1.36712	1.076	0.281926
CBR3	0.909999	-2.6364	2.45069	-1.07578	0.282027
ASAH1	2.07746	1.57386	1.4646	1.0746	0.282552
AC000082.1	7.01437	-0.827762	0.770514	-1.0743	0.282689
MT-ND3	9.34792	-0.805208	0.749647	-1.07412	0.282771
MAP2	53.6599	-0.470414	0.438289	-1.0733	0.283138
SSR2	3.6691	1.08451	1.01045	1.07329	0.283141
UBE2Z	7.28411	0.824714	0.768615	1.07299	0.283277
TCF7L1	80.9696	-0.462289	0.430843	-1.07299	0.283277
NUP50-DT	3.77725	1.15166	1.07421	1.0721	0.283676
HDAC1	5.66037	0.947983	0.884478	1.0718	0.28381
PRKAB1	2.62284	1.33302	1.2448	1.07087	0.28423
RPS15	10.0434	0.770718	0.719728	1.07085	0.284239
HACD4	1.35925	-1.8964	1.77118	-1.0707	0.284304
DNAJC2	7.03372	0.807061	0.753904	1.07051	0.28439
NME2	2.57078	1.32592	1.23873	1.07039	0.284443
TTLL4	2.65289	1.21822	1.13853	1.06999	0.284622
ZC3H12C	8.54272	0.784819	0.73374	1.06962	0.284793
SDHAF4	0.983548	-2.34075	2.18954	-1.06906	0.285041
NLRC5	22.4687	-0.554696	0.51894	-1.0689	0.285114
KIAA0355	81.838	0.469345	0.439137	1.06879	0.285164
KCTD13	3.02409	1.29142	1.20865	1.06848	0.285304
NDUFA13	3.63543	1.13293	1.06039	1.06841	0.285336
TASOR2	30.5052	0.521374	0.48802	1.06835	0.285365
RYR2	6.36974	1.05421	0.986853	1.06825	0.285406
RPL7L1	3.83424	1.08566	1.01633	1.06822	0.285422
SLTM	28.3598	0.575353	0.538667	1.0681	0.285473
MTPN	6.10027	-0.903021	0.845592	-1.06792	0.285559
KCNK6	1.97964	1.75628	1.64498	1.06766	0.285674
FAM49B	19.5281	0.604936	0.56714	1.06664	0.286133
BAG4	2.42115	-1.34307	1.26016	-1.0658	0.286515
ZNF136	2.56304	-1.29748	1.21773	-1.06549	0.286652
PGGT1B	7.32172	0.845817	0.794302	1.06486	0.286941
PLCL1	35.1432	-0.604985	0.568156	-1.06482	0.286957
CACNB3	1.46248	-1.83382	1.72237	-1.0647	0.28701
AL050309.1	29.3682	-0.57702	0.541982	-1.06465	0.287035
CES2	2.08239	-1.41277	1.32738	-1.06433	0.28718
AL365259.1	4.85102	-1.22858	1.1552	-1.06352	0.287546
TEFM	2.16017	-1.60959	1.51364	-1.06339	0.287603
TMEM205	1.43071	-1.85755	1.74682	-1.06338	0.287608
ADCY3	4.02977	-1.04583	0.983607	-1.06326	0.287665
BTN2A2	1.08695	-2.29577	2.15933	-1.06318	0.287699
KMT2E	106.372	-0.500518	0.470827	-1.06306	0.287754
ASIC2	1.85313	1.76781	1.66358	1.06265	0.287939
SLC4A2	2.38605	1.39692	1.31472	1.06252	0.287999
OCIAD1	13.1741	-0.664507	0.625504	-1.06235	0.288075
FBXL2	6.31026	-1.08877	1.02502	-1.06219	0.28815
CLINT1	13.9606	0.652309	0.614279	1.06191	0.288276
PCMTD1	32.259	-0.528175	0.497386	-1.0619	0.28828
SH3KBP1	15.2073	-0.694186	0.653813	-1.06175	0.288349
MEX3C	1.74038	-1.7955	1.69145	-1.06152	0.288456
CNTN4	3.00213	1.51504	1.42819	1.06081	0.288774
TOX	76.9751	-0.603617	0.569201	-1.06046	0.288933
SLC35B4	2.63539	1.34023	1.26381	1.06046	0.288934
TOMM70	4.3117	1.00444	0.947189	1.06044	0.288944
ACAP3	2.72498	-1.32506	1.24959	-1.0604	0.288963
NCAM1	2.59316	1.58396	1.49374	1.0604	0.288964
WDR43	13.0418	0.689451	0.650281	1.06023	0.289038
CYB5R4	8.16039	0.793643	0.748826	1.05985	0.289213
SF3B6	1.3622	-1.86781	1.76241	-1.0598	0.289233
TAF1A	0.81674	2.97385	2.80688	1.05949	0.289378
SH3GLB1	15.0153	0.649165	0.612773	1.05939	0.289423
SSUH2	4.88986	-1.35924	1.28329	-1.05919	0.289514
CAP1	8.07561	0.775996	0.733002	1.05865	0.289757
MSL2	7.04719	-0.810697	0.765786	-1.05865	0.289761
PIGQ	1.73227	1.82335	1.72309	1.05819	0.28997
HEXD	2.56046	1.4128	1.33531	1.05803	0.290041
SNX1	13.9391	0.644957	0.609668	1.05788	0.290109
DAB1	5.17373	-1.12013	1.05885	-1.05787	0.290116
INTS7	6.23548	0.852102	0.805559	1.05778	0.290157
WDR60	23.0208	0.575319	0.544079	1.05742	0.290321
TAGLN	2.90819	1.62554	1.53738	1.05735	0.290353
ACVR2A	6.94003	0.895271	0.846853	1.05717	0.290432
DCP1A	16.3805	-0.593867	0.562337	-1.05607	0.290936
AC090630.1	8.94239	-1.22157	1.15671	-1.05607	0.290937
AC112722.1	1.65041	1.73177	1.64056	1.0556	0.291151
CADPS	3.27552	-1.26332	1.19731	-1.05513	0.291366
NABP1	3.44734	1.27661	1.21078	1.05436	0.291716
SETX	38.0179	0.498007	0.472354	1.05431	0.291742
GAS6	18.7273	-0.613136	0.581656	-1.05412	0.291828
GASK1B	5.12918	1.22367	1.1616	1.05343	0.292143
RPL11	10.9067	0.685925	0.651624	1.05264	0.292506
CUL1	24.7529	0.522338	0.496288	1.05249	0.292575
NOL4L	6.47596	0.893675	0.849281	1.05227	0.292675
STRN	24.3535	0.540868	0.514008	1.05226	0.292683
STARD3NL	8.81462	-0.770893	0.732764	-1.05203	0.292784
MCM3	3.67622	1.10935	1.05508	1.05143	0.293061
LDAH	6.33392	0.870356	0.827959	1.05121	0.293164
EVL	18.3856	0.620093	0.589898	1.05119	0.293173
DPP10	10.3417	0.872231	0.830161	1.05068	0.293407
SMCHD1	75.1429	-0.474709	0.451905	-1.05046	0.293505
RGCC	4.01373	1.08088	1.02938	1.05003	0.293705
NOL7	3.91717	1.08719	1.03579	1.04962	0.293892
TRAPPC6B	3.99428	1.10492	1.05291	1.04939	0.293997
RCAN2	4.43522	-1.21295	1.15591	-1.04934	0.294021
LMCD1	56.0166	-0.590696	0.562971	-1.04925	0.294064
ZNF384	2.21437	1.49663	1.42646	1.0492	0.294087
IL15RA	8.24001	0.849383	0.809694	1.04902	0.294171
LINC00174	7.14139	-0.787661	0.751202	-1.04853	0.294392
AC106729.1	1.09308	3.10566	2.96371	1.0479	0.294686
OPHN1	40.1458	0.460584	0.439895	1.04703	0.295085
LINC02680	1.16502	2.13599	2.04105	1.04651	0.295323
SLC37A1	16.0886	-0.624443	0.597168	-1.04567	0.295712
DPH5	2.47331	1.28142	1.22594	1.04525	0.295906
ZNF622	0.759766	2.68165	2.56594	1.0451	0.295978
ENDOV	1.59434	1.81405	1.73606	1.04493	0.296057
SLC18B1	4.65686	-1.02956	0.985634	-1.04457	0.296223
VWA8	16.6518	-0.60225	0.576767	-1.04418	0.296401
PRR13	1.61079	1.68673	1.61546	1.04412	0.29643
ETV6	90.2086	0.438191	0.419714	1.04402	0.296475
AC010186.3	1.22681	-2.27315	2.17907	-1.04318	0.296866
ST7L	16.575	0.599336	0.574706	1.04286	0.297014
BNC2	16.9782	0.627704	0.601992	1.04271	0.297081
DHTKD1	3.99902	-1.21934	1.17007	-1.0421	0.297363
RAB2B	3.92777	-1.06962	1.02646	-1.04204	0.297391
AC012636.1	2.78519	-1.30017	1.24804	-1.04177	0.297518
MICAL3	24.0218	0.525717	0.504754	1.04153	0.297629
DCUN1D2	8.36187	0.800294	0.768411	1.04149	0.297647
RAB14	13.4616	0.628737	0.603978	1.04099	0.297878
FAM160A2	1.40347	1.928	1.85214	1.04096	0.297893
C1orf112	1.74171	1.62807	1.5642	1.04083	0.297953
PPP1R14B	1.46228	1.73881	1.67091	1.04063	0.298046
ATE1	27.0929	0.520704	0.500381	1.04061	0.298054
DLEU1	10.3482	-0.856441	0.823248	-1.04032	0.298192
AGTRAP	1.50704	-1.83976	1.76877	-1.04013	0.298279
AL078459.1	1.70368	2.1309	2.0493	1.03982	0.298425
ANKRD16	2.00581	1.40132	1.34796	1.03959	0.298532
AC109927.1	5.45559	0.926346	0.891097	1.03956	0.298546
AL049629.1	0.698481	3.31913	3.19291	1.03953	0.298559
KLHL3	7.56793	-0.892566	0.858982	-1.0391	0.298759
SAMHD1	7.52563	0.874248	0.841521	1.03889	0.298856
CTPS1	3.41068	1.13214	1.08999	1.03867	0.298959
CEP78	1.72643	1.55386	1.49628	1.03848	0.299047
MEF2A	151.024	-0.474837	0.457295	-1.03836	0.299103
TMLHE	7.36194	-0.905067	0.871795	-1.03817	0.299193
ADGRF5	97.1759	-0.517282	0.498302	-1.03809	0.299229
CAB39	26.2648	0.546677	0.526655	1.03802	0.299261
SAT1	206.27	-0.46648	0.449403	-1.038	0.29927
ROCK2	44.4816	0.508932	0.490361	1.03787	0.29933
SEMA3B	1.83027	-1.58282	1.52535	-1.03768	0.299419
ACSL6	0.899447	-2.5602	2.46755	-1.03755	0.29948
NEDD8	4.04407	1.04408	1.00752	1.03629	0.300067
EDEM3	14.2108	0.628754	0.606739	1.03628	0.30007
LMBR1	75.6574	0.445849	0.430259	1.03623	0.300093
DNM2	39.2103	-0.527494	0.509102	-1.03613	0.300143
NDRG1	103.739	-0.658475	0.635533	-1.0361	0.300156
DNAH11	0.878266	3.05514	2.94924	1.03591	0.300246
HSPA1B	8.70978	0.841218	0.812324	1.03557	0.300403
DMAC2	2.63472	-1.16944	1.12929	-1.03555	0.300411
UGGT1	12.8995	0.722957	0.698211	1.03544	0.300463
GBF1	26.6681	-0.554343	0.53547	-1.03525	0.300554
AC027279.1	0.815885	-2.5201	2.4356	-1.03469	0.300813
WDR11	11.0303	0.678974	0.656314	1.03453	0.30089
RIC1	20.8418	0.582027	0.562626	1.03448	0.300911
LINC00205	1.55966	-1.64906	1.59426	-1.03437	0.300964
PPP1R8	2.07821	1.45911	1.41192	1.03342	0.301407
SERTAD2	6.49635	-0.887932	0.859331	-1.03328	0.301472
KCNN2	2.29702	-1.40788	1.3627	-1.03315	0.301533
LASP1	9.05777	0.756858	0.73264	1.03306	0.301578
AVL9	36.302	0.508125	0.492365	1.03201	0.302068
TMEM266	2.00118	1.61219	1.56218	1.03201	0.302068
HIVEP1	37.9827	0.535563	0.518978	1.03196	0.302092
DMD	12.3531	-0.694259	0.672826	-1.03186	0.30214
LEMD2	6.11963	0.845759	0.819913	1.03152	0.302295
NDUFAF8	1.04778	2.17652	2.11147	1.03081	0.302629
SERPING1	5.26888	0.886026	0.859744	1.03057	0.302743
ILRUN	12.6817	0.635246	0.616428	1.03053	0.302763
AC243964.3	2.84148	1.46233	1.41931	1.03031	0.302864
CSDE1	17.8864	-0.601829	0.584138	-1.03029	0.302876
NEDD1	4.15901	1.00219	0.973423	1.02955	0.303219
KATNAL1	7.53783	-0.950136	0.92379	-1.02852	0.303705
ATXN7	24.0238	-0.539612	0.524851	-1.02813	0.303891
SLC16A7	2.89855	1.27543	1.24056	1.02811	0.303898
MVB12B	23.4801	-0.656861	0.639025	-1.02791	0.303992
DNAH14	0.742974	2.81437	2.73906	1.02749	0.304188
GUCY1B1	2.74443	-1.36613	1.32979	-1.02732	0.304269
PSD	0.831031	-2.73522	2.66297	-1.02713	0.304358
GANC	9.53085	0.756712	0.736866	1.02693	0.304452
KITLG	3.06011	1.30815	1.27406	1.02676	0.304533
SMIM7	6.87907	0.864564	0.842937	1.02566	0.305053
SMUG1	1.20413	2.09381	2.0416	1.02557	0.305093
CALM2	18.8379	0.569099	0.555115	1.02519	0.305273
RHBDL3	1.14515	-2.34956	2.29244	-1.02492	0.305403
VPS51	8.45559	0.709309	0.69208	1.02489	0.305413
H3F3B	37.4145	-0.62657	0.611392	-1.02483	0.305446
KDSR	5.45767	0.888019	0.867227	1.02397	0.305847
TEX14	6.36294	-1.0701	1.04573	-1.02331	0.306162
AC108519.1	11.3168	0.678321	0.662952	1.02318	0.306221
PKP4	102.419	0.404484	0.39532	1.02318	0.306222
AC104162.2	3.13591	1.24706	1.21927	1.02279	0.306405
FUBP3	15.3457	0.601634	0.588564	1.02221	0.306683
KIF27	4.09487	-1.11941	1.09565	-1.02168	0.306932
CALM3	1.59526	-1.60104	1.56728	-1.02154	0.306997
DCAF12	3.27443	1.14054	1.11706	1.02102	0.307245
TMEM126B	2.08153	1.40159	1.3729	1.02089	0.307304
PTPRR	5.43776	-1.05357	1.03219	-1.02072	0.307388
PTGER4	10.2275	-0.928262	0.909449	-1.02069	0.307403
DNAJB12	2.88016	-1.16576	1.14248	-1.02037	0.307552
FNBP1L	17.3507	0.600759	0.588933	1.02008	0.30769
MYLK	2.73124	-1.2732	1.24821	-1.02002	0.307719
MT1A	1.10181	2.76539	2.71163	1.01982	0.307812
CDKN2AIP	0.693818	3.0522	2.9938	1.01951	0.307962
RNF185	5.80976	0.854499	0.838186	1.01946	0.307984
ETV3	2.24685	-1.54082	1.51153	-1.01937	0.308026
ST6GALNAC1	2.58652	-1.41332	1.38656	-1.0193	0.308062
ZNF521	11.8109	-0.754605	0.740887	-1.01852	0.308433
AC013564.1	2.37974	-1.50286	1.47612	-1.01812	0.308622
TPRG1	1.51263	1.70572	1.67557	1.01799	0.308682
GTPBP8	1.21707	2.14947	2.11156	1.01795	0.3087
NSFL1C	5.61178	-0.837124	0.822396	-1.01791	0.308721
HERC6	11.768	-0.72328	0.710579	-1.01787	0.308738
MARS	5.02338	0.93368	0.917556	1.01757	0.308881
ARHGEF10L	1.43988	2.11073	2.07569	1.01688	0.309209
SNRPN	2.63296	-1.25081	1.23076	-1.01629	0.309489
TBP	2.94795	1.21172	1.19332	1.01542	0.309905
KIFAP3	13.9792	0.675497	0.665313	1.01531	0.309959
PEX5	2.43058	-1.32053	1.30065	-1.01528	0.309971
MLX	1.08847	2.18565	2.15386	1.01476	0.310219
GALT	1.76989	-1.57482	1.55198	-1.01471	0.310242
ZNF585A	2.26661	1.42529	1.40471	1.01465	0.310273
ZBTB8OS	9.25946	0.728	0.717556	1.01455	0.310318
SCMH1	47.2749	-0.463933	0.457309	-1.01449	0.310351
ENPP4	2.85362	-1.14768	1.13162	-1.0142	0.310488
TM4SF18	4.03711	1.10533	1.09015	1.01393	0.310618
EFR3B	48.618	-0.533614	0.526362	-1.01378	0.310689
LINC01826	1.54844	-1.85125	1.82753	-1.01297	0.311072
RBM20	7.7621	-0.959129	0.946871	-1.01295	0.311086
HTATSF1	1.09957	2.05636	2.03009	1.01294	0.311088
RIMS1	2.82832	-1.39739	1.3796	-1.0129	0.311108
EPHA6	3.6227	1.30571	1.28919	1.01282	0.311148
CCNDBP1	3.13039	-1.30117	1.28478	-1.01276	0.311177
SPINDOC	1.2783	1.77069	1.74917	1.0123	0.311394
SF3B1	16.3895	-0.572019	0.565124	-1.0122	0.311442
PODXL	109.561	-0.443712	0.438411	-1.01209	0.311494
AL157392.3	6.81555	0.829504	0.81982	1.01181	0.311627
DLGAP4	27.2152	-0.594921	0.588454	-1.01099	0.312021
CPD	16.6352	0.596809	0.590701	1.01034	0.312333
DPYD	59.5866	0.452496	0.447955	1.01014	0.312429
LAPTM4B	1.96803	1.38296	1.36923	1.01002	0.312484
KIF13A	61.4657	0.481272	0.476538	1.00993	0.312527
GATC	1.94198	1.43505	1.42115	1.00978	0.312599
KCTD18	1.38888	1.66483	1.64897	1.00962	0.312679
P3H1	2.45356	1.36867	1.35565	1.00961	0.312683
AC048341.1	4.17336	1.04787	1.03791	1.0096	0.312689
SLK	18.4954	-0.561102	0.555839	-1.00947	0.31275
MFGE8	8.84815	0.835687	0.828069	1.0092	0.312879
INTS12	3.76037	-1.08314	1.07426	-1.00827	0.313326
TMEM222	2.19409	1.26013	1.2499	1.00819	0.313365
IDUA	0.874935	2.41508	2.39594	1.00799	0.31346
PPT2	5.19339	-0.908984	0.901947	-1.0078	0.31355
MYOM1	3.46032	1.11692	1.1085	1.00759	0.313651
CYLD	19.9392	-0.615996	0.611915	-1.00667	0.314094
LRIG2	7.83198	0.734632	0.730461	1.00571	0.314555
NADSYN1	5.16616	0.938021	0.932736	1.00567	0.314576
SNRK	31.0328	-0.496927	0.494132	-1.00566	0.314581
RAB6A	37.7279	-0.464694	0.462095	-1.00562	0.314597
CRBN	14.1942	-0.697548	0.694367	-1.00458	0.315099
TMEM120B	3.58152	1.05587	1.05122	1.00443	0.315174
KIF26A	2.69886	-1.28747	1.28204	-1.00423	0.315266
ZNF433	1.24246	1.80438	1.79701	1.0041	0.31533
FLNB	135.866	0.4423	0.440754	1.00351	0.315617
RPS18	10.7041	0.717157	0.714837	1.00325	0.315742
AIMP2	1.22961	1.93364	1.92766	1.0031	0.315812
AZI2	4.41369	-0.999185	0.996099	-1.0031	0.315813
WRN	22.6586	0.518525	0.517033	1.00289	0.315916
SLC35D2	5.34349	-0.94192	0.939296	-1.00279	0.315961
GPATCH11	1.86844	1.54071	1.53745	1.00212	0.316287
NRF1	20.4837	0.54667	0.545567	1.00202	0.316333
BAZ2B	131.144	-0.418086	0.417315	-1.00185	0.316417
UPK3BL1	1.49563	1.81388	1.81071	1.00175	0.316465
LINC01572	1.98427	-1.63855	1.63586	-1.00164	0.316516
FRMD5	4.29205	1.19088	1.18916	1.00144	0.316613
NDUFB4	2.98803	1.20567	1.20393	1.00144	0.316614
CCNY	175.114	0.377292	0.37701	1.00075	0.316948
WDR73	2.89681	-1.32775	1.32711	-1.00049	0.317075
MYL12B	9.93995	0.769345	0.769016	1.00043	0.317103
KATNAL2	4.64075	-0.941318	0.941006	-1.00033	0.31715
STAT1	11.4864	-0.714777	0.714617	-1.00022	0.317202
CCDC85C	1.71763	1.56257	1.56302	0.999707	0.317452
LPIN2	10.1437	0.681128	0.681362	0.999658	0.317476
PIGP	0.861467	-2.74638	2.74745	-0.999612	0.317498
MIR100HG	7.46293	-0.749406	0.749977	-0.999238	0.317679
SAP130	6.64179	-0.942318	0.943209	-0.999055	0.317768
PRIM2	15.3281	0.657433	0.658065	0.999039	0.317776
MED14	12.0334	-0.660716	0.661357	-0.999031	0.31778
P4HTM	2.4416	1.35013	1.35162	0.998899	0.317844
CHN2	1.91559	-1.47016	1.47228	-0.99856	0.318008
NFXL1	6.9107	0.777235	0.778517	0.998353	0.318108
UQCRQ	2.56753	1.28917	1.29192	0.997875	0.31834
RSAD2	4.89766	-1.12642	1.12904	-0.997675	0.318437
ACTB	42.2901	0.590745	0.592144	0.997638	0.318455
ZNF544	8.72607	-0.728299	0.73029	-0.997274	0.318631
HIST2H2AA4	4.75326	1.04735	1.05076	0.996757	0.318882
APPBP2	22.7662	0.53351	0.535456	0.996365	0.319073
PIK3C2A	72.9614	0.41393	0.415441	0.996363	0.319074
PPIP5K2	15.0801	0.614229	0.616519	0.996286	0.319111
RPN1	3.5363	1.14819	1.15297	0.995854	0.319321
MAPK14	35.1616	-0.564135	0.566551	-0.995736	0.319378
LINC01266	6.11568	-0.985673	0.990049	-0.99558	0.319454
ZNF37A	16.9806	0.584231	0.586833	0.995567	0.319461
HSPE1	9.84827	0.833743	0.837715	0.995257	0.319611
SLC66A2	7.69191	-0.792995	0.796804	-0.99522	0.319629
SPSB3	1.69601	1.55162	1.55918	0.995157	0.31966
SRPRB	1.5827	1.75615	1.76533	0.994804	0.319832
AC009318.1	0.87669	2.2935	2.30556	0.994767	0.319849
SMCO4	7.17924	0.812898	0.817576	0.994278	0.320087
SMDT1	0.721467	2.79807	2.8142	0.994268	0.320093
HRCT1	1.58315	1.75939	1.76986	0.994085	0.320181
ASAP1	183.59	0.368659	0.370931	0.993874	0.320284
PTGR1	2.5385	-1.35057	1.35927	-0.993598	0.320419
LINC00476	5.08953	-1.0155	1.02205	-0.993592	0.320421
CTNND2	6.18035	-0.932998	0.939068	-0.993536	0.320449
ARHGAP15	2.58403	-1.31548	1.32419	-0.993421	0.320505
CNOT6	8.55336	0.71569	0.72059	0.993199	0.320613
PIK3R1	8.66408	0.805397	0.810912	0.993198	0.320613
ANP32A	6.93627	-0.929394	0.936071	-0.992867	0.320775
BBS2	5.72329	-0.948955	0.955939	-0.992694	0.320859
ANK1	4.10043	-1.06724	1.0752	-0.992596	0.320907
HHEX	2.56608	1.26868	1.27825	0.992514	0.320947
TBC1D2	5.22734	0.904304	0.911134	0.992504	0.320952
RMND5B	2.66387	1.31037	1.32092	0.992011	0.321192
AL360012.1	2.88378	-1.33323	1.34464	-0.991517	0.321433
ADGRB1	3.6004	-1.24478	1.25605	-0.991027	0.321672
WDR17	2.33732	-1.31301	1.32547	-0.990596	0.321883
RUNDC3B	44.4184	-0.520223	0.52537	-0.990203	0.322075
PIKFYVE	20.2464	0.576658	0.582783	0.98949	0.322424
SH2B2	1.6717	1.71852	1.73679	0.989483	0.322427
RANBP3	6.90049	-0.78594	0.79471	-0.988964	0.322681
RLIM	8.53523	-0.710092	0.718117	-0.988824	0.322749
TSKU	0.811456	-2.48182	2.5106	-0.988537	0.32289
NOM1	4.07335	1.04516	1.05736	0.988461	0.322927
NUP133	7.43981	-0.775808	0.784981	-0.988315	0.322998
LRRC37A	0.955987	-2.27792	2.30521	-0.98816	0.323074
PRKCH	115.283	0.384136	0.388774	0.98807	0.323118
STYXL1	2.77057	-1.29753	1.31328	-0.988004	0.323151
CCM2L	8.93448	-0.743136	0.752165	-0.987997	0.323154
SWT1	8.00156	-0.770648	0.780032	-0.98797	0.323167
FADS1	3.38732	1.14883	1.16287	0.987923	0.32319
AL390957.1	13.0024	0.897758	0.909073	0.987553	0.323372
EPRS	8.54634	0.783726	0.793654	0.987491	0.323402
EVI5	30.0518	0.478998	0.485069	0.987484	0.323405
WBP1L	19.0475	-0.545907	0.553151	-0.986905	0.323689
HSPD1	11.949	0.70853	0.717964	0.98686	0.323711
RPS6	14.3152	0.648356	0.657055	0.986762	0.32376
RPS13	5.70943	0.91018	0.922452	0.986696	0.323792
RPIA	3.86906	1.05939	1.07387	0.986515	0.32388
TAF6	0.66462	2.97537	3.01605	0.986509	0.323883
ARGLU1	92.6661	-0.44569	0.45187	-0.986324	0.323974
ZIC3	2.39145	1.41009	1.43002	0.986066	0.324101
ABLIM1	171.445	-0.361539	0.366753	-0.985783	0.32424
NDUFAF1	1.1085	-1.97876	2.00731	-0.985777	0.324242
UGCG	5.81551	-0.855112	0.868748	-0.984304	0.324966
RPL23A	5.93376	0.828728	0.841946	0.984301	0.324968
NUS1	6.9182	0.873071	0.887051	0.98424	0.324998
ZC3H14	10.4237	0.705854	0.717296	0.984048	0.325092
SMAP1	30.3217	0.501784	0.509945	0.983995	0.325118
RBPMS	41.8787	0.481875	0.489749	0.983923	0.325153
BAZ1B	16.2621	0.581265	0.591549	0.982616	0.325796
LMO2	29.9872	-0.509417	0.518527	-0.982431	0.325888
SLC9A7	1.22333	1.87579	1.90935	0.982424	0.325891
PUF60	1.38643	1.80005	1.83267	0.982197	0.326003
LINC00877	1.36937	-2.09569	2.13438	-0.981874	0.326162
MORC2	3.74649	1.09463	1.11486	0.981855	0.326171
MYLK4	1.38869	1.82942	1.86337	0.981781	0.326208
PACSIN2	53.3624	-0.430377	0.43842	-0.981654	0.32627
REL	8.2025	-0.750309	0.764455	-0.981495	0.326349
GPAT3	2.20907	-1.67118	1.70305	-0.981286	0.326451
ARMCX4	17.4423	0.642113	0.654407	0.981214	0.326487
UBAP1	20.4154	-0.582064	0.593209	-0.981212	0.326488
TXNDC12	4.53135	0.932903	0.950907	0.981067	0.32656
CNNM2	9.39907	-0.755955	0.770588	-0.98101	0.326588
GIN1	1.74665	-1.64024	1.67269	-0.980601	0.32679
NCBP2	1.32489	1.78662	1.82207	0.980547	0.326816
CARF	4.77279	0.97494	0.994344	0.980486	0.326846
KLF6	34.3645	0.529746	0.540578	0.979961	0.327105
ITPK1	9.96599	-0.656667	0.670188	-0.979825	0.327173
AP003059.1	1.51908	-1.63393	1.66811	-0.979511	0.327328
ARHGDIG	0.677247	-3.45115	3.52453	-0.979181	0.327491
LRIG3	4.58175	-0.923614	0.943551	-0.978871	0.327644
ACAA1	1.34398	1.79047	1.82979	0.978509	0.327823
RP9	1.84843	1.44169	1.47351	0.97841	0.327871
IRF3	4.85844	-0.957057	0.978595	-0.977991	0.328079
AKT2	6.79183	-0.754345	0.771446	-0.977833	0.328157
DNAJB9	1.43797	1.84069	1.88262	0.977726	0.32821
UBXN2B	3.13536	1.18088	1.20793	0.977609	0.328268
PTGIS	12.9058	0.738242	0.755213	0.977527	0.328308
TSGA10	2.87896	1.22326	1.25209	0.976974	0.328582
HSD17B12	14.3291	0.571965	0.58562	0.976682	0.328727
PALM2-AKAP2	68.2385	0.424119	0.434286	0.976589	0.328773
FOXP1	192.827	-0.384725	0.393974	-0.976526	0.328804
CCT8	5.72619	0.827977	0.848076	0.9763	0.328916
KANSL1	93.7026	-0.417566	0.427788	-0.976105	0.329013
POMK	1.07785	-1.77827	1.82194	-0.976031	0.329049
GPC6	2.49272	1.59073	1.62985	0.975997	0.329066
MET	28.9539	-0.579504	0.593776	-0.975964	0.329082
ARNT	12.8446	-0.585862	0.600373	-0.97583	0.329149
AC012063.1	2.13052	-1.52475	1.56252	-0.975825	0.329151
SVIP	8.76003	-0.7189	0.737084	-0.975331	0.329396
GGCT	1.29248	1.94368	1.99319	0.975162	0.32948
NTNG1	34.8638	-0.434026	0.44522	-0.974858	0.329631
CLDN12	1.67596	-1.49837	1.53731	-0.974675	0.329722
RAMP2	11.7607	-0.740321	0.759815	-0.974344	0.329886
TANGO6	16.3032	0.584698	0.600197	0.974177	0.329969
POGK	3.27445	1.10732	1.13688	0.973999	0.330057
PURA	6.91431	0.740793	0.7606	0.973959	0.330077
TAX1BP1	31.8097	-0.463004	0.475417	-0.97389	0.330111
AGAP4	1.95552	-1.41706	1.45515	-0.973826	0.330143
TP53BP2	4.38065	1.03541	1.06399	0.973134	0.330487
FYB1	2.41944	-1.24399	1.27854	-0.97298	0.330563
QRSL1	4.08111	0.923678	0.949509	0.972795	0.330655
GPHN	93.1576	0.36939	0.379757	0.972701	0.330702
CS	6.55754	0.908556	0.934208	0.972542	0.330781
MDGA2	4.94879	-0.935573	0.962184	-0.972342	0.33088
EPSTI1	29.9881	-0.61223	0.629766	-0.972154	0.330974
RTL10	1.25332	1.95765	2.01441	0.971824	0.331138
CHN1	49.4803	-0.484111	0.498242	-0.971639	0.33123
ZNF28	2.15241	1.33968	1.37888	0.971571	0.331264
MCM9	14.5998	0.634138	0.652702	0.971558	0.331271
LARP1B	21.005	0.55413	0.570755	0.970872	0.331612
SULF1	28.8775	-0.622076	0.640799	-0.970782	0.331657
DNAJB1	11.4759	-0.723025	0.744897	-0.970638	0.331729
POLG2	4.03514	-1.03022	1.06165	-0.970387	0.331854
CCNT1	7.73	-0.751091	0.774145	-0.97022	0.331937
FKBP9	12.8666	-0.682019	0.702969	-0.970197	0.331948
IGSF11	3.83368	-1.42712	1.4716	-0.969775	0.332159
RPH3AL	13.707	-0.583619	0.601836	-0.96973	0.332181
ZNF236	10.8612	0.636149	0.656084	0.969615	0.332238
VASP	3.80732	1.12971	1.16589	0.968969	0.332561
ATP6V0E1	13.3709	0.624762	0.644967	0.968673	0.332708
PSMA1	18.464	-0.619284	0.639346	-0.968622	0.332734
CDC42	16.8295	-0.583164	0.602361	-0.968132	0.332979
LBR	6.21756	-0.830829	0.85833	-0.96796	0.333064
XXYLT1	9.53489	0.679855	0.702434	0.967857	0.333116
PBX2	3.8876	-0.979553	1.01223	-0.967714	0.333187
RHEBL1	1.16651	2.44445	2.52741	0.967177	0.333455
PTPN23	2.7005	1.19459	1.23527	0.967073	0.333508
TBC1D12	29.0362	0.549012	0.567888	0.96676	0.333664
IK	3.32138	1.09531	1.1336	0.966224	0.333932
ZSCAN12	0.965144	2.27911	2.35938	0.96598	0.334054
GALNTL6	2.22497	1.47213	1.52476	0.965483	0.334303
TRIP11	17.6763	0.579833	0.600669	0.965311	0.334389
APOL2	2.80502	-1.26251	1.30789	-0.965309	0.33439
PPP3CC	42.044	0.4266	0.442421	0.964241	0.334925
ASB6	1.35799	1.96464	2.03765	0.964171	0.33496
TTI2	1.60916	1.62326	1.68392	0.963981	0.335056
ME3	33.078	-0.468025	0.485607	-0.963794	0.335149
DNAJC21	6.29958	0.807938	0.838604	0.963433	0.335331
PART1	0.944383	2.45433	2.54817	0.963171	0.335461
AHR	9.80229	-0.704664	0.731688	-0.963066	0.335514
CSTF1	1.46081	1.62344	1.68659	0.962555	0.335771
SMG6	39.2272	-0.436291	0.453432	-0.962197	0.335951
NHSL2	14.5967	-0.617125	0.64181	-0.961538	0.336282
RNF157	4.09453	-0.97689	1.01601	-0.961495	0.336304
PAF1	1.34968	-1.53019	1.59205	-0.961143	0.33648
HLF	7.31211	0.946683	0.985053	0.961048	0.336528
FAM172A	66.1398	0.398058	0.414315	0.960763	0.336672
CEBPD	9.62019	0.875603	0.911553	0.960562	0.336773
NDST3	1.18636	2.31961	2.4154	0.96034	0.336884
ATP6V0C	4.01625	0.976552	1.01701	0.960217	0.336946
C17orf67	4.67722	0.982179	1.0229	0.960186	0.336962
PPM1A	7.44307	-0.753285	0.784621	-0.960063	0.337023
NUP42	3.47187	1.09538	1.14164	0.959478	0.337318
GPRC5A	8.20735	-1.90844	1.9895	-0.959257	0.337429
LRMP	1.64782	1.67632	1.74762	0.959203	0.337457
AL732509.1	2.82517	1.12872	1.17694	0.959033	0.337542
PARL	7.26527	0.747085	0.779088	0.958922	0.337598
KCNIP2	1.02852	2.16074	2.25443	0.958444	0.337839
NUP43	5.54046	-0.83964	0.876113	-0.958371	0.337876
MMGT1	1.29899	-1.60586	1.67594	-0.958186	0.337969
ZBTB7C	1.65219	-1.96655	2.05278	-0.957993	0.338067
UBA52	6.92529	0.752805	0.785822	0.957984	0.338071
RAD51B	67.0286	-0.393047	0.410415	-0.957683	0.338223
ODF2	8.2994	0.755134	0.788537	0.95764	0.338245
RFTN2	6.50816	-1.01003	1.05539	-0.957019	0.338558
ARHGEF7	32.081	-0.49202	0.514235	-0.956801	0.338668
CAND1	10.1186	0.682921	0.713862	0.956656	0.338741
ITGAV	69.455	0.425951	0.445337	0.956469	0.338835
JARID2	43.8166	-0.504641	0.527881	-0.955975	0.339085
MAGI2	80.0062	-0.400656	0.41918	-0.95581	0.339168
NAPB	7.29834	-0.804136	0.841542	-0.95555	0.3393
PZP	2.19485	-1.37106	1.4352	-0.955309	0.339421
MICU3	18.4504	-0.569875	0.596785	-0.954909	0.339624
REPS2	4.43555	-0.898891	0.941348	-0.954898	0.339629
AC007952.4	19.9259	-0.847495	0.887549	-0.954871	0.339643
KANK4	1.31257	-2.08429	2.18369	-0.954484	0.339839
HEATR1	8.34039	0.709431	0.743264	0.954481	0.33984
ZNF680	9.85833	-0.684144	0.716963	-0.954225	0.33997
GLRX	2.7236	-1.27925	1.34101	-0.953941	0.340113
GGCX	2.44499	1.16149	1.21783	0.953733	0.340219
RAB32	1.1907	1.88789	1.9805	0.953239	0.340469
NR2E3	1.49878	-1.95821	2.05468	-0.953045	0.340567
ZNF253	2.21839	-1.21898	1.27924	-0.95289	0.340646
METAP1D	2.12634	-1.33205	1.39804	-0.952795	0.340694
CSNK1A1	78.8658	0.448329	0.470639	0.952598	0.340794
HESX1	1.03089	-2.20179	2.31232	-0.9522	0.340996
A2M	114.965	0.406646	0.427129	0.952044	0.341075
C12orf65	1.38663	1.67969	1.76479	0.951779	0.341209
COA5	1.258	1.94192	2.04033	0.951767	0.341215
ARHGDIA	5.58663	0.779929	0.819477	0.95174	0.341229
GTF2H3	2.06581	1.34401	1.41242	0.951564	0.341318
DDX47	1.03894	-1.92976	2.02815	-0.95149	0.341356
CFAP69	1.62856	-1.44945	1.52349	-0.951399	0.341402
TTTY14	26.2128	0.618987	0.650671	0.951306	0.341449
C19orf47	1.50012	1.88741	1.98444	0.951104	0.341552
PPIL3	1.20316	-1.62882	1.71301	-0.950852	0.34168
KHSRP	3.93503	0.92734	0.975488	0.950642	0.341786
TMSB10	55.9612	0.431174	0.453619	0.950519	0.341848
RASA2	50.9252	0.442433	0.465592	0.950259	0.341981
CTSO	2.94511	-1.32216	1.39152	-0.950153	0.342034
AL139351.3	9.92745	-0.697999	0.734747	-0.949985	0.34212
CDC34	1.28991	-1.73286	1.82482	-0.949604	0.342313
RPS7	9.17322	0.789289	0.831469	0.949271	0.342483
TMEM268	1.14183	1.90831	2.01078	0.949038	0.342601
ATRIP	1.45839	-1.68069	1.77117	-0.948912	0.342665
WDR45B	15.838	-0.689374	0.726515	-0.948877	0.342683
SV2B	1.50137	1.72586	1.81919	0.9487	0.342773
IDE	15.5176	0.569405	0.600271	0.94858	0.342834
ENG	82.5463	0.440066	0.464018	0.948383	0.342935
COPS7B	4.70848	0.915731	0.965774	0.948183	0.343036
ZFAND1	4.85522	-0.870729	0.918527	-0.947962	0.343149
NELFCD	3.99977	0.932085	0.983309	0.947906	0.343177
ZEB1-AS1	4.22396	-1.07387	1.13304	-0.947781	0.343241
AMT	1.42312	1.53802	1.62286	0.94772	0.343272
FAM53B	8.9547	-0.698178	0.736807	-0.947572	0.343348
BCL6	8.51061	0.917297	0.96832	0.947309	0.343482
TERF2IP	12.6258	-0.596206	0.629483	-0.947136	0.343569
PPP2R5E	32.1103	0.450289	0.47563	0.946721	0.343781
GAS2L1	2.06199	-1.2734	1.34507	-0.946717	0.343783
MINDY2	11.4021	0.658059	0.695189	0.94659	0.343848
NOP56	2.4681	1.221	1.29012	0.94642	0.343934
SYBU	7.28824	0.783625	0.828114	0.946276	0.344008
SRSF2	6.03547	0.786532	0.831214	0.946245	0.344024
FOPNL	1.56033	1.51478	1.60101	0.94614	0.344077
PEX1	5.42363	0.896168	0.947414	0.945909	0.344195
CEMIP	7.15526	-0.950216	1.00457	-0.945889	0.344205
SS18	14.2024	0.572462	0.60545	0.945516	0.344395
MTHFD1L	44.4851	0.609681	0.644947	0.94532	0.344496
SRP68	3.52702	-0.996305	1.0541	-0.945167	0.344573
CNOT10	13.1984	0.608997	0.644476	0.944948	0.344685
PREX1	45.0851	-0.486642	0.515075	-0.944798	0.344762
PTPRM	485.954	-0.341469	0.361464	-0.944685	0.34482
TDP1	3.92331	-0.938429	0.993552	-0.944519	0.344904
KLRD1	5.62671	-0.896537	0.94926	-0.944458	0.344935
SSBP3	14.3621	-0.562923	0.596137	-0.944284	0.345024
FAM85B	2.43488	-1.33444	1.41377	-0.943885	0.345228
BUD13	1.77135	-1.3364	1.41608	-0.943735	0.345305
PELP1	2.47236	1.23283	1.30657	0.943566	0.345391
WDR92	2.81829	-1.11706	1.18395	-0.943508	0.345421
PGAM5	0.915853	2.06786	2.19228	0.943247	0.345555
AC132153.1	2.65968	-1.21413	1.28735	-0.943124	0.345618
KIAA0513	3.74714	-0.961238	1.01939	-0.942957	0.345703
STAT5B	27.7334	0.458795	0.486642	0.942777	0.345795
TBC1D4	122.573	0.456404	0.484119	0.942751	0.345808
PHB	1.39058	1.64387	1.74387	0.942655	0.345857
FAM149B1	4.76556	0.955554	1.01395	0.942403	0.345986
GOLPH3L	6.2431	0.81491	0.864918	0.942182	0.3461
NCOA3	48.8398	0.404519	0.429363	0.942138	0.346122
BOP 1.00	1.28525	2.03074	2.1574	0.941287	0.346558
TBC1D19	10.6565	-0.638515	0.678504	-0.941063	0.346673
HIRA	3.27185	1.07053	1.13775	0.940917	0.346747
NOL11	2.86824	1.05791	1.12496	0.940403	0.347011
ADAT1	3.22137	-0.997342	1.06061	-0.940352	0.347037
NINJ1	0.706773	-2.92948	3.11664	-0.93995	0.347243
METTL22	3.28325	1.05833	1.12616	0.939763	0.347339
SDE2	3.01618	1.2161	1.29427	0.939609	0.347418
SOX13	38.0556	-0.607157	0.646223	-0.939547	0.34745
USP24	33.0948	0.435546	0.463681	0.939324	0.347565
PGS1	8.34172	0.704842	0.750839	0.938738	0.347865
ZNF420	7.3906	-0.745353	0.79409	-0.938625	0.347923
KIAA0040	1.36411	-1.75372	1.86921	-0.938217	0.348133
EXT2	10.4074	0.685887	0.731317	0.937879	0.348306
TNFRSF14-AS1	1.45082	-1.55145	1.65504	-0.937413	0.348546
RETSAT	1.82451	-1.33783	1.42755	-0.937152	0.34868
ZNF763	1.10239	2.0549	2.1929	0.937067	0.348724
NDC1	4.31659	0.868941	0.927467	0.936897	0.348812
ASF1A	2.082	1.35994	1.45167	0.936806	0.348858
AC023449.2	1.91047	-1.35952	1.45133	-0.936742	0.348891
TWISTNB	1.55351	1.66341	1.77575	0.936733	0.348896
KRBOX4	6.06714	0.770548	0.822772	0.936526	0.349003
ARID5A	60.3273	-0.592628	0.632951	-0.936293	0.349122
DALRD3	0.889992	-1.93243	2.06417	-0.936177	0.349182
GTDC1	36.552	-0.447606	0.478151	-0.936119	0.349212
PAFAH1B1	55.0344	-0.421135	0.449921	-0.936019	0.349263
WDFY3	70.3131	-0.376407	0.402178	-0.935922	0.349313
E2F3	10.1409	0.646456	0.690932	0.935628	0.349465
HSD17B14	3.52659	1.13676	1.21507	0.935552	0.349504
SLC35A1	6.52968	0.758651	0.811081	0.935358	0.349604
CASP4	13.2431	0.612996	0.655936	0.934537	0.350027
SPATA6	11.8827	-0.72619	0.777388	-0.93414	0.350232
SLC9A9	13.7544	-0.594758	0.636974	-0.933725	0.350446
PLEC	15.6234	-0.546291	0.585098	-0.933675	0.350471
TRAF3IP2	3.48861	1.06855	1.14449	0.933647	0.350486
TAFA2	4.18638	-0.994532	1.06535	-0.933523	0.35055
AC002070.1	12.6949	0.580227	0.622061	0.932749	0.350949
EPG5	11.9197	-0.631481	0.677118	-0.932601	0.351026
CD59	61.053	0.555803	0.596036	0.932498	0.351079
DMAC2L	2.32072	1.26735	1.35912	0.932479	0.351089
ST5	12.6496	0.675629	0.724599	0.932419	0.35112
NUCB2	7.80543	0.702385	0.75352	0.932139	0.351265
PPA2	21.2252	0.521487	0.559459	0.932128	0.351271
ENDOD1	5.45426	-0.828865	0.889306	-0.932036	0.351318
POMT1	1.8586	-1.40556	1.50849	-0.931762	0.35146
ASXL2	18.0845	0.536292	0.575582	0.931738	0.351472
DERL2	1.68634	1.4988	1.60902	0.931498	0.351596
AC008514.1	3.26395	-1.05074	1.12884	-0.93081	0.351952
IQSEC2	2.06716	-1.36471	1.4671	-0.930215	0.35226
ASB7	3.21234	-1.20108	1.29132	-0.930114	0.352312
TMEM94	3.1538	1.05079	1.1299	0.929986	0.352378
PLEKHA8	4.7643	0.904865	0.97304	0.929935	0.352405
2024-03-06	38.6797	-0.450109	0.484057	-0.929867	0.35244
ADGRL4	96.2755	0.370809	0.398782	0.929853	0.352447
TMX2	6.58769	0.794882	0.855011	0.929674	0.35254
RRN3	3.32266	-1.0638	1.14469	-0.929328	0.352719
INPP5A	28.4589	-0.47669	0.513021	-0.929183	0.352794
KLHL23	1.5812	-1.53717	1.65528	-0.928647	0.353072
[truncated: 14,346 more rows]

## Sheet: Capillary
gene_id	baseMean	log2FoldChange	lfcSE	stat	pvalue
MT1X	82.389	3.60124	0.50125	7.18451	6.74476e-13
MT1E	164.133	2.86861	0.410718	6.9844	2.86084e-12
CXCL12	59.4975	-3.10606	0.467068	-6.65012	2.92855e-11
SLFN12L	136.667	-2.35343	0.355191	-6.62582	3.45325e-11
CTNNA2	519.303	-3.22508	0.489063	-6.59441	4.26945e-11
FAM155A	681.471	-2.61958	0.416703	-6.28643	3.2484e-10
AC010148.1	32.506	-3.40812	0.574678	-5.93049	3.02038e-09
AP001122.1	74.9297	-3.07896	0.521811	-5.90054	3.62319e-09
NID2	21.5935	-4.03767	0.684339	-5.9001	3.63276e-09
SLC6A6	187.643	-2.29829	0.393251	-5.84433	5.08599e-09
MT2A	681.49	2.66693	0.466346	5.71878	1.0729e-08
WNT2B	98.0177	2.19348	0.385244	5.69375	1.24277e-08
RP1	41.8911	-2.67565	0.477928	-5.59843	2.16299e-08
KIAA1217	190.917	-1.87879	0.343829	-5.46432	4.64694e-08
ASRGL1	83.0212	2.547	0.468762	5.43346	5.52718e-08
MT1M	79.4334	2.96741	0.547018	5.4247	5.80513e-08
IL18R1	160.761	2.44508	0.464817	5.2603	1.4382e-07
PLA2G4C	42.2742	-2.38791	0.459847	-5.19285	2.07101e-07
STK33	82.3085	-2.55701	0.502922	-5.0843	3.68977e-07
2024-03-03	170.238	2.16719	0.426594	5.08022	3.7699e-07
LRRC17	28.0382	-3.13608	0.627631	-4.99669	5.83213e-07
EML1	424.238	-1.87113	0.380447	-4.91824	8.73249e-07
LAMA4	220.434	-2.0262	0.416001	-4.87065	1.1123e-06
TRERF1	43.0729	-2.8727	0.590816	-4.86226	1.16054e-06
KCTD8	482.063	1.5944	0.334362	4.76848	1.85625e-06
PLPPR4	136.032	-2.1967	0.461348	-4.76147	1.92184e-06
GJA1	49.1552	2.14271	0.452103	4.73943	2.14318e-06
UPP2	21.4798	-3.37844	0.713713	-4.73361	2.20556e-06
ZNF423	247.883	-1.44845	0.308823	-4.69024	2.7288e-06
FMNL2	259.857	1.73846	0.381194	4.56057	5.10153e-06
THSD4	2480.52	-1.30168	0.286155	-4.54885	5.39399e-06
ANGPT2	474.397	1.54213	0.340447	4.52973	5.90598e-06
CCN2	104.64	1.65866	0.367121	4.51802	6.24198e-06
SLC38A2	174.576	1.51968	0.341288	4.45277	8.47683e-06
NPC1	101.567	1.87743	0.421636	4.45273	8.47855e-06
GPCPD1	1276.03	-2.08231	0.467996	-4.44943	8.60984e-06
MIR34AHG	43.7319	-2.21795	0.498746	-4.44706	8.70529e-06
NFASC	60.4288	-1.98172	0.447497	-4.42845	9.49123e-06
IFITM2	104.847	2.15711	0.487473	4.4251	9.63991e-06
NEAT1	4797.21	1.39912	0.31639	4.42215	9.7723e-06
SLCO4A1	303.941	2.36484	0.539488	4.38349	1.16795e-05
S1PR1	115.928	2.00241	0.457801	4.37398	1.21999e-05
HECW2	63.3372	-1.89679	0.436898	-4.3415	1.41512e-05
TARBP1	30.2518	-2.5026	0.578784	-4.32389	1.53304e-05
AC016705.2	18.196	-2.68029	0.62022	-4.32152	1.5496e-05
COL4A4	36.8531	-2.14065	0.500464	-4.27734	1.89144e-05
SLC9C2	32.9505	-2.61705	0.614281	-4.26035	2.04106e-05
TNFRSF6B	47.0758	2.89692	0.680751	4.25547	2.08608e-05
IFI16	189.796	1.32838	0.3122	4.25491	2.09129e-05
AC233296.1	181.051	-2.03849	0.48204	-4.22889	2.34844e-05
NOTUM	10.4866	-3.23309	0.776653	-4.16285	3.14306e-05
NOS1	22.5354	-2.47894	0.597076	-4.15179	3.29886e-05
ITGA10	41.8913	1.8352	0.442193	4.15022	3.32149e-05
CCDC7	119.207	-1.72932	0.418041	-4.13672	3.52308e-05
AL137139.2	117.904	-2.03804	0.494856	-4.11845	3.81436e-05
ACTN2	92.0848	-1.66837	0.407302	-4.09616	4.20067e-05
LMCD1	211.193	-1.44302	0.352438	-4.0944	4.23266e-05
LINC01619	51.1249	2.42811	0.594462	4.08455	4.41625e-05
MMRN1	11.3916	3.88676	0.951633	4.0843	4.42092e-05
RELL1	281.909	1.38664	0.340395	4.07362	4.62885e-05
TRPC6	62.3977	-1.87577	0.461535	-4.06421	4.81957e-05
SAMD5	17.3212	-3.17329	0.781146	-4.06235	4.85807e-05
BCL6	20.4684	2.67972	0.662147	4.04701	5.18761e-05
STARD4	78.6119	1.93788	0.478991	4.04576	5.21532e-05
AL161734.2	89.7195	-1.65942	0.411732	-4.03035	5.56942e-05
ADAMTS9	640.687	2.11596	0.52539	4.02741	5.63948e-05
FMO4	14.5612	-2.61296	0.652865	-4.0023	6.27303e-05
STAT1	114.334	-1.6264	0.406472	-4.00127	6.30041e-05
SEMA6B	91.9925	1.78619	0.447634	3.9903	6.59901e-05
MFHAS1	261.704	-1.27472	0.319483	-3.98994	6.609e-05
IFITM3	230.999	1.77006	0.445007	3.97759	6.96178e-05
PLAUR	26.2793	2.54954	0.641546	3.97406	7.06567e-05
NCALD	214.338	-1.59134	0.402192	-3.95668	7.59997e-05
LINC00840	19.2828	-2.75923	0.699493	-3.94461	7.99294e-05
RGS6	126.039	-1.76365	0.448224	-3.93476	8.32811e-05
LDHA	55.8612	1.77838	0.454546	3.91243	9.13723e-05
GNLY	14.0451	2.87875	0.736548	3.90843	9.28965e-05
HYAL2	93.4424	1.92904	0.494908	3.89778	9.70805e-05
RCSD1	176.85	-1.4927	0.383085	-3.89652	9.75843e-05
SGO1-AS1	132.432	-1.75053	0.44949	-3.89447	9.8415e-05
CD59	305.677	1.68102	0.432145	3.88995	0.000100265
IL1RL1	111.721	5.27009	1.35614	3.88609	0.000101871
ARL17B	74.6521	-2.5182	0.64833	-3.88414	0.000102692
SPOCK3	632.824	-1.54001	0.397489	-3.87434	0.000106914
AL033504.1	9.56242	-3.28354	0.848537	-3.86965	0.000108993
AL591518.1	9.56121	-3.95891	1.02341	-3.86836	0.00010957
DUSP23	15.1134	2.86527	0.742506	3.85892	0.000113888
AL596442.2	36.5109	1.97268	0.511321	3.858	0.000114317
DDX60	90.6451	-1.45079	0.37619	-3.85655	0.000115
SYT15	26.0696	-2.06991	0.541597	-3.82187	0.000132443
AL133346.1	88.5514	-1.92612	0.504448	-3.81828	0.000134383
MIR3936HG	176.913	-1.38861	0.363881	-3.81612	0.000135565
TRPM3	155.178	-1.93022	0.505858	-3.81574	0.000135775
LINC01515	127.264	-2.08358	0.546281	-3.81412	0.000136667
CEBPD	113.985	2.19981	0.578216	3.80447	0.000142108
MT1A	14.7207	3.90602	1.0296	3.79373	0.000148402
LINC01166	4.8794	-5.40103	1.42372	-3.7936	0.000148479
RANBP17	101.402	-1.43783	0.379954	-3.78422	0.00015419
COL4A3	23.7655	-2.23463	0.590922	-3.7816	0.000155824
DEPDC1B	20.5203	2.10026	0.555811	3.77873	0.000157627
NRG3	287.5	-1.51855	0.405808	-3.74204	0.00018253
SOCS3	27.872	3.01439	0.812909	3.70815	0.000208783
MT1F	28.7453	2.35815	0.637573	3.69864	0.000216758
EPSTI1	286.689	-1.19295	0.323213	-3.69091	0.000223453
CCDC18-AS1	55.8637	-1.57556	0.428145	-3.67997	0.000233263
ACTN1	232.334	1.29852	0.354011	3.66802	0.000244432
DPEP2	23.7468	-2.36656	0.648592	-3.64877	0.000263496
HRK	23.043	-2.12058	0.581401	-3.64736	0.000264945
SCCPDH	13.4103	-2.31313	0.638034	-3.6254	0.000288511
AL139351.3	71.2787	-1.4415	0.397825	-3.62345	0.000290697
CLEC3B	8.34422	-2.95824	0.818216	-3.61547	0.0002998
SLC5A6	172.673	-1.38129	0.382135	-3.61466	0.000300738
GAPDH	136.449	1.6704	0.46394	3.60046	0.000317659
AP001037.1	67.2311	2.03657	0.566081	3.59767	0.000321086
BTG1	49.2776	1.54312	0.429412	3.59357	0.000326179
GPR4	34.5235	2.00166	0.557459	3.59069	0.000329799
SUCLG2-AS1	48.0886	-1.51981	0.42395	-3.58487	0.00033725
SPTLC3	26.6487	-1.93348	0.540276	-3.57869	0.000345317
FAM241A	56.2896	1.47113	0.411307	3.57672	0.000347938
VCAM1	11.8625	-2.86046	0.800227	-3.57456	0.000350813
KLF3-AS1	54.2852	-1.65885	0.464408	-3.57197	0.00035431
AC010976.2	8.37401	-3.16557	0.889154	-3.56021	0.000370563
YBX3	199.798	1.92658	0.542959	3.5483	0.000387727
SHLD1	160.961	-1.39307	0.393032	-3.54443	0.000393465
AC114763.1	32.4272	-1.95271	0.551101	-3.54329	0.000395174
DHRS3	36.7006	-1.99446	0.563164	-3.54153	0.000397819
ADGRL3	272.2	-1.87028	0.528151	-3.54119	0.000398329
SLC46A3	44.7137	-1.816	0.513262	-3.53816	0.000402929
CDC42EP3	31.4665	1.82107	0.515802	3.53055	0.000414692
INTU	20.9226	-1.97411	0.560001	-3.52519	0.000423176
RNF24	30.1675	1.76062	0.500074	3.52072	0.000430379
DGKI	109.058	-2.10642	0.599763	-3.51208	0.000444617
LINC01693	47.1803	1.77363	0.505156	3.51107	0.000446314
SLC52A3	72.9309	1.78113	0.507677	3.50839	0.000450829
NDUFA12	45.3716	1.67115	0.476995	3.5035	0.000459191
PSTPIP2	21.0213	-2.14576	0.612616	-3.50263	0.000460696
AC098829.1	31.2414	-1.84736	0.528164	-3.49771	0.000469279
LITAF	39.1512	2.08887	0.598064	3.49272	0.000478131
PRELID2	376.292	-1.48577	0.426085	-3.48703	0.000488421
ANKRD29	157.288	-1.41871	0.407131	-3.48465	0.000492774
RHOBTB1	229.609	-1.55114	0.446255	-3.47592	0.000509107
KIAA1671	197.69	-1.13499	0.327006	-3.47086	0.0005188
TUBB4B	37.502	1.91514	0.553624	3.45929	0.000541609
ECT2	84.1989	1.23091	0.35753	3.44283	0.000575667
PSD3	108.521	-1.19093	0.34615	-3.4405	0.000580647
LMCD1-AS1	72.24	-1.60766	0.468054	-3.43477	0.000593058
TMSB10	472.065	1.43839	0.419727	3.42698	0.00061034
KIAA1211L	49.135	1.54717	0.451518	3.42659	0.000611206
PGM5	186.328	-1.22874	0.359072	-3.42199	0.00062164
ANKRD36C	100.24	-1.3835	0.406784	-3.40108	0.000671202
SNTG2	33.7001	2.50946	0.738447	3.39829	0.000678078
VWA8	104.691	-1.29763	0.383364	-3.38485	0.000712164
ORC3	39.5505	-1.61677	0.478732	-3.37719	0.000732298
PRTG	197.132	-1.30234	0.385991	-3.37402	0.000740797
KCTD12	89.0594	1.48383	0.440045	3.37199	0.000746279
AL645568.1	22.6305	-1.89053	0.562413	-3.36147	0.00077529
ABCG2	1155.06	-1.51925	0.452066	-3.36069	0.000777478
RSAD2	44.7238	-1.7223	0.512659	-3.35954	0.000780721
FAM66D	8.75497	-3.34582	0.996398	-3.35792	0.000785315
ARHGAP18	158.807	-1.21207	0.361466	-3.35322	0.000798772
FLG-AS1	18.4104	-1.94918	0.582015	-3.34901	0.000811
FAM120B	218.002	-1.1102	0.331921	-3.34478	0.000823467
EEPD1	169.821	-1.14787	0.343473	-3.34197	0.000831875
MYL12A	38.2313	1.53799	0.460934	3.33668	0.000847863
SAMD9L	58.7265	-1.3913	0.417071	-3.33588	0.00085029
MBOAT2	92.1895	-1.33657	0.400984	-3.33322	0.000858467
SDCBP	213.403	1.03915	0.312251	3.32794	0.000874909
MGMT	150.243	-1.20554	0.363067	-3.32042	0.000898808
GNG12	28.5362	1.77943	0.538224	3.30611	0.000946011
FGGY	47.4023	-1.52446	0.461326	-3.30451	0.000951416
PLCG2	1430.23	0.943553	0.285536	3.3045	0.00095146
PRIMPOL	37.5787	-1.69433	0.513007	-3.30275	0.000957408
DEPP1	128.132	1.80898	0.54866	3.29709	0.000976925
FKBP5	379.739	1.80042	0.546159	3.2965	0.000978959
PIP5K1B	52.4703	-1.35927	0.413267	-3.2891	0.0010051
PECAM1	691.688	1.02362	0.311465	3.28646	0.00101456
LINC00607	77.2846	-1.91428	0.583448	-3.28099	0.00103445
SLC22A5	112.179	-1.31151	0.400009	-3.27871	0.00104282
TNFSF10	90.9586	-1.61069	0.491778	-3.27525	0.0010557
HIPK3	461.053	0.979806	0.299503	3.27143	0.00107003
RPGR	403.33	1.52893	0.467413	3.27105	0.00107149
CA4	69.7085	-1.53901	0.470948	-3.2679	0.00108349
SLCO1A2	372.573	-2.64478	0.80939	-3.26762	0.00108456
LINC02328	21.2998	-2.00234	0.612858	-3.26721	0.00108614
CD63	35.3319	1.71362	0.524963	3.26426	0.0010975
C11orf91	6.62538	3.6967	1.13249	3.26421	0.00109769
MT1G	10.7391	2.32885	0.713489	3.26404	0.00109837
STAU2	480.657	1.03563	0.317385	3.263	0.0011024
FAXDC2	165.046	-1.57368	0.482393	-3.26224	0.00110537
SLC16A14	140.317	-1.47855	0.453394	-3.26107	0.00110991
MTHFD1L	107	1.27374	0.39081	3.25923	0.00111714
ALPL	222.655	-1.18206	0.362875	-3.25749	0.00112401
TFDP2	72.479	-1.30325	0.400167	-3.25675	0.00112695
AL078600.1	24.24	-1.69675	0.521142	-3.25583	0.00113062
AIG1	92.8451	-1.14389	0.352446	-3.24559	0.00117209
UPP1	48.8263	1.72551	0.531784	3.24476	0.0011755
ATP1A1	157.263	1.50668	0.464606	3.24292	0.00118311
CDC7	19.6973	2.14681	0.662345	3.24122	0.00119017
AL050309.1	97.6329	-1.29593	0.400443	-3.23624	0.00121117
RGPD3	15.6677	-2.41103	0.747154	-3.22695	0.00125116
ZMAT1	71.2658	-1.35794	0.420902	-3.22626	0.0012542
YES1	270.003	0.98734	0.306587	3.22042	0.00128001
TSTA3	11.442	2.36346	0.733982	3.22006	0.00128165
GFAP	41.4513	1.60998	0.500781	3.21494	0.00130474
IL17RA	59.9507	1.336	0.415653	3.21423	0.00130796
CSNK1A1	456.343	0.994745	0.310497	3.20372	0.00135665
SDK1	186.098	1.20376	0.37657	3.19664	0.0013904
TPD52	44.2854	-1.50249	0.47009	-3.19618	0.0013926
UBE2J1	90.4795	1.12223	0.351324	3.19428	0.00140182
NTN4	29.183	-1.95581	0.614734	-3.18156	0.00146482
GGT5	110.868	1.26548	0.398126	3.1786	0.00147989
MTUS2	71.5474	1.69602	0.534009	3.17601	0.00149314
TLN2	52.4752	-1.68494	0.530738	-3.17472	0.00149984
ACE	9.07352	-3.66219	1.15437	-3.17244	0.00151162
BID	8.50194	2.97684	0.940495	3.16518	0.00154986
SLFN13	27.2096	-1.66079	0.524732	-3.16504	0.00155064
CDC37	97.6511	1.23323	0.389898	3.16296	0.00156173
LINC00877	11.233	-2.60805	0.827685	-3.15101	0.00162706
EBF1	902.184	-0.958633	0.304326	-3.15002	0.00163261
MOSMO	220.809	1.25416	0.398246	3.14921	0.0016371
AC019197.1	430.99	-1.46769	0.466164	-3.14845	0.00164138
ACAD10	24.477	-1.77888	0.56571	-3.14451	0.00166364
PFN1	35.7966	1.66645	0.530285	3.14256	0.00167479
LRP10	30.1895	1.57444	0.501151	3.14165	0.00168001
TMEM140	78.7191	-1.42426	0.453387	-3.14137	0.00168161
ZNF208	12.7388	-2.45999	0.783916	-3.13808	0.00170059
AC002460.2	109.417	-1.26875	0.404314	-3.13802	0.00170091
PPARG	68.3232	-1.3561	0.433386	-3.12907	0.0017536
HILPDA	29.1273	1.78398	0.57115	3.12349	0.00178722
IFI44L	213.676	-1.46699	0.469763	-3.12283	0.0017912
CLHC1	19.2782	-1.74777	0.560067	-3.12065	0.00180455
AC090115.1	30.5643	-1.60817	0.515617	-3.11892	0.00181518
RNF145	159.529	1.28812	0.413067	3.11844	0.00181813
PPM1H	345.73	-1.11416	0.358006	-3.11214	0.00185736
TCIM	18.7924	-2.92228	0.939507	-3.11044	0.00186811
BCAR1	54.6539	1.3069	0.42048	3.10812	0.00188283
LFNG	6.73536	-3.25094	1.04671	-3.10586	0.00189725
AC092944.1	26.9913	-1.54576	0.498091	-3.10337	0.00191329
ABCA1	115.707	-1.39304	0.448901	-3.10323	0.00191421
KIF26B	37.6568	-1.53424	0.494921	-3.09998	0.00193534
UBE2W	147.195	1.00643	0.325249	3.09434	0.00197254
GMDS-DT	348.303	-1.059	0.342551	-3.09152	0.00199137
ATOH8	92.0058	1.46094	0.473057	3.0883	0.00201304
KIAA1257	8.61548	-2.59387	0.84025	-3.08702	0.00202173
RBM20	188.274	-1.18661	0.384472	-3.08633	0.00202643
PIR	29.2283	-1.63694	0.53063	-3.08491	0.00203617
SNED1	560.071	-1.0386	0.337071	-3.08125	0.00206132
GADD45GIP1	13.5664	2.15953	0.700867	3.08122	0.00206156
SPATA7	25.4266	-1.96844	0.639069	-3.08017	0.00206882
DZIP3	25.5867	-1.67942	0.545265	-3.08001	0.00206995
DCLK1	180.708	-1.39712	0.454518	-3.07384	0.00211322
CHSY1	593.376	1.23933	0.403206	3.0737	0.0021142
UGP2	86.4161	1.17554	0.382744	3.07134	0.002131
FRG1-DT	20.4761	-1.74004	0.566942	-3.06917	0.00214654
UTRN	1473.92	-0.865704	0.282178	-3.06793	0.00215545
CDH11	219.182	0.975219	0.318059	3.06616	0.00216826
PON2	416.217	0.967438	0.315576	3.06562	0.00217217
AL591519.1	18.5991	-2.25946	0.738657	-3.05887	0.00222171
ZNF618	29.5354	-1.54504	0.505541	-3.05621	0.00224157
NFATC2	70.3649	-1.35488	0.443734	-3.05337	0.00226287
NIPAL2	57.3335	-1.32144	0.432932	-3.05231	0.00227091
RPL36AL	12.3076	2.00564	0.657198	3.0518	0.0022747
CARHSP1	49.012	1.40948	0.461891	3.05154	0.00227672
DAB1	41.7609	-1.83245	0.600904	-3.04949	0.0022923
AC104596.1	28.9456	-2.04711	0.671299	-3.04948	0.00229239
AC007376.2	26.3229	-1.7512	0.575525	-3.04279	0.00234393
SPANXA2-OT1	16.6959	-2.06758	0.679745	-3.0417	0.00235247
PRH1	86.8189	-1.15065	0.378892	-3.03688	0.00239039
MTFP1	12.0999	3.18249	1.04799	3.03675	0.00239143
PDLIM1	13.7703	2.24214	0.739071	3.03372	0.00241557
AP001528.1	49.2892	-1.31404	0.433377	-3.03208	0.00242873
MGAT4A	226.688	0.983483	0.324414	3.03156	0.00243291
LINC01266	45.95	-1.53731	0.507845	-3.02712	0.00246898
LAMA3	417.516	-1.16939	0.387144	-3.02056	0.00252304
PROM1	213.605	-1.37423	0.45526	-3.01855	0.00253986
TNFRSF10D	106.361	1.35033	0.44763	3.01662	0.00255612
CD8B2	16.285	-1.92169	0.637309	-3.01532	0.00256705
LDAH	30.6954	-1.45613	0.483141	-3.01388	0.00257928
RNLS	64.7814	-1.2188	0.404795	-3.01091	0.00260464
LYPLAL1	85.4397	-1.25064	0.416159	-3.00519	0.00265411
TMEM229B	31.7772	-1.68377	0.560439	-3.00438	0.00266121
SOD2	91.9146	1.18914	0.395869	3.00387	0.00266568
AC026992.2	19.8445	-1.88149	0.626648	-3.00246	0.00267807
RPS2	44.1743	1.48072	0.493207	3.00222	0.0026802
ZNF362	36.7164	-1.45028	0.483256	-3.00106	0.00269044
RBP1	9.1226	-2.38379	0.794318	-3.00105	0.0026905
C21orf62-AS1	32.8476	-1.65791	0.552919	-2.99846	0.0027135
SLC41A3	34.805	-1.38349	0.462066	-2.99413	0.00275228
VPS36	131.844	-1.039	0.347292	-2.99171	0.00277418
UNC5B	53.6467	-1.30833	0.438469	-2.98386	0.00284633
RHOJ	193.089	1.12739	0.378807	2.97617	0.00291878
ERAP2	34.1116	-1.61904	0.544416	-2.97391	0.00294034
SLX4IP	73.9806	-1.20312	0.404739	-2.97259	0.002953
AC005674.1	6.24955	-3.29351	1.10826	-2.97179	0.00296066
SEC16B	13.4198	-2.2006	0.740867	-2.9703	0.00297507
ARPC5	31.6649	1.45596	0.490851	2.96619	0.00301516
USP34	733.971	0.972818	0.328129	2.96474	0.00302939
TPT1	153.196	1.2625	0.427267	2.95483	0.00312838
COL26A1	58.4099	-1.43967	0.487704	-2.95193	0.00315794
TSEN2	34.7998	-1.50956	0.511641	-2.95042	0.0031734
BTBD8	34.5696	-1.48571	0.503808	-2.94896	0.00318844
ZNF287	5.6722	-3.26138	1.10642	-2.94768	0.00320171
CAND2	16.3098	-1.93652	0.657532	-2.94513	0.00322818
TUBA1B	68.2851	1.31252	0.446041	2.9426	0.00325472
FAM66C	25.7352	-1.57034	0.534406	-2.93848	0.00329823
XAF1	548.499	-1.04591	0.356138	-2.9368	0.00331622
SLC28A2	6.26597	-3.44212	1.17238	-2.93601	0.00332458
LINC00841	13.6538	-2.70544	0.923356	-2.93001	0.00338956
TINAGL1	48.0658	1.20984	0.413325	2.9271	0.00342142
STAT3	481.659	1.10668	0.378371	2.92485	0.00344627
SLC3A2	87.275	1.18	0.403641	2.92338	0.00346251
DDX60L	166.727	-1.16452	0.398597	-2.92154	0.0034831
CADPS2	754.67	1.02158	0.349769	2.92074	0.00349204
AGAP1	725.879	-0.827506	0.283387	-2.92005	0.00349971
GBP4	100.392	-1.11799	0.382881	-2.91993	0.00350107
SPEF2	6.10616	-2.92337	1.0013	-2.91958	0.00350503
KLHL3	35.6697	-1.74678	0.598561	-2.9183	0.00351942
DDX21	44.7168	1.39426	0.477951	2.91716	0.00353236
TFB1M	48.6947	-1.31036	0.449265	-2.91668	0.00353775
CMYA5	50.3139	-1.33593	0.458243	-2.91532	0.00355325
LINC02043	119.957	-1.48285	0.509233	-2.91193	0.00359205
RACK1	51.2978	1.27918	0.439744	2.90892	0.0036268
SMAD6	622.548	-1.3237	0.455366	-2.90689	0.00365041
IGF1R	2015.65	-0.938858	0.323557	-2.90168	0.00371167
HHAT	47.2147	-1.24463	0.428996	-2.90125	0.00371672
BCL3	23.0692	1.81496	0.625635	2.90099	0.0037199
AC098617.1	75.2256	-1.16966	0.40409	-2.89456	0.00379693
TBL1X	280.188	-0.928259	0.321091	-2.89095	0.00384077
CEMIP	37.39	-1.68984	0.584806	-2.88957	0.00385765
LINC01725	67.9847	-1.26717	0.439251	-2.88484	0.00391613
RBFA	12.339	-1.92929	0.66877	-2.88484	0.00391619
NPAS2	614.465	1.08371	0.376075	2.88162	0.00395633
SOCS2	24.1709	1.67131	0.580388	2.87964	0.00398127
SLC7A8	29.1441	-1.63493	0.567956	-2.87861	0.00399427
RCAN2	29.6976	-1.65135	0.573674	-2.87854	0.00399517
KLRF1	7.38822	-2.63578	0.916082	-2.87722	0.00401189
PXN	182.305	1.124	0.390822	2.876	0.00402756
ITIH5	651.758	-1.12669	0.391858	-2.87524	0.00403719
CLEC4E	11.3383	2.76278	0.961929	2.87212	0.00407728
PTPRN2	65.3323	-1.37287	0.478034	-2.8719	0.00408013
RASGEF1B	37.8291	1.30101	0.453127	2.87118	0.00408936
DYNLRB1	21.1847	1.68691	0.587901	2.86938	0.00411277
TPI1	41.4448	1.39291	0.485488	2.86908	0.00411665
TMEM154	17.1209	-1.95145	0.68024	-2.86877	0.00412075
AL137009.1	22.5519	1.76279	0.615064	2.86602	0.00415666
RERG	70.2786	-1.48019	0.516493	-2.86584	0.00415905
SBNO2	44.717	1.38966	0.486176	2.85836	0.0042584
ARNT2	327.331	-1.13505	0.397103	-2.85833	0.00425879
FAM78B	7.30966	-2.45852	0.860348	-2.85759	0.00426868
FKBP4	15.0171	1.83644	0.64285	2.85671	0.00428058
DYNC2H1	56.4872	-1.17415	0.411226	-2.85525	0.00430036
P4HA1	175.068	1.04951	0.367624	2.85484	0.0043058
CLDN5	979.695	1.13805	0.399159	2.85112	0.00435661
PARD3B	311.874	-0.880097	0.309044	-2.8478	0.00440227
CD93	18.8518	1.80725	0.636326	2.84013	0.00450945
SOX13	82.4854	-1.10327	0.388711	-2.83828	0.00453569
UBC	332.989	1.29973	0.458103	2.83721	0.00455101
SULF2	199.767	1.07753	0.379794	2.83714	0.0045519
LINC00174	27.9211	-1.47124	0.518583	-2.83704	0.00455338
CLEC1A	76.3862	1.26573	0.446346	2.83576	0.00457171
CYP51A1	19.1106	1.73848	0.613108	2.83551	0.00457521
PCBP1	21.8224	1.58881	0.561729	2.82843	0.00467763
B4GALT5	134.987	1.07661	0.381269	2.82375	0.00474654
TAGLN2	100.214	1.37803	0.488525	2.82079	0.00479056
PLOD2	197.043	1.31572	0.466531	2.82021	0.00479917
ITPR2	155.143	1.00783	0.357922	2.81579	0.00486576
CLCN5	36.3012	1.26766	0.450393	2.81457	0.00488424
RBM17	148.457	0.921684	0.327549	2.81388	0.0048947
CCDC171	37.1825	-1.43045	0.508536	-2.81287	0.00491012
ABLIM1	859.787	-1.05921	0.376623	-2.81238	0.00491758
LEF1-AS1	36.6539	-1.52999	0.544921	-2.80772	0.0049893
AGAP9	15.2208	-1.86416	0.664231	-2.8065	0.00500829
SLC66A3	11.2322	-2.01941	0.719704	-2.8059	0.00501769
IL6ST	237.492	0.933811	0.332974	2.80446	0.00504008
SRGN	276.689	1.25268	0.446765	2.8039	0.00504889
PRMT7	22.0789	-1.50882	0.538143	-2.80376	0.00505113
SLC26A2	50.0062	1.42642	0.508817	2.80341	0.00505646
TTC13	57.2047	-1.21101	0.432022	-2.80312	0.00506113
H2AFZ	16.4909	1.68358	0.601316	2.79982	0.00511315
MMRN2	76.9043	1.22063	0.436335	2.79745	0.00515076
ZNF704	218.903	-1.07788	0.386151	-2.79135	0.00524881
DCBLD1	72.9409	-1.09114	0.391251	-2.78886	0.00528945
RPL4	25.7235	1.45827	0.523063	2.78795	0.00530435
ZNF135	12.9643	-1.89023	0.678128	-2.78743	0.00531277
TGM2	419.311	1.11293	0.399696	2.78443	0.00536212
GSAP	57.5812	-1.34016	0.481355	-2.78415	0.00536685
KLF12	338.018	-0.987025	0.354789	-2.78201	0.00540238
MBOAT1	36.1332	-1.42792	0.513681	-2.77977	0.00543966
CDC42EP4	54.7981	1.29379	0.46652	2.77328	0.00554948
RALGAPA2	223.177	1.03742	0.374249	2.77199	0.00557141
NAALADL2	158.03	-1.08598	0.391934	-2.77083	0.00559139
DDIT4	18.3476	1.7446	0.630019	2.76912	0.00562087
CNTNAP3	39.6649	-1.22948	0.444796	-2.76415	0.00570711
ZNF385B	453.484	-0.973428	0.3522	-2.76385	0.00571234
ACSL5	205.652	1.14804	0.415442	2.76341	0.00572013
TMEM232	24.5392	-1.56306	0.565861	-2.76227	0.00574004
AC109927.1	51.4435	1.23006	0.445577	2.76059	0.00576969
MDFIC	40.2287	-1.29578	0.469488	-2.75998	0.00578054
AFF3	641.568	1.12176	0.40864	2.74511	0.00604904
NFIA	692.507	-0.91667	0.334561	-2.73992	0.00614536
CHL1	42.4762	1.72876	0.631023	2.73961	0.00615113
CFL1	55.9135	1.45571	0.531381	2.73949	0.00615351
FO681492.1	11.3252	-2.16055	0.788671	-2.73948	0.0061536
IL4R	426.469	1.12241	0.409807	2.73888	0.00616488
MICALL2	52.925	1.32799	0.485008	2.73808	0.00617992
MYLK2	17.1853	-1.94695	0.711104	-2.73792	0.00618289
RPL18	59.6666	1.18118	0.431548	2.73707	0.00619898
TEX9	9.44814	-2.46182	0.899989	-2.73539	0.00623073
SH3TC2	14.0737	-1.93381	0.707319	-2.734	0.00625693
LINC00649	14.6305	-2.0868	0.763376	-2.73364	0.00626376
CLIC1	39.3964	1.44066	0.527152	2.73292	0.00627765
CHN1	167.303	-0.992398	0.363189	-2.73246	0.00628636
NKD2	16.4529	-1.79922	0.658557	-2.73206	0.00629394
ST6GALNAC3	4962.91	0.883525	0.323555	2.73068	0.00632034
SSR2	24.4787	1.50631	0.551831	2.72967	0.00633982
PDE3B	170.574	-1.02037	0.373895	-2.72904	0.006352
LAMA2	227.024	-0.829229	0.303967	-2.72803	0.00637145
BDNF-AS	24.3031	-1.68288	0.617366	-2.7259	0.00641256
CTPS2	59.9257	-1.10156	0.404262	-2.72488	0.00643254
ATP11C	110.338	0.956842	0.35134	2.7234	0.00646129
MAFF	46.7668	1.96979	0.723308	2.72331	0.00646313
MAP4K3-DT	148.174	-0.918339	0.337277	-2.7228	0.00647307
RSL1D1	13.9027	1.79208	0.658266	2.72243	0.00648043
TBC1D32	70.6867	-1.09904	0.404112	-2.71964	0.00653528
AL133410.1	9.43127	-2.17321	0.800401	-2.71515	0.00662448
STXBP6	529.75	-1.07548	0.396393	-2.71318	0.00666408
FAM167B	6.59656	3.62038	1.3347	2.7125	0.00667782
EFNA1	33.5173	1.25206	0.462006	2.71004	0.00672747
SULT1C2	11.6607	3.02539	1.11645	2.70984	0.00673154
TUBB6	96.6329	1.17795	0.4347	2.7098	0.00673231
TMC1	30.0463	-1.61861	0.597378	-2.70952	0.00673813
SH3BP2	34.7826	1.26599	0.467574	2.70757	0.0067777
ZNF532	212.195	-1.04799	0.387343	-2.70558	0.00681854
CLEC2D	61.4883	-1.21459	0.449004	-2.70509	0.00682866
GRAMD1A	54.3586	1.12352	0.415543	2.70375	0.00685618
MLLT3	340.03	-0.864664	0.319803	-2.70374	0.00685646
GPD2	85.5904	-0.93771	0.347049	-2.70195	0.00689333
SEMA3G	45.785	-1.11844	0.413992	-2.70159	0.00690082
ADAMTS9-AS2	872.016	0.830625	0.307701	2.69945	0.00694534
LINC00310	8.38255	-2.26323	0.838412	-2.69942	0.00694596
RNF213	202.224	-0.845472	0.313721	-2.69498	0.00703927
MAOB	15.7241	-2.19749	0.815546	-2.6945	0.00704948
EVA1B	17.1865	1.57924	0.58657	2.69234	0.0070953
EIF1	112.368	1.13954	0.42373	2.6893	0.00716026
SOX7	39.9562	1.45925	0.544127	2.68182	0.00732233
RTN4RL1	13.3025	-2.01197	0.750715	-2.68007	0.00736076
AC007611.1	10.7429	-2.39924	0.895406	-2.6795	0.00737312
NUDT6	3.447	-3.93312	1.46866	-2.67804	0.00740548
PTMA	185.998	0.962994	0.359598	2.67798	0.00740683
LAMC1	94.3451	1.1497	0.42949	2.6769	0.00743061
CCDC191	22.3767	-1.67034	0.624372	-2.67524	0.00746755
CCDC141	65.0454	-1.49509	0.559463	-2.67236	0.007532
AC099489.1	5.02409	2.89519	1.08403	2.67075	0.00756809
DIPK1B	17.144	-1.82016	0.681826	-2.66954	0.00759541
PITPNM2	165.924	1.15804	0.433808	2.66948	0.0075969
PEA15	36.2891	1.36319	0.511004	2.66766	0.00763816
RPS14	53.4019	1.15684	0.434118	2.66481	0.00770314
NFKBIZ	29.5277	1.70593	0.640375	2.66396	0.00772259
MYL6	72.7964	1.19425	0.448549	2.66248	0.00775667
RPS6KA1	8.03317	2.24774	0.844751	2.66083	0.00779495
LINC00278	82.5707	-1.22539	0.460545	-2.66074	0.00779695
MSX1	20.1418	1.81579	0.682662	2.65987	0.0078171
PRKCB	73.088	-1.0048	0.377781	-2.65974	0.00782007
CDK2	15.5891	1.65426	0.62226	2.65846	0.00784978
LDLRAD4	439.885	-0.954463	0.359359	-2.65601	0.00790703
LRRN2	55.4813	-1.14483	0.431057	-2.65587	0.0079105
ZNF727	22.635	-1.35647	0.511306	-2.65295	0.0079792
ACOX2	4.53034	-3.31022	1.24887	-2.65058	0.00803546
MID1	92.6614	1.01153	0.381776	2.64955	0.00805986
XRRA1	72.0058	-1.16256	0.438849	-2.64912	0.00807017
LINC01184	114.574	-1.05742	0.399188	-2.64893	0.00807475
MAP2K1	111.209	0.973417	0.368521	2.64142	0.008256
RIPOR2	36.7403	1.28649	0.487168	2.64075	0.00827237
SOX5	911.557	-0.826192	0.313021	-2.63941	0.00830498
LEPR	287.551	-0.973356	0.368872	-2.63874	0.00832157
FURIN	26.8192	1.30363	0.494093	2.63843	0.00832903
SPRY1	7.24704	2.48071	0.942859	2.63105	0.00851206
LY75	54.7819	-1.15828	0.440281	-2.63078	0.00851886
PAX8-AS1	41.4796	-1.50353	0.571602	-2.63037	0.00852921
LINC00342	86.5547	-1.05058	0.399645	-2.62879	0.00856885
ATP9A	334.317	-0.801105	0.304874	-2.62765	0.00859758
RAP2C-AS1	28.4351	-1.63536	0.622377	-2.6276	0.00859904
LIMK2	115.304	1.10578	0.421099	2.62593	0.00864121
LINC01135	16.2803	-1.84648	0.703203	-2.62581	0.00864437
IKBIP	31.4838	1.25464	0.477962	2.62499	0.00866526
TUBA4A	8.38118	2.19377	0.836062	2.62393	0.00869205
NEDD4	256.971	0.777295	0.29653	2.6213	0.00875958
AL078604.4	47.566	1.21218	0.462544	2.62067	0.00877559
IL27RA	33.7785	1.24596	0.475721	2.61911	0.00881604
IL20RB	6.25514	2.3441	0.895244	2.61839	0.00883462
HERC6	118.253	-1.15334	0.440741	-2.61683	0.00887513
RPS8	67.7173	1.07225	0.410313	2.61324	0.00896889
TOR1AIP2	86.9171	0.924171	0.353879	2.61155	0.00901339
HLF	285.499	-1.29321	0.495286	-2.61103	0.00902691
IDI1	11.6266	1.98186	0.75997	2.60781	0.00911224
SH3TC2-DT	10.2931	-2.35485	0.903124	-2.60745	0.0091219
BCAP31	36.77	1.30675	0.502045	2.60285	0.00924536
CLYBL	50.7225	-1.21277	0.466306	-2.6008	0.00930056
RPL7	18.7129	1.50409	0.578572	2.59966	0.00933159
SERTAD1	30.7588	1.73916	0.669179	2.59895	0.00935085
AC096677.1	13.3741	-1.69212	0.65187	-2.59579	0.00943747
RPS7	51.707	1.1543	0.444691	2.59574	0.00943871
RNF220	286.802	-0.953599	0.367371	-2.59574	0.00943872
ICAM2	151.537	0.980911	0.378064	2.59457	0.00947104
TET1	20.9529	-1.6313	0.629035	-2.59334	0.00950499
OSMR	369.568	0.882377	0.341108	2.58679	0.00968735
CETP	4.95331	-2.99453	1.15802	-2.58591	0.0097123
LNPK	38.5921	-1.17382	0.454057	-2.58518	0.00973291
IGDCC3	5.12058	-3.33162	1.28882	-2.58502	0.00973742
AC011346.1	35.0986	-1.2536	0.485566	-2.58172	0.00983081
PPP1R9A	43.3041	-1.51254	0.585954	-2.58132	0.0098422
DTD2	5.93228	-2.42849	0.941223	-2.58015	0.00987583
DIRC3	28.2671	1.74177	0.675571	2.57822	0.00993101
AC005520.2	3.45471	-3.63529	1.41047	-2.57735	0.009956
TPCN1	31.0282	-1.33489	0.518091	-2.57654	0.00997937
EFCAB13	42.6937	-1.50599	0.585457	-2.57233	0.0101017
ATP6AP1L	21.2265	-1.43168	0.556888	-2.57086	0.0101447
SEMA3F	62.6095	1.33734	0.520233	2.57065	0.0101507
C14orf132	20.6474	-1.41912	0.552528	-2.56842	0.0102164
FUT11	50.1628	1.24942	0.486967	2.56572	0.0102963
MOB3B	272.339	-1.14543	0.446446	-2.56565	0.0102982
MEGF6	51.2126	-1.17001	0.456043	-2.56557	0.0103007
NUDCD1	57.8448	1.08684	0.423927	2.56374	0.0103551
LAPTM4A	56.5805	1.03659	0.404422	2.56313	0.0103732
RPL14	43.2605	1.25407	0.489409	2.56242	0.0103945
FOCAD	165.713	-0.94322	0.368189	-2.56178	0.0104137
RPS11	43.8939	1.14365	0.447566	2.55527	0.0106107
CDA	73.9571	1.11807	0.438016	2.55258	0.0106927
ELAC1	4.73425	-2.98984	1.17211	-2.55081	0.0107472
SAXO2	3.49811	-3.28407	1.28821	-2.54933	0.0107931
EEF1A1	188.04	0.982232	0.38546	2.5482	0.0108279
PLSCR4	269.209	1.07466	0.421824	2.54765	0.0108453
IFNAR2	417.001	-0.748797	0.294071	-2.54631	0.0108867
HIC1	19.416	1.46026	0.574192	2.54316	0.0109855
CYP4F12	3.687	-3.67779	1.4463	-2.5429	0.0109936
RPL27A	28.9302	1.26937	0.499585	2.54084	0.0110586
GLCCI1	115.197	-1.06091	0.417564	-2.54072	0.0110626
AC018816.1	156.563	1.06118	0.418166	2.53771	0.011158
ARPC1B	65.507	1.05188	0.415298	2.53284	0.0113142
CDC42EP2	17.91	1.5608	0.616862	2.53023	0.0113989
LIAS	15.3796	-1.56544	0.619246	-2.52798	0.0114721
DIP2C	179.814	-0.864229	0.342029	-2.52677	0.0115118
COX5B	31.2087	1.34108	0.531703	2.52223	0.0116612
MX2	41.382	-1.29258	0.512516	-2.52202	0.0116683
MCFD2	30.7262	1.19133	0.4726	2.5208	0.0117089
VASP	35.9345	1.34671	0.534244	2.52078	0.0117095
PTGDR	5.99988	-2.99741	1.19004	-2.51874	0.0117774
SLA	5.33797	-2.49	0.990376	-2.51419	0.0119305
AC009244.2	2.69792	3.85719	1.53441	2.51379	0.0119443
AC009126.1	6.26573	-2.40455	0.956712	-2.51335	0.011959
ARSB	93.3579	0.936651	0.372861	2.51207	0.0120027
REEP3	244.563	0.792194	0.315445	2.51135	0.012027
AC114971.1	73.7518	-3.23144	1.28865	-2.50761	0.0121551
STEAP1B	59.616	1.5062	0.600734	2.50727	0.0121667
PCYOX1L	4.52583	-3.07195	1.22565	-2.50638	0.0121974
ZNF839	13.9721	-1.60575	0.640844	-2.50568	0.0122218
WDR78	18.1952	-1.60084	0.638986	-2.50528	0.0122354
CPE	72.5842	-1.09788	0.438777	-2.50213	0.0123448
ANKRD36	154.329	-0.867598	0.34684	-2.50144	0.012369
ROR1	41.7305	-1.45603	0.582595	-2.49922	0.0124468
CP	308.394	1.166	0.466586	2.49901	0.012454
H3F3B	113.207	0.999741	0.400407	2.49682	0.0125314
EXPH5	167.282	-0.853706	0.342332	-2.4938	0.0126384
TOPORS	23.3703	1.32525	0.53142	2.49379	0.0126386
RPL24	42.2578	1.07177	0.430169	2.49151	0.0127202
MSH5	5.90514	-2.43588	0.977781	-2.49123	0.01273
TBC1D19	60.3749	-1.04704	0.420445	-2.49033	0.0127626
RPL29	41.2238	1.28607	0.516785	2.4886	0.0128246
AC112907.1	16.7619	-2.05306	0.825521	-2.48699	0.0128831
ICA1L	48.1243	-1.04448	0.420133	-2.48607	0.0129161
PSMB3	22.2644	1.42258	0.572249	2.48595	0.0129206
PRX	74.8064	1.12811	0.454109	2.48422	0.0129837
TK2	22.9622	-1.36916	0.551143	-2.48421	0.0129838
LINC01473	189.594	-0.86344	0.347657	-2.48359	0.0130064
MEF2C-AS1	206.1	-0.856083	0.34507	-2.48089	0.0131054
IGFBP3	45.9141	1.77235	0.715219	2.47805	0.0132102
TAPT1-AS1	71.9203	-1.16155	0.468953	-2.47691	0.0132526
GRPEL1	9.22655	1.85402	0.748565	2.47677	0.0132577
SMIM3	94.3352	0.921159	0.371943	2.47661	0.0132635
MYL12B	74.7244	1.10643	0.446756	2.47659	0.0132645
EDN3	32.3203	-1.33146	0.537684	-2.47628	0.0132759
CLEC2B	74.8957	1.08853	0.439689	2.47568	0.0132984
LRRK2	119.461	-0.933671	0.377159	-2.47554	0.0133036
ATP6V1G1	25.8342	1.48931	0.601652	2.47538	0.0133096
NNMT	11.2987	1.81394	0.732812	2.47532	0.0133117
MAPK1IP1L	76.6836	0.945436	0.381953	2.47527	0.0133136
COL5A2	9.0982	-2.12836	0.860185	-2.4743	0.0133498
ATP6V1D	36.3135	1.23074	0.497572	2.4735	0.0133797
ZFHX3	256.209	-0.749294	0.302939	-2.47342	0.0133828
CDK6	155.171	-0.786337	0.318387	-2.46975	0.0135206
TM7SF3	39.0791	-1.22831	0.497406	-2.46943	0.013533
PALMD	402.312	-0.956152	0.387409	-2.46807	0.0135845
NUTM2B-AS1	163.414	0.944437	0.382766	2.4674	0.0136099
CCND1	18.6	-1.45914	0.591497	-2.46687	0.0136301
AL356599.1	15.6705	-1.60556	0.651033	-2.46617	0.0136567
GAS2	20.2879	-1.42344	0.577392	-2.46529	0.0136903
RPL34	58.1036	1.03697	0.420697	2.46488	0.0137059
STARD9	102.937	-0.827908	0.336153	-2.46289	0.0137821
RPL6	54.7109	0.997089	0.405557	2.45857	0.0139493
RABAC1	32.3663	1.2943	0.526541	2.45811	0.0139671
PBX1	325.109	-0.844555	0.343668	-2.45747	0.0139919
TMEM8B	14.8818	-1.50179	0.611119	-2.45744	0.0139931
SLC4A7	112.847	1.13036	0.460151	2.45649	0.01403
ATL2	142.162	-0.8168	0.332527	-2.45634	0.014036
ARHGEF28	176.026	-0.870615	0.354444	-2.45628	0.0140382
LY6E-DT	26.1217	-1.37944	0.56161	-2.45622	0.0140408
NID1	37.2812	1.21326	0.494144	2.45528	0.0140773
RNF169	113.499	0.879064	0.358065	2.45504	0.0140868
IFITM1	14.1203	1.76661	0.719779	2.45438	0.0141128
SLC22A10	15.3262	-1.62666	0.662979	-2.45356	0.0141452
CXCL1	7.32579	2.66889	1.08799	2.45304	0.0141654
CERK	143.331	0.907082	0.369834	2.45267	0.0141799
BACH2	109.681	-0.948086	0.386631	-2.45217	0.0141996
AC006369.1	4.81832	-3.14536	1.28314	-2.4513	0.0142342
FAM13C	15.5747	-1.78008	0.726297	-2.4509	0.0142498
AC021231.1	20.4128	-1.54005	0.628772	-2.44929	0.0143139
PIM1	8.80987	2.0299	0.828781	2.44926	0.0143152
S100A6	27.0329	1.50562	0.614945	2.44837	0.0143503
MARCKSL1	8.34836	1.99192	0.81378	2.44774	0.0143754
USP18	13.0432	-1.70821	0.697971	-2.4474	0.0143892
NEK5	172.633	-1.12617	0.460235	-2.44695	0.0144069
EZR	21.6337	1.36616	0.558318	2.44691	0.0144086
EFCAB6	14.3143	-1.65955	0.678544	-2.44575	0.0144552
CRY1	87.5562	1.16418	0.477868	2.4362	0.0148424
TFRC	587.013	-0.940597	0.386184	-2.43562	0.0148663
CDKN1A	43.9307	1.62642	0.667839	2.43534	0.0148777
SLC39A10	1464.25	-0.951717	0.391366	-2.43178	0.0150247
AC073475.1	37.3035	-1.16715	0.480011	-2.43151	0.015036
DMGDH	24.1053	-1.45952	0.60208	-2.42413	0.015345
PLSCR2	12.569	1.95245	0.805482	2.42395	0.0153528
ELL2	260.259	1.2109	0.50002	2.4217	0.0154479
ITGB5	90.3273	-0.879891	0.363475	-2.42077	0.0154876
SESN3	58.6301	1.16715	0.48217	2.42063	0.0154937
KCNJ6	15.4707	-1.57495	0.650693	-2.42041	0.0155029
S100A16	25.7238	1.24567	0.514778	2.41983	0.015528
LYPLAL1-DT	7.08492	-2.13743	0.885068	-2.41499	0.0157358
NOSIP	31.9622	1.28275	0.531345	2.41415	0.0157719
NIPSNAP1	5.2814	-2.4308	1.00705	-2.41378	0.0157881
AC002451.1	5.77065	-2.67211	1.10751	-2.41272	0.0158341
MPZL2	15.2628	1.83209	0.759434	2.41243	0.0158464
TMTC2	202.829	0.770853	0.31964	2.41163	0.0158815
CCT5	30.6711	1.17977	0.489898	2.40819	0.016032
SLC39A1	10.5789	1.81093	0.752116	2.40778	0.0160497
EIF1B	17.2677	1.50426	0.62513	2.40631	0.0161145
KDM7A	221.662	-0.813752	0.338514	-2.4039	0.0162213
RPS23	88.5388	0.910267	0.378821	2.40289	0.0162659
EIF4G2	131.052	0.832195	0.346356	2.40272	0.0162738
MGAT1	115.151	0.8469	0.352515	2.40245	0.0162857
MFAP3	89.0437	0.901264	0.375151	2.4024	0.0162878
AP000866.1	4.05023	-2.62527	1.09374	-2.40028	0.0163827
YY1	98.1166	0.849561	0.354359	2.39746	0.0165093
LTF	2.97574	-3.40223	1.41941	-2.39693	0.0165329
ATP1B3	80.6106	1.04235	0.434925	2.39661	0.0165475
ZNF662	4.94616	-2.60405	1.08664	-2.39642	0.0165561
ULK4	142.75	-0.808769	0.337675	-2.39511	0.0166154
PARP12	117.79	-0.897912	0.375426	-2.39172	0.0167698
AL033523.1	173.094	-0.806778	0.337562	-2.39002	0.0168475
TEAD3	2.58766	4.13994	1.73295	2.38896	0.0168963
TRIM5	29.9084	1.18289	0.495174	2.38884	0.0169015
ARMC2	31.2338	-1.20762	0.505652	-2.38824	0.0169294
PPIA	46.0041	1.12612	0.471666	2.38754	0.0169617
DDX58	112.127	-0.865275	0.362453	-2.38728	0.0169737
LINC02055	17.1161	1.88296	0.789463	2.38512	0.0170736
PITPNC1	771.375	1.15579	0.484863	2.38374	0.0171376
NUDT7	4.23927	-2.56962	1.07807	-2.38354	0.0171471
XIST	244.361	1.20676	0.506745	2.38139	0.0172473
KHDRBS2	39.0015	-1.29668	0.544577	-2.38107	0.0172624
STX11	16.5189	1.5648	0.657268	2.38076	0.0172769
GARNL3	65.7945	-1.04582	0.439292	-2.3807	0.0172799
BX664615.2	6.95237	-2.32788	0.977919	-2.38044	0.017292
MIR222HG	127.612	1.19743	0.5031	2.38011	0.0173074
KIAA1841	90.8139	-0.926484	0.389757	-2.37708	0.0174502
AC007391.3	4.41251	-2.81017	1.18244	-2.37658	0.0174738
HMGA1	6.04286	2.30084	0.968176	2.37647	0.0174792
BAZ1A	85.7591	0.88876	0.374335	2.37423	0.0175854
BRD2	35.6741	1.05706	0.44554	2.37254	0.017666
NAV1	152.248	0.773789	0.326248	2.37178	0.0177024
HACD4	11.6921	-1.88283	0.794562	-2.36964	0.0178054
CHMP4B	42.6385	0.998315	0.421328	2.36945	0.0178148
NASP	75.2442	0.979429	0.413513	2.36856	0.0178576
FOSL1	9.85997	2.43654	1.02925	2.36729	0.0179187
MRPS6	77.4636	-0.957838	0.404761	-2.36643	0.0179605
DSE	29.1548	-1.24925	0.528093	-2.36559	0.0180013
RPLP1	112.18	1.0942	0.463174	2.3624	0.0181569
SREBF2	101.211	0.897462	0.380075	2.36128	0.0182121
TSPYL2	12.4436	1.69231	0.717559	2.35842	0.018353
DIAPH1	90.1058	0.898637	0.381039	2.35838	0.0183547
CCDC13	4.4212	2.92188	1.24013	2.3561	0.0184679
RFTN1	136.18	1.24803	0.529882	2.3553	0.0185078
IFRD1	69.715	1.00497	0.426718	2.35511	0.0185173
SPATA13	207.826	-0.785196	0.333552	-2.35404	0.0185705
PLXND1	87.0748	-0.93399	0.39679	-2.35387	0.0185793
TBC1D2	45.5306	1.09594	0.465793	2.35285	0.01863
SGMS1	774.889	-0.66265	0.281671	-2.35256	0.0186444
GRPEL2	10.3012	1.66399	0.70751	2.3519	0.0186776
GPSM1	8.27615	1.97342	0.839076	2.3519	0.018678
UBALD2	23.3263	1.31844	0.560643	2.35167	0.0186895
CCDC68	120.607	-0.914758	0.389091	-2.35101	0.0187225
HS3ST2	4.67106	2.8333	1.20652	2.34832	0.0188581
AC012291.3	9.6649	-1.70309	0.725471	-2.34756	0.0188966
GPX3	14.4639	1.58036	0.674379	2.34343	0.0191074
MIF	46.7663	1.21093	0.516796	2.34316	0.0191214
PDGFB	232.847	-0.814452	0.347831	-2.34152	0.0192055
MTRF1L	27.1752	1.20851	0.516197	2.34119	0.0192225
NLRC5	96.8364	-0.814932	0.34819	-2.34048	0.0192589
LINC02100	9.06204	-2.19221	0.937515	-2.33832	0.0193707
RPL23	22.4852	1.17525	0.502735	2.33771	0.0194024
TNFRSF10A	61.4583	0.998626	0.427444	2.33627	0.0194771
PLEKHH1	25.5316	-1.17623	0.503507	-2.33607	0.0194876
TRIP10	31.3791	1.06354	0.455309	2.33586	0.0194986
ANKAR	81.5335	-0.936922	0.401128	-2.33572	0.0195059
LCLAT1	66.5145	-0.88119	0.377332	-2.33532	0.0195269
AC008514.1	2.53306	-3.37072	1.44338	-2.33529	0.0195283
SERPINB8	5.93283	2.39169	1.02432	2.33491	0.019548
ANKDD1A	16.1798	1.37039	0.58716	2.33393	0.0195992
FSD1L	17.5511	-1.40081	0.60025	-2.3337	0.0196112
CPNE8	621.439	0.737775	0.31615	2.33362	0.0196156
ITPKC	28.7485	1.36063	0.58321	2.333	0.0196481
TMEM70	11.3596	1.71209	0.734001	2.33254	0.0196723
PRELID1	12.5068	1.54739	0.663444	2.33235	0.0196822
SNHG14	355.635	-0.718115	0.307963	-2.33182	0.0197099
YWHAH	54.0424	1.01156	0.433832	2.33168	0.0197174
ZCCHC10	36.5488	1.06089	0.455053	2.33135	0.0197351
RBM8A	18.1087	1.42539	0.611819	2.32975	0.0198193
ARF6	20.2195	1.29147	0.554524	2.32898	0.0198601
FAM189A2	65.9991	-0.902624	0.387905	-2.32692	0.0199697
SPOCK2	355.132	-0.744921	0.320137	-2.32688	0.0199714
GSTA4	15.6547	-1.53211	0.658469	-2.32678	0.0199769
PABPC1	92.4628	0.826549	0.355566	2.3246	0.0200935
MEPCE	14.0456	1.56208	0.672063	2.3243	0.0201092
ARRDC3	81.2413	1.02874	0.442807	2.32323	0.0201666
PTDSS1	21.2709	1.20651	0.519342	2.32316	0.0201707
TM4SF18	117.852	0.998586	0.429953	2.32255	0.0202035
CTTNBP2NL	297	0.784258	0.337741	2.32207	0.0202291
CHCHD2	19.9073	1.30606	0.563034	2.31968	0.0203581
CEBPB	7.59405	2.00754	0.86561	2.31922	0.0203829
AC008050.1	33.35	-1.34089	0.578244	-2.3189	0.0204007
CFAP46	3.43787	-3.45612	1.49104	-2.31792	0.0204538
AC005052.2	4.35377	-2.58864	1.11748	-2.3165	0.0205309
SLC22A23	247.929	0.774272	0.334298	2.31611	0.0205521
ATP10A	4408.89	-1.0671	0.46077	-2.31591	0.0205632
PKD2	154.869	-0.780058	0.33714	-2.31375	0.0206816
ZNF429	23.0554	-1.27108	0.549913	-2.31143	0.0208093
SEPTIN7-AS1	7.82268	-2.2044	0.954294	-2.30998	0.0208895
RPL8	45.8658	1.10104	0.47689	2.30879	0.0209551
ZNF720	57.4981	-1.00353	0.43474	-2.30836	0.0209794
RMI1	9.36594	-1.78798	0.774878	-2.30744	0.0210303
SASH1	562.617	0.733739	0.318472	2.30393	0.0212264
LIN7C	15.5205	1.38684	0.60195	2.30391	0.0212275
YEATS2	101.131	-0.786778	0.341526	-2.30371	0.0212387
ZFP36L2	19.3906	1.37155	0.595559	2.30297	0.0212808
ITGA5	72.9879	1.20344	0.522627	2.30268	0.0212968
GPR35	20.6605	1.32492	0.575696	2.30143	0.0213673
MANBA	47.2036	-1.11063	0.482786	-2.30047	0.0214217
GNG4	61.5982	-1.19832	0.521405	-2.29826	0.0215472
SESTD1	410.814	0.708555	0.308335	2.298	0.0215618
AL592295.4	15.4942	1.38453	0.602622	2.29751	0.0215896
SRARP	106.583	0.890335	0.387625	2.2969	0.0216246
LINC00886	27.342	-1.38879	0.605363	-2.29414	0.0217827
CCDC102B	16.5221	-1.49063	0.649941	-2.29349	0.0218199
EIF1B-AS1	55.6157	-1.07292	0.467853	-2.29328	0.0218316
SPARC	109.024	1.18016	0.514652	2.29312	0.0218413
HSPBAP1	30.2197	-1.10192	0.480573	-2.29293	0.0218518
ZSCAN31	23.3846	-1.77042	0.772455	-2.29194	0.0219091
TTC12	15.9737	-1.42465	0.621896	-2.29081	0.0219745
RAN	16.2894	1.3377	0.584166	2.28992	0.0220258
GABRR2	10.8684	1.63674	0.715028	2.28906	0.0220757
NMNAT3	36.6014	-1.08247	0.473003	-2.2885	0.0221084
FGF12	73.7482	-0.985453	0.430849	-2.28724	0.0221821
CRIP2	107.404	1.05336	0.46069	2.28648	0.0222264
PZP	18.0993	-1.37583	0.601979	-2.28552	0.0222825
IMMP2L	856	-0.708454	0.310133	-2.28436	0.0223505
GRAMD2B	43.7328	1.18626	0.519374	2.28401	0.022371
PLCG1-AS1	10.1198	-1.77953	0.779387	-2.28325	0.0224158
MRTFB	1226.38	0.654807	0.286797	2.28317	0.0224204
RPL35A	42.0858	1.02368	0.448493	2.28248	0.0224613
ATP11A	376.019	0.860194	0.377086	2.28116	0.0225388
IRAK1BP1	21.8934	-1.33221	0.584044	-2.28101	0.0225477
LYRM9	4.62156	-2.52984	1.10912	-2.28094	0.0225521
GIMAP5	117.614	0.84889	0.372811	2.277	0.0227863
CDC14B	172.401	-0.757811	0.332924	-2.27623	0.0228323
GNG11	78.1486	0.958898	0.421382	2.2756	0.0228698
RPL19	42.6275	1.2139	0.534002	2.27322	0.0230128
SLC25A25	24.1451	1.37498	0.604897	2.27308	0.0230216
DACH1	509.236	-0.971216	0.427272	-2.27306	0.0230225
CTSB	65.2431	0.891753	0.392318	2.27304	0.0230239
SERPINH1	49.4076	1.22185	0.538093	2.2707	0.0231651
CYBA	20.7756	1.47297	0.648903	2.26993	0.0232118
RPS17	24.9444	1.2921	0.569672	2.26815	0.0233201
MIRLET7BHG	239.421	-0.718585	0.316823	-2.26809	0.0233235
PTTG1IP	221.706	0.758364	0.334536	2.26691	0.0233955
MARS	21.2232	1.27632	0.563264	2.26593	0.0234554
PVR	88.7272	1.01119	0.446839	2.26299	0.0236363
AC009061.2	24.5777	-1.23036	0.543897	-2.26211	0.0236905
STARD8	112.923	0.839823	0.371443	2.26097	0.023761
LINC01006	31.1821	-1.2989	0.574583	-2.26059	0.0237845
GARS-DT	113.623	-0.806738	0.356938	-2.26016	0.023811
ENY2	29.8005	1.06891	0.473061	2.25955	0.023849
FKBP9	79.198	-0.949244	0.420205	-2.259	0.0238831
PRPF38B	37.4707	1.013	0.448528	2.25849	0.0239149
NEK3	126.777	-0.959827	0.425052	-2.25814	0.023937
DBF4	17.3396	1.41164	0.625277	2.25762	0.0239696
RRP7A	27.886	1.10328	0.488978	2.2563	0.0240517
MIR100HG	21.9262	-1.29292	0.573565	-2.25418	0.0241849
CSRNP1	29.1384	1.75238	0.777599	2.25358	0.0242228
RAPGEF5	230.363	0.943197	0.418658	2.25291	0.0242649
BTF3	29.9322	1.09451	0.485877	2.25265	0.0242812
CDH23	23.342	-1.39871	0.621134	-2.25187	0.0243303
C5orf56	116.827	-0.757449	0.336451	-2.25129	0.0243673
CRK	122.49	0.880128	0.391113	2.25032	0.0244289
NACA	34.9605	1.05413	0.468469	2.25016	0.0244388
TMLHE	49.44	-1.00535	0.446818	-2.25001	0.0244482
MAML2	347.754	-0.761259	0.338348	-2.24993	0.0244533
ZFP90	24.6789	-1.13991	0.506923	-2.24869	0.0245323
LYPLA2	8.8337	1.85044	0.822968	2.24849	0.0245447
NOP10	8.43456	1.72064	0.765465	2.24783	0.0245868
RUNX1T1	412.896	-0.845274	0.376179	-2.247	0.0246402
ATN1	66.3626	0.956929	0.425871	2.24699	0.0246405
SNRPB	17.8261	1.49665	0.666074	2.24698	0.0246415
DAZAP2	28.876	1.13216	0.503977	2.24646	0.0246748
FTH1	83.6973	1.0203	0.454483	2.24496	0.0247705
CCDC125	18.1249	-1.29423	0.576768	-2.24394	0.0248362
ELOC	31.5411	1.08326	0.482853	2.24347	0.0248668
EEF1G	27.9069	1.11578	0.497449	2.24301	0.024896
CMTM6	29.2488	1.11104	0.495344	2.24297	0.0248986
ART1	6.02874	-2.24949	1.003	-2.24275	0.0249129
RPS4X	28.1979	1.21469	0.541866	2.24168	0.024982
PPP1R18	15.8869	1.44876	0.646391	2.24131	0.0250062
PAPSS2	329.913	0.750484	0.334918	2.2408	0.025039
EIF2S2	52.2497	0.947547	0.422865	2.24078	0.0250404
RPL13A	70.0505	0.974114	0.434897	2.23987	0.0250993
DUS2	36.895	-1.04272	0.465609	-2.23948	0.0251244
FLOT1	77.1175	0.802745	0.358599	2.23856	0.0251848
ALDH5A1	9.10409	-1.8081	0.807742	-2.23846	0.0251909
FAM155A-IT1	2.66026	-3.1929	1.42656	-2.23818	0.0252093
TXK	19.1205	1.36867	0.611707	2.23745	0.0252567
S100A11	28.2774	1.34449	0.601007	2.23707	0.0252819
PTENP1-AS	2.74833	-3.53698	1.58275	-2.23471	0.0254365
ZNF433-AS1	31.0817	1.12747	0.504564	2.23455	0.0254471
FTCDNL1	15.4493	-1.60725	0.71929	-2.23449	0.0254507
FSIP2-AS1	11.3451	-1.73774	0.778128	-2.23323	0.0255335
RAMP2-AS1	13.0867	-1.47257	0.659807	-2.23182	0.0256272
DOCK4	521.7	0.795027	0.356326	2.23118	0.0256691
SNHG26	2.18541	3.77915	1.69479	2.22986	0.025757
CASP10	173.063	-0.74298	0.333257	-2.22945	0.0257837
AC048341.1	26.3716	1.2048	0.540462	2.22921	0.0257999
FAM107A	173.737	0.949325	0.426272	2.22704	0.0259447
KALRN	294.51	0.745724	0.334858	2.22699	0.0259482
LRRC75B	4.59318	-2.39761	1.07688	-2.22643	0.0259852
RNASEK	36.9799	1.03939	0.467019	2.22558	0.0260426
AL732437.3	11.9898	-2.55736	1.14922	-2.22531	0.0260606
MVD	13.628	1.42695	0.641278	2.22517	0.0260699
PLA1A	44.8572	1.3289	0.597423	2.22439	0.0261222
ZBTB2	16.0105	1.39696	0.628794	2.22165	0.0263073
GDAP1	30.3481	-1.08437	0.488098	-2.22163	0.0263086
MKNK2	41.4985	1.12158	0.505346	2.21943	0.0264575
AP001407.1	8.03333	-2.16312	0.974961	-2.21867	0.0265091
PTP4A2	46.1323	1.00349	0.452893	2.21574	0.0267092
ARID3A	37.3951	-1.07489	0.485342	-2.21471	0.0267801
ENTPD3-AS1	23.6996	-1.31313	0.593054	-2.21419	0.0268156
F11R	70.7024	0.866593	0.391548	2.21325	0.0268803
AC008825.1	3.9185	3.27108	1.47802	2.21314	0.0268877
TMED10	91.3207	0.839206	0.379338	2.21229	0.0269464
AFAP1L1	129.509	0.726843	0.328555	2.21224	0.0269501
LINC02718	11.0105	-1.67702	0.758419	-2.2112	0.0270217
FAU	40.1763	1.03719	0.469428	2.20947	0.0271418
HINT1	24.9076	1.0953	0.495756	2.20935	0.0271506
ULK2	37.7966	-1.02856	0.465856	-2.20789	0.0272522
MPZL1	126.464	0.771224	0.3494	2.20728	0.0272946
UBA6	119.568	0.780473	0.353611	2.20715	0.0273037
MAP1LC3B	34.7177	1.15681	0.524175	2.20691	0.0273201
SHISA5	73.7702	0.921607	0.417673	2.20653	0.027347
RPL13	135.92	0.910795	0.412866	2.20603	0.0273818
ITGA1	840.379	0.646605	0.293233	2.20509	0.0274481
HEXIM1	5.77287	2.07814	0.942533	2.20484	0.0274653
TAF1B	33.2482	-1.00601	0.456305	-2.20469	0.0274758
WDR13	59.0407	0.990919	0.449532	2.20433	0.0275008
TUSC1	2.14339	3.52871	1.60114	2.20387	0.0275334
ZNF518A	101.09	-0.801849	0.363837	-2.20387	0.0275336
PRNP	26.9949	1.04827	0.475855	2.20291	0.0276013
DLL1	9.76982	-1.63224	0.74114	-2.20234	0.0276416
KDSR	49.6707	0.880243	0.399771	2.20187	0.0276748
FANCI	19.1013	1.46508	0.665486	2.20152	0.027699
BCL10	16.1346	1.43635	0.652699	2.20062	0.0277627
ELN	19.1085	-1.4027	0.637453	-2.20047	0.0277737
GPSM3	10.4093	1.67134	0.759601	2.20029	0.0277865
KIAA0825	54.3737	-0.96555	0.438951	-2.19968	0.0278299
APOLD1	524.27	1.07429	0.488572	2.19883	0.0278899
CPQ	177.759	-0.729841	0.332018	-2.1982	0.027935
PURB	29.8112	1.03915	0.472825	2.19774	0.0279674
ZNF483	27.9909	-1.05087	0.478304	-2.19708	0.0280149
RRAGA	10.0596	1.58567	0.722284	2.19535	0.0281384
RPS24	57.7135	0.861403	0.39241	2.19516	0.0281519
ARF1	75.3624	0.895793	0.408174	2.19464	0.0281896
ORAI2	38.4985	0.998449	0.455319	2.19286	0.0283177
ZNF676	3.64967	-2.6883	1.22665	-2.19158	0.0284099
UBB	33.7861	1.04359	0.47632	2.19094	0.0284564
SIDT1	21.1609	-1.21501	0.554782	-2.19007	0.0285188
CDK2AP1	15.1217	1.31831	0.601993	2.18991	0.0285308
TNFRSF12A	6.96058	2.50424	1.14356	2.18988	0.0285332
APOBEC3D	5.05728	-2.09686	0.958096	-2.18857	0.0286278
RBM43	8.02373	-1.94094	0.887295	-2.18748	0.0287076
PLCL1	96.5434	-0.89632	0.409773	-2.18736	0.0287165
LMNTD1	29.4941	-1.23522	0.564844	-2.18683	0.0287548
GABARAP	22.8737	1.36319	0.623684	2.18571	0.0288371
ZSCAN23	4.18042	-2.55168	1.16785	-2.18494	0.0288935
RASIP1	134.832	0.903031	0.413339	2.18472	0.0289092
IKZF2	23.4112	-1.14329	0.523598	-2.18352	0.0289977
GPATCH2	29.169	-1.03325	0.473266	-2.18324	0.0290178
ENO1	29.7653	1.20323	0.551299	2.18253	0.0290706
RWDD2B	3.87717	-2.46527	1.13145	-2.17886	0.0293418
DBN1	26.3307	1.23825	0.568516	2.17804	0.0294029
AL139383.1	61.908	-1.01739	0.467307	-2.17712	0.0294713
CEACAM19	21.439	1.3049	0.599475	2.17674	0.0295
MYCT1	93.5926	0.788959	0.362562	2.17607	0.0295501
SH3BGRL3	26.8615	1.22267	0.562149	2.175	0.0296301
FGD6	262.156	-0.771029	0.354567	-2.17456	0.0296628
AOPEP	232.329	-0.721645	0.331871	-2.17448	0.0296694
AC079142.1	80.7626	-0.804605	0.370112	-2.17395	0.0297091
PRKAA1	88.4531	0.749848	0.344935	2.17388	0.0297141
RPL28	99.5187	0.988752	0.45485	2.1738	0.0297205
ALG6	23.8892	-1.07838	0.496095	-2.17374	0.029725
ARHGEF3	262.265	-0.703844	0.323891	-2.17309	0.0297734
LINC02256	26.8018	-1.15876	0.533287	-2.17285	0.0297913
TAFA2	35.3291	-1.20139	0.553189	-2.17175	0.0298748
BZW1	37.9284	0.995234	0.458397	2.17112	0.0299221
ZNF594	11.7927	-1.47052	0.677721	-2.16979	0.0300224
EIF4A1	60.1441	1.02944	0.474759	2.16833	0.0301335
USP53	337.818	0.624765	0.288213	2.16772	0.0301797
ZNF334	10.1695	-1.83986	0.848805	-2.16758	0.0301904
MVB12B	78.1405	-0.904816	0.41749	-2.16728	0.0302137
AL049629.1	4.5598	2.61149	1.20507	2.16709	0.0302282
EEF1D	51.3879	0.914519	0.422148	2.16634	0.0302849
COX15	15.5924	-1.30422	0.60205	-2.1663	0.0302886
DDIT3	4.11318	2.61565	1.20788	2.16549	0.0303501
CD81	67.8469	0.978081	0.451667	2.16549	0.0303502
RHOC	72.2197	1.12919	0.521552	2.16506	0.030383
C4orf3	22.2453	1.19024	0.54976	2.16502	0.0303861
PTMS	28.3142	1.24255	0.573967	2.16484	0.0303997
FRMD4B	134.063	-0.789482	0.364783	-2.16425	0.0304452
DEPTOR	199.674	-1.00854	0.46615	-2.16354	0.0304995
RPL31	40.5271	0.965389	0.44626	2.16329	0.0305191
ZDHHC21	176.344	-0.713012	0.330201	-2.15933	0.030825
RYR3	59.5236	-1.06628	0.494147	-2.15782	0.0309419
FAM184B	9.67895	1.74742	0.809955	2.15743	0.0309724
LRRC32	142.443	0.994451	0.460958	2.15736	0.0309779
APCDD1	131.427	-0.993071	0.46045	-2.15674	0.0310258
CYB5A	20.9472	-1.2334	0.572118	-2.15585	0.0310956
GNB1L	7.18663	1.7521	0.812875	2.15543	0.031128
MYH10	69.3544	-0.89866	0.417329	-2.15336	0.0312901
ARAP2	130.943	0.712547	0.330925	2.1532	0.0313031
ADGRA2	72.6476	-0.82952	0.385363	-2.15257	0.0313526
DGLUCY	132.519	-0.81421	0.378628	-2.15042	0.0315217
LINC02389	7.35425	2.00622	0.93369	2.1487	0.0316581
HK1	105.798	0.795594	0.370273	2.14867	0.0316607
HIBADH	75.0352	-0.876242	0.40788	-2.14829	0.031691
GNA13	97.597	0.826974	0.385169	2.14704	0.0317901
EIF3K	31.7077	1.02435	0.477212	2.14653	0.0318309
TTTY10	25.6017	-1.24808	0.581735	-2.14545	0.0319171
GPR85	362.383	-1.11767	0.52122	-2.14434	0.0320056
CC2D2A	17.2415	-1.34839	0.62887	-2.14415	0.0320209
RASSF3	202.159	-0.739692	0.345234	-2.14258	0.0321465
ZFP64	33.4791	-1.01381	0.473254	-2.14222	0.0321755
EPCAM-DT	23.3093	-1.2776	0.596509	-2.1418	0.0322094
ARHGAP26	1004.11	0.799884	0.373611	2.14095	0.032278
RAD51B	464.027	-0.654459	0.305723	-2.14069	0.0322991
PM20D2	14.2619	-1.29569	0.606076	-2.13783	0.0325306
RPL36	52.9587	1.01421	0.474523	2.13732	0.032572
PRKY	274.625	0.977403	0.457304	2.13732	0.0325723
RPN1	37.3659	0.967628	0.452834	2.13683	0.0326121
AC087477.2	4.10988	-2.50601	1.1732	-2.13605	0.0326756
CORO1B	21.0654	1.19072	0.557483	2.13588	0.0326889
ANKRD36B	75.113	-0.791366	0.370699	-2.13479	0.0327779
G3BP1	98.6115	0.806871	0.377982	2.13468	0.0327872
ATM	105.922	-0.724448	0.339503	-2.13385	0.0328551
MCTP1	209.488	0.949379	0.44521	2.13243	0.0329714
PLCB4	444.762	-0.784781	0.368062	-2.1322	0.0329904
BSG	1040.19	0.868605	0.407495	2.13158	0.0330418
NFKBIB	6.70198	1.87007	0.877762	2.13049	0.0331309
METTL15	185.245	-0.70375	0.330729	-2.12787	0.0333475
SYNJ2	78.6233	0.796868	0.374848	2.12584	0.0335165
PTPN13	8.43712	2.17083	1.02134	2.12546	0.033548
LRRFIP1	132.878	0.828697	0.389994	2.1249	0.0335953
CLIC2	61.1044	0.920344	0.433223	2.12441	0.0336356
SULT1A1	12.9849	-1.47287	0.693373	-2.1242	0.033653
HLX-AS1	7.0965	-1.85014	0.871127	-2.12385	0.0336831
AC132153.1	18.9537	-1.24525	0.586332	-2.12379	0.0336874
PPM1D	77.6963	0.852494	0.401418	2.1237	0.0336949
XYLB	10.9647	-1.56566	0.737297	-2.12352	0.0337106
CHODL	22.2605	-1.31789	0.621104	-2.12185	0.0338501
ABL2	164.052	0.760315	0.35834	2.12177	0.033857
RPL39	42.2541	1.10628	0.521462	2.1215	0.0338802
ADGRG1	81.5941	0.869117	0.40981	2.12078	0.0339403
CD99L2	43.9316	-0.979652	0.462169	-2.11968	0.0340328
AKT1S1	6.16738	1.84924	0.873372	2.11735	0.03423
TM4SF1	103.318	1.25584	0.593745	2.11512	0.0344196
EIF3G	13.6788	1.37138	0.648752	2.11387	0.0345266
USP46	58.4301	-0.848455	0.401413	-2.11367	0.0345435
BBS9	1106.67	-0.662079	0.313313	-2.11315	0.0345877
SLC25A12	54.2949	-0.880385	0.416691	-2.1128	0.0346179
AC061958.1	7.45745	-2.2334	1.05774	-2.11148	0.0347307
BARD1	38.1207	1.00277	0.475004	2.11108	0.0347652
MEF2C	513.854	0.614542	0.29136	2.10922	0.0349256
SUSD6	295.956	0.707284	0.335382	2.10889	0.0349542
SHE	142.335	-0.720927	0.341868	-2.10879	0.0349631
AL157786.1	13.8975	1.4292	0.677956	2.10811	0.0350219
IFT172	15.9272	-1.28025	0.607633	-2.10694	0.035123
CYP39A1	18.08	-1.69707	0.805753	-2.10619	0.0351875
NOP53	15.9938	1.30542	0.619918	2.1058	0.0352218
PTRH1	4.68518	2.28664	1.08607	2.10543	0.0352537
ADAMTS10	44.9432	-0.971002	0.461358	-2.10466	0.0353208
ABCC4	149.449	0.908906	0.43189	2.10448	0.0353364
DDX3X	108.552	0.859763	0.408572	2.10431	0.0353511
TMED5	38.0287	0.909432	0.432233	2.10403	0.0353755
TMCC1	229.16	-0.654777	0.311381	-2.10282	0.0354819
AGO4	128.149	-0.723143	0.34413	-2.10136	0.0356089
USP15	304.05	0.654646	0.311553	2.10124	0.0356203
TMEM254-AS1	2.78739	-2.8113	1.33829	-2.10066	0.0356709
ETS2	374.218	0.646789	0.308035	2.09973	0.0357528
ESAM	142.161	0.72454	0.345383	2.09779	0.0359237
AC025171.2	48.29	-1.07326	0.511661	-2.09759	0.035941
PRR7	1.94312	3.57369	1.70379	2.0975	0.0359492
C11orf80	49.5181	-1.0299	0.491074	-2.09725	0.0359715
PHF10	82.2542	0.820783	0.391386	2.09712	0.0359832
TXN	22.2237	1.21297	0.578415	2.09706	0.0359887
CYTH1	383.308	0.749275	0.357327	2.09689	0.0360033
GAB3	40.0063	-0.936069	0.446562	-2.09617	0.0360672
SYTL4	61.875	0.846759	0.403972	2.09608	0.0360749
MRFAP1	12.5021	1.42354	0.679273	2.09568	0.0361107
ALDH2	47.6052	-0.902026	0.430614	-2.09474	0.036194
NKD1	167.794	-0.999977	0.477461	-2.09436	0.0362276
ZNF780B	56.2246	-0.879305	0.419901	-2.09408	0.036253
AL356124.1	34.185	-1.1405	0.544857	-2.09321	0.0363307
RPL15	37.1255	1.00351	0.479423	2.09317	0.0363343
RAB21	95.0637	0.791101	0.377972	2.09301	0.0363479
IPMK	53.792	0.943634	0.451134	2.0917	0.0364658
GLIS3	361.267	0.62113	0.297356	2.08885	0.0367216
AP003778.1	6.2396	-2.21173	1.0595	-2.08752	0.0368407
SH3RF2	21.3409	-1.39701	0.670238	-2.08435	0.0371281
CCDC144A	66.0238	-0.891316	0.427765	-2.08366	0.0371912
ZNF438	104.479	-0.78826	0.378336	-2.08349	0.0372066
LINC01169	17.9493	-1.31238	0.630197	-2.08249	0.0372977
RAB5C	44.2717	0.955227	0.458773	2.08213	0.0373302
TXNIP	25.6944	1.25314	0.602052	2.08144	0.0373933
ITGB1	255.307	0.728075	0.350022	2.08008	0.0375179
AC010201.3	5.05933	-2.07903	1.00008	-2.07886	0.03763
SLC41A1	13.4059	1.30025	0.62547	2.07884	0.0376317
NUFIP2	140.658	0.711494	0.342286	2.07865	0.0376491
AC103409.1	2.10033	3.35516	1.61447	2.07819	0.0376921
PLCB1	554.632	-0.674146	0.324402	-2.07812	0.0376984
AC012668.3	2.44657	-3.56357	1.71554	-2.07722	0.0377811
PARP9	175.491	-0.711724	0.342755	-2.07648	0.0378499
SAMD13	20.1798	-1.38678	0.668234	-2.07529	0.0379601
RPL27	27.2786	1.12288	0.54119	2.07483	0.0380021
RPL34-AS1	9.85613	-1.52727	0.736128	-2.07474	0.038011
LINC01440	4.82378	2.95574	1.42497	2.07424	0.0380567
BASP1	64.5264	-0.939156	0.452942	-2.07346	0.0381297
MPPE1	20.7971	-1.16753	0.563591	-2.07159	0.0383032
PCED1B	31.3579	-1.23381	0.595806	-2.07082	0.0383756
PRPS1	12.1246	1.63209	0.78819	2.07068	0.0383886
BGN	14.7715	1.47243	0.711356	2.0699	0.0384622
PHKB	388.828	-0.653268	0.315641	-2.06965	0.0384847
SMAGP	13.8831	1.29697	0.626791	2.06922	0.0385254
ZBED3-AS1	20.9703	-1.13212	0.547163	-2.06907	0.0385399
RFC3	110.312	0.719933	0.348108	2.06813	0.0386279
SCAND1	15.2875	1.32594	0.641292	2.06761	0.0386769
RAP2A	75.8754	0.768296	0.371629	2.06737	0.038699
GNG5	54.6403	0.975657	0.472078	2.06673	0.0387598
PAFAH1B2	52.8894	0.819783	0.396963	2.06514	0.0389101
HNRNPAB	20.7428	1.10053	0.532942	2.06501	0.0389225
PFDN5	24.1462	1.09761	0.532273	2.06211	0.0391968
ENOSF1	53.3132	-0.849811	0.412267	-2.06131	0.0392734
BORCS7	20.6323	1.09607	0.531782	2.06113	0.0392906
MRPL3	22.2508	-1.07594	0.522087	-2.06085	0.0393176
FOXN3	785.069	-0.686026	0.332937	-2.06053	0.0393482
ANKRD12	583.125	0.648081	0.314585	2.06011	0.0393876
RBM48	17.7124	1.31419	0.638241	2.05909	0.0394858
MPDU1	9.27479	1.51335	0.735104	2.05869	0.0395238
CSNK1E	88.9334	0.851634	0.414359	2.0553	0.0398497
TRAF5	38.0294	-0.876109	0.426282	-2.05523	0.0398566
AC124852.1	14.9271	1.3489	0.656496	2.0547	0.0399079
TRANK1	28.7087	-1.15594	0.562635	-2.05451	0.0399261
TMOD2	38.2193	-1.02011	0.496529	-2.05447	0.0399298
EGFL7	406.559	0.635823	0.309623	2.05354	0.0400203
FGFR3	6.42503	-1.7739	0.864285	-2.05245	0.0401263
AC008014.1	90.0166	-0.982985	0.479048	-2.05196	0.0401739
SWAP70	230.346	0.698119	0.340236	2.05187	0.0401827
ROBO1	11.9943	1.60365	0.781663	2.05158	0.0402101
LRRC8A	57.3917	1.06733	0.520294	2.05139	0.0402293
MCMBP	61.9458	0.825425	0.402437	2.05107	0.0402603
SS18L2	7.61174	1.79778	0.876684	2.05066	0.0402998
CR381653.1	3.5951	-2.43175	1.18642	-2.04965	0.0403982
LAMA5	140.689	0.785048	0.383098	2.04921	0.0404414
GMFG	6.69713	1.99511	0.973682	2.04903	0.0404587
EFHD2	15.1696	1.36897	0.668211	2.04871	0.04049
TOX	190.137	-0.895229	0.437071	-2.04825	0.0405358
SBDS	22.3092	1.07254	0.52396	2.047	0.0406584
FARS2	246.189	-0.655697	0.320392	-2.04655	0.0407028
ADAMTSL2	31.8919	-1.27922	0.625125	-2.04634	0.0407226
CA8	18.9979	1.31584	0.643138	2.04597	0.0407596
ARMC9	33.34	-0.958837	0.468731	-2.0456	0.0407957
CSF1	9.92798	-1.53418	0.750059	-2.04541	0.0408147
ST6GAL1	1381.73	-0.917273	0.4485	-2.0452	0.0408349
ATP6V0C	36.689	0.910255	0.445259	2.04433	0.0409211
FAM110D	16.6758	1.41639	0.693344	2.04284	0.0410681
PANK1	7.26008	-1.61747	0.792304	-2.04148	0.0412033
CCND2	13.6635	1.26802	0.621145	2.04142	0.0412088
NBDY	150.848	0.81392	0.398851	2.04066	0.0412845
PLCL2	86.2962	-0.811752	0.397819	-2.04051	0.0412997
TPM3	132.316	0.862545	0.422857	2.0398	0.04137
YWHAB	88.4741	0.825952	0.40492	2.03979	0.0413714
LY86	5.21732	2.74587	1.34653	2.03922	0.0414285
CUBN	20.7668	-1.17239	0.575007	-2.03891	0.041459
NCK1	115.653	0.686363	0.336663	2.03872	0.0414778
ICA1	194.528	-0.808519	0.396621	-2.03852	0.0414984
PRXL2C	14.3069	1.24358	0.610139	2.03819	0.0415305
CBLL1	34.8819	0.934873	0.458692	2.03813	0.0415373
MXRA7	53.9966	0.98265	0.482241	2.03767	0.0415828
SLC40A1	17.5796	-1.19794	0.587916	-2.03761	0.0415887
SULT1C4	41.9209	0.847901	0.41647	2.03592	0.041758
AC123768.3	2.66766	-3.05519	1.50152	-2.03473	0.041878
LIX1-AS1	13.444	-1.30183	0.640033	-2.034	0.0419516
KLHL4	12.2169	-1.50901	0.742145	-2.03331	0.0420211
HNRNPF	69.5883	0.840329	0.413415	2.03265	0.0420879
C5	9.72192	-1.58225	0.778572	-2.03225	0.0421286
OGA	227.513	-0.668427	0.32896	-2.03194	0.0421597
CPT1A	148.92	-0.695709	0.342513	-2.03119	0.0422355
GPAT3	1.90336	3.58676	1.76588	2.03114	0.0422408
LNCSRLR	5.09191	2.25313	1.10986	2.03011	0.0423456
FAM111A	56.8806	-0.870068	0.428586	-2.03009	0.0423473
TIPIN	9.35364	-1.51663	0.747137	-2.02993	0.0423641
LRMDA	1328.64	-0.603527	0.2974	-2.02935	0.0424231
MYO1F	11.7143	-1.41008	0.695251	-2.02816	0.0425443
AL133445.2	4.13893	2.3244	1.14619	2.02794	0.0425667
FRY	232.881	-0.796217	0.392737	-2.02735	0.0426265
FBXL13	37.7161	-0.942514	0.465047	-2.02671	0.0426923
YBX1	44.7096	0.884861	0.436658	2.02644	0.0427198
ACOT11	8.72984	-1.61586	0.797627	-2.02583	0.0427822
PACRGL	41.2266	-0.912384	0.450454	-2.02548	0.0428184
ZFAS1	20.3277	1.10576	0.545944	2.02541	0.042825
CCDC88C	74.7647	-0.785812	0.388207	-2.02421	0.0429488
SCAMP3	18.0112	1.17398	0.580349	2.02289	0.0430843
ELF2	506.636	0.661256	0.327012	2.02211	0.0431645
LINC00654	7.17456	-1.66845	0.825484	-2.02118	0.0432609
TRIR	24.7521	1.02	0.504682	2.02108	0.0432714
PCAT19	166.877	0.75631	0.374231	2.02097	0.0432827
PDCL3	4.7782	1.98925	0.984417	2.02074	0.0433071
AGBL1	8.25655	1.86178	0.921362	2.02069	0.0433121
ADCY2	10.6274	1.58192	0.783833	2.01818	0.0435722
MIDN	81.9018	1.10572	0.548001	2.01774	0.0436186
CARD8	183.303	-0.661082	0.327842	-2.01647	0.043751
FSIP2	5.86832	-2.6966	1.33751	-2.01613	0.0437859
ZYX	21.9476	1.33273	0.661203	2.01562	0.0438401
LRRC6	15.8674	-1.2197	0.60515	-2.01553	0.0438489
FKTN	31.966	-1.01075	0.501599	-2.01505	0.0438992
OPA3	55.9793	0.931917	0.462533	2.01481	0.0439242
ATP5F1E	42.856	0.872311	0.432979	2.01467	0.0439389
TYMP	13.0363	-1.26985	0.630391	-2.01438	0.0439693
AL596442.4	2.74183	3.11974	1.54904	2.01399	0.044011
NPNT	34.8805	-1.2487	0.620072	-2.0138	0.0440309
LSG1	43.0469	0.840498	0.417477	2.01328	0.044085
IFT52	27.9595	-0.9869	0.49025	-2.01305	0.0441092
PRDX1	27.4415	1.09068	0.541814	2.01302	0.044113
AL078459.1	17.1659	1.33133	0.661439	2.01278	0.044138
LGALSL	5.04123	2.21043	1.09839	2.01242	0.0441759
ITIH4	4.48042	-2.14005	1.06347	-2.01232	0.044186
AMZ1	10.3079	-1.83381	0.911415	-2.01205	0.0442148
PCBP2	111.054	0.721799	0.358809	2.01166	0.0442563
ZWILCH	8.46631	1.65627	0.823407	2.01148	0.0442747
ABHD5	33.7695	0.956841	0.475863	2.01075	0.044352
KIAA0753	37.3262	-0.873087	0.43435	-2.0101	0.0444206
HIST1H2AC	53.8156	-1.24248	0.618179	-2.00991	0.0444408
LATS2	165.638	0.748177	0.37232	2.0095	0.044484
LINC01644	30.9077	-1.06646	0.530743	-2.00937	0.0444982
AC008629.1	5.28673	-2.12962	1.05985	-2.00936	0.0444994
LTBP1	50.5613	-0.903986	0.450032	-2.00872	0.0445673
IPP	25.3713	-1.05135	0.523551	-2.00811	0.044632
ABCF3	5.62395	2.1046	1.04819	2.00784	0.0446601
SCGB2B2	35.8171	-0.912439	0.454511	-2.00752	0.0446943
CLN8	45.8503	0.854694	0.42586	2.00698	0.0447514
DUSP6	50.9653	0.965923	0.48161	2.00561	0.0448978
DECR1	57.2818	-0.845275	0.421499	-2.0054	0.0449199
LINC02315	39.5032	-1.43162	0.714152	-2.00464	0.0450017
ZBTB25	22.1616	-1.03157	0.514669	-2.00434	0.0450338
DCHS1	15.8494	1.20855	0.603227	2.00347	0.0451273
SMTN	60.3749	0.838082	0.418634	2.00194	0.0452907
TEC	64.3814	0.746915	0.373182	2.00148	0.045341
PGAP2	9.51876	-1.62343	0.81121	-2.00125	0.0453657
CREM	266.958	1.01309	0.506434	2.00044	0.0454528
SLC12A2	420.067	-0.637607	0.318734	-2.00044	0.0454529
CKLF	32.9495	0.91457	0.45738	1.99958	0.0455452
CMIP	198.455	0.811338	0.405959	1.99857	0.045655
CCND3	311.215	-0.900395	0.450526	-1.99854	0.0456581
TMC7	81.5207	-0.831821	0.416262	-1.99831	0.0456827
UXS1	81.62	-0.823058	0.411911	-1.99814	0.045701
ILF2	12.592	1.35965	0.68047	1.9981	0.045706
LRRC4C	25.2421	1.1164	0.558762	1.99799	0.045718
ANAPC4	44.0935	-0.828863	0.414893	-1.99777	0.0457411
TCIRG1	17.6948	1.17004	0.585699	1.99768	0.0457512
COPZ2	6.13812	-1.87078	0.93688	-1.99682	0.0458449
RIC3	29.9482	-1.04775	0.525625	-1.99333	0.0462251
STX18-AS1	44.6322	-0.970512	0.487054	-1.99262	0.0463035
DPH6-DT	16.8008	-1.46656	0.736105	-1.99233	0.0463348
AP003059.2	4.40676	-2.26521	1.13761	-1.9912	0.0464592
AL136419.3	3.61171	-2.61562	1.31436	-1.99003	0.0465875
PDE9A	99.0672	-0.69834	0.350979	-1.98969	0.0466249
TSC22D3	63.9547	0.934261	0.469807	1.98861	0.0467445
SUFU	76.1301	-0.783124	0.394501	-1.9851	0.0471332
AL355835.1	14.9459	-1.41421	0.712737	-1.98419	0.0472345
ATF4	25.6363	1.12688	0.568258	1.98305	0.0473618
SOX2-OT	35.5129	-0.91551	0.461677	-1.98301	0.0473665
AC104041.1	24.0512	-1.81413	0.915252	-1.98211	0.0474667
LRPAP1	20.6384	1.05503	0.532521	1.98121	0.047568
RPL11	63.9531	0.794853	0.401331	1.98054	0.0476428
AC103758.1	6.17054	-1.96906	0.994275	-1.9804	0.0476589
RPL10	99.333	0.861439	0.435204	1.97939	0.0477723
ZNF281	10.2162	1.42222	0.718545	1.97931	0.0477811
CROT	23.2565	-1.01976	0.515264	-1.9791	0.0478042
RALGPS1	62.087	-0.757707	0.382937	-1.97867	0.047853
EIF4E	57.6085	0.76764	0.388086	1.97801	0.0479273
RFX3-AS1	44.1187	-0.895783	0.452936	-1.97772	0.0479598
CPEB4	151.451	0.668422	0.33813	1.97682	0.0480621
GSTM2	5.97636	-2.17389	1.09976	-1.9767	0.0480755
TATDN1	29.5406	-1.0258	0.519016	-1.97643	0.0481064
SUMF1	212.352	-0.729249	0.369128	-1.9756	0.0482
NTPCR	17.6776	-1.15718	0.585805	-1.97536	0.048227
ATXN1	563.026	-0.643228	0.325655	-1.97518	0.0482476
LGMN	16.6582	1.20397	0.609592	1.97503	0.0482642
MAF 1.00	9.50531	1.66996	0.845712	1.97462	0.0483112
CHIC2	155.347	0.663985	0.336392	1.97384	0.0483995
SLC5A4-AS1	22.9625	-1.1719	0.593957	-1.97305	0.0484903
TMEM8A	14.7416	1.15297	0.584508	1.97255	0.0485472
STX12	277.599	0.748741	0.379597	1.97246	0.048557
TRIM28	23.5099	1.23564	0.626837	1.97123	0.0486974
AC108134.3	6.42974	-1.87324	0.950288	-1.97123	0.0486975
GRK5	215.22	-0.677895	0.343896	-1.97122	0.0486983
FEM1B	20.3894	1.06543	0.540595	1.97084	0.0487423
RPL21	57.2332	0.955069	0.484672	1.97055	0.0487757
MX1	157.943	-0.707003	0.358799	-1.97047	0.0487845
VKORC1	10.6585	1.4591	0.740537	1.97032	0.0488015
CRYBG1	46.5972	-0.935765	0.474984	-1.9701	0.0488274
AASS	58.0193	0.807517	0.409919	1.96994	0.0488452
SH3D19	147.462	-0.657592	0.333831	-1.96983	0.0488574
EIF3I	23.7603	1.12038	0.568807	1.96971	0.0488721
IRF2BPL	11.8708	1.36961	0.69557	1.96905	0.0489477
LRRC20	5.88797	-2.25887	1.14722	-1.96899	0.048954
CBR4	88.8515	-0.754965	0.383544	-1.96839	0.0490231
RDH14	5.89597	1.89145	0.961047	1.96811	0.0490554
PLEKHG1	1381.36	0.868831	0.441601	1.96746	0.0491306
HDHD3	11.0318	1.51001	0.767709	1.9669	0.0491949
SAP18	18.8184	1.24309	0.63215	1.96644	0.0492473
COL25A1	26.9173	1.16378	0.591996	1.96585	0.0493157
KNOP1	25.8607	-1.14967	0.584856	-1.96573	0.0493298
NR6A1	15.333	1.17174	0.59611	1.96565	0.0493393
BAG1	12.4994	1.31055	0.666786	1.96548	0.0493592
NME2	20.6463	1.08813	0.553724	1.96511	0.0494015
PANK2	58.3575	0.772592	0.393226	1.96475	0.0494428
JTB	16.2351	1.21902	0.620501	1.96457	0.0494643
MAP3K7CL	35.818	-0.88822	0.452123	-1.96455	0.0494658
TSBP1-AS1	8.69301	-1.61332	0.821587	-1.96367	0.0495686
TSPO	8.84274	1.61819	0.82472	1.96211	0.04975
RPS18	46.7648	0.95693	0.4878	1.96173	0.0497943
COX10-AS1	21.5059	-1.05449	0.537582	-1.96153	0.0498167
ARRDC2	41.3836	1.22722	0.625806	1.96102	0.0498766
GALNT18	2067.34	0.65727	0.335181	1.96094	0.0498859
EHD4	57.9831	1.00656	0.513416	1.96051	0.049936
SLC25A27	60.3171	-0.786128	0.401549	-1.95774	0.050261
RGS2	4.62434	2.5003	1.27736	1.9574	0.0503005
SF3B4	8.10436	1.54982	0.791915	1.95705	0.0503412
ATPSCKMT	12.2141	-1.36489	0.697451	-1.95696	0.0503518
ABCC5	48.9491	-0.795138	0.406318	-1.95693	0.0503552
ST5	72.7255	-0.827154	0.422714	-1.95677	0.0503747
GNAI2	210.605	0.693842	0.354687	1.95621	0.0504404
LINC02145	4.89501	-1.92515	0.984353	-1.95575	0.0504943
SUN2	37.5167	0.849426	0.434324	1.95574	0.0504954
SNHG20	27.9264	1.14318	0.58454	1.9557	0.0505011
PRSS12	6.24604	-2.12013	1.08413	-1.95561	0.0505105
PRKG1	16.516	1.38641	0.708993	1.95547	0.0505275
LIPE-AS1	82.91	-0.724289	0.370505	-1.95487	0.0505986
LINC01948	3.39593	-2.59262	1.32673	-1.95415	0.0506841
INHBB	1.88949	4.12107	2.1091	1.95395	0.0507071
RPL9	43.9497	0.944864	0.48364	1.95365	0.0507423
ITFG1	336.026	-0.583188	0.298689	-1.95249	0.0508795
AL354836.1	9.08429	1.57084	0.804543	1.95246	0.0508841
CD109	120.084	-0.894903	0.458371	-1.95236	0.0508958
CASC2	6.64779	-1.76307	0.903908	-1.9505	0.0511165
UBE2D3	277.495	0.732284	0.375445	1.95044	0.0511234
C9orf72	57.3207	0.754249	0.386709	1.95043	0.0511245
KHDRBS3	51.4988	0.79533	0.407913	1.94975	0.0512056
TNFRSF1A	50.1437	0.939717	0.481983	1.94969	0.051213
IFFO2	11.4122	1.38827	0.712475	1.94852	0.0513524
CLP 1	2.07144	3.28032	1.68423	1.94767	0.0514546
AC009495.1	4.54028	2.41598	1.24097	1.94685	0.0515527
OMD	47.0016	-1.0456	0.537455	-1.94547	0.0517185
ZNF563	4.61197	-1.96659	1.01152	-1.9442	0.0518719
PALM2-AKAP2	475.857	0.750117	0.385859	1.94402	0.0518933
RMDN1	43.976	-0.89151	0.458612	-1.94393	0.0519037
NIPSNAP3B	9.93079	-1.53596	0.790663	-1.94262	0.0520622
AL591501.1	7.58737	-1.82989	0.941982	-1.94259	0.0520657
CD151	38.4795	1.01699	0.523605	1.94229	0.0521016
LAPTM4B	23.471	1.08303	0.557687	1.942	0.0521372
SMARCA1	30.4968	0.935382	0.481672	1.94195	0.0521434
VANGL1	23.7329	-1.02046	0.525594	-1.94154	0.0521932
REP15	7.13169	1.67702	0.864225	1.94049	0.0523197
TNFRSF19	29.1962	-1.22285	0.630372	-1.93989	0.0523931
ZNF559	53.1102	-0.802239	0.41355	-1.93989	0.0523936
RPS25	34.1866	1.05564	0.544497	1.93875	0.052532
TMEM91	28.1047	-0.990975	0.511403	-1.93776	0.052653
RPLP0	34.7766	0.979481	0.505613	1.93722	0.0527189
STK3	474.384	0.607198	0.313696	1.93563	0.0529132
CSAD	64.0821	-0.729497	0.376938	-1.93532	0.0529508
MTX2	52.0707	-0.765298	0.395506	-1.93499	0.052992
UBA52	33.4006	0.927638	0.479814	1.93333	0.0531955
MMP28	44.6262	-0.99386	0.514134	-1.93308	0.0532268
FAM189A1	23.3552	-1.26775	0.656056	-1.93238	0.0533125
AC104232.3	1.93023	-3.36835	1.74314	-1.93235	0.0533164
C2CD5	101.351	-0.730704	0.378311	-1.93149	0.0534222
SLC17A8	5.22488	-2.49189	1.29035	-1.93118	0.0534612
PRSS23	112.95	-0.696619	0.360848	-1.9305	0.0535444
2024-03-08	71.5037	-0.813502	0.421404	-1.93046	0.0535501
HMGA1P4	7.5166	-1.62892	0.843807	-1.93044	0.0535518
ASB13	10.7829	-1.42127	0.736442	-1.92991	0.0536179
METAP1D	7.82355	-1.58062	0.819015	-1.92991	0.0536181
TCAF2	8.91676	1.60892	0.834011	1.92913	0.0537147
CSNK2B	15.1853	1.2231	0.634075	1.92895	0.0537372
AC245297.3	17.5832	-1.21323	0.629235	-1.92809	0.0538433
TRDMT1	27.8386	-1.03642	0.537593	-1.92788	0.05387
POC5	18.0454	-1.15524	0.599233	-1.92786	0.0538722
CCDC126	31.4871	0.928791	0.482128	1.92644	0.0540495
POLR2A	60.6315	0.817324	0.424378	1.92593	0.0541126
ADGRF5	720.745	-0.592245	0.307643	-1.92511	0.0542162
ERICH1	126.83	-0.712734	0.3704	-1.92423	0.0543259
RLIM	42.1338	0.826396	0.429742	1.92301	0.0544792
RPL3	61.272	0.75849	0.394513	1.9226	0.0545305
FNTB	20.9086	-1.04203	0.542087	-1.92226	0.0545732
PRDM5	35.039	-0.915108	0.476194	-1.92171	0.0546417
HEY1	22.4693	-1.04503	0.543953	-1.92118	0.0547088
OSBP2	35.217	0.910212	0.473851	1.92088	0.0547466
WDR11-AS1	3.3265	-2.52628	1.31544	-1.92048	0.0547967
LINC02591	15.7808	-1.1139	0.580063	-1.92031	0.0548194
AC002070.1	249.916	0.766414	0.399119	1.92026	0.0548247
GRP	5.54219	-2.02018	1.05315	-1.91822	0.0550826
THBD	7.14819	2.02516	1.05615	1.91749	0.0551754
DDX52	53.2295	0.760255	0.396549	1.91718	0.0552151
MOB1A	43.556	0.778179	0.405963	1.91687	0.0552542
ABHD17C	13.5153	-1.2817	0.669185	-1.91531	0.0554531
AC092821.3	31.6175	-1.04182	0.54402	-1.91505	0.0554864
AC087500.1	13.4713	-1.26549	0.660864	-1.91491	0.0555045
TPT1-AS1	98.9164	-0.698375	0.364812	-1.91434	0.0555764
PDK1	77.7703	0.755525	0.395019	1.91263	0.0557955
RNF19A	510.618	-0.70486	0.368544	-1.91255	0.0558052
HGSNAT	124.738	-0.73095	0.382203	-1.91246	0.0558167
HEG1	599.843	-0.61543	0.321814	-1.91238	0.0558279
KCNJ2	19.8602	1.3934	0.728628	1.91235	0.0558307
RAB29	10.6827	1.29935	0.679508	1.91219	0.0558514
AK3	91.7293	0.738617	0.386313	1.91197	0.0558804
MSH2	61.3289	-0.740031	0.387064	-1.91191	0.0558878
TCF7L1	140.233	-0.724067	0.378793	-1.91151	0.0559391
PINK1	51.1982	0.797967	0.417802	1.90991	0.0561443
BACH1	233.306	0.586756	0.307229	1.90983	0.0561549
CSGALNACT1	420.761	-0.677542	0.354838	-1.90944	0.0562056
POLR2D	9.96912	1.409	0.737946	1.90935	0.0562165
RPS15	60.9389	0.885214	0.46363	1.90931	0.056222
AC064807.1	11.9999	-1.51567	0.794106	-1.90864	0.0563081
IGFBP7	578.962	0.595105	0.311813	1.90854	0.0563221
BRMS1L	22.7976	0.989297	0.518649	1.90745	0.0564623
WTAP	118.391	0.625293	0.327877	1.9071	0.0565081
PDE10A	680.309	0.736887	0.386424	1.90694	0.0565284
RASSF8-AS1	24.1572	-0.974599	0.511164	-1.90662	0.0565692
KCNMB4	74.4591	0.854091	0.448001	1.90645	0.0565921
ETV7	2.27496	-3.23384	1.697	-1.90563	0.0566988
COL24A1	2.908	2.9239	1.53443	1.90553	0.0567114
UFL1-AS1	49.5786	-0.899809	0.472371	-1.90488	0.056796
ODF3B	5.24304	-1.89573	0.995765	-1.90379	0.0569377
SAR1A	35.6394	0.856217	0.449744	1.90379	0.056938
LNCAROD	5.3302	2.13553	1.12213	1.9031	0.057027
SPATA6	62.8943	-0.804158	0.422664	-1.9026	0.0570934
KITLG	23.5634	-1.11727	0.587357	-1.90221	0.0571444
GALC	20.0774	-1.04401	0.549191	-1.901	0.0573023
AC007637.1	6.99118	-1.57312	0.827563	-1.9009	0.0573147
CYSTM1	98.8328	0.74699	0.393158	1.89997	0.0574369
CENPI	2.31015	-2.79491	1.47165	-1.89918	0.0575414
CPSF7	56.1722	0.732844	0.385975	1.89868	0.0576061
FTL	84.6985	0.903445	0.475922	1.8983	0.0576561
BX284613.2	41.1134	-2.72131	1.43508	-1.89627	0.0579237
H2AFX	4.14196	2.12678	1.12281	1.89416	0.0582044
CCNH	322.836	0.69299	0.365897	1.89395	0.0582319
EBNA1BP2	4.49674	2.06318	1.08974	1.89327	0.058322
CPLX1	19.8536	1.04513	0.552473	1.89174	0.0585259
HELLS	8.17004	1.45736	0.77048	1.89149	0.058559
KRTCAP2	22.9402	0.964131	0.509763	1.89133	0.0585798
WEE2-AS1	5.22637	-1.77337	0.937692	-1.8912	0.0585971
DPH6	80.9378	-0.857095	0.453386	-1.89043	0.0587002
ABTB2	7.71733	1.7039	0.901342	1.89041	0.0587037
RNF6	19.8338	1.11163	0.58807	1.89031	0.0587167
CDH18	16.259	1.41322	0.747647	1.89022	0.0587286
PITRM1	30.8583	0.898197	0.475185	1.89021	0.0587303
EPHX2	18.5071	-1.23719	0.654723	-1.88964	0.0588062
SET	40.1516	0.949106	0.502355	1.88931	0.0588497
CALHM4	2.10949	-3.31392	1.75453	-1.88878	0.0589218
LMF1	72.8514	-0.76889	0.407121	-1.8886	0.0589453
DIS3L2	126.691	-0.622285	0.329502	-1.88856	0.0589506
SERAC1	17.0028	1.08096	0.57242	1.88841	0.0589708
C12orf29	9.63457	1.4847	0.786304	1.8882	0.0589985
KPNA4	133.853	0.70684	0.374385	1.888	0.0590258
TLR3	3.45587	-2.20805	1.16965	-1.88778	0.059055
RPS20	34.1795	0.899849	0.476687	1.88772	0.0590642
TRIB1	6.85302	1.97374	1.04562	1.88764	0.0590747
KLHL32	26.9073	-1.04104	0.551717	-1.8869	0.0591737
PRKAR1A	63.4749	0.757103	0.401249	1.88687	0.0591785
TGIF1	5.98035	1.68608	0.893625	1.88678	0.0591893
PSMA1	109.462	-0.707283	0.374936	-1.88641	0.0592401
BAG3	35.5748	1.34422	0.712641	1.88625	0.0592613
SLC9A9	31.4907	-0.897389	0.475859	-1.88583	0.0593182
AC129803.1	12.9839	-1.3458	0.7137	-1.88567	0.059339
MAP3K6	27.2139	1.16803	0.619577	1.88521	0.0594021
S100A10	67.5447	1.0067	0.534074	1.88495	0.0594368
SRP14	45.0901	0.893726	0.474182	1.88477	0.0594603
AC025442.2	4.19276	2.14083	1.13591	1.88469	0.0594713
SLC24A1	10.8275	-1.29817	0.688804	-1.88467	0.0594743
GREM2	26.8858	-1.247	0.661745	-1.88442	0.0595085
PATL2	5.96014	-1.8532	0.983909	-1.8835	0.0596321
PIK3C2A	440.995	0.539023	0.286194	1.88342	0.0596433
CNTNAP3C	5.54061	-1.90689	1.0128	-1.88279	0.0597295
FAM91A1	78.8042	0.729951	0.387773	1.88242	0.0597794
RELA	28.543	1.05139	0.558617	1.88212	0.0598191
PIEZO1	50.0502	0.81443	0.432737	1.88205	0.0598299
NDUFA2	9.35942	1.35443	0.720189	1.88066	0.0600182
DCDC1	5.30155	2.084	1.10924	1.87876	0.0602779
PPP1R15B	28.6786	0.963281	0.512726	1.87874	0.0602797
ZBTB17	26.0765	0.959116	0.510553	1.87858	0.0603017
DHX15	125.235	0.619973	0.330067	1.87832	0.0603369
DDHD2	75.9908	-0.786951	0.419177	-1.87737	0.0604674
AC108047.1	5.94165	-1.83158	0.975638	-1.87732	0.0604747
H3F3A	96.5286	0.666039	0.354881	1.87679	0.0605463
LINC02649	18.6472	-1.08092	0.57602	-1.87654	0.0605814
MKRN2	17.6084	1.17897	0.628279	1.8765	0.0605861
PNP	18.0108	1.57823	0.841216	1.87613	0.0606374
XPO1	125.766	-0.680229	0.362588	-1.87604	0.0606496
PPTC7	24.1588	0.944303	0.503389	1.87589	0.06067
CERS2	19.4856	1.01792	0.542738	1.87552	0.0607214
AMT	8.3419	-1.48575	0.7923	-1.87523	0.0607607
AC106791.1	11.4047	-1.45975	0.778603	-1.87483	0.0608159
PRDX2	12.3733	1.2594	0.671743	1.87483	0.0608161
LMLN	9.89643	-1.38371	0.738306	-1.87417	0.0609064
PODNL1	1.7426	-2.94359	1.57104	-1.87365	0.0609781
GAS8	8.84903	-1.46035	0.779634	-1.87313	0.0610506
LINC02614	22.7779	-1.00808	0.538218	-1.87299	0.0610698
SH3GLB1	109.606	0.649868	0.347134	1.87209	0.0611939
SHC1	25.5116	0.998623	0.533445	1.87203	0.0612028
FAM149B1	27.4256	-0.981542	0.524496	-1.8714	0.0612894
DNAJC6	58.4277	0.795186	0.424962	1.87119	0.0613181
SRSF8	13.572	1.14927	0.614626	1.86987	0.0615012
AP001627.1	1.95452	-3.00476	1.60704	-1.86974	0.0615196
XRN2	223.382	0.675005	0.361071	1.86945	0.0615598
KLHDC1	54.8946	-0.831891	0.445044	-1.86923	0.0615906
MRPS30-DT	26.146	-0.986096	0.527563	-1.86915	0.0616017
EIF2S1	41.8651	0.931343	0.498427	1.86856	0.0616836
KLF10	19.1097	1.01178	0.541545	1.86833	0.061716
SNCAIP	12.2993	-1.47091	0.787845	-1.86701	0.0619007
TNIP2	13.695	1.19518	0.640219	1.86683	0.0619256
AC013564.1	9.35556	-1.65668	0.887617	-1.86644	0.0619803
CTBS	52.2729	-0.925764	0.496008	-1.86643	0.0619815
RPL32	55.7268	0.895837	0.480057	1.86611	0.0620266
FZD4	66.3726	0.745551	0.399529	1.86607	0.0620309
ARHGAP23	73.403	0.871947	0.467438	1.86537	0.0621289
ZNF528	23.9257	-1.03431	0.554571	-1.86507	0.0621713
LDLR	121.458	0.953934	0.51167	1.86435	0.0622722
TP53INP2	6.39388	1.82904	0.981872	1.86281	0.062489
CEP164	28.9318	-0.910668	0.489139	-1.86178	0.0626345
ADAMTS9-AS1	6.69931	1.89322	1.01726	1.8611	0.0627294
PIGF	33.9043	-0.917783	0.493455	-1.85991	0.0628978
CNBP	48.5284	0.79137	0.425867	1.85825	0.0631329
ARHGAP15	13.0831	1.45022	0.780529	1.85799	0.06317
FAM153A	3.84987	-2.33673	1.25774	-1.85788	0.063186
ARHGEF6	37.6828	-1.0171	0.547458	-1.85786	0.0631886
AC137770.1	21.5445	-1.22776	0.660851	-1.85784	0.0631911
RNASEH2C	10.4542	1.45576	0.784444	1.85578	0.063485
C12orf57	13.2023	1.1206	0.603919	1.85555	0.0635175
NT5DC1	200.776	-0.679829	0.366391	-1.85548	0.0635284
CCT2	28.3919	1.02012	0.54981	1.85541	0.063538
GUCD1	10.3429	1.34128	0.723127	1.85484	0.0636196
SACS	50.6727	0.812158	0.437874	1.85478	0.0636282
KDM2B-DT	3.06552	-2.66138	1.4379	-1.85087	0.0641877
PTGR1	14.2292	-1.27174	0.687409	-1.85005	0.0643057
ZC2HC1A	28.5169	-0.955617	0.51655	-1.85	0.0643137
AL589740.1	12.6453	1.34487	0.727007	1.84987	0.064332
GPC5	20.6436	1.21166	0.65522	1.84925	0.0644224
AL121750.1	6.24421	2.32817	1.25987	1.84795	0.0646097
ATG10	141.074	-0.674726	0.365138	-1.84787	0.0646218
CDS1	35.5162	-0.863185	0.467227	-1.84746	0.06468
AP001574.1	9.41457	-1.57635	0.853274	-1.84742	0.0646868
AL445426.1	39.9143	1.05986	0.573998	1.84646	0.0648256
ATG4C	57.5396	-0.839023	0.454543	-1.84586	0.0649127
KLHL2	140.941	0.68142	0.369325	1.84504	0.0650319
DNAJC8	28.872	0.92508	0.501456	1.84479	0.0650685
RAD21	69.7814	0.73641	0.399364	1.84396	0.0651891
TRPM4	33.7214	-0.917772	0.497719	-1.84395	0.0651898
SLC30A7	101.614	0.660453	0.3582	1.84381	0.065211
ARHGAP25	39.3516	-0.850246	0.461206	-1.84353	0.0652522
AKAP8	32.4993	0.84626	0.459079	1.84338	0.065273
FBL	7.07256	1.54145	0.836501	1.84274	0.0653668
KAT6A	470.666	0.542131	0.294245	1.84244	0.0654101
CASP4	68.7513	0.785036	0.426132	1.84224	0.0654405
PPP1R11	9.04601	1.36621	0.742206	1.84075	0.0656588
ABCC10	16.7904	-1.06702	0.579688	-1.84068	0.065668
MRPS31	69.2229	-0.707847	0.384607	-1.84044	0.0657036
CLASP2	356.899	-0.559632	0.304149	-1.83999	0.0657696
MIA2	145.247	0.630139	0.342502	1.83981	0.0657959
OMA1	4.19493	-1.89941	1.03247	-1.83968	0.0658154
AL445524.1	4.3782	1.98798	1.0807	1.83953	0.0658366
GAS6	80.7731	-0.691921	0.376164	-1.83941	0.0658542
NSMCE3	4.47819	2.16449	1.17788	1.83761	0.0661201
TMEM9B-AS1	19.5338	-1.12747	0.613582	-1.83751	0.0661343
PROCR	17.5857	-1.05439	0.573854	-1.83738	0.0661537
LPIN2	88.2379	0.665409	0.362167	1.8373	0.0661661
FUT8	307.341	-0.580271	0.315893	-1.83692	0.0662216
AC120193.1	3.37738	2.59165	1.41146	1.83614	0.0663369
EIF4B	67.5998	0.669767	0.364782	1.83608	0.0663466
ADAMTS1	89.1143	2.06104	1.12267	1.83584	0.0663813
ARID5B	26.6052	-1.07025	0.583035	-1.83564	0.0664103
LIMS2	366.113	-0.570139	0.310598	-1.83562	0.0664138
TNRC18	123.375	-0.642768	0.350328	-1.83476	0.0665417
AC098588.3	40.9785	-0.869024	0.473976	-1.83348	0.0667316
PLIN2	38.9337	0.94523	0.515596	1.83327	0.0667618
IL10RB	75.4374	-0.663984	0.362276	-1.83281	0.0668306
FOXP1	1105.73	-0.545054	0.29748	-1.83224	0.0669158
GFOD2	40.0413	0.769969	0.420451	1.83129	0.0670571
CLSTN3	11.1381	1.29228	0.706011	1.8304	0.0671909
ATP5F1D	22.213	1.00155	0.547388	1.82969	0.0672961
FPGS	19.4238	1.03011	0.563049	1.82953	0.0673209
VAMP2	51.6012	0.846334	0.462605	1.8295	0.067325
RPL10A	26.5613	0.969024	0.529773	1.82913	0.0673799
SFI1	87.0188	-0.689422	0.376952	-1.82894	0.0674087
DEDD	14.52	1.17308	0.641407	1.82892	0.067412
MYO1E	596.342	0.743782	0.406899	1.82793	0.0675604
DNER	4.67381	1.92385	1.05252	1.82786	0.0675711
TMED7	23.3556	1.01745	0.556668	1.82775	0.0675877
SPATA6L	64.036	0.799168	0.43763	1.82613	0.0678312
LIX1L	28.0418	0.881102	0.482986	1.82428	0.0681097
MED8	5.15543	1.94032	1.064	1.82361	0.0682116
RAB11A	111.478	0.635113	0.3484	1.82294	0.0683119
AC084198.2	30.5292	-0.942398	0.517274	-1.82185	0.0684771
NABP1	16.1327	1.3612	0.747248	1.82162	0.0685132
THSD1	82.555	-0.790308	0.43391	-1.82136	0.0685515
WLS	112.29	-0.738276	0.405358	-1.82129	0.0685625
SLC25A32	51.1798	0.720757	0.395766	1.82117	0.0685808
MAD2L2	4.7861	2.02974	1.11467	1.82093	0.0686178
RPS6	78.0928	0.712771	0.391481	1.8207	0.0686519
GOLPH3	156.079	0.620273	0.340718	1.82049	0.0686848
TAFA5	44.3165	-0.907534	0.498801	-1.81943	0.0688457
MGAT2	3.86598	2.13841	1.17569	1.81885	0.0689343
UBQLN4	8.39418	1.43258	0.787674	1.81875	0.0689494
RPL37A	77.0009	0.68205	0.375195	1.81786	0.069086
STC1	15.5492	1.65398	0.910247	1.81706	0.0692074
ITPRIP	55.0419	0.956999	0.526793	1.81665	0.0692707
GPC4	32.1089	-0.884821	0.48744	-1.81524	0.0694867
ZNF235	50.1223	-0.773492	0.426239	-1.81469	0.0695714
AL110114.1	12.6172	-1.22486	0.675017	-1.81456	0.0695917
PRKD2	95.6105	0.660031	0.363969	1.81342	0.0697663
DCAF1	48.9614	0.722574	0.39853	1.8131	0.0698166
KIF17	8.37436	-1.51921	0.838215	-1.81244	0.0699189
AL513550.1	21.8638	-0.982155	0.541977	-1.81217	0.06996
SNU13	28.6202	1.00878	0.556928	1.81134	0.0700888
ARFGAP3	119.274	0.715923	0.395314	1.81103	0.0701368
SRGAP2B	212.383	-0.605358	0.334266	-1.811	0.0701401
FRMD8	29.6722	0.916105	0.50587	1.81095	0.0701485
PRMT2	179.878	-0.58967	0.325643	-1.81079	0.0701738
DISP1	89.724	-0.747598	0.412991	-1.8102	0.0702642
PKM	94.9633	0.733638	0.405305	1.81009	0.0702816
TRMT112	11.1634	1.26507	0.698992	1.80985	0.0703188
CNOT2	191.585	0.563835	0.311554	1.80975	0.0703343
NEK10	9.74659	1.52552	0.843003	1.80962	0.0703546
TAX1BP3	13.4013	1.29957	0.71825	1.80935	0.0703965
HNRNPA0	18.821	1.11271	0.614987	1.80933	0.0703997
SLC9A3R1	7.18179	1.55799	0.861436	1.8086	0.0705136
ADGRL4	656.946	0.559225	0.309425	1.8073	0.0707149
LINC00467	5.20223	-1.87743	1.03881	-1.80729	0.0707168
MAPKAPK2	43.2347	0.804862	0.445372	1.80717	0.0707363
SLC36A4	51.6329	0.7466	0.413326	1.80632	0.0708681
C2CD4B	10.6083	1.6106	0.891667	1.80628	0.0708753
LINC01801	3.8149	-2.24491	1.24288	-1.80621	0.0708855
LINC00862	20.3455	0.991863	0.54918	1.80608	0.0709061
ITSN1	167.055	-0.610791	0.33825	-1.80574	0.0709595
SYNGR2	43.0125	0.987922	0.547249	1.80525	0.0710352
ZFP91	57.3754	0.683477	0.378685	1.80487	0.0710955
SH3PXD2A	14.5088	-1.16836	0.647622	-1.80408	0.0712191
YWHAG	64.53	0.784115	0.434708	1.80378	0.0712666
DTNB	105.883	-0.646991	0.358802	-1.8032	0.0713574
AC011997.1	68.0509	-1.12428	0.623565	-1.80298	0.0713909
AL512662.2	23.1138	-0.970011	0.538096	-1.80267	0.0714397
PSPH	10.354	-1.24276	0.68942	-1.80262	0.0714479
PMS2	16.0234	-1.05451	0.585018	-1.80252	0.0714636
RFX4	1.96671	2.95423	1.63926	1.80217	0.0715181
RAVER2	44.7235	-0.940367	0.52244	-1.79995	0.071868
CHROMR	33.8553	-0.837272	0.465584	-1.79833	0.0721254
TTC7A	103.5	0.690737	0.384154	1.79807	0.0721658
LAMTOR4	15.0219	1.1062	0.615257	1.79795	0.0721848
CARF	32.4158	-0.89716	0.499171	-1.7973	0.0722882
RTN4IP1	9.65847	-1.3733	0.764376	-1.79663	0.0723939
LINC01252	7.45229	-1.62443	0.904247	-1.79644	0.0724242
LINC00476	29.6823	-0.859212	0.47851	-1.7956	0.0725581
SPTBN1	1327.81	-0.496885	0.276859	-1.79472	0.0726978
KDELR2	18.637	0.995956	0.555241	1.79374	0.0728554
GPM6B	20.7974	1.01412	0.565379	1.79369	0.0728626
EPHA3	240.46	-0.730191	0.407147	-1.79343	0.0729039
SEMA4C	11.0007	1.37752	0.768292	1.79296	0.0729798
MYO1D	72.1656	0.660993	0.368764	1.79246	0.0730599
LGI2	12.6861	1.38571	0.77313	1.79234	0.073079
GSTO2	2.91693	-2.43417	1.35819	-1.79222	0.0730979
C2orf73	1.55675	-3.40204	1.89832	-1.79213	0.0731119
RPL36A	24.0841	0.948601	0.529322	1.7921	0.0731162
RECQL	35.0701	0.82118	0.458337	1.79165	0.0731892
WDR26	101.911	0.629486	0.35136	1.79157	0.0732023
RGS22	10.4977	-1.30904	0.73097	-1.79082	0.0733216
CAP1	56.5646	0.720999	0.402765	1.79012	0.0734341
TLR4	47.0863	0.955885	0.534019	1.78998	0.0734564
GPI	41.3149	0.75321	0.420843	1.78977	0.0734917
GGPS1	4.82066	1.8951	1.05916	1.78925	0.0735751
TTC8	14.2805	-1.27873	0.714702	-1.78917	0.0735869
ATMIN	12.2215	1.23236	0.6888	1.78913	0.0735933
TEAD4	103.538	0.775067	0.433228	1.78905	0.0736063
DLEU2	541.121	-0.543044	0.30355	-1.78898	0.0736186
PAQR8	24.2232	0.860819	0.481506	1.78777	0.0738137
PTPN1	93.223	0.661136	0.369944	1.78712	0.0739175
TOMM22	2.74428	2.42829	1.35888	1.78698	0.0739414
JCAD	426.372	-0.620019	0.347034	-1.78662	0.0739983
CTTNBP2	68.8111	0.991029	0.554834	1.78617	0.0740715
RMC1	20.4947	0.9647	0.540177	1.78589	0.0741163
ERMARD	14.125	-1.24354	0.696419	-1.78563	0.0741597
Z93930.2	37.7292	-0.851912	0.4774	-1.78448	0.0743453
VAT1	32.1533	0.966725	0.542021	1.78356	0.0744957
EPHB4	34.9994	0.842935	0.472641	1.78346	0.0745119
SMIM15-AS1	4.62907	-1.99243	1.11761	-1.78275	0.074627
TMEM160	12.0149	1.23321	0.69194	1.78225	0.0747092
RPL5	44.4397	0.766381	0.430026	1.78217	0.0747211
EDEM2	23.9635	-0.952127	0.534622	-1.78093	0.0749233
NARF	51.6211	0.704551	0.395631	1.78083	0.0749406
GOLGA6L4	2.71691	-2.60059	1.46047	-1.78065	0.0749698
PRR13	14.7321	1.09473	0.614856	1.78046	0.0750002
DCXR	6.51521	1.69956	0.955031	1.77959	0.075143
LINC02208	24.488	-1.41216	0.793681	-1.77925	0.0751983
FBXO25	49.6059	-0.791933	0.445116	-1.77916	0.0752134
CDC14A	266.959	-0.619846	0.348396	-1.77914	0.0752162
ZFY	63.7684	0.917487	0.515724	1.77903	0.0752353
CYC1	5.15468	1.70783	0.960088	1.77883	0.0752684
CEP89	39.6722	-0.751165	0.42236	-1.7785	0.0753225
TMEM45B	53.4929	-0.773547	0.434953	-1.77846	0.0753281
AL392172.1	20.8051	-0.969706	0.545268	-1.7784	0.0753377
KATNAL2	17.1819	-1.06162	0.596985	-1.77831	0.0753528
NHS	150.506	-0.95473	0.536953	-1.77805	0.0753954
UBXN4	133.013	0.614029	0.345463	1.77741	0.0755006
KYNU	24.0704	-1.13561	0.638923	-1.77738	0.0755065
RAD9A	34.3186	-0.832628	0.46846	-1.77737	0.0755071
IFIH1	87.8977	-0.70209	0.395079	-1.77709	0.075554
TMED8	31.8533	-0.831146	0.467877	-1.77642	0.0756639
HNRNPH2	11.9785	1.34352	0.756334	1.77636	0.0756735
AC012636.1	13.2667	-1.37753	0.775649	-1.77597	0.0757386
PUF60	11.1792	1.20966	0.681262	1.77562	0.0757955
SERPINA3	2.41149	3.03079	1.70744	1.77505	0.0758896
RIOX2	8.64453	-1.32835	0.748383	-1.77495	0.0759056
ANXA5	77.611	0.813806	0.458578	1.77463	0.0759592
APOD	12.0522	1.32451	0.746514	1.77426	0.0760204
F8	26.047	1.02459	0.577485	1.77423	0.0760258
AC015802.7	3.03585	-2.32784	1.31224	-1.77394	0.0760729
LINC01505	9.25764	1.46648	0.827386	1.77242	0.0763243
FAM53B	60.9383	-0.746829	0.421408	-1.77222	0.0763578
FAM32A	7.61794	1.42993	0.807026	1.77186	0.0764186
KLF8	13.4609	-1.0979	0.619686	-1.7717	0.076445
UBALD1	9.49786	1.31092	0.740191	1.77106	0.0765507
NDUFA11	11.7924	1.18617	0.669915	1.77063	0.0766228
TOMM6	14.2579	1.11779	0.631359	1.77046	0.0766512
NIP7	3.11848	2.23301	1.26146	1.77018	0.0766978
SORT1	872.421	0.687092	0.388212	1.76989	0.0767455
IRF2BP1	2.32782	3.01084	1.70136	1.76966	0.0767835
DDX11	10.6592	1.39815	0.790228	1.7693	0.0768439
RAB8A	12.6137	1.24004	0.700909	1.76919	0.076863
SOGA1	33.0604	-0.833295	0.471129	-1.76872	0.0769404
UBASH3B	11.887	1.44202	0.815368	1.76856	0.0769678
RPS16	32.1645	0.939122	0.531025	1.76851	0.076976
CIRBP	45.7553	-0.795499	0.449908	-1.76813	0.0770384
FOSB	5.94921	-2.30476	1.30421	-1.76717	0.077199
FBXO36	7.4178	-1.50521	0.851855	-1.76697	0.0772325
AL109930.1	11.2925	1.26068	0.713489	1.76692	0.0772422
EBPL	22.6012	-1.00525	0.569028	-1.76661	0.077293
CTSO	18.2767	-1.14433	0.647845	-1.76636	0.0773349
EFNB2	173.091	-0.662584	0.375132	-1.76627	0.0773508
PAFAH2	9.83736	-1.24612	0.70552	-1.76624	0.0773556
PDE4A	9.87522	-1.2903	0.730653	-1.76595	0.0774045
AC079352.1	1.92668	3.16736	1.79364	1.76589	0.0774147
VSIG10	43.1411	-0.876933	0.496699	-1.76552	0.0774763
GEN1	27.4798	1.02902	0.582964	1.76515	0.0775388
PDCL	15.3658	1.133	0.642203	1.76424	0.0776912
FAM66B	5.89229	-1.7013	0.964445	-1.76402	0.0777279
CYP24A1	2.37283	-3.02331	1.71501	-1.76285	0.0779251
LINC01176	15.1842	1.09746	0.622602	1.7627	0.0779512
FBXO39	3.43833	2.64016	1.49819	1.76223	0.0780303
SSBP3	105.401	-0.660639	0.37522	-1.76067	0.0782938
AC002066.1	14.3904	-1.26046	0.716428	-1.75936	0.0785161
UBE2M	10.9077	1.23651	0.702834	1.75932	0.0785224
GBP1	23.4073	-1.13635	0.645929	-1.75925	0.0785355
AC246817.1	40.6296	-1.05426	0.599724	-1.75791	0.0787622
VRK2	146.74	0.571663	0.325197	1.7579	0.0787649
ISG20	21.125	1.05171	0.598372	1.75762	0.0788125
PSMA4	20.1311	0.962819	0.548168	1.75643	0.0790146
MAP3K8	124.23	0.669441	0.381145	1.75639	0.0790212
TTC33	38.4519	0.75948	0.432417	1.75636	0.0790268
SLFN12	40.9064	-0.801728	0.456648	-1.75568	0.0791428
ZBTB11	33.5324	0.817448	0.465725	1.75521	0.0792227
ST3GAL6	264.032	-0.586656	0.334256	-1.75511	0.0792401
GATC	16.955	1.08952	0.621303	1.7536	0.079499
STOX2	366.237	-0.675597	0.385297	-1.75344	0.0795257
ZNF630	11.7033	-1.29229	0.737865	-1.75139	0.0798795
NFKBIA	172.646	0.740975	0.42309	1.75134	0.079887
GALK1	5.77189	1.62135	0.926201	1.75054	0.0800259
F2RL3	4.04643	2.44791	1.39849	1.75039	0.0800511
DSP	46.6049	0.754032	0.430963	1.74965	0.0801793
FES	40.6753	0.787859	0.450335	1.74949	0.0802056
ADAL	7.87891	-1.3583	0.776482	-1.7493	0.0802398
TRIM45	3.07877	-2.45703	1.40479	-1.74904	0.0802847
MFAP1	13.8756	1.14628	0.655412	1.74895	0.0802994
RPL18A	39.0323	0.882307	0.50452	1.7488	0.0803251
IFI44	166.874	-0.702654	0.401819	-1.74868	0.0803459
EPHA6	14.186	1.20986	0.691994	1.74837	0.0804008
RPL22	36.4934	0.804179	0.460035	1.74808	0.08045
TARID	2.65893	2.79933	1.60168	1.74774	0.0805085
SCAMP2	31.0165	0.811948	0.464583	1.74769	0.0805175
FXYD5	47.9134	0.814772	0.466216	1.74763	0.0805287
BHLHE40-AS1	19.2458	0.973128	0.556971	1.74718	0.0806063
EPHA1-AS1	6.95241	1.5636	0.894951	1.74714	0.0806133
SERBP1	64.1402	0.660366	0.377998	1.74701	0.0806355
MIR4300HG	3.83134	2.40168	1.3749	1.74681	0.080671
AP003059.1	5.46133	-1.64318	0.940849	-1.74648	0.0807268
DEK	72.7716	0.652768	0.373835	1.74614	0.0807864
NSMCE1	31.624	0.811249	0.464602	1.74612	0.0807904
ZNF503-AS1	8.61606	-1.46022	0.836293	-1.74607	0.0807993
SNX24	81.4645	-0.68848	0.39449	-1.74524	0.0809431
C9orf78	15.4683	1.02526	0.587602	1.74483	0.0810149
GPR89B	33.5171	0.789126	0.452634	1.74341	0.0812625
BCL6B	25.8521	0.954766	0.547801	1.7429	0.0813503
SLC20A1	48.1536	0.796334	0.457005	1.74251	0.08142
FASN	4.43692	2.15753	1.23837	1.74223	0.0814675
SZRD1	34.1635	0.859054	0.493622	1.74031	0.0818048
AC024901.1	4.87812	2.11068	1.21295	1.74013	0.0818367
PSMD12	42.546	0.742704	0.426941	1.7396	0.08193
RHBDF2	39.5459	0.827277	0.475581	1.73951	0.0819457
CTNNBIP1	45.4322	-0.726142	0.41753	-1.73914	0.0820109
AC051619.5	11.0137	-1.45014	0.833897	-1.73899	0.0820357
CALML4	3.52414	2.05182	1.18044	1.73818	0.0821783
TAF5L	18.2987	0.986558	0.567614	1.73808	0.0821966
MRPL17	5.29579	1.70425	0.980613	1.73794	0.0822216
RBBP8	27.2916	0.862669	0.496408	1.73782	0.0822421
CASP3	30.9676	0.805016	0.463453	1.737	0.0823876
CMTM7	13.3009	1.12976	0.650476	1.73681	0.0824201
PNPLA6	43.4393	0.75356	0.434069	1.73604	0.0825574
BBS2	36.583	-0.923511	0.532086	-1.73564	0.082627
MARF1	49.8728	-0.724513	0.41746	-1.73553	0.0826475
PCDH1	68.1507	0.790224	0.455346	1.73544	0.0826632
GBE1	250.633	0.643434	0.370782	1.73534	0.0826797
MSN	221.036	0.908138	0.523585	1.73446	0.0828362
UNC45A	19.4643	0.948306	0.546756	1.73442	0.082843
GAB1	458.394	-0.661705	0.381588	-1.73408	0.0829034
ICE2	55.3478	-0.743305	0.428732	-1.73373	0.0829665
ADSSL1	2.74088	2.51905	1.45329	1.73334	0.0830355
PIK3IP1	16.6826	-1.06714	0.615873	-1.73273	0.0831442
ERCC1	12.8299	1.19827	0.691571	1.73268	0.083153
PCDHB2	2.9609	-2.27122	1.31116	-1.73223	0.0832328
SDK2	9.65735	-1.34995	0.779872	-1.73098	0.0834547
WDR27	80.3105	-0.679635	0.392656	-1.73087	0.0834755
FAM85B	10.9295	-1.42846	0.825297	-1.73084	0.0834806
SSR1	36.3173	0.839204	0.485371	1.729	0.0838098
SRSF2	34.2982	0.781458	0.452005	1.72887	0.0838323
TLL1	4.14614	2.03804	1.17894	1.72871	0.0838608
HDAC1	35.3065	0.798075	0.461676	1.72865	0.0838724
LINC02422	4.0303	-2.01341	1.16474	-1.72864	0.0838736
APOA1-AS	5.27373	-1.74751	1.01096	-1.72857	0.0838861
CCDC36	21.7686	-0.929595	0.538105	-1.72753	0.084072
HLTF	32.5322	-0.85664	0.495951	-1.72727	0.0841195
HMGCL	16.6692	-1.09545	0.634434	-1.72665	0.0842305
EVL	94.5894	0.643939	0.373002	1.72637	0.0842808
PPRC1	13.4352	1.19998	0.695106	1.72633	0.0842887
PLAT	162.421	0.627158	0.363403	1.72579	0.0843849
ZBTB38	456.772	0.504507	0.292462	1.72504	0.084521
LINC00893	6.25744	-1.66351	0.964869	-1.72408	0.0846941
NCAM2	25.336	0.946318	0.54909	1.72343	0.0848109
LY96	45.0877	0.845026	0.490352	1.7233	0.0848337
TSTD2	27.4411	0.906623	0.526145	1.72314	0.0848629
AL627171.2	33.5608	0.903058	0.524154	1.72289	0.084909
TCEAL1	7.22859	1.60217	0.930035	1.72269	0.0849438
FOXC1	85.7335	0.709797	0.412173	1.72209	0.0850541
RASSF9	11.4907	-1.26843	0.736809	-1.72151	0.0851577
CBX4	6.67304	1.53024	0.889214	1.72089	0.0852704
BCKDHB	90.987	-0.68432	0.397775	-1.72037	0.0853658
CCSER1	258.192	0.654239	0.380303	1.72031	0.0853766
SLC16A3	16.1917	1.19065	0.69216	1.7202	0.085397
CDH5	218.438	0.634639	0.368959	1.72008	0.0854183
PLGRKT	20.1199	-1.02791	0.597648	-1.71993	0.0854452
TMEM104	11.0995	1.21061	0.704166	1.71921	0.0855767
TJP2	258.632	0.588945	0.342689	1.7186	0.0856877
SNHG12	7.12224	1.49403	0.869389	1.71848	0.0857083
CTNNA3	17.9144	1.04481	0.608141	1.71804	0.0857888
BASP1-AS1	5.70504	-1.72499	1.00406	-1.71802	0.0857929
IDH3A	19.5284	0.961255	0.559544	1.71793	0.08581
BORCS5	32.8782	-0.82	0.477466	-1.7174	0.0859065
FAM171A1	123.459	-0.663247	0.3862	-1.71736	0.0859127
SLC25A43	5.2064	-1.67307	0.974546	-1.71676	0.0860223
VIP	9.89531	1.41212	0.822806	1.71622	0.0861215
AC090015.1	6.11786	2.02757	1.18147	1.71614	0.0861361
LARS	63.82	-0.764932	0.445756	-1.71603	0.0861559
ZNF418	7.72861	-1.44609	0.84282	-1.71578	0.086203
NOP14	15.2428	1.04881	0.6113	1.7157	0.0862173
PSMB5	18.3947	0.947809	0.552625	1.7151	0.0863261
ENTPD1	176.494	-0.605658	0.353132	-1.7151	0.0863266
RNF180	32.2104	-0.865117	0.50492	-1.71337	0.0866436
ALPK1	84.2615	-0.64305	0.37539	-1.71302	0.0867092
PQBP1	7.56853	1.34417	0.784705	1.71297	0.0867188
XBP1	16.2575	1.09945	0.641986	1.71258	0.0867903
TRABD	7.77973	1.34958	0.788204	1.71223	0.0868551
SEPTIN11	98.4872	-0.629644	0.367742	-1.71219	0.0868615
ENPP1	5.05229	1.76956	1.03353	1.71215	0.0868689
SHROOM2	245.476	-0.605662	0.353788	-1.71193	0.0869088
ASAP2	148.481	-0.599542	0.350217	-1.71192	0.0869121
AP000229.1	1.51193	-3.65303	2.13481	-1.71117	0.0870499
HLCS	220.392	-0.640641	0.374653	-1.70996	0.0872737
ERCC8	46.2571	-0.695764	0.40694	-1.70974	0.0873131
ARF3	20.8912	0.877998	0.513567	1.70961	0.0873387
SP140	14.8729	-1.16078	0.679052	-1.70941	0.0873754
TRAFD1	12.5448	-1.13645	0.665223	-1.70838	0.0875667
TTLL3	65.0385	-0.648276	0.379736	-1.70718	0.0877891
CEP162	45.8475	-0.758975	0.444591	-1.70713	0.0877978
SNRNP27	12.936	1.23379	0.72273	1.70713	0.0877979
AC245123.1	3.7942	-1.94716	1.14089	-1.7067	0.0878785
AFG1L	34.9145	-0.812575	0.476323	-1.70593	0.0880206
NDUFA3	21.0764	0.912662	0.53504	1.70578	0.0880487
CDCA7L	21.527	-1.03498	0.606878	-1.70541	0.0881174
ACTA2	13.2254	-1.13944	0.668168	-1.70532	0.0881341
AC007780.1	57.0719	0.893854	0.524268	1.70496	0.0882025
ARMC4	4.09078	-2.16634	1.27061	-1.70495	0.0882029
A2M	922.575	-0.633504	0.37171	-1.7043	0.0883253
SCRN3	13.8564	-1.1865	0.696366	-1.70384	0.0884101
DLGAP1	59.5	-0.853942	0.501885	-1.70147	0.0888546
TMEM150C	30.899	-0.824791	0.484928	-1.70085	0.0889704
SOCS5	10.7354	1.13797	0.669166	1.70058	0.0890223
SPIN4	3.29114	2.0985	1.23471	1.69959	0.0892086
MNAT1	206.245	-0.518076	0.304889	-1.69923	0.0892761
PDE6D	47.9985	0.703136	0.413832	1.69909	0.0893029
UBE2A	27.0163	0.859583	0.506002	1.69878	0.0893616
MPP1	23.4654	-0.874629	0.51487	-1.69874	0.0893685
RPL7A	44.7331	0.787822	0.463944	1.6981	0.0894894
SERPINE1	34.5971	-1.04183	0.614029	-1.6967	0.0897526
INTS2	15.8098	-1.00846	0.5944	-1.6966	0.0897714
VPS28	18.1855	1.0204	0.601521	1.69637	0.0898152
ARL6IP1	29.5852	0.793175	0.467592	1.6963	0.0898296
MED19	6.99616	1.43614	0.846661	1.69624	0.0898413
GPR17	2.74767	-2.33515	1.37685	-1.696	0.0898852
MSRB2	8.29772	-1.36468	0.804818	-1.69564	0.0899545
RBMS1	367.809	0.525935	0.31022	1.69536	0.0900069
CST3	69.3422	0.760289	0.448508	1.69515	0.090047
AQP4	5.57545	1.68884	0.996689	1.69444	0.0901808
AC036214.1	3.39672	-2.11731	1.25008	-1.69374	0.090315
CHD7	62.973	0.673262	0.397511	1.69369	0.0903238
LRP11	74.8139	-0.694426	0.410262	-1.69264	0.0905243
AC019205.1	6.90737	-1.67536	0.989986	-1.6923	0.0905883
TRIB2	54.7523	0.701122	0.41433	1.69218	0.090611
TMEM72-AS1	20.7724	-1.22184	0.722274	-1.69166	0.0907103
PTCD2	10.7827	-1.1934	0.705609	-1.6913	0.0907796
LINC02458	2.4132	-2.53376	1.49817	-1.69124	0.0907915
ISCA1	28.9129	0.841703	0.497796	1.69086	0.0908634
TFE3	15.5583	1.01927	0.60285	1.69075	0.0908838
AZIN1-AS1	25.8721	-0.903262	0.534445	-1.69009	0.0910103
TFAP4	2.39946	-2.66974	1.5798	-1.68993	0.0910411
WIPI1	61.1695	0.653368	0.386702	1.68959	0.0911063
NQO2	25.2443	-0.857952	0.507814	-1.6895	0.0911234
SPINK8	13.6818	1.25597	0.743536	1.68919	0.0911832
ZNF74	4.84646	-1.84215	1.09058	-1.68914	0.0911917
ARAF	11.8354	1.08499	0.642501	1.68869	0.0912781
AC091057.2	3.63371	-2.23379	1.32428	-1.6868	0.0916423
STAU1	101.793	0.633384	0.375539	1.6866	0.0916805
SUB1	39.8825	0.78832	0.467421	1.68653	0.0916935
BCR	144.044	0.582176	0.345398	1.68552	0.0918879
ELOB	27.1983	0.942625	0.559363	1.68518	0.0919543
SENP7	237.373	-0.540347	0.320705	-1.68487	0.0920129
AKIRIN2	24.4808	0.932459	0.553708	1.68403	0.0921765
AFAP1L2	227.509	-0.579749	0.344268	-1.684	0.0921809
FEM1C	28.5252	0.827457	0.491394	1.6839	0.0922013
TRIM34	4.43976	-1.70911	1.01517	-1.68356	0.0922658
FERMT2	106.342	0.729518	0.43344	1.68309	0.0923579
TMEM192	24.7774	0.908095	0.539666	1.6827	0.0924336
RAB33B	11.1738	1.23686	0.735175	1.68241	0.09249
ANKMY1	44.966	-0.732169	0.43528	-1.68206	0.0925566
RPLP2	59.1185	0.719505	0.427901	1.68147	0.0926709
ELF1	439.007	0.563018	0.334893	1.68119	0.0927265
PFDN6	5.37688	1.55317	0.924207	1.68054	0.0928516
NME4	5.61911	1.55216	0.923871	1.68006	0.0929457
MRPL1	205.705	0.552196	0.328822	1.67932	0.0930901
AC009093.2	12.8979	-1.1649	0.693684	-1.67929	0.0930952
NRBP1	34.5074	0.790644	0.470923	1.67892	0.0931671
CNTN5	16.0931	1.10305	0.657005	1.6789	0.0931707
RNF126	14.5753	1.0545	0.628156	1.67872	0.093206
SGF29	16.8181	1.02711	0.611942	1.67845	0.0932594
AL109741.1	5.53639	1.62629	0.969152	1.67806	0.0933361
RAB3IP	17.3692	1.03249	0.615359	1.67787	0.0933729
PSMD8	16.5243	1.00586	0.599532	1.67775	0.093396
AUH	162.672	-0.66055	0.393783	-1.67744	0.0934556
TBCA	108.488	0.613306	0.365644	1.67733	0.0934778
PHC2	108.227	0.57148	0.340734	1.6772	0.0935029
LINC01320	14.0321	1.20232	0.717156	1.67651	0.0936375
L3MBTL1	24.7956	-0.830215	0.495203	-1.67651	0.0936377
HSBP1	13.6978	1.10618	0.659923	1.67623	0.0936932
ELOVL7	2150.89	0.494248	0.294871	1.67615	0.0937091
UFD1	39.1245	0.763629	0.455598	1.6761	0.0937177
DHX40	24.1674	0.832568	0.496932	1.67542	0.0938522
PHPT1	6.03253	1.61711	0.965211	1.6754	0.0938565
NR3C1	495.528	-0.566969	0.338489	-1.675	0.0939338
EFCAB7	15.1968	-1.05937	0.632529	-1.67482	0.0939695
AL136038.5	4.44075	1.81799	1.08553	1.67475	0.0939834
PCGF2	36.8914	0.717954	0.428764	1.67448	0.0940371
MCM3	22.3848	0.972678	0.580942	1.67431	0.0940697
NACC2	130.176	0.570417	0.340809	1.67372	0.0941864
CEACAM1	4.21071	-1.92865	1.15244	-1.67354	0.0942216
USP40	95.9741	-0.624674	0.373324	-1.67328	0.0942728
TP53I11	5.34985	1.6869	1.00848	1.67271	0.0943835
FAHD2B	6.39121	-1.64505	0.983478	-1.67268	0.0943898
RAD17	30.1192	-0.824354	0.4929	-1.67246	0.0944343
TMEM115	7.95662	1.43475	0.858131	1.67195	0.0945342
SLC7A7	3.89847	-2.21653	1.32572	-1.67195	0.0945343
TUBA1C	27.2841	0.933958	0.558647	1.67182	0.0945597
ARHGDIA	38.1333	0.86759	0.519077	1.67141	0.0946411
LDLRAD3	746.761	0.506973	0.303324	1.67139	0.0946439
SRGAP2C	199.983	-0.609244	0.364544	-1.67125	0.0946722
AC096642.1	4.24539	-1.71852	1.02874	-1.6705	0.0948209
OCIAD2	15.3966	-1.04906	0.628004	-1.67046	0.0948274
YIPF3	19.3904	0.944437	0.565707	1.66948	0.0950221
MKRN3	3.03934	2.48045	1.48598	1.66923	0.0950713
RMI2	5.51623	-1.6264	0.974532	-1.66891	0.0951355
GRIK2	23.9637	1.08576	0.650883	1.66813	0.0952898
NAPEPLD	30.4098	-0.825373	0.494846	-1.66794	0.0953279
DNAJC27-AS1	5.44666	-1.55468	0.932632	-1.66698	0.0955186
GPS2	17.3603	0.957631	0.574498	1.6669	0.0955339
GIMAP6	24.6646	0.902141	0.541513	1.66596	0.0957206
CFAP54	22.0785	-0.981306	0.58926	-1.66532	0.0958493
NEO1	57.5904	-0.733784	0.440773	-1.66477	0.0959594
SRGAP2	482.675	-0.47807	0.287307	-1.66397	0.0961181
FILIP1	12.8313	-1.18512	0.713157	-1.66179	0.0965542
DDX49	7.05427	1.39519	0.839911	1.66112	0.0966891
TSPAN7	31.0341	0.854201	0.514323	1.66083	0.0967484
APBB2	1030.87	-0.48156	0.290057	-1.66023	0.0968691
SELENOS	35.6246	0.753154	0.453698	1.66003	0.0969076
HMGN3	49.3428	-0.758429	0.456959	-1.65973	0.0969688
PLXNA3	5.51719	1.66486	1.00311	1.6597	0.0969756
TRIQK	66.2181	-0.750748	0.452399	-1.65948	0.0970187
CMTR1	35.377	-0.737649	0.444574	-1.65923	0.0970703
FOXF1	37.1523	0.904117	0.544916	1.65919	0.0970782
VAMP5	25.96	0.922398	0.556099	1.65869	0.0971777
DDX54	11.0266	1.13615	0.685145	1.65826	0.097265
NEDD4L	252.052	0.547601	0.330238	1.6582	0.0972767
JARID2	298.113	-0.557161	0.336154	-1.65746	0.0974274
ADGRV1	13.4205	1.05254	0.635048	1.65741	0.0974364
BTN3A2	27.9557	-1.07251	0.647514	-1.65636	0.0976499
THAP6	12.7582	-1.1817	0.713465	-1.65628	0.0976646
INPP5F	82.1735	0.749429	0.452615	1.65577	0.0977676
PIGK	31.7304	-0.769309	0.464664	-1.65562	0.0977979
CA13	7.13804	1.37063	0.828034	1.65528	0.0978679
LACC1	8.29898	1.43451	0.866794	1.65496	0.0979319
KLHL42	18.3846	-0.960501	0.580505	-1.65459	0.0980068
SMDT1	7.14554	1.38517	0.837374	1.65419	0.0980899
GEMIN8	12.3772	-1.06464	0.643682	-1.65399	0.0981296
RPRD1A	140.433	0.575173	0.347815	1.65368	0.0981935
AKR1C3	17.0376	1.16532	0.70478	1.65345	0.0982399
AL590226.1	7.70872	1.35411	0.819107	1.65315	0.0982994
AL589693.1	108.922	-0.930586	0.562972	-1.65299	0.0983333
SEC61A1	39.8789	0.782907	0.473669	1.65286	0.0983603
GLIS1	6.7703	-1.81369	1.09746	-1.65264	0.0984049
AC025171.3	3.31556	2.06961	1.25286	1.65191	0.0985534
SDF4	17.4568	0.933551	0.565328	1.65134	0.0986683
AC119673.2	88.6579	-1.62778	0.985834	-1.65117	0.0987029
AC022762.1	1.5971	-2.78429	1.68642	-1.65101	0.0987368
CNNM2	62.5021	-0.685984	0.415584	-1.65065	0.0988095
TTC37	126.815	-0.5886	0.356595	-1.65061	0.0988178
ARMCX3	14.6227	1.05562	0.639548	1.65057	0.0988271
SLC1A3	20.1885	0.964843	0.584686	1.65019	0.0989044
AC244131.2	19.8779	-1.06261	0.644056	-1.64987	0.0989696
PEMT	6.93645	-1.33854	0.811374	-1.64972	0.0989997
RPS6KA3	300.881	0.482635	0.292622	1.64935	0.0990764
MMS22L	38.456	-0.835802	0.506833	-1.64907	0.0991337
SNRPG	16.5146	0.994179	0.603019	1.64867	0.0992151
VCP	73.0481	0.624095	0.378776	1.64766	0.0994225
GSPT1	76.1811	0.609597	0.369983	1.64763	0.0994282
TRUB1	13.547	-1.07792	0.654388	-1.64722	0.0995118
LINC01876	28.6251	-1.29269	0.784936	-1.64687	0.0995845
AL592183.1	71.3764	-0.859903	0.522243	-1.64656	0.0996489
PFDN2	13.2861	1.13615	0.690046	1.64648	0.0996648
ATP5PD	14.4611	1.11876	0.679721	1.64591	0.0997825
KPNA1	136.865	0.548463	0.333264	1.64573	0.0998191
C5orf24	35.5255	0.725257	0.440729	1.64559	0.099849
BBS5	18.6056	-1.00651	0.612104	-1.64434	0.100106
ZDHHC11	3.11178	-2.28689	1.39206	-1.64281	0.100423
DRAIC	3.12316	-2.0631	1.25616	-1.64238	0.10051
NUP98	143.556	0.562047	0.342284	1.64205	0.10058
[truncated: 19,966 more rows]

## Sheet: Vein
gene_id	baseMean	log2FoldChange	lfcSE	stat	pvalue
CEMIP	190.11	-3.44349	0.523146	-6.58229	4.63269e-11
ABI3BP	45.8701	-4.07226	0.630623	-6.45753	1.06429e-10
VCAM1	70.9241	-3.31717	0.545402	-6.08206	1.18646e-09
NR2F2-AS1	25.9528	-3.18655	0.583682	-5.4594	4.77754e-08
FAM155A	1023.41	-2.43894	0.447624	-5.44862	5.07611e-08
ZNF385D	157.581	2.57625	0.475725	5.41542	6.11441e-08
TAFA4	28.7979	-3.38552	0.649001	-5.21652	1.8232e-07
ANGPT2	49.7654	2.54648	0.489703	5.20004	1.99241e-07
MTUS2	122.597	2.48562	0.480228	5.17591	2.26799e-07
EYA2	21.3215	-3.06214	0.595502	-5.14211	2.7167e-07
MT1M	25.6052	3.43592	0.674771	5.09197	3.5436e-07
DNAH5	30.5253	3.36994	0.671409	5.01921	5.18837e-07
GPCPD1	548.432	-2.20875	0.447088	-4.94031	7.7999e-07
SLC6A6	160.101	-2.40788	0.488441	-4.92974	8.23399e-07
CDH23	155.901	-1.95713	0.400818	-4.88285	1.04562e-06
RP1	16.4025	-3.60685	0.752124	-4.79555	1.62228e-06
ELN	15.1591	-3.16454	0.678428	-4.66452	3.09331e-06
MT1X	31.0187	3.09076	0.663099	4.66108	3.14549e-06
MT1E	39.8927	2.66856	0.583738	4.57151	4.8422e-06
TCIM	10.3712	-5.05077	1.1315	-4.46378	8.05271e-06
AC104041.1	16.8623	-3.06782	0.691982	-4.43339	9.27631e-06
CX3CL1	31.3515	-2.98121	0.678523	-4.39368	1.11449e-05
LINC01693	13.3439	3.42649	0.803767	4.26304	2.01661e-05
WNT2B	31.4204	2.20825	0.518131	4.26195	2.02649e-05
CCN2	29.268	2.48013	0.583468	4.25066	2.13138e-05
SLFN12L	52.3651	-2.12001	0.498794	-4.25028	2.13505e-05
PLA2G4C	24.1947	-2.52032	0.603003	-4.17961	2.92011e-05
PSD3	59.2205	-1.7078	0.416235	-4.10297	4.07876e-05
NCALD	36.237	-2.21041	0.543344	-4.06816	4.73861e-05
KIAA1217	70.2463	-2.10005	0.516301	-4.0675	4.75199e-05
MT2A	184.106	2.21358	0.546123	4.05327	5.05066e-05
STAT1	48.884	-1.89433	0.472386	-4.01013	6.06863e-05
NHS	63.2153	-1.814	0.457725	-3.96308	7.39886e-05
KCTD8	612.637	1.33903	0.338169	3.95964	7.50614e-05
SERPINA3	19.7021	5.46147	1.37981	3.95812	7.5542e-05
AP001037.1	36.6911	1.95249	0.494968	3.94468	7.99061e-05
MT1A	5.2211	4.94134	1.26228	3.91463	9.05433e-05
LINC01644	15.3751	-2.55431	0.65516	-3.89877	9.66845e-05
LAMA4	78.0071	-1.74208	0.447499	-3.89292	9.90464e-05
PGM5	228.321	-1.45609	0.374093	-3.89231	9.92942e-05
CTNNA2	72.9108	-2.31323	0.601946	-3.84293	0.000121577
ROR1	10.3592	-2.81129	0.732183	-3.8396	0.000123233
TSPAN18	25.6658	-2.33584	0.609289	-3.83371	0.000126222
DAB1	26.3352	-2.32675	0.607239	-3.83169	0.000127267
NRXN3	208.024	-1.98073	0.518898	-3.81719	0.00013498
TNFSF10	36.0333	-2.22044	0.583823	-3.80327	0.000142798
SEMA6B	45.9425	1.85679	0.489861	3.79044	0.000150379
SAMD9L	28.2478	-2.05089	0.543064	-3.77652	0.000159037
XAF1	205.04	-1.50211	0.398014	-3.77402	0.000160638
DHRS3	13.3285	-2.49498	0.664699	-3.75355	0.000174345
MBOAT2	55.212	-1.6012	0.427489	-3.74559	0.000179972
SGO1-AS1	59.6802	-1.8158	0.485418	-3.74069	0.000183514
ARSB	85.7161	1.38962	0.372067	3.73486	0.00018782
ASRGL1	69.6787	1.58535	0.424934	3.73082	0.000190858
RIPOR2	43.7298	1.78468	0.478532	3.7295	0.000191862
DMGDH	20.3553	-2.22204	0.598003	-3.71577	0.000202587
AC233296.1	50.4405	-2.41226	0.651115	-3.70482	0.00021154
ABLIM2	33.9355	1.91676	0.521799	3.67337	0.000239377
KLF3-AS1	20.0148	-2.3052	0.629177	-3.66383	0.00024847
TRERF1	36.0319	-2.19055	0.598038	-3.66289	0.000249381
FMNL2	168.017	1.44153	0.394344	3.65551	0.000256671
NALCN-AS1	14.6685	-3.20416	0.877402	-3.65187	0.00026034
PCK1	46.5134	-2.74317	0.751564	-3.64995	0.000262287
ATOH8	34.6922	1.80151	0.498382	3.61473	0.000300665
KIF26B	111.487	-1.33039	0.368207	-3.61315	0.000302496
AC019197.1	92.9756	-1.48738	0.413966	-3.59299	0.000326907
EDN3	9.71976	-3.18853	0.895969	-3.55875	0.000372628
GNLY	6.82148	4.15131	1.16706	3.55708	0.000375002
KCNJ6	102.468	-2.01559	0.568505	-3.54542	0.000391994
SMAD6	116.821	-2.0417	0.57877	-3.52765	0.000419269
AL162718.1	30.0765	-2.64751	0.752757	-3.51708	0.000436315
TFRC	192.661	-1.15934	0.330696	-3.50577	0.000455285
GBP4	27.0512	-1.82929	0.526421	-3.47497	0.00051092
KIAA1671	99.2999	-1.31815	0.37943	-3.47402	0.00051272
FAM189A1	20.9445	-2.09286	0.602929	-3.47115	0.000518229
TUBB6	53.428	1.50184	0.435062	3.45201	0.000556435
RHOBTB1	116.168	-1.63821	0.480814	-3.40716	0.000656429
ADAMTS3	16.1363	2.51214	0.737568	3.40597	0.000659283
PRCP	30.2413	-1.65478	0.487434	-3.39487	0.000686613
PLPPR4	44.747	-1.74842	0.516492	-3.38518	0.000711319
STAU2	232.732	1.12228	0.333051	3.36968	0.000752567
LINC00607	97.9958	-1.79342	0.533914	-3.359	0.000782243
RHOA	150.859	1.45092	0.436291	3.32557	0.000882366
IFI44L	110.651	-1.71193	0.519213	-3.29717	0.000976635
RPS2	25.2296	1.8253	0.554367	3.29258	0.000992726
HHAT	22.5575	-1.73846	0.528761	-3.2878	0.00100974
HSPA5	162.606	2.1962	0.668404	3.28573	0.00101719
PTPN13	3.4607	4.49407	1.37013	3.28004	0.00103792
LDLRAD4	181.986	-1.25794	0.383582	-3.27945	0.00104011
LINC01515	62.1961	-1.54383	0.472709	-3.26592	0.00109107
SEC16B	9.67346	-2.4821	0.761262	-3.26051	0.00111214
AL133346.1	21.536	-2.36646	0.730068	-3.24142	0.00118935
TRPC6	45.61	-1.63552	0.507401	-3.22333	0.00126709
PCDH19	10.6825	-2.32263	0.720855	-3.22205	0.00127276
NPNT	10.9682	-2.77713	0.863204	-3.21723	0.00129433
AC010148.1	10.5019	-2.53764	0.790485	-3.21023	0.0013263
NKD1	62.075	-1.49615	0.468166	-3.19576	0.00139461
MIR34AHG	27.3064	-1.78353	0.559612	-3.18708	0.00143717
SLC52A3	28.1085	1.56658	0.491598	3.18671	0.00143903
ALOX5	23.0696	2.69732	0.850597	3.1711	0.00151865
ATP9A	126.067	-1.10339	0.348433	-3.16674	0.00154161
LAMA3	210.975	-1.32525	0.41899	-3.16296	0.00156175
MMRN1	45.1341	1.65969	0.526003	3.15528	0.00160344
FMO2	12.3314	-2.78706	0.883359	-3.15507	0.00160461
CPE	151.689	-1.11381	0.353318	-3.15242	0.00161924
KYNU	31.2321	-1.63579	0.519723	-3.14742	0.00164717
APOD	5.97375	3.07227	0.976404	3.14651	0.0016523
RPL12	13.0606	1.93973	0.617239	3.1426	0.00167456
ZNF423	163.698	-1.10595	0.352228	-3.13987	0.00169023
NR5A2	19.2797	2.30633	0.737642	3.12663	0.00176822
COL5A2	12.5467	-2.18643	0.700511	-3.1212	0.00180116
AC114971.1	14.7289	-2.15073	0.690921	-3.11284	0.00185295
FMO4	11.2802	-1.95883	0.630239	-3.10807	0.00188314
HSP90B1	74.0247	1.9555	0.629555	3.10617	0.00189529
STK33	32.0415	-1.67706	0.540246	-3.10425	0.00190764
TRIM5	17.909	1.92798	0.622707	3.09613	0.00196067
COL8A1	34.7203	1.73508	0.563508	3.07906	0.00207652
AFF3	1440.95	1.56572	0.509401	3.07365	0.0021146
AC245297.3	18.4427	-1.74136	0.568131	-3.06508	0.00217613
GAS6	33.1838	-1.39158	0.45407	-3.06468	0.00217904
ADAMTSL3	30.1836	-2.02815	0.661979	-3.06376	0.00218571
CSF1	8.29828	-2.28759	0.747134	-3.06181	0.0022
DDX60	42.4838	-1.37955	0.455125	-3.03114	0.00243635
AGPAT5	11.1567	1.95678	0.645913	3.02948	0.00244974
AL161734.2	45.2189	-1.68892	0.558405	-3.02455	0.00249005
IGFBP7	179.158	1.0433	0.345844	3.01669	0.00255554
EHD4	25.6972	1.51844	0.50397	3.01296	0.0025871
AC016705.2	10.3389	-2.09769	0.698469	-3.00327	0.00267099
DPEP2	7.17334	-2.90167	0.967782	-2.99827	0.0027152
EFEMP1	22.8984	2.20224	0.736995	2.98813	0.00280687
NOD2	4.76726	-3.37101	1.13152	-2.97918	0.00289025
DDX58	49.0708	-1.19871	0.402781	-2.97609	0.00291945
FLG-AS1	11.1792	-1.95633	0.659098	-2.96819	0.00299555
CCDC18-AS1	36.4292	-1.45311	0.491374	-2.95725	0.00310399
STARD4	30.5299	1.53175	0.518099	2.95648	0.00311171
DDX60L	70.9595	-1.26743	0.428934	-2.95482	0.00312848
LINC01725	53.4938	-1.27565	0.433188	-2.94479	0.00323169
LY6E-DT	8.96009	-2.2116	0.753232	-2.93615	0.00332315
AC002460.2	53.7212	-1.24761	0.425917	-2.92924	0.00339796
PNP	14.1894	2.57775	0.880139	2.92879	0.00340279
AC114757.1	303.612	0.950613	0.325368	2.92166	0.00348175
MCTP2	10.8681	2.69152	0.922439	2.91783	0.00352473
IFITM3	75.6685	1.5131	0.519355	2.91342	0.00357497
FKBP5	353.823	1.5949	0.547733	2.91182	0.00359327
RYR3	176.348	-1.56709	0.539492	-2.90475	0.00367547
NEO1	16.251	-1.87362	0.646137	-2.89973	0.00373483
GABPB2	12.5707	-1.94315	0.670275	-2.89904	0.00374308
SLCO4A1	144.398	1.61303	0.556927	2.8963	0.00377588
TEX9	6.60294	-2.61284	0.906417	-2.8826	0.00394402
TNFRSF6B	40.5689	1.9278	0.670186	2.87651	0.00402098
SAMD12	328.413	-0.96651	0.336485	-2.87237	0.0040741
AC073050.1	11.5008	2.74729	0.958265	2.86695	0.00414454
MLIP	5.25713	3.26713	1.14013	2.86559	0.00416238
SRSF7	36.4653	1.65229	0.577322	2.86198	0.00420998
STEAP1B	19.8629	2.01937	0.705879	2.86079	0.00422592
PON2	249.759	1.03591	0.362322	2.85909	0.0042486
RBPMS	172.45	1.05501	0.369915	2.85204	0.00434394
GMDS-DT	167.417	-1.05963	0.372223	-2.84677	0.0044165
DPH6-DT	10.6374	-2.21792	0.779746	-2.84442	0.00444925
AL591501.1	43.0353	-1.59283	0.559993	-2.84437	0.00444992
IFIH1	32.7689	-1.30625	0.460999	-2.83351	0.00460397
RACK1	19.2918	1.48321	0.52417	2.82964	0.00466001
CYP4F12	3.86704	-4.14851	1.46692	-2.82805	0.00468327
FAM171A1	79.9399	-1.14731	0.405949	-2.82623	0.00470994
RCSD1	75.4814	-1.33582	0.47286	-2.82497	0.0047285
GNG4	18.8753	-1.8412	0.65176	-2.82497	0.00472852
CDKN1A	24.6998	1.95364	0.692683	2.8204	0.00479634
CYLD	88.9206	-1.21099	0.429608	-2.81882	0.00481998
KHDRBS2	76.9476	-1.14637	0.406862	-2.8176	0.00483846
GCNT4	2.5424	-3.99469	1.41884	-2.81547	0.00487061
CYBA	8.94703	2.35977	0.838753	2.81342	0.00490169
UBASH3B	11.9612	2.38897	0.850334	2.80945	0.0049626
SLC5A4-AS1	13.0282	-1.85139	0.659725	-2.8063	0.0050114
CCDC7	55.0968	-1.21051	0.432031	-2.80192	0.00507999
ELL2	164.227	1.55456	0.554837	2.80183	0.00508138
ZMAT1	36.6983	-1.34867	0.483155	-2.79138	0.00524843
PDE3B	73.088	-1.18796	0.426855	-2.78305	0.00538508
NOS1	5.07578	-3.23736	1.16436	-2.78038	0.00542951
FAM167B	6.42025	3.19558	1.14984	2.77915	0.00545018
ANKRD29	66.7665	-1.37842	0.496649	-2.77545	0.00551257
HYAL2	34.4632	1.50764	0.543774	2.77254	0.00556204
RIMS2	198.507	-1.25198	0.45218	-2.76877	0.00562684
EOGT	70.9127	-1.11827	0.404186	-2.76673	0.00566209
CHL1	13.9308	2.01961	0.731915	2.75935	0.00579158
BCL6	25.2913	1.75388	0.636177	2.75691	0.0058351
TMEM154	14.4158	-2.06289	0.749152	-2.75363	0.00589376
ANKRD36C	33.3924	-1.39881	0.508406	-2.75137	0.00593459
AC002066.1	6.7292	-2.26976	0.828639	-2.73914	0.00616
DBN1	9.55017	2.05032	0.749203	2.73668	0.00620634
CDK5RAP2	72.3196	1.09371	0.402349	2.7183	0.00656183
RFX3	255.423	1.00023	0.368047	2.71767	0.00657442
LRRC17	6.97694	-2.6292	0.968727	-2.71408	0.00664601
AP001122.1	27.2485	-1.77196	0.653292	-2.71236	0.00668058
COX5B	11.4366	1.83935	0.678811	2.70966	0.00673526
CAND2	8.46558	-2.07306	0.765462	-2.70824	0.00676404
PALMD	191.7	-1.12441	0.4154	-2.70682	0.00679315
EMP1	31.3401	1.83827	0.680384	2.70181	0.00689634
RAP2C-AS1	15.7262	-1.82848	0.677353	-2.69945	0.00694552
MT1F	5.00675	2.52833	0.938202	2.69487	0.00704162
AC078883.1	24.29	1.41469	0.525369	2.69276	0.00708635
ST3GAL1	144.205	-1.05204	0.390942	-2.69104	0.00712299
PSMA1	40.6202	-1.20799	0.450374	-2.6822	0.0073139
CYGB	2.08999	4.32409	1.61348	2.67998	0.00736274
CFTR	15.6914	-1.5405	0.576862	-2.67048	0.00757428
SPOCK3	133.387	-1.22854	0.460415	-2.66834	0.00762281
KLRF1	2.5492	-3.66002	1.37909	-2.65395	0.00795562
LRP10	15.6611	1.52782	0.579155	2.63802	0.00833924
MOSMO	78.6112	1.14796	0.435605	2.63532	0.00840573
ABCG2	292.412	-1.33538	0.507641	-2.63056	0.00852443
LMNTD1	22.1551	-1.61187	0.612869	-2.63005	0.00853727
JAM2	179.523	-0.943332	0.359248	-2.62585	0.00864331
TLN2	34.4929	-1.30353	0.496509	-2.62539	0.00865493
CLEC2D	18.4571	-1.52265	0.580061	-2.62498	0.00866531
CERS4	17.9576	1.60333	0.611004	2.62409	0.00868819
TRANK1	16.5468	-1.6678	0.637125	-2.61769	0.00885265
SELE	32.7335	-3.89025	1.48831	-2.61387	0.00895237
LITAF	37.1599	1.70859	0.65437	2.61104	0.00902675
CCDC144A	30.7297	-1.33355	0.511115	-2.60911	0.0090778
KIAA1841	36.5867	-1.16739	0.447857	-2.6066	0.00914448
CXCL2	14.7535	-1.87359	0.720067	-2.60196	0.00926924
PGAP2	5.0495	-2.75522	1.05964	-2.60016	0.009318
ESR2	40.6185	1.55915	0.600215	2.59766	0.00938618
RGS17	3.12729	3.75556	1.44953	2.59089	0.00957294
GPRC5D-AS1	8.47885	2.0144	0.778667	2.58698	0.0096821
GSE1	80.2431	-1.21487	0.469643	-2.5868	0.0096873
KCNJ2	3.75857	3.01319	1.16636	2.58342	0.00978267
SMAD3	145.011	-1.168	0.453665	-2.57459	0.0100359
SLC38A2	52.7269	1.11245	0.432287	2.57342	0.0100699
ITGA10	41.8159	1.12468	0.437542	2.57046	0.0101564
EIF2S2	21.1621	1.41506	0.550682	2.56964	0.0101803
EPHX2	10.3681	-2.01584	0.785246	-2.56714	0.0102541
SYT7	8.27539	-2.15776	0.84177	-2.56336	0.0103666
CSRNP1	12.5988	2.21625	0.868209	2.55267	0.0106901
ACKR1	59.5955	1.90492	0.746683	2.55117	0.0107361
SAMD12-AS1	27.1769	-1.4248	0.558818	-2.54966	0.0107827
C5orf24	13.5289	1.53413	0.601844	2.54904	0.0108019
HS3ST2	23.5146	3.68908	1.44888	2.54616	0.0108916
PCLO	16.8936	-1.44584	0.567932	-2.54581	0.0109025
LRIG1	31.5864	-1.19457	0.469314	-2.54535	0.010917
ECT2	33.2308	1.18894	0.468225	2.53924	0.0111092
EPHA1-AS1	3.53272	3.01851	1.18958	2.53746	0.0111661
RASGEF1B	14.335	1.68299	0.663696	2.53578	0.0112196
MAOB	3.966	-3.31626	1.30855	-2.5343	0.0112672
AL139383.1	44.5496	-1.44631	0.572105	-2.52805	0.0114699
PRKCA	55.0595	1.00599	0.398502	2.52442	0.0115888
CD93	28.401	1.41372	0.560529	2.52212	0.0116651
LINC02006	4.71141	2.69971	1.07059	2.52169	0.0116791
IFITM2	31.3591	1.58144	0.62726	2.52119	0.011696
ARHGDIA	10.0337	1.75691	0.696916	2.52098	0.0117029
LINC01266	41.385	-1.41783	0.562779	-2.51933	0.0117578
MFAP3	40.1418	1.15519	0.45879	2.5179	0.0118058
PROM1	32.5721	-1.73237	0.689466	-2.51262	0.0119837
PCED1B	25.4892	-1.64678	0.656842	-2.50711	0.0121722
PLCG2	775.469	0.851349	0.33961	2.50684	0.0121814
SNCAIP	4.31032	-3.0159	1.20311	-2.50674	0.0121849
UTRN	589.351	-0.885343	0.353288	-2.50601	0.0122101
NR3C1	238.636	-0.947223	0.378744	-2.50096	0.0123858
SLC26A2	81.2085	1.37095	0.548571	2.49912	0.01245
BBS2	13.8844	-1.60416	0.643932	-2.4912	0.0127312
RBMS1	212.078	0.844514	0.340053	2.48347	0.0130107
THSD4	1043.73	-0.7711	0.312337	-2.46881	0.0135564
PIR	11.0519	-1.62298	0.657539	-2.46827	0.0135768
CREB5	63.7512	1.42553	0.578137	2.46572	0.0136737
NUFIP2	67.8423	0.947956	0.38482	2.46337	0.0137637
AC105001.1	8.86968	-1.80526	0.7344	-2.45814	0.0139657
AKAP8	17.543	1.42719	0.581432	2.45462	0.0141034
PDE4B	56.0135	-1.27131	0.518383	-2.45244	0.0141889
OSBPL1A	51.0256	1.24155	0.506481	2.45132	0.0142334
GJA1	18.5072	1.64922	0.672817	2.45121	0.0142376
CCDC125	12.3356	-1.60817	0.656454	-2.44978	0.0142945
HERC6	31.177	-1.55616	0.635864	-2.44731	0.0143925
MIR3936HG	48.085	-1.23288	0.50413	-2.44556	0.0144625
AC006369.1	4.17078	-2.90634	1.18906	-2.44423	0.0145161
LINC00992	3.42514	-3.56929	1.46037	-2.44411	0.0145212
TRABD2A	35.6133	-1.16095	0.475487	-2.44161	0.0146221
LTBP1	28.4072	-1.17968	0.483476	-2.43999	0.0146875
SPTLC3	17.5951	-1.47209	0.604181	-2.4365	0.0148302
SUFU	51.5632	-0.992029	0.408512	-2.4284	0.0151658
SYT15	5.33029	-2.36338	0.973486	-2.42775	0.0151927
CYSLTR1	42.1106	-1.07385	0.442735	-2.42548	0.015288
ARL17B	35.6278	-1.74097	0.717867	-2.4252	0.0153
PLCB4	506.23	-0.875576	0.361259	-2.42368	0.0153642
ABLIM1	570.05	-0.767241	0.317438	-2.41698	0.0156498
ZNF362	12.7391	-1.70062	0.703969	-2.41576	0.0157024
S100A6	9.80103	1.83477	0.760457	2.41273	0.0158337
MIF	13.7561	1.49148	0.618237	2.41246	0.0158451
PSTPIP2	14.5981	-1.40655	0.583304	-2.41135	0.0158936
PPP1R18	9.56323	1.68203	0.698146	2.40928	0.0159842
ABHD17B	14.3241	1.70181	0.707982	2.40375	0.0162279
CCDC85C	15.6425	1.40501	0.585394	2.40012	0.0163898
CYP1B1	23.8888	1.88825	0.788083	2.396	0.0165751
IFNAR2	248.375	-0.848534	0.354317	-2.39484	0.0166276
AL596442.2	12.6871	1.60545	0.670388	2.39481	0.0166292
AC103758.1	3.10872	-3.19731	1.33522	-2.3946	0.0166384
FN1	273.072	-0.84798	0.354145	-2.39444	0.0166456
PARD3B	132.663	-0.842565	0.352277	-2.39177	0.0167675
CLIC1	11.5034	1.49346	0.624766	2.39043	0.0168287
BRINP3	2.99184	3.41414	1.429	2.38917	0.0168865
GFAP	12.8042	1.5379	0.644463	2.38633	0.0170174
PRICKLE2	446.024	-0.820914	0.344372	-2.3838	0.0171351
MPP1	13.1061	-1.66389	0.698757	-2.38121	0.0172559
PXDN	10.2694	1.84736	0.776248	2.37985	0.0173195
IGFBP3	68.9065	1.6136	0.678583	2.3779	0.0174115
TRPM6	253.888	-0.82422	0.346725	-2.37716	0.0174466
CASKIN2	16.1659	1.49629	0.629548	2.37676	0.0174653
SLCO1A2	36.8743	-1.78878	0.752621	-2.37673	0.017467
MMP28	11.5346	-1.65464	0.697199	-2.37327	0.0176316
LRRK2	35.7457	-1.07451	0.454063	-2.36643	0.0179604
DAPK1	12.706	1.78406	0.753989	2.36616	0.0179738
PLAUR	11.007	1.79262	0.757675	2.36594	0.0179842
SNCA	20.7847	1.46004	0.618031	2.36241	0.0181565
ITPKC	47.8343	1.50146	0.635668	2.36201	0.0181759
TBC1D2	33.3822	1.15322	0.489155	2.35757	0.0183952
AC104596.1	12.5801	-1.83302	0.777534	-2.35748	0.0183997
UBC	307.275	1.18911	0.504988	2.35473	0.0185361
AC007376.2	11.2039	-1.66762	0.708994	-2.35209	0.0186683
LINC00342	29.7164	-1.11493	0.474103	-2.35166	0.0186899
CYP4V2	7.3628	-1.80139	0.766046	-2.35154	0.0186957
RSAD2	11.0372	-1.82707	0.778355	-2.34735	0.0189073
EML1	129.588	-1.07343	0.457349	-2.34706	0.0189221
CDC7	15.4225	1.64963	0.703725	2.34414	0.0190711
NEAT1	2567.61	0.804619	0.345272	2.3304	0.0197852
NUDCD1	44.0318	1.08057	0.46383	2.32968	0.0198232
MGMT	74.3055	-0.97513	0.418723	-2.32882	0.0198686
SPOCK1	10.2999	1.73691	0.74648	2.3268	0.0199757
DLL4	9.32709	1.67105	0.718196	2.32674	0.0199793
IL1R1	580.185	-1.05201	0.452378	-2.32551	0.0200445
ENO1	18.5544	1.51359	0.651418	2.32354	0.0201502
GABPB1-AS1	23.8476	1.20475	0.519307	2.31992	0.0203453
AHI1	95.957	0.864845	0.372866	2.31945	0.0203706
LMCD1	72.6145	-1.00637	0.434533	-2.31599	0.020559
OSBPL3	24.7998	1.36493	0.5896	2.31502	0.0206119
RNF213	118.994	-0.884337	0.382297	-2.31322	0.0207105
POLL	4.78197	-2.30141	0.995174	-2.31257	0.0207464
BAMBI	7.6949	-1.90036	0.823948	-2.30641	0.0210876
ESAM	37.4553	1.09977	0.47686	2.30627	0.0210956
TBL1X	98.7792	-0.886628	0.384697	-2.30474	0.0211809
PRTG	52.9026	-0.980452	0.425759	-2.30283	0.0212883
ZFP36L1	52.5512	-0.987367	0.429425	-2.29928	0.0214893
ATXN1	204.88	-0.844838	0.367559	-2.29851	0.0215329
BTN3A3	6.56755	-1.80987	0.788173	-2.29628	0.0216596
IFI44	66.4903	-0.99737	0.434368	-2.29614	0.0216679
FO681492.1	2.75043	-2.97727	1.29667	-2.29609	0.0216708
EVL	68.3492	0.96918	0.422106	2.29606	0.0216725
MCTP1	234.01	1.16824	0.509595	2.29248	0.021878
PTGIS	3.06152	-2.91487	1.2718	-2.29193	0.0219096
GRK5	180.541	-1.18917	0.519118	-2.29076	0.0219773
FOSL1	3.9041	3.29277	1.43786	2.29004	0.022019
ARHGAP18	62.8144	-1.05024	0.459014	-2.28803	0.0221356
L3MBTL4	61.4031	-0.903412	0.395205	-2.28594	0.022258
CDK10	9.32593	-1.59058	0.696166	-2.28478	0.0223258
RGS12	46.1557	-1.06935	0.468338	-2.28329	0.0224136
DZIP3	13.3007	-1.46714	0.642559	-2.28328	0.022414
SOBP	66.2826	-0.892557	0.391139	-2.28195	0.0224925
AL445123.2	13.5835	-1.44567	0.634287	-2.27921	0.0226545
AL078600.1	14.3465	-1.4846	0.652861	-2.274	0.0229661
PRPF19	6.4909	1.91922	0.845154	2.27085	0.0231562
FAM126A	31.8046	1.03136	0.45448	2.26932	0.0232489
FAM107A	49.1877	1.16882	0.515477	2.26746	0.0233621
NIPAL2	33.0617	-1.0778	0.475927	-2.26464	0.023535
PARP12	38.6697	-0.975069	0.430644	-2.26421	0.0235612
LMNB1	7.76196	1.78021	0.786647	2.26303	0.0236338
RPL8	16.7272	1.44564	0.638903	2.26269	0.0236549
ATP11C	66.7738	0.893219	0.394839	2.26224	0.0236828
CEACAM1	6.13945	-1.99496	0.8835	-2.25802	0.0239442
CCN1	22.8907	1.60663	0.713066	2.25313	0.024251
EPSTI1	110.49	-0.915197	0.406352	-2.25223	0.0243081
ZNF208	12.6072	-1.81368	0.805319	-2.25212	0.0243146
FRMPD4	6.49887	2.20717	0.981008	2.2499	0.0244554
CYB5A	10.4902	-1.51086	0.671959	-2.24844	0.0245485
CNNM2	64.3313	-0.99412	0.442376	-2.24723	0.0246253
LINC00174	24.0415	-1.14872	0.511451	-2.24601	0.0247033
2024-03-03	65.3761	1.25698	0.560005	2.24459	0.0247945
AC011511.2	6.32334	-2.62794	1.17131	-2.2436	0.0248583
ARNT2	189.954	-0.841446	0.375262	-2.24229	0.0249426
DNAJA2	4.44533	2.26307	1.00965	2.24145	0.0249972
ZNF839	9.53039	-1.56049	0.696315	-2.24106	0.025022
AC048341.1	11.8629	1.4176	0.633751	2.23683	0.0252972
CCDC191	10.1406	-1.60187	0.716807	-2.23474	0.0254346
AF117829.1	52.3147	-1.04248	0.468506	-2.22511	0.0260736
RHOJ	67.8663	0.911483	0.409678	2.22488	0.0260895
TBC1D19	26.9731	-1.13395	0.510269	-2.22226	0.0262655
NOTCH4	96.0212	0.894567	0.403455	2.21726	0.026605
TMEM70	7.87435	1.94555	0.87872	2.21407	0.0268239
GABRR2	6.72811	1.71771	0.776061	2.21337	0.0268723
LINC02591	7.61052	-1.73897	0.78611	-2.21212	0.0269582
TNFAIP3	27.6721	-1.51301	0.684133	-2.21158	0.0269958
STC1	5.00251	2.94742	1.33363	2.21008	0.0270994
RRAGA	2.86274	2.94694	1.33367	2.20964	0.0271302
XRRA1	29.1668	-1.09016	0.493717	-2.20806	0.0272403
NPC1	32.1557	1.05209	0.476563	2.20765	0.0272684
AC098588.3	27.6201	-1.36544	0.61857	-2.20741	0.0272854
C8orf37-AS1	11.5213	-1.47409	0.668097	-2.2064	0.0273559
EVA1B	4.87769	2.1306	0.966345	2.2048	0.027468
PCSK2	6.11604	-1.95332	0.886275	-2.20396	0.027527
CASC2	3.39827	-2.67442	1.21366	-2.2036	0.0275526
FAXDC2	87.1848	-1.33008	0.603721	-2.20313	0.0275857
IL18R1	87.063	0.844844	0.384107	2.1995	0.0278421
S1PR1	35.0377	1.11383	0.506784	2.19785	0.02796
KCNN3	6.78743	-1.91995	0.874568	-2.19531	0.0281412
LYPLAL1	42.2597	-1.02972	0.469285	-2.19423	0.028219
ARHGAP24	9.2517	1.65203	0.753285	2.1931	0.0283002
ANGPTL4	29.2283	1.47372	0.672107	2.19269	0.0283295
CLDN5	333.888	0.963105	0.439498	2.19138	0.0284246
LPCAT1	27.4206	1.03757	0.473488	2.19134	0.0284276
BTBD8	12.3885	-1.4415	0.657949	-2.19091	0.0284585
PLAT	107.963	-0.985629	0.450288	-2.18888	0.0286054
C11orf91	3.47898	2.82837	1.29295	2.18754	0.028703
TMEM9B-AS1	12.5478	-1.38818	0.634617	-2.18744	0.0287107
LINC01166	2.93117	-3.15609	1.44312	-2.18699	0.028743
ZNF24	11.5994	1.39308	0.63721	2.18622	0.0287995
AC090630.1	21.7335	-1.39909	0.640692	-2.18371	0.0289834
LHX6	35.0965	-0.952054	0.43605	-2.18336	0.0290091
CMTM7	17.3295	1.35847	0.622516	2.18222	0.0290932
JAK3	2.52621	2.95561	1.35447	2.18211	0.0291017
DACT2	8.64661	-1.72056	0.788999	-2.18069	0.0292065
AC015631.1	13.8795	1.47998	0.679044	2.1795	0.0292946
SPRED3	7.65847	1.88658	0.867324	2.17518	0.0296169
DEPDC1B	12.6428	1.41821	0.652747	2.17268	0.0298046
CDA	19.2478	1.27217	0.585797	2.17169	0.0298788
DANT2	29.282	-1.44223	0.664434	-2.17061	0.0299606
ICAM1	48.9467	-1.41335	0.651145	-2.17056	0.0299648
ARL 15.00	781.266	0.689004	0.317555	2.16971	0.0300287
SLC7A6OS	9.46421	1.57629	0.726504	2.16969	0.0300304
GALNT13	4.12659	2.68829	1.23916	2.16944	0.0300491
SLC41A3	14.2399	-1.28511	0.592578	-2.16867	0.0301076
SH3RF3	173.446	-1.08159	0.498811	-2.16833	0.0301333
AC093827.4	6.12415	1.87138	0.863093	2.16822	0.030142
MGP	9.91482	-2.06351	0.951921	-2.16773	0.0301794
AHNAK	70.3055	0.845482	0.390056	2.16759	0.0301896
SPOCK2	47.0098	-0.872951	0.403086	-2.16567	0.0303366
CDC42EP3	9.88091	1.55471	0.718266	2.16454	0.030423
ZNF630	8.37551	-1.5608	0.72113	-2.16438	0.030435
DMXL2	23.0943	-1.10982	0.512852	-2.16402	0.0304625
MINDY1	12.4745	-1.61325	0.746093	-2.16226	0.0305978
ZNF518A	48.625	-0.945841	0.437571	-2.16157	0.0306513
ADAMTS9	436.939	1.27174	0.588446	2.16118	0.0306815
C21orf62-AS1	9.75281	-1.72997	0.800718	-2.16052	0.0307324
ATP1B3	48.2137	1.01796	0.471492	2.15901	0.0308491
RNF19A	128.878	-0.816307	0.378326	-2.15768	0.0309526
HK1	44.8189	1.03614	0.480291	2.15731	0.0309817
YARS	18.8042	1.19823	0.555755	2.15604	0.0310806
TTYH2	5.31384	-2.02928	0.941758	-2.15478	0.0311791
ZNF136	9.75757	-1.3885	0.645905	-2.14969	0.0315796
CRK	41.3385	0.921734	0.429155	2.14779	0.0317305
THRB	36.22	-1.00977	0.470858	-2.14454	0.0319898
HLA-DRB1	14.8236	-1.55864	0.726842	-2.14441	0.0320002
YY1	35.2161	0.915852	0.42715	2.1441	0.032025
CHPT1	28.4886	1.13056	0.527663	2.14258	0.0321471
IL1RL1	75.6168	3.01076	1.40571	2.14181	0.0322086
NRG3	52.6818	-1.3685	0.639255	-2.14078	0.0322916
LINC02008	3.30488	-2.63458	1.2328	-2.13706	0.0325931
BMERB1	26.4149	-1.14156	0.534209	-2.13691	0.0326054
AC107223.1	10.7198	-1.57009	0.735387	-2.13505	0.0327566
ITGA1	172.678	0.799833	0.37529	2.13124	0.0330695
PLEKHA7	82.2938	0.785256	0.368469	2.13113	0.0330785
DTNA	9.80061	1.81993	0.854857	2.12893	0.0332604
AP001528.1	17.7854	-1.18269	0.556128	-2.12665	0.0334491
IMMP2L	340.094	-0.699946	0.329135	-2.12663	0.0334511
PPP1R16B	110.475	-0.92576	0.435367	-2.12639	0.0334708
ZCCHC10	15.2904	1.26576	0.595371	2.126	0.0335036
WFDC1	4.52218	-2.35862	1.10986	-2.12515	0.0335744
AL033504.1	84.5011	-1.173	0.55208	-2.1247	0.033612
LAMB1	5.15083	2.00946	0.946024	2.12411	0.0336611
MYO1D	43.0848	0.945174	0.445335	2.12239	0.0338051
RNF169	52.8932	0.931957	0.439408	2.12094	0.0339269
AC016821.1	4.9855	2.03223	0.95838	2.12048	0.0339654
AC005520.2	1.98297	-3.38951	1.59885	-2.11997	0.0340085
FLOT2	18.0828	1.21624	0.574386	2.11747	0.0342203
BBS5	12.4674	-1.42904	0.674892	-2.11743	0.0342232
DYNC2LI1	22.2856	-1.10368	0.521365	-2.11691	0.0342673
PRSS12	20.4072	-1.43871	0.679966	-2.11586	0.0343565
AL645568.1	11.2189	-1.44745	0.684332	-2.11513	0.0344192
TMSB10	142.925	0.947926	0.448779	2.11223	0.0346666
ALPL	19.4582	-1.66219	0.787184	-2.11156	0.0347238
SLCO2A1	53.2966	-1.24761	0.5912	-2.1103	0.0348325
LINC00877	3.19615	-2.64372	1.25324	-2.1095	0.0349015
SUCLG2-AS1	28.6008	-1.2175	0.577397	-2.1086	0.0349791
CD99	74.613	0.889979	0.422504	2.10644	0.0351663
ZSCAN31	6.80603	-1.9765	0.938866	-2.1052	0.0352739
C11orf74	6.35689	-1.80685	0.859771	-2.10154	0.0355932
ERAP2	12.1077	-1.32627	0.631676	-2.0996	0.035764
SS18L2	3.84185	2.18671	1.0423	2.09797	0.0359078
AC005532.1	8.36868	1.59503	0.760643	2.09695	0.0359981
ARHGAP15	4.7015	2.12841	1.01521	2.09651	0.0360369
USP34	345.141	0.733459	0.349866	2.0964	0.0360467
KATNAL2	14.1694	-1.26745	0.605822	-2.09211	0.0364286
CARHSP1	37.6809	1.01809	0.486878	2.09105	0.0365238
PRIMPOL	16.576	-1.22502	0.586024	-2.09039	0.0365825
MEAK7	7.16704	-1.52992	0.732313	-2.08916	0.0366929
RAB40C	15.094	-1.35881	0.650532	-2.08877	0.0367286
C2orf83	140.273	0.790933	0.378739	2.08833	0.0367681
NR2F1-AS1	16.4051	1.23886	0.593348	2.08791	0.0368059
RPL27	9.64282	1.3948	0.668143	2.08757	0.0368365
CTNNA3	9.61555	1.52261	0.729634	2.08681	0.0369049
AL137009.1	8.28379	1.64636	0.789681	2.08485	0.0370832
IFT52	10.866	-1.44477	0.693243	-2.08408	0.0371533
RANBP17	36.4751	-1.04871	0.503493	-2.08287	0.0372629
SOGA1	20.1833	-1.11786	0.537039	-2.08152	0.0373861
MX2	20.6437	-1.31126	0.630512	-2.07967	0.0375557
TSC22D3	33.0945	1.11339	0.535695	2.07841	0.0376718
TARBP1	17.4604	-1.21013	0.582475	-2.07756	0.0377497
AC109927.1	24.5796	1.05558	0.508466	2.07601	0.0378933
PLIN5	3.43179	2.49446	1.20282	2.07384	0.0380938
STXBP6	264.054	-0.858166	0.413813	-2.0738	0.038098
KDSR	19.1947	1.06133	0.512577	2.07057	0.0383989
SHISA5	27.1827	1.02161	0.493433	2.07041	0.0384137
SGMS1	389.823	-0.688791	0.332753	-2.06998	0.0384543
SPARC	42.6008	1.06312	0.513599	2.06994	0.0384578
AC093866.1	11.949	1.7516	0.846782	2.06854	0.0385891
WDR86	3.30102	-2.72667	1.31858	-2.06787	0.0386519
DNAJC6	14.5705	1.24427	0.602095	2.06657	0.0387745
CMTM6	15.4141	1.21023	0.585834	2.06583	0.038845
PKM	54.9088	1.04398	0.505655	2.06461	0.03896
ZNF891	8.05978	-1.43342	0.69436	-2.06437	0.0389823
URB2	4.9944	1.91664	0.928602	2.064	0.0390176
DOCK4	270.214	0.768407	0.372423	2.06326	0.0390875
MAMLD1	31.9579	-1.07297	0.520177	-2.0627	0.0391413
ERMP1	31.119	1.04766	0.508921	2.05859	0.0395336
LRP5	30.1822	-0.962515	0.467767	-2.05768	0.0396207
EIF6	2.38733	2.75806	1.34078	2.05706	0.0396808
SCAMP4	5.96024	1.67117	0.81277	2.05614	0.0397688
RPS5	9.1021	1.54769	0.753401	2.05427	0.0399493
FGGY	26.6034	-0.997003	0.485664	-2.05287	0.0400856
PKHD1L1	145.756	1.14404	0.557726	2.05126	0.040242
CDH13	5.35289	1.91678	0.934452	2.05124	0.040244
HDAC2	19.4577	1.09444	0.534084	2.04919	0.0404432
FAM155A-IT1	4.61801	-2.18345	1.0664	-2.04749	0.0406098
HOPX	6.29386	1.71993	0.840644	2.04597	0.0407596
EEPD1	32.2895	-0.997193	0.487422	-2.04585	0.0407711
TM4SF18	39.1171	0.899223	0.439554	2.04576	0.0407796
AL356599.1	8.85456	-1.50516	0.735771	-2.04569	0.0407869
PPP1R9A	26.9085	-1.26412	0.617992	-2.04553	0.0408027
PIEZO2	1.65987	3.79227	1.85444	2.04497	0.0408577
AGAP9	6.00374	-1.95571	0.956805	-2.044	0.0409538
MEF2C-AS1	85.1554	-0.798437	0.390782	-2.04318	0.0410348
MYL12A	14.6097	1.30673	0.639717	2.04267	0.0410851
PROCR	13.1478	-1.39344	0.683687	-2.03813	0.0415371
ADAMTS10	15.9784	-1.20893	0.593374	-2.03739	0.0416114
RXFP1	10.2914	-1.83816	0.90271	-2.03627	0.0417232
ENTPD1	102.787	-0.747531	0.367549	-2.03383	0.0419691
SELENOT	14.6209	1.22073	0.600378	2.03328	0.0420244
R3HDM4	4.90074	1.7113	0.841812	2.03288	0.0420649
MIR155HG	17.354	-1.57856	0.776589	-2.03269	0.0420841
AC147067.2	2.52816	2.94994	1.45361	2.02939	0.0424186
BASP1	20.0632	-1.18875	0.586994	-2.02515	0.0428523
TYMP	10.0281	-1.3397	0.662369	-2.02259	0.0431156
LNCSRLR	2.91555	2.54602	1.25894	2.02235	0.0431399
ACCS	2.38559	-2.88843	1.42872	-2.0217	0.0432076
AL354836.1	4.77491	1.93416	0.956797	2.02149	0.0432289
EIF3F	10.0719	1.29764	0.642057	2.02107	0.0432729
SMARCD3	3.29703	-2.20508	1.09181	-2.01965	0.0434201
DOP1B	23.0573	-1.13457	0.561769	-2.01965	0.0434202
MID1	84.321	0.943849	0.467538	2.01877	0.0435115
NRIR	9.52985	-1.7305	0.857325	-2.01849	0.0435406
AL078604.4	35.361	0.997399	0.494835	2.01562	0.0438396
ADAMTS1	51.9033	1.64119	0.814672	2.01455	0.0439523
TPT1	70.4078	0.998609	0.495923	2.01364	0.0440475
MRTFB	1024.86	0.728935	0.362146	2.01282	0.0441333
ACOT11	3.31709	-2.51018	1.24772	-2.01181	0.0442399
FOXP1	1062.57	-0.621057	0.308851	-2.01086	0.0443401
ATL2	73.5244	-0.752397	0.37461	-2.00848	0.0445923
ATP2A2	45.0808	0.872475	0.434988	2.00574	0.0448836
ST3GAL6	142.282	-0.729065	0.363538	-2.00547	0.0449129
AC007319.1	48.1345	1.02179	0.509692	2.00472	0.044993
ST6GALNAC3	1712.08	0.736354	0.36754	2.00346	0.0451274
LINC00894	40.0171	-1.02727	0.51277	-2.00336	0.0451383
THBD	7.62052	2.05651	1.02689	2.00267	0.045213
NUTM2B-AS1	75.7323	0.896801	0.44822	2.00081	0.0454132
SPTBN1	473.128	-0.645933	0.322885	-2.0005	0.0454461
AC010976.2	2.63717	-2.51902	1.25944	-2.00012	0.0454878
COL25A1	11.4294	-1.61637	0.808316	-1.99967	0.0455354
AC092944.1	12.1686	-1.33858	0.669723	-1.9987	0.0456409
PTMS	14.1702	1.31941	0.660263	1.99831	0.0456834
GPR89A	9.91179	1.55746	0.780174	1.99629	0.045902
MLLT3	133.383	-0.783455	0.392607	-1.99552	0.0459859
AL161457.1	2.82664	-2.55745	1.2817	-1.99535	0.0460042
GSTA4	4.68884	-1.94812	0.976844	-1.9943	0.0461192
ITPRIP	38.2556	1.18255	0.593057	1.99399	0.0461537
OAS3	13.5974	-1.22494	0.615071	-1.99154	0.0464218
OGFR	9.89913	-1.427	0.716669	-1.99115	0.0464643
UBE2W	77.7709	0.789323	0.396489	1.99078	0.0465047
CAPN1	11.3211	1.2339	0.620455	1.9887	0.0467341
AC012213.1	2.88683	-2.45012	1.23232	-1.98822	0.0467871
C6orf47	1.28832	3.90507	1.96457	1.98774	0.0468403
RPL28	44.1083	1.07859	0.543131	1.98588	0.0470464
SH3PXD2A	7.26945	-1.6724	0.842528	-1.98498	0.0471466
TSHZ1	45.3873	-0.815487	0.411074	-1.9838	0.0472787
MCMBP	23.9565	0.994631	0.501493	1.98334	0.0473293
ARHGAP26	562.106	0.822197	0.414588	1.98317	0.0473489
RPLP0	14.1813	1.16612	0.588495	1.98152	0.0475327
GPR85	41.3843	-1.23471	0.623542	-1.98016	0.0476853
RBP1	1.69387	-3.67578	1.85894	-1.97736	0.0480013
PAX8-AS1	19.3079	-1.20034	0.607899	-1.97456	0.0483179
CCSER1	215.152	0.779893	0.395024	1.97429	0.0483483
AF165147.1	55.417	1.22707	0.621568	1.97415	0.0483651
ELOB	8.54297	1.3851	0.701876	1.97342	0.0484478
BDNF-AS	12.2726	-1.26333	0.640242	-1.9732	0.0484728
GAPDH	42.4977	1.06891	0.541759	1.97303	0.0484921
TFDP2	43.1457	-0.928427	0.470726	-1.97233	0.048572
NDUFA1	4.53795	1.90947	0.969122	1.97031	0.0488026
RPL34	24.4488	0.993223	0.504186	1.96995	0.0488439
USP18	3.60209	-2.30232	1.16902	-1.96944	0.0489022
SHLD1	52.4056	-0.835505	0.424401	-1.96867	0.0489914
EPHA2	10.7251	1.4281	0.725975	1.96715	0.0491662
MX1	56.8115	-0.919482	0.467521	-1.96672	0.0492155
RPL37	28.8637	0.949698	0.482982	1.96632	0.0492617
BMP1	5.08458	1.82231	0.926974	1.96586	0.0493143
ARHGAP25	16.8096	-1.12606	0.573392	-1.96385	0.0495473
RPS8	30.1363	0.952832	0.485624	1.96208	0.0497532
TEAD4	48.3914	0.948483	0.483427	1.962	0.0497627
PRDM10	11.4372	1.23448	0.629899	1.95981	0.0500184
CLEC2B	90.3055	1.00244	0.511627	1.95932	0.0500752
RAB3IP	10.415	1.24955	0.637801	1.95916	0.0500941
CMTM8	178.826	0.797642	0.407405	1.95786	0.0502466
ARHGAP23	50.7275	0.948854	0.48468	1.95769	0.0502663
GAB3	20.1692	-1.06253	0.543086	-1.95647	0.0504096
BCAP31	14.6119	1.14602	0.585982	1.95573	0.0504974
HBA1	4.41196	2.45416	1.25732	1.95189	0.0509512
RNF24	16.1008	1.05382	0.540271	1.95053	0.0511126
AL132780.1	3.09724	-2.31071	1.18529	-1.94948	0.051238
PUS7	18.0424	1.10863	0.568974	1.94847	0.0513584
RPS7	18.0767	1.01594	0.521413	1.94844	0.051362
FGD6	145.851	-0.815459	0.419046	-1.94599	0.0516561
DALRD3	1.77882	-3.16713	1.62787	-1.94557	0.0517061
AC008050.1	26.3497	-1.11651	0.573872	-1.94557	0.0517065
RPS15	20.1259	1.09736	0.564031	1.94557	0.0517065
BIN1	9.79866	1.34392	0.690778	1.94552	0.0517129
SENP7	114.487	-0.724602	0.372513	-1.94517	0.0517544
ZNF287	2.17511	-3.29708	1.69502	-1.94515	0.0517567
TCTEX1D1	4.71976	1.82443	0.938446	1.94409	0.0518844
DYSF	27.2624	1.05734	0.544497	1.94187	0.0521523
ADGRL3	484.044	-1.01758	0.524055	-1.94174	0.0521686
CRY1	35.122	0.939112	0.483896	1.94073	0.0522908
MLXIP	3.7418	2.49109	1.28438	1.93953	0.0524362
ZNF727	8.58029	-1.48169	0.763993	-1.9394	0.0524527
BACH2	38.4316	-0.91575	0.472639	-1.93752	0.0526813
PRKCI	31.8676	0.900374	0.464769	1.93725	0.0527145
FAM118A	28.3908	-0.934667	0.482582	-1.93681	0.0527689
CCDC171	18.3988	-1.30332	0.673893	-1.93401	0.0531121
SLC22A5	18.5648	-1.09339	0.565428	-1.93373	0.0531458
PTCHD4	52.8626	-1.03315	0.534506	-1.9329	0.0532484
EFNA5	5.36873	1.8159	0.939551	1.93273	0.053269
AP003059.2	3.32214	-2.56777	1.32883	-1.93236	0.0533151
UVRAG	195.54	0.642628	0.332716	1.93146	0.0534256
PPP1R32	1.64512	-3.0546	1.582	-1.93084	0.0535027
NLGN4X	2.24211	2.95957	1.53373	1.92966	0.053649
SMNDC1	17.1248	1.12009	0.580463	1.92965	0.0536501
ZNF264	12.5515	1.17077	0.606853	1.92926	0.0536992
NME2	6.79899	1.49102	0.773127	1.92856	0.053785
TUBB	11.7482	1.29628	0.672414	1.9278	0.05388
EBF1	277.397	-0.798547	0.414444	-1.92679	0.0540057
SPATA13	58.9555	-0.78557	0.40811	-1.9249	0.054242
PTPRR	4.01507	-1.8859	0.979748	-1.92488	0.0542442
CDK2AP1	6.93111	1.44024	0.748494	1.92418	0.054332
DPP7	7.93828	1.4455	0.751455	1.92359	0.0544054
SLC9A3R1	3.09311	2.3755	1.23557	1.92259	0.0545316
IL20RB	2.92819	2.19702	1.14311	1.92197	0.0546092
ZFP36	66.6146	1.08016	0.562416	1.92056	0.054787
OSBP2	9.64472	1.3521	0.704103	1.92032	0.0548175
TWIST1	11.6938	-1.44783	0.753954	-1.92031	0.0548185
TNFRSF10D	49.5496	0.940558	0.489996	1.91952	0.0549184
CDK2	6.41132	1.55889	0.812148	1.91946	0.0549257
PDK3	14.6817	-1.12751	0.587819	-1.91813	0.0550945
ABCD4	18.5513	1.03329	0.538705	1.91811	0.0550977
ZNF343	9.61617	1.26212	0.65829	1.91727	0.0552042
SRGAP2C	85.3466	-0.780637	0.407439	-1.91596	0.0553699
AL050309.1	52.4083	-0.888819	0.464067	-1.91528	0.0554568
MOB3B	95.1046	-0.879564	0.459401	-1.91459	0.0555452
C4orf3	6.47345	1.45402	0.760141	1.91282	0.0557705
LINC01320	6.84435	1.68502	0.881315	1.91194	0.055884
CASC15	9.02476	-1.40441	0.735011	-1.91073	0.0560394
ZNF528	9.3761	-1.42757	0.747135	-1.91072	0.05604
EML6	6.48175	1.5715	0.82314	1.90915	0.0562421
PRKAA1	35.233	0.83318	0.436534	1.90863	0.0563102
RPL6	21.7915	0.955353	0.501053	1.90669	0.0565605
PPM1H	128.921	-0.897876	0.471184	-1.90557	0.0567057
EXPH5	32.4067	-0.885579	0.465094	-1.90409	0.0568989
ZNF385B	189.736	-0.821672	0.431891	-1.9025	0.0571061
CADPS2	590.528	0.625221	0.328651	1.90238	0.0571211
AL139351.3	17.6998	-1.23838	0.651075	-1.90206	0.0571638
INTS6	87.7006	0.74167	0.390274	1.90038	0.0573832
IFI16	119.549	0.78223	0.411731	1.89986	0.057452
UGP2	55.1904	0.885154	0.466235	1.89851	0.0576285
IRF1	16.4621	-1.31937	0.69496	-1.89848	0.0576331
APOL3	22.8955	-1.0033	0.528491	-1.89841	0.0576415
PANK3	17.8768	1.08687	0.572792	1.89749	0.0577635
DYNC1I1	10.2138	1.50586	0.793817	1.89699	0.0578295
ARHGEF3	195.575	-0.64353	0.339311	-1.89658	0.0578837
EIF2S1	17.4991	1.03786	0.547555	1.89545	0.058033
LRP5L	10.5891	-1.23901	0.653822	-1.89503	0.0580891
ADIRF	12.588	-1.16493	0.615381	-1.89302	0.0583547
NRAD1	40.38	-0.953519	0.503784	-1.89271	0.058396
TRIM47	2.48583	2.48071	1.31173	1.89117	0.0586014
LDLR	54.0849	1.03478	0.547257	1.89086	0.0586437
NOL4	9.41008	1.5195	0.803782	1.89044	0.0586992
AC037459.2	1.10696	4.11903	2.18071	1.88885	0.0589123
ZDHHC9	10.603	1.23858	0.655746	1.88881	0.058918
S100A16	5.84756	1.86859	0.989873	1.8877	0.0590657
TMEM8B	9.05184	-1.48981	0.789833	-1.88623	0.0592638
TMC1	15.7811	-1.23482	0.654778	-1.88586	0.0593138
HTRA2	1.92807	2.94808	1.56347	1.8856	0.0593486
FBN1	12.8871	-1.25545	0.666056	-1.8849	0.0594433
HERC5	15.0179	-1.08576	0.576508	-1.88335	0.0596535
BIRC3	7.03046	-1.50986	0.801733	-1.88325	0.0596663
ARMC4	9.42356	-1.50958	0.80184	-1.88265	0.0597476
TSPAN9	171.797	-0.683652	0.363141	-1.88261	0.0597532
TMED3	2.75717	2.3737	1.26163	1.88146	0.05991
YTHDF2	24.932	0.922889	0.490712	1.88071	0.0600109
FYB1	12.6666	-1.18963	0.632746	-1.88011	0.060093
LMO2	54.8674	-0.859407	0.457415	-1.87884	0.0602668
ACTA2	3.68515	-1.97132	1.04959	-1.87818	0.0603559
FOCAD	81.9626	-0.769381	0.409647	-1.87816	0.0603598
CDH4	19.8584	-1.20014	0.639104	-1.87784	0.060403
YWHAH	18.8903	1.07209	0.571122	1.87716	0.0604963
LAMC1	57.2103	0.836609	0.44595	1.87602	0.0606532
FZD1	4.35305	2.27591	1.21341	1.87564	0.0607047
TIMP1	39.2435	1.41341	0.753776	1.8751	0.0607788
WDR78	8.05727	-1.49375	0.79709	-1.87401	0.0609292
PLK2	40.8466	-1.31574	0.702187	-1.87377	0.0609619
GALNT4	3.08687	2.30019	1.22866	1.87211	0.0611908
DAZAP2	9.50975	1.24906	0.6675	1.87125	0.0613105
VANGL1	8.88311	-1.26344	0.675547	-1.87025	0.0614485
C6orf62	34.9315	0.853708	0.456498	1.87012	0.0614667
KAZN	43.4279	0.797799	0.426987	1.86844	0.0617008
RASSF3	103.184	-0.7248	0.388288	-1.86665	0.0619501
C15orf61	1.72249	3.05315	1.63591	1.86633	0.0619953
PLXND1	40.9141	-0.85764	0.4596	-1.86606	0.0620334
UPF3A	66.0517	-0.7783	0.417401	-1.86464	0.0622325
NDUFA12	18.337	1.09411	0.586928	1.86413	0.0623041
LINC01876	20.5341	-1.51216	0.811205	-1.8641	0.0623081
SLC2A10	3.13803	-2.36064	1.2667	-1.86362	0.0623753
RALGAPA2	576.228	0.833771	0.447658	1.86252	0.0625298
TMEM74B	7.11337	1.70355	0.914745	1.86233	0.0625572
GBE1	81.0499	0.709195	0.380824	1.86227	0.0625654
RPS24	26.7146	0.940733	0.505405	1.86134	0.0626955
CCDC180	7.68173	-1.41687	0.761547	-1.86052	0.0628123
MLF 2.00	6.1879	1.50183	0.807292	1.86033	0.0628386
RPS12	20.776	0.967063	0.520229	1.85892	0.0630391
HLX-AS1	2.34842	-2.74065	1.47436	-1.85887	0.0630452
NAV3	14.4324	1.20097	0.646555	1.85749	0.0632414
CLIC5	92.985	-0.821247	0.442169	-1.85731	0.0632664
HGS	8.89203	1.27506	0.686516	1.8573	0.0632689
NOD1	59.1805	-0.736618	0.396653	-1.85708	0.0632996
PLEKHH2	42.6613	-0.823031	0.443325	-1.85649	0.0633831
MAML2	100.017	-0.81922	0.441467	-1.85567	0.0634999
AGRN	9.08416	-1.27793	0.688727	-1.85549	0.0635258
ZNF273	6.53696	-1.48199	0.798867	-1.85512	0.0635793
AL022323.4	2.57452	-2.70001	1.45572	-1.85475	0.0636317
PRKN	166.925	-0.694482	0.374541	-1.85422	0.0637073
CCDC178	4.76896	-2.07947	1.12232	-1.85284	0.063906
NRG2	42.4759	0.946596	0.510922	1.85272	0.0639224
TPI1	15.0093	1.06728	0.576165	1.85239	0.0639693
UTP4	9.41024	1.30204	0.702961	1.85222	0.0639938
AC005534.1	2.23994	2.51009	1.35607	1.851	0.0641689
TKT	5.32591	1.58893	0.858584	1.85064	0.064221
VWA8	63.0959	-0.768228	0.415227	-1.85014	0.064293
EFCAB13	26.7642	-1.0451	0.565003	-1.84972	0.064354
PNPLA6	22.3938	0.950798	0.514688	1.84733	0.0646998
HIPK3	474.684	0.796836	0.43135	1.84731	0.0647027
SCPEP1	3.55461	-1.92074	1.04169	-1.84388	0.0652009
GADD45GIP1	2.36634	3.01333	1.63443	1.84366	0.0652331
XBP1	9.07566	1.52603	0.828732	1.8414	0.0655624
NOTCH2NLC	2.24394	2.75606	1.49695	1.84112	0.0656043
AC078845.1	1.9111	-3.50183	1.90212	-1.84102	0.0656193
AL137139.2	52.4158	-0.995109	0.541206	-1.83869	0.0659612
SULT1C2	6.09103	1.85861	1.01246	1.83574	0.0663964
RBKS	9.49386	1.27203	0.693169	1.8351	0.0664909
GPR4	7.10229	1.58663	0.864659	1.83498	0.0665083
AC092683.1	7.90254	-1.33943	0.730256	-1.8342	0.0666246
AC010737.1	29.2427	1.19194	0.649916	1.834	0.0666544
NRP1	155.337	-0.759256	0.414076	-1.83362	0.0667111
FAM120B	109.771	-0.663048	0.361672	-1.83328	0.0667604
TIMP3	216.086	0.837579	0.457019	1.8327	0.0668468
TM7SF3	14.942	-1.11353	0.60764	-1.83254	0.0668707
CERK	36.0233	0.819022	0.446978	1.83235	0.0668986
ASAP2	77.5711	-0.69037	0.377393	-1.82931	0.0673527
KIAA0825	37.1483	-0.975444	0.533482	-1.82845	0.0674825
ZNF320	5.22503	-1.8352	1.00473	-1.82656	0.0677654
ABLIM3	65.9956	-0.801515	0.43885	-1.8264	0.0677901
TTLL5	95.0204	0.707721	0.387674	1.82556	0.0679168
SLC9C2	7.47877	-1.50162	0.822597	-1.82546	0.0679313
CBX4	2.26567	2.64192	1.44747	1.82519	0.0679718
IL17RA	27.7403	0.95637	0.524409	1.82371	0.0681962
KDM7A	93.6565	-0.702205	0.38523	-1.82282	0.0683309
DTNBP1	49.4673	0.817745	0.448645	1.8227	0.0683489
TAGLN2	30.8294	1.0812	0.593255	1.82249	0.0683806
ZNF704	55.2463	-0.921561	0.505926	-1.82153	0.0685257
BMS1P14	3.16308	2.26856	1.2459	1.82082	0.0686337
MCFD2	17.9821	1.04362	0.57321	1.82065	0.0686595
CHN1	163.316	-0.724236	0.398012	-1.81964	0.0688145
PANK2	29.4944	0.829706	0.45624	1.81857	0.0689768
ISG15	3.20796	-2.03722	1.12034	-1.8184	0.0690038
NR1D1	17.2506	1.33175	0.732536	1.818	0.0690648
C17orf80	5.89177	1.84778	1.01703	1.81684	0.0692411
MFHAS1	83.8476	-0.727186	0.400285	-1.81667	0.0692673
AC009093.2	11.0944	-1.17202	0.645358	-1.81608	0.0693582
SRGN	117.805	0.829463	0.456928	1.8153	0.0694774
CACNA1C	387.314	0.735665	0.405613	1.81371	0.0697224
UBA7	4.23397	-1.78884	0.987517	-1.81145	0.0700705
LINC01135	6.40158	-1.81763	1.0035	-1.81129	0.0700955
KCNC4	6.52255	-1.58063	0.872741	-1.81111	0.0701236
SHISA3	3.27482	1.98423	1.09624	1.81003	0.0702916
OAS1	5.98519	-1.69419	0.936204	-1.80963	0.0703529
NAA16	42.0478	0.803233	0.444182	1.80834	0.0705531
PHB2	3.69793	1.79292	0.991586	1.80814	0.0705854
CCDC144NL	3.25732	-2.31539	1.28078	-1.8078	0.070638
ZNF25	7.28802	-1.41662	0.783678	-1.80766	0.070659
C5orf30	6.7311	1.40327	0.776496	1.80718	0.0707338
AC009226.1	5.02866	-1.67689	0.927991	-1.80701	0.0707605
RNF220	144.612	-0.714995	0.395716	-1.80684	0.0707873
FAM241A	40.8272	0.76387	0.422967	1.80598	0.0709216
CCND3	165.822	-0.72643	0.402416	-1.80517	0.0710475
GBP3	9.58078	-1.23874	0.68655	-1.80429	0.0711854
TMEM87B	122.805	0.671853	0.373076	1.80085	0.071727
ZNF35	5.71793	1.70291	0.94564	1.8008	0.071734
RPL37A	32.1948	0.792037	0.43994	1.80033	0.0718085
MIR222HG	50.7538	0.927693	0.51531	1.80026	0.0718192
IL32	8.53603	-1.2884	0.715795	-1.79996	0.0718671
TMEM150C	13.2605	-1.11039	0.617419	-1.79845	0.0721063
NUDT7	2.47399	-2.35968	1.31227	-1.79817	0.0721504
TBCE	4.57557	1.74659	0.971835	1.7972	0.0723033
LAMA5	56.7	0.808024	0.450112	1.79516	0.072628
SLC9C1	4.78667	-1.8312	1.02024	-1.79488	0.0726725
CCNH	103.05	0.67524	0.376214	1.79483	0.0726806
ZFP91	21.7944	0.898419	0.501325	1.79209	0.0731184
NSMCE1	28.4585	0.988502	0.551888	1.79113	0.0732729
SDK1	335.51	0.651956	0.364042	1.79088	0.0733122
SRD5A1	6.64639	-1.51041	0.84355	-1.79054	0.0733665
AFAP1L2	100.407	-0.775103	0.433109	-1.78963	0.0735142
LINC01505	3.60228	2.02916	1.1343	1.78891	0.0736287
ENPP2	30.2914	1.24361	0.69528	1.78864	0.0736721
JCAD	113.408	-0.767876	0.429677	-1.7871	0.073921
U2SURP	58.5269	-0.689009	0.385746	-1.78617	0.0740712
CMPK2	5.31018	-1.58363	0.886692	-1.786	0.0740998
C1R	14.0377	1.35846	0.760677	1.78586	0.0741224
LINC02055	8.17509	1.62375	0.909608	1.78511	0.0742439
EIF1B-AS1	25.1422	-0.988393	0.553774	-1.78483	0.0742884
NUDT16	3.19823	2.10697	1.18063	1.78461	0.0743239
RAPGEF2	496.715	-0.569318	0.319347	-1.78276	0.0746259
ZNF365	1.41536	3.33886	1.87357	1.78209	0.0747345
DICER1	105.183	0.724902	0.406976	1.78119	0.0748812
OGA	110.222	-0.633284	0.35554	-1.78119	0.0748815
MTHFD2L	18.0016	0.932176	0.523371	1.7811	0.0748962
RPLP1	42.5127	0.898179	0.504427	1.78059	0.0749787
NR6A1	10.4366	1.11968	0.629057	1.77993	0.0750873
SNHG12	3.62751	1.7909	1.0064	1.77952	0.0751552
TMEM65	31.6495	0.806392	0.453203	1.77932	0.0751878
FRG1-DT	9.65019	-1.22887	0.690699	-1.77917	0.0752122
P4HB	15.5695	1.04414	0.586958	1.77891	0.0752547
AC007271.1	2.50413	-2.57177	1.44639	-1.77806	0.0753935
GPM6B	6.61871	1.41837	0.797944	1.77753	0.0754818
RPL15	16.0236	1.0611	0.596957	1.77752	0.0754832
MIR4435-2HG	26.9067	0.933059	0.525133	1.7768	0.0756006
NPAS2	234.37	0.675605	0.380517	1.77549	0.0758165
PCDH9	49.3934	0.911698	0.513575	1.7752	0.0758652
ALS2CL	12.6131	-1.07743	0.606951	-1.77516	0.075872
MCAM	26.2249	1.07337	0.604758	1.77487	0.0759193
TAFA5	49.1886	-0.874741	0.492878	-1.77476	0.0759371
FEM1C	17.3108	1.00168	0.56459	1.77416	0.0760359
LRRC2	3.4941	-2.1062	1.18854	-1.77209	0.0763793
LIX1L-AS1	1.31077	3.23129	1.82673	1.76889	0.0769123
HHIPL1	6.31184	1.60736	0.909148	1.76798	0.0770636
RUFY2	37.5293	-0.750144	0.424519	-1.76704	0.0772208
PRXL2C	4.11535	1.75337	0.992476	1.76666	0.0772854
C2orf92	19.3977	0.896916	0.507743	1.76647	0.0773162
BAZ1A	44.6709	0.792207	0.448549	1.76615	0.0773702
B4GALT1	65.8113	-0.838746	0.475308	-1.76464	0.077625
RPL13A	29.3425	0.852842	0.483322	1.76454	0.0776408
SLC25A25	10.9599	1.11511	0.631997	1.76442	0.0776607
PDE6D	18.5984	0.992749	0.563019	1.76326	0.0778566
TMEM232	17.5089	-1.01275	0.574466	-1.76294	0.0779114
GNS	25.3988	0.868819	0.492915	1.76262	0.0779652
PEBP1	8.11813	1.23046	0.698377	1.76188	0.0780889
FOXN3	323.813	-0.651868	0.370048	-1.76158	0.078141
IFNGR2	75.7096	-0.704251	0.399913	-1.76101	0.0782365
FAM66D	3.44061	-2.06852	1.17488	-1.76062	0.0783024
RABIF	2.6774	2.3724	1.34778	1.76023	0.0783693
AC018816.1	47.9992	1.02517	0.582748	1.7592	0.0785441
AC107214.1	2.66057	-2.09669	1.19204	-1.7589	0.0785941
MIDN	23.0412	1.09575	0.623138	1.75844	0.0786724
PRELID1	5.03148	1.54238	0.877272	1.75815	0.0787219
SAMD5	134.638	-1.0068	0.573224	-1.75638	0.0790231
NIM1K	1.41753	3.3763	1.92284	1.75589	0.0791072
TXNIP	132.99	1.08495	0.618237	1.75492	0.0792736
C22orf39	2.1509	2.64252	1.50587	1.75481	0.079292
ATP11A	209.837	0.864529	0.492674	1.75477	0.0792988
BCKDHB	53.0097	-0.676898	0.385923	-1.75398	0.0794348
AC027018.1	4.32372	1.75421	1.00046	1.75339	0.0795345
PFDN2	5.60967	1.50902	0.86098	1.75268	0.0796567
ZC3H18	16.8514	0.991575	0.565967	1.752	0.0797736
NDUFB2	5.57103	1.52324	0.87019	1.75047	0.0800366
RNF217-AS1	14.3311	1.03376	0.591149	1.74873	0.0803382
CXCL12	4.32773	-2.20463	1.26081	-1.74859	0.0803627
SH2B2	11.8164	1.24274	0.711261	1.74724	0.080596
LRRC32	67.5239	0.809593	0.46343	1.74696	0.0806447
DIP2C	129.369	-0.671081	0.384506	-1.74531	0.0809316
MROH7	3.06917	-2.13023	1.22066	-1.74515	0.0809585
ZNF227	7.29029	-1.34517	0.771268	-1.7441	0.0811412
GALNTL6	5.23122	1.73635	0.995595	1.74404	0.0811528
C4orf19	3.07373	2.23871	1.28373	1.74391	0.0811745
PPP2R1B	27.3757	-0.902953	0.517915	-1.74344	0.0812571
SNRK	94.2619	-0.648617	0.372063	-1.7433	0.0812818
BARD1	15.304	0.975965	0.559857	1.74324	0.0812921
MTMR9	18.5865	0.914145	0.524748	1.74206	0.0814972
SAT1	336.886	-0.628242	0.360644	-1.742	0.0815079
AC025283.2	7.66505	-1.36807	0.785362	-1.74196	0.081516
SLC39A10	379.366	-0.84215	0.483501	-1.74178	0.0815478
SNHG29	8.58882	1.29267	0.742446	1.7411	0.0816654
CCNJ	3.87041	1.87694	1.07815	1.74088	0.0817044
NFIA	341.977	-0.638923	0.367028	-1.7408	0.0817182
ARF3	7.94479	1.26322	0.725986	1.74001	0.0818568
LINC00265	2.66469	-2.21959	1.27705	-1.73806	0.0821999
POLR2A	28.8732	0.788309	0.453676	1.7376	0.0822808
SF3B4	1.87045	2.6777	1.54121	1.73741	0.0823157
RUNDC3B	112.009	-0.739405	0.425681	-1.73699	0.0823884
CMTR1	17.7495	-0.978611	0.563597	-1.73637	0.0824989
GDA	1.58467	3.01141	1.73455	1.73613	0.0825408
RBM15	8.24078	1.21791	0.702058	1.73477	0.082782
LYST	350.353	-0.58549	0.337532	-1.73462	0.0828078
SH3BP2	17.55	0.967513	0.55802	1.73383	0.0829478
AC092745.5	6.52179	-1.59966	0.923503	-1.73217	0.0832434
PCDH15	3.12258	2.11879	1.22383	1.73128	0.0834015
ARHGAP12	60.5779	-0.734925	0.424504	-1.73125	0.0834063
SORT1	360.562	0.744206	0.430022	1.73062	0.0835187
SNX18	4.90368	1.71365	0.990208	1.7306	0.0835236
FRMD4B	22.2932	-0.921569	0.532663	-1.73012	0.0836092
CSNK1A1	262.118	0.591594	0.342198	1.72881	0.0838439
CRAMP1	36.3707	-0.764098	0.44216	-1.7281	0.0839701
CLCN5	23.7351	0.850065	0.491923	1.72804	0.0839806
TTC33	15.1374	1.01274	0.586559	1.72657	0.0842445
SLC40A1	7.00899	-1.52049	0.881084	-1.7257	0.084401
PPM1D	30.3443	0.772459	0.447894	1.72465	0.084591
MYL6	22.9333	0.979201	0.567881	1.72431	0.0846524
MITF	6.93091	-1.29532	0.751505	-1.72364	0.0847736
LEF1-AS1	13.7501	-1.31266	0.761679	-1.72338	0.0848196
POLD1	3.36012	1.82266	1.05898	1.72115	0.0852235
GNG5	17.7888	0.948612	0.551184	1.72104	0.0852429
TOR1AIP2	32.9236	0.801133	0.465516	1.72096	0.0852586
NKAP	7.64519	1.30819	0.760499	1.72017	0.0854019
SNHG3	4.79895	1.69523	0.985555	1.72008	0.0854178
SRGAP2B	91.7327	-0.655022	0.380904	-1.71965	0.0854958
UBR5-AS1	2.44992	-2.24827	1.30799	-1.71888	0.0856358
BBS9	485.24	-0.618073	0.359794	-1.71785	0.085824
BACH1	108.779	0.597671	0.347977	1.71756	0.0858773
ZNF471	6.49144	-1.35646	0.79026	-1.71647	0.0860763
MAP2K1	58.3029	0.655998	0.382231	1.71624	0.0861189
SUCLA2	24.6554	0.880903	0.513432	1.71572	0.0862142
SOCS3	25.9511	1.20933	0.705588	1.71393	0.0865418
CLTC	67.7537	0.669697	0.391102	1.71233	0.0868353
EFCAB14	20.5264	0.876239	0.511982	1.71146	0.0869953
HES1	27.5682	1.1107	0.648999	1.7114	0.0870065
KLHL22	20.0488	-0.912092	0.533066	-1.71103	0.0870755
CLEC3B	2.34363	-2.37772	1.39028	-1.71025	0.0872203
HECW2	12.0786	1.21921	0.713091	1.70975	0.0873118
SERPINH1	21.7847	0.921388	0.538944	1.70962	0.0873364
GLIPR1L2	3.40042	-2.00222	1.17116	-1.7096	0.0873396
GFPT1	15.9882	0.94322	0.551874	1.70912	0.0874285
ACADVL	17.8663	0.876029	0.512561	1.70912	0.0874286
RHBDL2	3.1373	-2.08201	1.21844	-1.70875	0.0874971
AL355488.1	1.80149	2.67542	1.56649	1.70791	0.0876536
ADIPOR2	257.928	0.591606	0.346594	1.70692	0.0878377
NABP1	6.59863	1.51334	0.886607	1.70689	0.0878432
CST3	25.0896	1.10054	0.645344	1.70535	0.0881284
PAWR	54.4054	0.725016	0.425387	1.70437	0.0883126
MAP2K3	10.5336	1.26092	0.739984	1.70398	0.0883842
RPS23	31.9509	0.794543	0.466417	1.7035	0.0884737
ARHGEF28	38.3759	-0.846386	0.497189	-1.70234	0.0886909
HADHA	24.3036	0.875311	0.514562	1.70108	0.0889278
RPL22L1	2.01079	2.44684	1.43845	1.70103	0.0889374
NACC2	57.9359	0.653406	0.38434	1.70007	0.0891169
ZNF610	2.6338	-2.22794	1.31323	-1.69653	0.0897848
ERVMER61-1	1.87523	2.79081	1.64551	1.69602	0.0898825
PTGS2	41.6416	-1.18191	0.696882	-1.696	0.0898866
LCP2	15.4766	0.964772	0.568939	1.69574	0.0899353
CDK6	64.3311	-0.692082	0.408286	-1.69509	0.0900586
ZFY	22.5438	0.912612	0.538511	1.6947	0.0901331
FGF12	46.1887	-0.793765	0.468637	-1.69377	0.0903085
LIPE-AS1	24.924	-0.880903	0.520117	-1.69366	0.090329
STOX2	274.702	-0.677971	0.400817	-1.69147	0.0907465
KLF12	87.7532	-0.777194	0.45968	-1.69073	0.090889
AC004889.1	24.1412	-0.888456	0.525572	-1.69046	0.0909407
PDIA5	8.3916	1.26007	0.746017	1.68907	0.0912067
PIP5K1B	32.709	-0.774944	0.458851	-1.68888	0.0912427
IFRD1	50.0788	0.838804	0.496955	1.68789	0.0914331
PRKAB2	4.82505	-1.40745	0.834215	-1.68715	0.0915742
RFX1	9.46769	1.13828	0.675329	1.68552	0.0918886
RPS4X	13.1398	1.08871	0.64604	1.6852	0.0919496
BZW1	14.4089	1.01948	0.604989	1.68512	0.0919654
LARP4	70.1778	0.700626	0.415984	1.68426	0.092131
TM9SF1	2.62531	1.99674	1.18561	1.68414	0.092154
C7	6.69286	1.47423	0.875374	1.68411	0.0921606
FAHD2A	5.00111	-1.48893	0.884188	-1.68396	0.0921902
OPA3	21.0559	0.935405	0.555584	1.68364	0.0922506
LATS2	61.5281	0.695558	0.413181	1.68342	0.0922936
TRMT9B	19.1995	0.986399	0.585969	1.68336	0.092305
MYO1E	263.427	0.806221	0.479166	1.68255	0.0924622
AGAP1	191.207	-0.578921	0.344354	-1.68118	0.0927282
A4GALT	19.9948	0.870278	0.518252	1.67926	0.093102
AC067956.1	1.43121	3.20468	1.90871	1.67898	0.0931561
SOCS2	20.8502	0.923806	0.550471	1.67821	0.0933061
LAMTOR3	5.24977	1.55691	0.927817	1.67803	0.0933413
AC096642.2	1.86631	-2.4419	1.45537	-1.67785	0.0933758
POGLUT1	10.5167	1.0831	0.645909	1.67686	0.0935702
TMEM178A	3.0499	-2.30242	1.37308	-1.67683	0.0935761
ZNF281	5.42089	1.41334	0.842977	1.6766	0.0936204
JAZF1	128.955	-0.623947	0.372344	-1.67573	0.0937916
ROCK2	107.279	0.590831	0.352596	1.67566	0.0938049
RELL1	122.79	0.803289	0.4794	1.67562	0.0938135
MXD1	8.44148	1.31242	0.783372	1.67535	0.093865
CFLAR	290.182	-0.550217	0.328627	-1.67429	0.094073
AL390728.6	8.58031	1.2302	0.735327	1.67299	0.0943284
SACS	17.6565	0.939893	0.561985	1.67245	0.094435
FRG1	8.40403	1.24625	0.74558	1.67151	0.0946206
UQCRH	6.90552	1.23914	0.741557	1.67099	0.0947232
RPS11	16.4728	0.896076	0.536711	1.66957	0.095005
AC008825.1	3.11358	2.47951	1.48677	1.66772	0.0953716
GPR89B	15.6691	1.01788	0.610469	1.66738	0.0954389
EGLN3	3.73834	2.11593	1.26911	1.66725	0.0954639
SLC46A3	19.5681	-1.12822	0.676724	-1.66717	0.09548
GNG11	16.9562	0.98444	0.590939	1.66589	0.0957353
NHLRC3	13.5624	-1.09845	0.660051	-1.66418	0.096076
MIRLET7BHG	77.1858	-0.639872	0.38458	-1.66382	0.096148
NR3C2	367.851	-0.548955	0.329966	-1.66367	0.0961776
TTC37	59.0528	-0.660771	0.397205	-1.66355	0.0962015
COL3A1	2.47296	-3.27065	1.96621	-1.66343	0.0962265
MPPE1	11.0627	-1.03209	0.620538	-1.66322	0.0962678
RALGPS1	21.7131	-0.85512	0.514205	-1.663	0.0963133
DGKH	148.09	0.581431	0.349696	1.66268	0.0963775
FAM110D	6.00208	1.49921	0.902125	1.66186	0.09654
STX18-AS1	19.1804	-0.923608	0.555918	-1.66141	0.0966314
CFL1	15.674	0.951543	0.573155	1.66018	0.0968776
ROGDI	4.22004	-1.83204	1.10356	-1.66012	0.0968906
KLF8	12.7839	-1.2628	0.760939	-1.65953	0.0970091
SNTG2	434.212	0.731663	0.441064	1.65886	0.0971441
PAFAH1B2	17.4998	0.888257	0.535592	1.65846	0.0972249
PCDHGA11	1.8844	2.93267	1.76842	1.65836	0.0972451
SERPINI2	2.84145	2.12478	1.28163	1.65788	0.0973425
KRBA2	5.97438	-1.42317	0.858432	-1.65787	0.097344
MEGF6	16.5416	-0.935961	0.564729	-1.65736	0.0974462
R3HCC1	2.25637	2.45354	1.48051	1.65722	0.0974745
SHROOM1	54.7952	-0.698476	0.421506	-1.6571	0.0974997
DENND4C	189.84	-0.562663	0.339556	-1.65706	0.0975083
RPGR	223.711	0.719087	0.434113	1.65645	0.0976309
TNXB	66.7651	0.692273	0.418073	1.65587	0.097749
SDC4	2.24301	-2.53773	1.53261	-1.65582	0.0977582
FANK1	3.9164	1.70799	1.03164	1.6556	0.0978035
SHC3	3.06101	-1.77383	1.07157	-1.65537	0.0978504
TMEM168	28.2192	-0.760532	0.459564	-1.6549	0.0979453
DNAJC3	49.7997	0.689018	0.416449	1.65451	0.0980241
LFNG	12.8319	-1.25639	0.760053	-1.65303	0.0983246
FBXL6	4.28367	-1.70102	1.02915	-1.65284	0.0983632
CDS1	3.29189	-1.77909	1.07651	-1.65265	0.0984018
NUB1	23.553	-0.806824	0.488289	-1.65235	0.098463
EXO5	1.63908	-2.86146	1.73273	-1.65142	0.0986536
ZNF879	1.65234	-2.78417	1.68653	-1.65083	0.098773
TSG101	22.1561	-0.812009	0.491921	-1.65069	0.0988017
AC007906.2	1.60299	-3.04036	1.84229	-1.65031	0.0988786
TRGC2	13.6552	1.47808	0.896192	1.64929	0.0990892
GMPR	6.25617	-1.34513	0.815678	-1.64909	0.0991291
PSMG1	3.57858	1.81966	1.10453	1.64745	0.0994649
PTPRF	2.75839	-1.81459	1.10147	-1.64743	0.0994695
APH1B	11.4644	1.08056	0.656249	1.64657	0.0996464
B4GALT5	95.6279	0.761809	0.462713	1.6464	0.0996821
IMPDH1	17.4762	0.971954	0.590382	1.64631	0.0996993
AC110611.1	10.018	-1.35476	0.823287	-1.64555	0.0998568
LINC02100	2.40176	-2.42266	1.47367	-1.64397	0.100183
AL592295.5	1.71583	2.56001	1.55796	1.64318	0.100346
ABHD17C	11.618	-1.24376	0.756968	-1.64309	0.100365
AC012063.1	7.18711	-1.31313	0.799915	-1.64159	0.100675
PTGR1	7.05436	-1.30966	0.797931	-1.64132	0.10073
CD151	12.2497	1.11621	0.680337	1.64068	0.100864
GLIDR	2.75777	-1.9242	1.17357	-1.63961	0.101086
CASP4	48.2308	0.749003	0.45683	1.63957	0.101095
RUNX1T1	261.434	-0.694365	0.423651	-1.639	0.101213
MRM3	1.85113	2.56458	1.56549	1.6382	0.10138
PARM1	4.72894	1.64211	1.00267	1.63774	0.101476
PPP2R3A	19.7243	0.903466	0.55176	1.63743	0.101541
ADK	88.1381	-0.657384	0.401768	-1.63623	0.101792
NUP50-DT	24.3019	0.89023	0.544131	1.63606	0.101828
TTLL3	28.7315	-0.775559	0.474048	-1.63604	0.101832
MAP4K2	23.7903	-0.871403	0.533537	-1.63326	0.102415
NAGS	4.10597	1.57402	0.964143	1.63256	0.102562
SYDE2	3.52271	1.84465	1.13066	1.63148	0.10279
PKIG	27.6748	1.02377	0.627778	1.63078	0.102936
CALU	18.439	0.919651	0.563975	1.63066	0.102962
AC104850.2	1.3363	-3.01479	1.85063	-1.62906	0.103301
PIK3R1	38.8309	-0.688677	0.422802	-1.62884	0.103347
CCDC149	70.0258	0.655299	0.402345	1.6287	0.103377
AC130324.2	1.82672	2.74582	1.68713	1.62751	0.103629
EPB41L3	42.6598	-0.815401	0.501162	-1.62702	0.103733
MMP16	18.7776	0.90264	0.554788	1.627	0.103737
CAP1	30.7496	0.780709	0.479984	1.62653	0.103837
PHKB	213.711	-0.575955	0.354405	-1.62513	0.104135
PLA2G4A	257.061	-0.573408	0.353099	-1.62393	0.104391
PECR	8.85394	-1.16317	0.716661	-1.62304	0.104582
ARFIP2	2.1989	2.1576	1.32992	1.62235	0.104728
AC093334.1	5.73656	-1.58074	0.974779	-1.62164	0.104881
IQCN	4.16851	-1.91693	1.18211	-1.62162	0.104885
TMEM161B-AS1	37.04	-0.736143	0.454181	-1.62082	0.105057
PPP1R13L	18.151	0.870461	0.537371	1.61985	0.105264
IL10RB	47.5546	-0.744443	0.459668	-1.61952	0.105334
NHSL2	36.613	-0.741756	0.458276	-1.61858	0.105538
DISP1	34.6083	-0.818225	0.505662	-1.61812	0.105636
CORIN	2.40075	2.20232	1.36106	1.61809	0.105643
TMEM8A	5.69506	1.4228	0.879577	1.6176	0.10575
GCH1	58.2535	-0.924356	0.571459	-1.61754	0.105762
APOLD1	134.352	0.791642	0.489653	1.61674	0.105934
VSTM4	9.507	-1.19432	0.73878	-1.61661	0.105962
CPNE2	15.545	-0.921293	0.570157	-1.61586	0.106125
TMEM266	5.03678	1.7365	1.07498	1.61538	0.106229
CMKLR1	2.56878	-2.2368	1.38548	-1.61446	0.106427
FSIP2	3.47776	-2.16056	1.3384	-1.61429	0.106465
PPIA	15.0391	0.862432	0.534535	1.61342	0.106652
RTN1	122.276	0.572638	0.354969	1.6132	0.1067
RPL23	12.3614	0.935442	0.580136	1.61245	0.106863
CAVIN1	23.0048	0.805333	0.499453	1.61243	0.106869
IER5L	5.86316	1.50723	0.934831	1.6123	0.106896
LINC00641	3.19332	1.85217	1.14883	1.61222	0.106914
ERRFI1	14.0945	1.31507	0.815978	1.61165	0.107039
ARRDC3-AS1	13.1302	-1.10542	0.68676	-1.60961	0.107483
APIP	15.1124	-1.01069	0.627941	-1.60953	0.1075
LRP1B	28.8903	0.855108	0.531528	1.60877	0.107666
AC110048.2	4.69934	-1.50726	0.937349	-1.608	0.107835
ENTPD3-AS1	6.70656	-1.40236	0.872224	-1.6078	0.10788
FRYL	415.311	-0.499808	0.310871	-1.60777	0.107886
LIMS1	100.902	0.635402	0.395371	1.6071	0.108032
UBE2M	3.76631	1.68517	1.04873	1.60686	0.108085
SLIRP	7.0304	1.35763	0.845185	1.60631	0.108206
CAPN3	10.4204	-1.08096	0.673207	-1.60568	0.108343
AL139022.1	4.64527	1.79167	1.11589	1.6056	0.108363
CDC42EP5	8.63282	1.19556	0.744827	1.60515	0.108461
LYPLAL1-DT	2.26685	-2.51495	1.56752	-1.60441	0.108623
RPL11	23.0779	0.813898	0.507338	1.60425	0.108658
TSPAN7	17.8604	0.862064	0.537378	1.6042	0.108669
BX890604.2	4.79165	1.69287	1.0556	1.6037	0.10878
SLX4IP	55.9898	-0.658631	0.410978	-1.60259	0.109024
RALB	23.5993	0.792294	0.494406	1.60251	0.109042
PRELID2	222.958	-0.71675	0.447363	-1.60217	0.109119
PLCL1	30.8654	-0.860034	0.536979	-1.60161	0.109241
C3orf35	8.21439	1.20004	0.749912	1.60024	0.109546
TTC8	11.8169	-1.03008	0.643876	-1.59981	0.109642
PLEKHO1	3.83678	1.6455	1.02866	1.59966	0.109675
ZNF577	10.7724	-1.19023	0.744717	-1.59824	0.10999
DECR1	28.3029	-0.781872	0.489289	-1.59798	0.110048
NCOA4	11.0733	0.990708	0.620095	1.59767	0.110116
AC079465.1	2.93791	2.16674	1.35697	1.59675	0.110322
BRK1	7.3091	1.17899	0.738474	1.59652	0.110373
MTSS1	132.152	-0.692717	0.433961	-1.59627	0.110429
EFNB2	38.328	-0.722667	0.45274	-1.59621	0.110443
RPLP2	23.9666	0.912953	0.572144	1.59567	0.110562
LINC02256	10.7377	-1.14746	0.71914	-1.59559	0.110579
WDR83	1.95288	2.38981	1.49784	1.59551	0.110599
RPF1	6.10772	1.24142	0.778208	1.59523	0.110661
SRD5A3	1.29404	-3.21051	2.01266	-1.59516	0.110677
PGRMC2	8.94837	1.05958	0.664649	1.5942	0.110891
EEF1B2	7.05033	1.27378	0.799075	1.59407	0.11092
CNTNAP3	28.4184	-0.809323	0.507727	-1.59401	0.110933
CYCS	3.84617	1.57627	0.989184	1.5935	0.111048
DNM3	486.368	-0.61796	0.387841	-1.59334	0.111085
SUPT3H	68.9148	-0.624302	0.391919	-1.59294	0.111175
FAT4	95.9683	0.667338	0.418947	1.5929	0.111184
TPM1	125.96	0.588352	0.369449	1.59251	0.11127
MYH10	22.2502	-0.800441	0.502719	-1.59222	0.111334
PLCG1	24.1509	-0.789613	0.496152	-1.59148	0.111502
STYXL1	10.8347	-1.01589	0.638754	-1.59043	0.111739
ITSN1	155.768	-0.576085	0.362626	-1.58865	0.11214
DYNC2H1	25.055	-0.779511	0.49068	-1.58863	0.112143
RGP1	4.06958	-1.67973	1.05771	-1.58809	0.112267
SYNJ2	45.3491	0.72798	0.45856	1.58754	0.112391
SEC23A	55.3996	-0.641869	0.404372	-1.58732	0.11244
EPHA6	15.3683	1.23052	0.775479	1.58679	0.112561
AC079062.1	1.8749	2.95789	1.86431	1.58659	0.112605
TSNARE1	10.3469	-1.14325	0.720693	-1.58632	0.112668
AP001021.3	1.37062	3.1799	2.00479	1.58615	0.112705
EZR	15.0175	1.05603	0.666007	1.58561	0.112828
SEMA6A	243.654	-0.596562	0.376595	-1.5841	0.113172
ZNF117	12.6168	-1.08686	0.686213	-1.58385	0.113228
AC007608.3	2.92539	-1.95431	1.23398	-1.58374	0.113252
LINC00278	30.8676	-0.896795	0.566446	-1.5832	0.113377
HMGN3	29.5875	-0.808666	0.510941	-1.5827	0.11349
ZNF236-DT	2.68986	2.48779	1.5724	1.58216	0.113614
GMFG	2.47151	2.17755	1.37643	1.58202	0.113644
KLHL2	85.7999	0.599074	0.378969	1.5808	0.113924
SPIN1	49.1305	-0.671887	0.425159	-1.58032	0.114034
AL590226.1	2.91563	1.85335	1.17283	1.58024	0.114052
TEAD3	1.75351	2.67778	1.69463	1.58016	0.114071
FYTTD1	13.2363	0.916009	0.57976	1.57998	0.114111
GIMAP6	7.37557	1.27582	0.807665	1.57964	0.11419
ALK	1.19551	3.56778	2.25873	1.57955	0.11421
MYEF2	45.3187	-0.660619	0.418464	-1.57868	0.11441
PAXIP1	8.73218	-1.1703	0.741529	-1.57822	0.114514
CCDC68	36.0969	-0.735014	0.465784	-1.57801	0.114562
GANC	30.325	-0.731764	0.463741	-1.57796	0.114575
PTPRN2	15.627	-1.05695	0.670551	-1.57624	0.114969
LINC02328	4.43711	-1.41668	0.898819	-1.57616	0.114988
GEMIN5	32.5756	-0.693522	0.440122	-1.57575	0.115084
KCNQ3	5.94391	1.51691	0.962663	1.57574	0.115086
METAP2	28.2299	0.753257	0.478064	1.57564	0.115108
EIF4A1	45.6101	0.880474	0.558901	1.57537	0.115171
CCDC3	60.5413	0.995757	0.632308	1.5748	0.115303
RAD51B	238.848	-0.654392	0.415659	-1.57435	0.115407
SOX13	41.5122	-0.800698	0.5087	-1.57401	0.115485
CEP152	16.9963	0.877552	0.557707	1.5735	0.115603
DCLK2	88.0851	-0.622051	0.395378	-1.57331	0.115648
TMEM150A	1.60255	2.61367	1.66187	1.57273	0.115782
COMT	11.9723	0.991078	0.630474	1.57196	0.11596
H1FX	12.8725	-1.23041	0.783033	-1.57134	0.116104
ARRB1	26.4211	-0.832856	0.53005	-1.57128	0.116118
H2AFV	12.6313	0.983379	0.626143	1.57053	0.116291
ADAMTSL4-AS1	16.6211	0.851512	0.542263	1.57029	0.116347
PKHD1	2.01902	3.06039	1.94934	1.56996	0.116424
CDC37	35.7229	0.809857	0.515849	1.56995	0.116427
DOCK3	8.3078	1.32455	0.844522	1.56841	0.116787
PCAT1	95.3438	0.648805	0.413725	1.5682	0.116834
LMF1	36.5157	-0.689159	0.439475	-1.56814	0.116848
DMD	37.2939	-0.785403	0.500953	-1.56782	0.116923
MTR	49.445	-0.628404	0.400973	-1.5672	0.117068
ZNF790	12.6491	1.00817	0.643458	1.56679	0.117163
POLR2M	4.00763	1.47225	0.940267	1.56578	0.1174
SAMM50	31.1916	-0.762091	0.487205	-1.56421	0.117769
ODC1	1.59591	2.69805	1.7249	1.56418	0.117776
KHDRBS2-OT	2.91482	-1.98587	1.27094	-1.56252	0.118166
MPP2	4.05827	1.82602	1.16911	1.5619	0.118313
ISCA1	7.18005	1.18868	0.76149	1.56099	0.118527
DAXX	2.27478	2.20875	1.4154	1.56051	0.118639
SRPRB	4.3295	1.64494	1.0541	1.56051	0.118639
GSTP1	6.66517	1.24239	0.796408	1.55999	0.118761
BTN3A2	8.75669	-1.19958	0.768975	-1.55997	0.118768
FAM43A	6.81644	1.23854	0.794073	1.55973	0.118824
KHNYN	7.26095	-1.1251	0.721544	-1.55929	0.118927
SPSB1	15.4386	1.10122	0.706271	1.5592	0.118949
LRRC7	10.8519	1.19464	0.766282	1.55901	0.118995
PITPNM2	145.304	0.714181	0.458167	1.55878	0.119049
HBA2	8.84992	1.54704	0.992673	1.55846	0.119125
AL031428.1	6.01693	1.27536	0.818477	1.55821	0.119183
ATP5MG	10.5908	1.01221	0.649843	1.55763	0.119321
SEC11C	4.70716	1.57351	1.01044	1.55726	0.11941
STAB1	18.322	0.968163	0.621855	1.5569	0.119495
SSBP3	62.3775	-0.626046	0.402122	-1.55685	0.119505
CYSTM1	38.6657	0.830394	0.533395	1.55681	0.119516
LINC00623	2.7164	-1.7726	1.13867	-1.55673	0.119535
AKAP13	138.059	-0.571357	0.367135	-1.55626	0.119647
MCM3	9.93757	1.03738	0.666773	1.55583	0.119748
PAIP1	14.4589	0.890982	0.57275	1.55562	0.119798
SEC61B	5.29627	1.35882	0.874038	1.55465	0.12003
CGAS	8.68652	1.17836	0.758447	1.55365	0.120267
C17orf75	3.81375	-1.67772	1.08042	-1.55284	0.120462
SLC37A1	13.4692	-0.938094	0.604195	-1.55264	0.12051
HMGN1	19.683	-0.799897	0.515226	-1.55252	0.120539
ZNF263	9.93115	1.14824	0.739622	1.55247	0.12055
TIGAR	14.2774	0.885269	0.570307	1.55227	0.120598
TESC	7.76952	-1.23716	0.797383	-1.55152	0.120777
TMCC1	97.0019	-0.557994	0.35966	-1.55145	0.120794
SNX5	9.8149	1.03712	0.668535	1.55133	0.120822
KDM1B	14.904	-0.952118	0.613804	-1.55118	0.12086
AC244131.2	12.5561	-0.992148	0.639638	-1.55111	0.120876
HLA-DPB1	7.1851	-1.28223	0.826656	-1.5511	0.120877
BBS4	9.81244	-1.05959	0.683185	-1.55096	0.120911
HSD17B14	4.90635	1.43556	0.92628	1.54981	0.121186
SMC5	59.8867	0.637615	0.411417	1.5498	0.121189
ANKRD20A3	3.07851	-1.91362	1.23509	-1.54938	0.12129
DCAF7	25.2144	0.748331	0.483074	1.5491	0.121357
METTL14	16.679	-0.91627	0.591521	-1.54901	0.12138
TBL1XR1	174.153	-0.516512	0.333468	-1.54891	0.121403
PPL	3.88439	1.59917	1.0326	1.54868	0.121458
DDAH1	5.32092	1.34665	0.8698	1.54823	0.121567
INAFM2	1.28675	2.8718	1.85502	1.54812	0.121593
ANXA3	124.057	0.5622	0.363237	1.54775	0.121683
KPNA6	42.7096	0.630322	0.407452	1.54699	0.121867
IL1RAPL2	3.54751	2.0132	1.30193	1.54633	0.122025
TPCN1	10.8201	-1.01157	0.654206	-1.54626	0.122041
IPO7	41.6588	0.738982	0.477957	1.54613	0.122074
PLA2G4B	2.60511	-1.86894	1.20972	-1.54494	0.122362
KIAA1211L	12.9549	0.919398	0.59534	1.54432	0.12251
HACE1	65.2871	0.659534	0.427145	1.54405	0.122576
SQLE	2.49873	1.90797	1.23583	1.54388	0.122618
SCRN3	6.65651	-1.25462	0.812745	-1.54368	0.122666
AC007091.1	5.39377	-1.85176	1.19969	-1.54354	0.1227
ROBO1	8.61126	1.18934	0.770736	1.54313	0.1228
ZNF566	11.9282	0.973491	0.63095	1.5429	0.122856
AL392023.2	1.11319	3.52356	2.28391	1.54277	0.122886
TMEM163	1.46334	2.63643	1.70909	1.54259	0.122929
RPL14	14.3417	0.862993	0.559658	1.542	0.123073
AURKAIP1	2.35674	2.18652	1.41801	1.54196	0.123082
WDR60	156.314	0.644286	0.417881	1.54179	0.123124
FOXO1	348.117	-0.525754	0.34121	-1.54085	0.123353
EDN1	71.9861	0.767208	0.498012	1.54054	0.123428
NTN4	4.818	-1.48106	0.961596	-1.54021	0.123509
NAALADL2	56.0277	-0.762886	0.495519	-1.53957	0.123665
LINC01473	108.784	-0.6217	0.403924	-1.53915	0.123767
NOP56	6.92108	1.23536	0.803296	1.53787	0.124081
IRAK1BP1	11.1045	-1.08593	0.706185	-1.53774	0.124111
VPS28	7.0992	1.17295	0.7634	1.53648	0.12442
SPATA33	5.50736	-1.3793	0.898191	-1.53564	0.124626
TSTA3	6.61805	1.25418	0.817112	1.5349	0.124808
UTP18	9.79456	0.994521	0.647995	1.53477	0.124841
SEMA4F	1.57833	-2.36525	1.54137	-1.53451	0.124904
YKT6	2.81916	1.97763	1.28879	1.53448	0.124911
ZNF417	9.11863	1.03536	0.674844	1.53422	0.124975
ZFP90	8.03471	-1.13485	0.739706	-1.53419	0.124982
AC026992.2	4.16166	-1.6152	1.05282	-1.53417	0.124988
MIR646HG	3.65942	1.95112	1.27312	1.53255	0.125386
MDGA2	9.32816	1.23506	0.806018	1.5323	0.125448
CPNE4	4.05517	1.84566	1.20454	1.53226	0.125459
YWHAG	27.9535	0.789585	0.515558	1.53151	0.125642
STIM2	85.9201	-0.609434	0.397935	-1.53149	0.125649
INTS10	35.1271	0.732009	0.478118	1.53102	0.125764
CHIC2	81.5789	0.609418	0.398159	1.53059	0.125871
CCND1	1.94512	-2.30283	1.50459	-1.53053	0.125885
RESF1	46.9603	0.717882	0.469101	1.53033	0.125934
NXF1	7.79907	1.20377	0.786791	1.52997	0.126024
INTS6L	27.5463	-0.763043	0.498998	-1.52915	0.126227
TIPARP	78.1272	0.822968	0.538307	1.52881	0.126313
PRORP	49.0244	0.609412	0.398693	1.52853	0.126382
QSOX1	9.81147	1.07183	0.701343	1.52825	0.126451
PFN1	9.27015	1.03736	0.678853	1.52812	0.126484
TBPL1	14.8035	0.924497	0.604997	1.5281	0.126488
GTF2F1	4.65507	1.38808	0.908619	1.52768	0.126592
AC061992.2	5.1182	1.57807	1.03305	1.52758	0.126616
NASP	33.9317	0.750091	0.491044	1.52754	0.126626
PIGG	32.5417	-0.726789	0.476065	-1.52666	0.126846
ZNF562	19.8364	0.769512	0.504299	1.5259	0.127034
GVQW3	2.11401	-2.3851	1.56363	-1.52536	0.12717
LMAN2	7.64399	1.12832	0.739708	1.52535	0.127171
KCNQ1OT1	19.7628	0.774861	0.508052	1.52516	0.127219
ATP7B	68.2417	-0.676543	0.443594	-1.52514	0.127224
SLC9A9	15.2868	-0.975141	0.63939	-1.52511	0.127231
CDC42EP1	2.33292	2.12133	1.39109	1.52494	0.127275
AL133410.1	3.48184	-1.72365	1.13101	-1.524	0.12751
TINF2	2.06412	2.14196	1.4055	1.52398	0.127513
BGN	1.40769	2.83454	1.86015	1.52382	0.127553
RPL4	12.578	0.981088	0.644003	1.52342	0.127653
NEK5	28.0589	-0.858988	0.563879	-1.52335	0.12767
EIF4EBP2	14.978	0.900019	0.590837	1.52329	0.127685
AMD 1.00	19.3846	0.804442	0.528324	1.52263	0.127851
GPC5	9.1195	1.11873	0.735099	1.52188	0.12804
PLS1	2.24641	2.23992	1.47185	1.52184	0.12805
EEF2K	16.0077	-0.98397	0.646628	-1.52169	0.128086
CEACAM19	11.4965	0.980473	0.645553	1.51881	0.12881
LRCH2	7.76005	-1.13028	0.744365	-1.51845	0.128902
MMP24OS	27.8598	-0.743956	0.490185	-1.5177	0.129089
ACTN2	8.82041	-1.2202	0.804036	-1.51759	0.129117
ACTR8	4.07445	1.77996	1.17303	1.51741	0.129163
BORCS5	19.5998	-0.78791	0.519325	-1.51718	0.129221
SSR4	7.03925	1.31271	0.865259	1.51713	0.129233
AC092821.3	10.518	-1.08425	0.714731	-1.51701	0.129265
AC053527.2	12.9379	-1.06037	0.699015	-1.51695	0.12928
LGALSL	2.0281	2.18651	1.44223	1.51606	0.129504
MRPL30	2.94238	1.88181	1.24127	1.51604	0.129509
PATL2	2.82409	-1.81252	1.19577	-1.51577	0.129577
INPP5D	118.128	-0.621809	0.410422	-1.51505	0.12976
TMEM268	13.5278	0.956763	0.631684	1.51462	0.129868
ALDH2	36.0344	-0.719803	0.475254	-1.51457	0.129882
YBX3	118.264	0.801266	0.529179	1.51417	0.129984
LINC02043	8.33338	-1.5103	0.997673	-1.51382	0.130071
RNF2	14.7265	0.855631	0.56536	1.51343	0.130171
RIMKLB	130.661	0.778795	0.514782	1.51286	0.130315
APBA1	13.3246	-0.87864	0.581074	-1.5121	0.130509
FNBP1L	75.4386	0.576492	0.381307	1.51189	0.130563
PCNX2	5.60662	1.6725	1.10626	1.51185	0.130573
HID1	12.1093	-0.928625	0.614383	-1.51148	0.130667
SNX3	36.8922	0.65088	0.430746	1.51105	0.130775
ACOX2	1.97817	-2.10357	1.39244	-1.5107	0.130864
HIF1A	98.3887	0.755005	0.499863	1.51042	0.130935
RPL22	17.2806	0.832837	0.551598	1.50986	0.131079
MTM1	76.7094	-0.636776	0.421773	-1.50976	0.131105
IPMK	19.1272	0.883153	0.584998	1.50967	0.131128
SNU13	9.6494	1.01691	0.67373	1.50938	0.131202
AKAP7	25.7193	-0.785762	0.520679	-1.50911	0.131271
SLFN5	32.601	-0.722634	0.478936	-1.50883	0.131342
SINHCAF	16.7121	0.873495	0.579346	1.50772	0.131625
EFCC1	16.3962	-0.934547	0.620063	-1.50718	0.131764
TPD52L2	10.1105	1.0259	0.681086	1.50626	0.131999
TRAF7	4.80389	1.42766	0.947863	1.50618	0.13202
UCHL3	18.9081	0.826393	0.548748	1.50596	0.132077
NOVA1	240.067	0.563296	0.37405	1.50594	0.132083
ACTN4	170.568	0.556905	0.369852	1.50575	0.132131
TCF7L1	54.0472	-0.680793	0.452174	-1.5056	0.13217
RPL10	38.4117	0.653053	0.433931	1.50497	0.132333
EIF4G2	37.2495	0.653904	0.434526	1.50487	0.132358
LINC02615	15.1074	-0.874972	0.581673	-1.50423	0.132521
RYR2	15.6895	1.00604	0.668813	1.50422	0.132525
HLA-DRA	3.39664	-2.0046	1.33277	-1.50408	0.13256
ANKHD1	129.08	0.51241	0.340682	1.50407	0.132563
RPS13	10.591	1.02032	0.678624	1.50351	0.132708
ACACA	60.2913	0.591337	0.393537	1.50262	0.132937
DGLUCY	58.3273	-0.633755	0.421769	-1.50261	0.13294
AC084198.2	15.0003	-0.958717	0.638344	-1.50188	0.133128
ZNF770	8.05375	1.13669	0.756879	1.50182	0.133145
SFXN4	4.73782	-1.36686	0.910194	-1.50173	0.133168
WDR44	40.8761	-0.663575	0.4419	-1.50164	0.13319
UAP1	11.4581	1.04224	0.694132	1.5015	0.133226
EDA2R	3.30318	-1.80165	1.20035	-1.50094	0.133371
ITFG1	198.24	-0.517016	0.344476	-1.50088	0.133388
IL1RAP	15.4318	0.855095	0.569766	1.50078	0.133412
FARS2	119.536	-0.558218	0.372039	-1.50043	0.133504
HNRNPH2	4.86944	1.68001	1.11991	1.50013	0.133581
PLCL2	13.804	-0.921233	0.61411	-1.50011	0.133585
ADORA2A	8.7228	1.14881	0.766437	1.4989	0.133899
TMEM72-AS1	5.71931	-1.4923	0.996207	-1.49798	0.134138
MTRF1L	8.65871	1.04377	0.696841	1.49786	0.134168
ULK4	62.4103	-0.635342	0.424758	-1.49577	0.134713
ELMSAN1	37.6621	-0.677828	0.453243	-1.49551	0.134782
AMT	5.15106	-1.41616	0.947098	-1.49527	0.134845
OSGIN2	4.03917	-1.51015	1.01003	-1.49514	0.134877
ARPC3	25.8299	0.748186	0.500452	1.49502	0.134909
ZNF532	87.0016	-0.660325	0.441947	-1.49413	0.135143
SERAC1	8.45873	1.09419	0.732981	1.4928	0.135489
COL5A1	7.97854	-1.11258	0.745352	-1.49269	0.135518
KCTD1	12.7745	-0.879892	0.589476	-1.49267	0.135524
PARP14	195.61	-0.524264	0.351287	-1.49241	0.135592
H3F3A	28.2895	0.69795	0.467793	1.49201	0.135698
MRPL15	2.65443	1.9598	1.31413	1.49133	0.135874
TMBIM6	32.3855	0.664629	0.445734	1.49109	0.135939
PIGM	5.17855	1.33519	0.895707	1.49066	0.136051
TMEM140	29.6081	-0.961323	0.645124	-1.49014	0.136188
LAYN	21.3039	0.734655	0.493258	1.4894	0.136383
AC005237.1	5.84727	-1.3819	0.928377	-1.48851	0.136616
DDX19B	11.5575	-0.892142	0.599375	-1.48845	0.136631
RPL19	14.9658	0.909429	0.611175	1.488	0.136751
APCDD1	27.6961	-0.955298	0.642023	-1.48795	0.136765
COX17	9.3145	-1.06147	0.713403	-1.48789	0.136779
BX664727.3	7.08059	-1.35253	0.909071	-1.48781	0.1368
AL139807.1	12.2933	1.16284	0.782102	1.48681	0.137064
SLC9B2	14.3455	0.901053	0.606062	1.48673	0.137085
SNHG14	180.653	-0.540858	0.363903	-1.48627	0.137208
SFT2D2	25.9963	0.746217	0.502152	1.48604	0.137269
ZSCAN25	5.46232	1.41911	0.955466	1.48526	0.137476
RANGRF	1.7847	2.59884	1.74979	1.48523	0.137483
ZNF384	6.92414	1.20595	0.812479	1.48429	0.137733
ADAM28	3.49556	1.73386	1.16821	1.4842	0.137756
UQCR11	6.70157	1.15426	0.77799	1.48364	0.137904
AL161891.1	1.98399	2.34901	1.58371	1.48324	0.138012
RPL32	22.16	0.780092	0.525982	1.48312	0.138044
IFFO2	3.2947	1.81213	1.2219	1.48305	0.138062
USP53	179.472	0.5473	0.369077	1.48289	0.138104
CRTC3-AS1	3.44678	1.68157	1.13446	1.48227	0.13827
TMEM169	0.998745	-3.16722	2.13693	-1.48214	0.138304
NELL1	4.52077	-1.46933	0.991611	-1.48176	0.138405
CKLF	9.3018	1.09998	0.742586	1.48128	0.138533
ZNF846	13.9255	-0.892083	0.602241	-1.48127	0.138534
AKR1C2	5.46749	1.84529	1.24595	1.48103	0.138598
THSD7A	375.32	0.53322	0.360046	1.48098	0.138613
CTSS	5.0766	-1.31713	0.889517	-1.48073	0.138679
PTPRG	2025.75	-0.450879	0.304564	-1.48041	0.138765
ZNF717	18.3733	-0.841011	0.568136	-1.4803	0.138793
ZNF598	2.85802	1.78269	1.20503	1.47937	0.139041
IFITM1	5.92645	1.24487	0.841681	1.47903	0.139133
KDM2B-DT	1.08971	-3.5489	2.40267	-1.47706	0.139659
FXYD6	2.24736	-1.98197	1.34193	-1.47695	0.139689
MRPL32	3.93036	1.50018	1.01613	1.47636	0.139848
CAVIN2	39.6718	-0.616054	0.417443	-1.47578	0.140003
ADAMTS13	1.77828	2.51126	1.70259	1.47496	0.140223
SLC35F1	4.82321	1.4733	0.998993	1.47479	0.14027
C2CD6	1.52229	-2.32746	1.57914	-1.47388	0.140514
MLLT1	27.1736	0.734115	0.498218	1.47348	0.140621
APBB2	408.621	-0.502008	0.340734	-1.47332	0.140666
FTL	23.7851	0.79247	0.538002	1.47299	0.140754
CKAP2	3.70744	1.68463	1.14389	1.47271	0.140829
PSMB5	6.34582	1.18225	0.802877	1.47252	0.140881
GBP2	58.9466	-0.731668	0.496994	-1.47219	0.14097
FAM124B	10.9614	-0.941805	0.639744	-1.47216	0.140978
TIPRL	11.3549	0.914976	0.621563	1.47206	0.141006
FOXN2	29.878	0.677307	0.460426	1.47104	0.141279
PYGL	6.02302	1.22963	0.836272	1.47037	0.141461
ID2	17.2309	-1.08077	0.735277	-1.46988	0.141595
SGPP1	16.7875	0.812489	0.553044	1.46912	0.1418
MANF	3.22472	1.64301	1.11881	1.46853	0.14196
MICU3	26.941	-0.688783	0.469095	-1.46832	0.142016
ABL2	87.219	0.627598	0.427506	1.46805	0.142092
GTF3C5	7.37076	-1.20288	0.819483	-1.46786	0.142144
MEGF9	8.71766	1.10924	0.755808	1.46762	0.142208
WDPCP	81.3466	-0.562468	0.383328	-1.46733	0.142286
Z96074.1	43.5457	-0.825938	0.563316	-1.46621	0.142592
NXT1	1.43349	2.59195	1.76816	1.4659	0.142675
MGAT4A	111.18	0.518734	0.353922	1.46568	0.142737
NEK6	20.646	0.798344	0.544788	1.46542	0.142806
CNR1	11.8654	-1.0269	0.701068	-1.46477	0.142985
ZNF317	5.50201	1.23878	0.845765	1.46469	0.143005
PLPP3	5.74899	-1.4895	1.01708	-1.46448	0.143062
TUBA1B	14.5246	0.891118	0.608562	1.4643	0.143112
SNX16	9.07649	1.07122	0.731677	1.46406	0.143178
HSPB1	59.9658	-0.824758	0.563415	-1.46385	0.143234
EIF1	27.1269	0.768652	0.525113	1.46378	0.143253
AC107068.2	1.24046	2.7145	1.85444	1.46378	0.143253
SVBP	1.82271	2.10166	1.43589	1.46366	0.143286
RCN1	6.41977	1.11658	0.763172	1.46308	0.143447
LINC01099	5.93041	-1.47093	1.00633	-1.46168	0.143829
EIF5	21.9737	0.797001	0.545394	1.46133	0.143925
ITGA6	322.951	-0.601096	0.411478	-1.46082	0.144064
SYPL1	31.2487	-0.628407	0.430183	-1.46079	0.144073
DLEU2	233.694	-0.510331	0.349353	-1.46079	0.144074
CUL7	2.19284	1.99409	1.36513	1.46073	0.144089
TMC3-AS1	0.87253	-3.63794	2.49107	-1.46039	0.144182
GIT1	15.3506	0.87902	0.602339	1.45934	0.144471
AC007038.1	9.18707	1.05476	0.72277	1.45933	0.144473
FGFR1OP	15.1039	-0.823086	0.564172	-1.45893	0.144585
SPIDR	363.095	0.467186	0.320369	1.45827	0.144765
SLC39A6	2.42117	1.94633	1.33472	1.45823	0.144777
ARMC8	55.0584	0.577908	0.396471	1.45763	0.144942
CXCL10	1.98833	-3.2389	2.22531	-1.45548	0.145536
DENND1B	45.502	-0.641317	0.440668	-1.45533	0.145578
NID2	1.05628	-3.53144	2.42661	-1.4553	0.145587
RNF145	144.574	0.555331	0.381614	1.45522	0.145609
SLCO2B1	321.48	-0.54948	0.377964	-1.45379	0.146005
SLC25A1	1.93716	2.22879	1.53371	1.4532	0.146169
ABHD2	57.3116	-0.593942	0.409255	-1.45128	0.146703
CHST8	2.34352	2.13272	1.47061	1.45023	0.146995
MIR181A2HG	1.9284	-2.1389	1.47493	-1.45016	0.147013
SLC4A4	43.8373	-0.654274	0.451271	-1.44985	0.147101
RPL23A	12.1906	0.905116	0.624446	1.44947	0.147206
BTN3A1	7.14072	-1.16939	0.80689	-1.44926	0.147265
UNC93B1	1.77334	-2.27141	1.56754	-1.44903	0.147329
MACROD2	72.5633	-0.638023	0.440399	-1.44874	0.147411
HP1BP3	85.9661	0.535497	0.369695	1.44848	0.147482
KCNMB4	34.1814	0.718118	0.496122	1.44746	0.147768
AC011346.1	14.4913	-0.913264	0.63097	-1.4474	0.147785
UQCRC1	3.86661	1.51879	1.04996	1.44653	0.14803
SCART1	5.36776	-1.31239	0.907478	-1.4462	0.148122
PPP1R15B	13.2525	0.898299	0.621275	1.4459	0.148206
LIFR	155.067	-0.588418	0.407139	-1.44525	0.148387
ZNF519	8.20647	-1.15984	0.802588	-1.44513	0.148421
ELP4	87.8159	-0.579003	0.400733	-1.44486	0.148497
ATP6V0E1	29.9895	0.669547	0.463465	1.44466	0.148555
TRIM34	2.5179	-1.81906	1.2624	-1.44095	0.149598
NMNAT3	10.6527	-0.909525	0.631272	-1.44078	0.149647
GPR153	1.78101	2.6344	1.82883	1.44049	0.14973
CRKL	7.86683	1.10871	0.769696	1.44045	0.149741
PDLIM1	144.442	0.960615	0.666965	1.44028	0.149789
SCARF1	19.8742	0.749302	0.520323	1.44007	0.149847
LINC01138	5.26363	-1.4023	0.973836	-1.43998	0.149873
PITPNB	65.6256	0.604341	0.419711	1.4399	0.149896
TUBE1	16.8069	-0.802779	0.55764	-1.4396	0.14998
NRGN	6.98712	-1.15325	0.801151	-1.43949	0.150011
MOV10L1	7.60327	-1.06553	0.740373	-1.43918	0.1501
SLC39A1	5.0335	1.23077	0.855315	1.43897	0.150159
SDCBP	78.1872	0.644462	0.447869	1.43895	0.150164
SPATA1	4.98883	1.50007	1.0426	1.43878	0.150214
CTNNB1	201.441	-0.473736	0.329299	-1.43862	0.150258
TCTE3	1.88225	2.39891	1.6676	1.43854	0.150282
MIR3142HG	1.73963	-2.75008	1.91277	-1.43775	0.150506
GTF2H2C	8.35207	1.14795	0.798501	1.43762	0.150541
MDM1	6.07542	-1.22204	0.850318	-1.43715	0.150675
RSBN1	16.2661	0.818426	0.569599	1.43685	0.150762
RBAK	6.87457	1.10742	0.770793	1.43673	0.150793
GRAMD1B	2.12148	2.10789	1.4674	1.43648	0.150866
PPP3R1	92.6736	0.519169	0.361441	1.43638	0.150893
APOBEC3G	2.12944	-2.05601	1.4319	-1.43586	0.151042
AC132153.1	4.54263	-1.40743	0.980466	-1.43547	0.151154
TBC1D16	32.1486	-0.627344	0.437096	-1.43525	0.151215
STX2	24.4871	0.700476	0.488138	1.43499	0.151289
CD59	167.422	0.763325	0.532763	1.43277	0.151924
HARS2	4.43038	-1.29848	0.906777	-1.43197	0.152153
FAM89B	2.1614	2.0685	1.44466	1.43182	0.152196
PHB	2.82193	1.6307	1.13924	1.4314	0.152316
ENTPD1-AS1	28.2641	-0.689488	0.481979	-1.43053	0.152564
P2RY12	1.32698	2.65556	1.85639	1.4305	0.152574
SMAD1	114.165	0.540997	0.378271	1.43019	0.152664
MMUT	5.87918	-1.18939	0.832052	-1.42947	0.152869
GALK1	2.84679	1.72135	1.20433	1.4293	0.152917
TNFAIP8	58.7225	0.571992	0.400217	1.4292	0.152946
RGS22	8.75781	-1.05116	0.736116	-1.42799	0.153296
TMEM94	10.632	0.911056	0.638042	1.42789	0.153323
GLIS3	350.752	0.488381	0.342033	1.42788	0.153327
INPP5B	35.8066	-0.668621	0.468339	-1.42764	0.153395
AC104088.1	2.01252	-2.03473	1.42578	-1.4271	0.153552
BRMS1L	9.63231	0.938654	0.657839	1.42687	0.153616
GADD45B	41.3474	0.930052	0.652037	1.42638	0.153759
SEC24B-AS1	5.02821	-1.30442	0.91457	-1.42627	0.153791
SLC50A1	2.67795	-1.74539	1.2242	-1.42573	0.153946
ASIC2	15.3815	-0.844812	0.592634	-1.42552	0.154006
ZMAT3	22.0334	-0.830239	0.582663	-1.4249	0.154185
AL136309.2	2.04648	2.22654	1.56398	1.42364	0.154551
IGF1R	689.138	-0.553879	0.389179	-1.4232	0.154678
DUSP23	14.0502	0.968302	0.680529	1.42287	0.154775
IFT27	3.65321	-1.61558	1.13547	-1.42283	0.154784
GPX3	5.01692	1.32004	0.927872	1.42265	0.154837
SYNGAP1	8.50309	0.968206	0.680596	1.42259	0.154856
LEPROTL1	13.298	-0.799562	0.56218	-1.42225	0.154953
C5orf56	45.0922	-0.653466	0.45952	-1.42206	0.155009
AL589740.1	5.00374	1.40985	0.99144	1.42202	0.15502
CDK2AP2	3.82955	1.47148	1.03485	1.42193	0.155047
FARP1	22.1646	0.74286	0.52259	1.4215	0.155173
IFI35	4.83584	-1.17109	0.82385	-1.42149	0.155175
SELP	4.62301	-1.54049	1.08393	-1.42122	0.155254
AP000866.6	3.86737	1.40038	0.98547	1.42102	0.15531
PRKCH	831.299	-0.464742	0.327118	-1.42072	0.155398
MIB2	5.54636	1.32898	0.935433	1.42071	0.155401
MXD4	22.1243	0.731562	0.514947	1.42066	0.155417
GPATCH3	1.17047	3.03249	2.13528	1.42018	0.155554
TTTY10	9.02885	-1.05259	0.741314	-1.4199	0.155636
PSMC3	3.99974	1.42311	1.00244	1.41965	0.155709
HACD3	15.7593	0.783863	0.552197	1.41953	0.155743
SLC16A14	20.2185	-0.788947	0.555882	-1.41927	0.15582
GHITM	6.36779	1.11448	0.785989	1.41793	0.156212
AQP4-AS1	2.77511	1.82553	1.2881	1.41722	0.156417
GRK2	9.88383	1.05668	0.745628	1.41716	0.156435
CPEB2	66.1831	0.583191	0.411542	1.41709	0.156457
SLC38A1	2.61351	1.75438	1.23813	1.41696	0.156494
RASSF1	22.0518	0.782685	0.552418	1.41684	0.156531
SORBS2	671.817	0.642293	0.453365	1.41673	0.156563
AC007391.3	3.35232	-1.56298	1.10343	-1.41647	0.156637
SYNPO2	16.8413	-0.879782	0.621126	-1.41643	0.156649
PRH1	41.5634	-0.648173	0.457696	-1.41617	0.156727
LINC01170	1.61908	2.79107	1.97102	1.41605	0.15676
KLF10	8.43719	1.21263	0.85653	1.41575	0.15685
AL513166.1	2.46495	1.94301	1.37287	1.41529	0.156984
TPM3	66.066	0.613916	0.433798	1.41521	0.157007
SGCB	2.0822	2.14816	1.51894	1.41425	0.157289
NCAM2	12.5911	0.911087	0.644351	1.41396	0.157373
AC061975.8	1.46223	2.5526	1.80594	1.41345	0.157525
GRM5	6.9066	1.3619	0.963551	1.41342	0.157532
SERTAD1	6.99262	1.20401	0.851991	1.41317	0.157606
PRKAB1	12.3646	-0.832552	0.589307	-1.41276	0.157725
ATP1A1	94.1828	0.850768	0.60222	1.41272	0.157738
USP22	36.1088	0.613547	0.434336	1.41261	0.15777
ACTN1	241.741	0.570125	0.40364	1.41246	0.157815
RNF19B	13.9514	-0.915483	0.648211	-1.41232	0.157855
AC025809.1	3.27387	-1.67442	1.18614	-1.41166	0.158051
FBXL4	34.9538	-0.721362	0.511159	-1.41123	0.158177
NSA2	6.95852	1.19854	0.849439	1.41097	0.158253
AC008415.1	3.44688	1.65733	1.17487	1.41065	0.158348
DSE	15.3738	-0.884227	0.626858	-1.41057	0.158371
RUNX1	5.87297	1.17495	0.833377	1.40987	0.158578
SLFN13	8.91153	-1.15415	0.818976	-1.40925	0.15876
ATP6AP1L	14.2637	-0.850485	0.603532	-1.40918	0.158782
CPSF3	9.07474	-0.958931	0.680498	-1.40916	0.158788
SHISA9	2.39315	2.05244	1.45667	1.409	0.158835
SLC30A5	17.2613	0.773006	0.548717	1.40875	0.158909
SMIM8	12.1642	-0.877426	0.623055	-1.40826	0.159053
ENTPD5	9.03955	-1.06728	0.75819	-1.40767	0.159228
ABCA7	5.37446	-1.18941	0.84496	-1.40765	0.159235
MT-ATP6	38.9378	0.939884	0.667805	1.40742	0.159302
SH3BP5	50.5618	-0.715516	0.508527	-1.40704	0.159417
KLHL3	37.2802	-0.790904	0.562177	-1.40686	0.159469
FENDRR	109.302	-0.530583	0.377178	-1.40672	0.159512
CCPG1	19.8491	-0.79991	0.56932	-1.40503	0.160013
SLC2A13	19.4804	0.744709	0.530251	1.40445	0.160186
ZNF696	1.11608	3.0262	2.15496	1.40429	0.160231
AL050403.2	18.6487	-0.77376	0.55129	-1.40354	0.160455
PDLIM5	231.188	-0.540922	0.385415	-1.40348	0.160474
UPP2	3.93729	-1.56145	1.11298	-1.40295	0.160631
ORC3	16.1849	-0.814487	0.580584	-1.40288	0.160654
HMGN4	2.8308	1.84533	1.3154	1.40286	0.160658
RPS6KA1	4.36455	1.26104	0.89939	1.40211	0.160883
AC051619.5	2.58726	-2.00074	1.4277	-1.40137	0.161104
ABCA6	2.40135	2.51072	1.79181	1.40122	0.161148
LINC00997	1.59526	2.25406	1.60944	1.40053	0.161356
MYCBPAP	7.60504	1.05017	0.749991	1.40024	0.16144
TMEM229B	4.91367	-1.32669	0.947644	-1.39999	0.161517
LGI2	25.6976	0.891665	0.636965	1.39987	0.161553
AC008438.1	2.44165	-1.68587	1.2044	-1.39976	0.161586
FMNL3	120.789	-0.525137	0.375331	-1.39913	0.161773
CDC14A	83.1979	-0.535113	0.382471	-1.39909	0.161785
ALDH1A1	3.52725	1.60659	1.14847	1.3989	0.161844
C11orf80	34.0162	-0.659745	0.471895	-1.39808	0.16209
TCEANC	1.20792	-2.70021	1.93139	-1.39806	0.162094
GRASP	66.3881	-0.634265	0.453755	-1.39781	0.162169
PLA1A	129.2	-0.723106	0.517339	-1.39774	0.162191
BCAS2	10.707	-0.990084	0.708428	-1.39758	0.16224
TLCD2	4.41779	1.35131	0.966964	1.39747	0.162271
SLC25A6	8.1698	1.01794	0.728902	1.39654	0.162553
AC135050.6	1.5448	2.63766	1.88956	1.39592	0.162739
LRRCC1	4.68962	-1.31565	0.9425	-1.39591	0.162741
RPL7	7.84908	1.04115	0.745902	1.39583	0.162766
TRIO	594.446	0.46465	0.332979	1.39543	0.162885
SH3GLB2	9.18035	-0.981449	0.703683	-1.39473	0.163097
MDFIC	32.4995	-0.674799	0.48408	-1.39398	0.163323
ZNF410	19.9967	0.778949	0.559025	1.39341	0.163496
OAS2	10.6613	-0.914543	0.656646	-1.39275	0.163696
ITGB3	3.2968	1.53858	1.10476	1.39268	0.163717
SOAT1	24.8169	0.750597	0.538974	1.39264	0.163728
MYO9A	228.63	0.505733	0.363382	1.39174	0.164001
GGT5	62.4492	0.763499	0.548808	1.39119	0.164167
AC104248.1	4.84444	1.25862	0.90516	1.39049	0.164379
MTHFSD	5.65413	-1.22253	0.879223	-1.39047	0.164387
ZNF559	17.9887	-0.760108	0.54677	-1.39018	0.164475
CEP350	119.73	0.518568	0.373087	1.38994	0.164547
EI24	6.17005	1.14184	0.821524	1.3899	0.164558
RABAC1	7.16557	1.01606	0.731337	1.38933	0.164734
CA8	15.8279	1.02149	0.73537	1.38909	0.164805
CTPS2	35.4686	-0.651836	0.469408	-1.38863	0.164944
LDHB	5.34494	1.25828	0.906132	1.38863	0.164945
AC105942.1	2.95529	-1.68418	1.21302	-1.38842	0.165009
CDR2L	3.10012	1.50507	1.0847	1.38754	0.165276
KBTBD11	3.24541	1.66179	1.19797	1.38717	0.16539
RPL13	51.9066	0.704339	0.50776	1.38715	0.165397
RAB17	1.50352	3.0631	2.20829	1.38709	0.165413
CNTNAP5	6.12061	1.25859	0.907453	1.38695	0.165458
TMEM18	2.5648	1.88212	1.35772	1.38623	0.165677
ARAP2	65.9624	0.551219	0.397771	1.38577	0.165817
A2M	294.43	-0.587923	0.424632	-1.38455	0.16619
KDM1A	32.9235	-0.613233	0.442916	-1.38454	0.166194
PHTF1	19.0184	0.710625	0.513263	1.38452	0.166198
GPATCH4	2.34848	1.92273	1.38963	1.38363	0.166473
NKD2	2.1724	-2.00559	1.44957	-1.38357	0.16649
ETF1	24.1982	0.749551	0.541897	1.3832	0.166604
STAT5B	68.2612	0.518575	0.375062	1.38264	0.166775
TXLNA	12.2213	0.840195	0.607676	1.38264	0.166776
CHST7	5.76396	-1.21913	0.881749	-1.38263	0.166779
NUP35	6.55771	1.12402	0.812992	1.38257	0.166797
CLYBL	24.7616	-0.723577	0.523406	-1.38244	0.166837
WDR17	3.44147	1.67013	1.20865	1.38182	0.167027
CHURC1	14.4704	0.859765	0.622464	1.38123	0.167209
TPM4	171.917	0.642534	0.465196	1.38121	0.167214
HSBP1L1	4.58779	1.29332	0.936702	1.38072	0.167366
GSTO2	1.66315	2.41854	1.75179	1.38061	0.1674
HULC	21.0454	-0.74491	0.539637	-1.38039	0.167466
C5	3.34668	-1.58752	1.15035	-1.38004	0.167575
AC005009.2	1.71952	-2.46421	1.78581	-1.37988	0.167623
MRS2	9.37779	-0.940175	0.681759	-1.37904	0.167882
NUDT12	2.59464	-1.68805	1.22411	-1.379	0.167896
LINC01618	1.81541	2.10147	1.52466	1.37832	0.168103
SIL1	59.7527	-0.588412	0.426925	-1.37826	0.168124
CEP112	234.358	0.446363	0.323957	1.37784	0.168252
PSMB4	5.13278	1.18825	0.86327	1.37645	0.168683
DEK	33.0734	0.639592	0.464855	1.3759	0.168854
AL590807.1	0.828493	3.32958	2.42045	1.3756	0.168945
SIPA1	7.77096	1.07372	0.780821	1.37511	0.169097
COX14	2.35625	2.02473	1.47259	1.37494	0.169149
GULP1	51.5364	-0.686146	0.499067	-1.37486	0.169176
DEGS1	4.81421	1.25774	0.914949	1.37466	0.169237
ILK	12.5743	-0.96025	0.698554	-1.37462	0.169248
UBE2D3	138.802	0.536167	0.390098	1.37444	0.169305
EIF3I	8.84701	1.01602	0.739312	1.37427	0.169358
TSEN2	18.6732	-0.698	0.507948	-1.37416	0.169393
CPED1	1.8368	2.04197	1.48613	1.37402	0.169435
LPIN2	33.0546	0.608811	0.443311	1.37333	0.16965
LINC01619	17.4548	0.831384	0.606681	1.37038	0.170568
SLC9A1	11.1597	0.860456	0.628067	1.37001	0.170685
RPS19	35.2613	0.656423	0.479278	1.36961	0.17081
CA5B	54.6829	-0.528952	0.386603	-1.3682	0.171248
DDIT4	12.0384	0.811474	0.593314	1.3677	0.171406
PWWP3A	38.1033	-0.583854	0.4274	-1.36606	0.171919
NEDD4L	85.411	0.497271	0.364019	1.36606	0.171921
DIPK1B	5.35176	-1.26748	0.92853	-1.36504	0.172241
PROX1	4.97332	1.17301	0.859729	1.36439	0.172444
AOPEP	127.54	-0.483309	0.354258	-1.36428	0.172478
ZNF133	15.5104	-0.80247	0.588236	-1.3642	0.172505
SLC3A2	26.0066	0.678497	0.497426	1.36401	0.172563
SH3TC1	21.6956	0.888798	0.651637	1.36395	0.172584
ZSWIM8	12.5774	0.785534	0.576375	1.36289	0.172918
FOXO3	155.604	0.491524	0.360714	1.36264	0.172995
BRCA1	3.10076	-1.40446	1.03089	-1.36237	0.173082
CBX7	10.9754	-0.899301	0.660185	-1.36219	0.173137
PARP10	5.60561	-1.18188	0.867771	-1.36197	0.173207
UFD1	29.9702	0.630056	0.462934	1.36101	0.173512
TPT1-AS1	52.2341	-0.557496	0.409629	-1.36098	0.17352
NACC1	4.94455	1.21824	0.895143	1.36094	0.173532
FNIP2	79.2072	-0.512809	0.376813	-1.36091	0.173542
TAPT1-AS1	32.5516	-0.694232	0.510143	-1.36086	0.173559
SIPA1L2	86.0543	-0.573223	0.421232	-1.36083	0.173569
FDFT1	18.6138	0.744795	0.547504	1.36035	0.173721
MYDGF	5.70778	1.09759	0.807234	1.35969	0.173927
YRDC	2.46885	2.20037	1.61902	1.35907	0.174123
NCKIPSD	2.30915	-1.78884	1.31672	-1.35857	0.174284
CDKL2	0.992781	3.05343	2.24786	1.35837	0.174347
PCBP1	5.90831	1.17869	0.867956	1.35801	0.17446
GLCCI1	53.8079	-0.614911	0.452863	-1.35783	0.174517
ATP2B1	26.9024	0.665792	0.490588	1.35713	0.174739
CRIP2	35.655	0.718902	0.529743	1.35708	0.174756
RPSA	18.9381	0.736217	0.542615	1.35679	0.174847
LINGO2	5.78764	1.29534	0.955415	1.35579	0.175165
PLA2R1	11.9265	0.979504	0.722634	1.35546	0.17527
ADI1	4.82523	1.17537	0.867288	1.35522	0.175346
AL158152.1	27.2718	0.718334	0.530064	1.35518	0.175359
RFX3-AS1	29.8112	-0.666326	0.491785	-1.35491	0.175445
AC006299.1	27.2946	-0.734977	0.542459	-1.3549	0.17545
CRY2	11.1887	-0.845899	0.624423	-1.35469	0.175517
BPHL	2.93121	-1.6666	1.23035	-1.35457	0.175554
AL096803.2	8.79227	0.988969	0.730353	1.3541	0.175706
GAB1	173.013	-0.599244	0.442547	-1.35408	0.175711
CLHC1	10.035	-0.937127	0.692138	-1.35396	0.175749
GHRLOS	3.26466	-1.54413	1.14058	-1.35381	0.175796
LYRM7	4.5534	-1.25667	0.928315	-1.35371	0.17583
NEDD4	122.945	0.458381	0.338746	1.35317	0.176001
GPR146	22.2896	0.824242	0.609207	1.35298	0.176063
BNIP2	37.7731	0.604659	0.446967	1.35281	0.176118
LAMTOR2	3.1593	1.50254	1.11156	1.35173	0.17646
OMD	7.12743	-1.21061	0.89566	-1.35164	0.176491
ZFP36L2	8.33183	0.984146	0.728129	1.35161	0.176501
ACTG1	38.7276	0.724337	0.536001	1.35137	0.176576
CNRIP1	19.8427	0.68991	0.510825	1.35058	0.17683
MCPH1-AS1	6.8953	-1.07449	0.795739	-1.35031	0.176918
RPS15A	19.8133	0.679904	0.503534	1.35027	0.176931
IPO5	14.2978	0.76865	0.569351	1.35005	0.177001
DHRS12	9.60498	-0.953989	0.70665	-1.35002	0.177011
SRM	3.96226	1.26655	0.938806	1.34911	0.177302
TGOLN2	32.1033	0.626437	0.464375	1.34899	0.177341
ATL1	6.05523	1.2509	0.927316	1.34895	0.177353
TWIST2	5.8504	-1.32232	0.981008	-1.34792	0.177683
STARD4-AS1	5.03033	1.16535	0.864559	1.34791	0.177687
ADGRB3	27.8541	0.69193	0.513726	1.34688	0.178017
KALRN	118.379	0.572558	0.425242	1.34643	0.178164
ALKBH1	12.1616	-0.91178	0.677338	-1.34612	0.178263
ZNF800	53.8523	0.588104	0.43695	1.34593	0.178326
VCL	83.3284	0.702578	0.522039	1.34584	0.178355
AC008629.1	2.89685	-1.6359	1.21559	-1.34577	0.178376
HSDL2	17.2825	0.766652	0.569694	1.34573	0.178391
AC073475.1	14.3306	-0.902861	0.670983	-1.34558	0.178438
VRK2	68.5985	0.543556	0.404019	1.34537	0.178505
SULF2	119.161	0.49412	0.367337	1.34514	0.17858
TENM2	11.9529	0.928925	0.690631	1.34504	0.178613
RPS17	9.61796	0.927211	0.689378	1.345	0.178626
C15orf39	0.794097	3.65072	2.71503	1.34463	0.178744
FBXL13	14.418	-0.795761	0.591811	-1.34462	0.178748
CPT1B	2.65481	-1.61428	1.20059	-1.34458	0.178762
TOMM34	2.91356	-1.56839	1.1665	-1.34452	0.178779
DDB2	17.5276	-0.774432	0.576356	-1.34367	0.179055
DUSP1	93.1679	0.551553	0.41061	1.34325	0.17919
UBA6	72.9384	0.568392	0.42321	1.34305	0.179256
AC106791.1	5.94566	-1.16418	0.867553	-1.34191	0.179625
COX18	5.10925	-1.25588	0.935905	-1.34189	0.179632
GABRB1	3.85452	1.48814	1.10916	1.34167	0.179702
MAP1LC3B	17.1711	0.799642	0.596157	1.34133	0.179814
TPRG1	4.73539	1.59664	1.19095	1.34064	0.180038
FAM153A	1.83069	-2.13441	1.59218	-1.34055	0.180065
RHBDD1	47.8072	-0.613473	0.457863	-1.33986	0.18029
MR1	4.58309	-1.25411	0.936007	-1.33986	0.180292
PLA2G6	8.77098	-1.01761	0.759726	-1.33945	0.180425
AC010618.3	6.70246	1.10182	0.822685	1.3393	0.180472
AP000829.1	39.4317	-0.89001	0.664688	-1.33899	0.180574
PIGL	24.3076	0.730476	0.545751	1.33848	0.180741
SYNGR2	13.984	0.812215	0.606899	1.3383	0.180797
RPS3A	15.5023	0.790894	0.591093	1.33802	0.18089
ERV3-1	6.0741	-1.12836	0.843427	-1.33783	0.180953
AC026356.1	1.79103	-1.99725	1.49297	-1.33777	0.180972
ZNF483	15.99	-0.77566	0.579823	-1.33775	0.180977
RPS25	14.5489	0.800334	0.598373	1.33752	0.181054
AC025171.3	1.61892	2.24825	1.68107	1.33739	0.181095
SLC22A10	3.40341	-1.73228	1.29534	-1.33732	0.181119
SPINDOC	5.73478	1.11674	0.835074	1.33729	0.181127
HOOK3	85.8989	0.488888	0.365636	1.33709	0.181193
WLS	48.9599	-0.557489	0.416951	-1.33706	0.181203
AC009961.1	6.99069	1.06638	0.797786	1.33668	0.181329
CROT	10.4099	-0.902142	0.675068	-1.33637	0.181428
B3GALNT2	17.4039	-0.72214	0.540404	-1.3363	0.181452
PIK3R3	377.044	0.594736	0.445114	1.33614	0.181502
AC130650.1	9.05612	0.934299	0.699258	1.33613	0.181508
ST8SIA6-AS1	8.70023	-0.950376	0.711899	-1.33499	0.18188
SRPRA	6.489	1.0581	0.792863	1.33453	0.18203
DHRS13	2.46843	1.70831	1.28013	1.33449	0.182044
ARL2BP	5.43977	1.22153	0.915369	1.33447	0.182049
DCXR	1.87135	2.17053	1.6268	1.33423	0.182128
STXBP5-AS1	28.0649	0.634683	0.475717	1.33416	0.182151
NCOA5	16.2545	0.762527	0.571656	1.33389	0.18224
NUMA1	29.2888	-0.606863	0.455179	-1.33324	0.182453
AL589693.1	24.5307	-1.07262	0.804927	-1.33257	0.182673
INMT	21.5209	-0.702027	0.52689	-1.3324	0.18273
HEXIM1	2.18149	2.10979	1.58466	1.33139	0.183061
AC006230.1	4.85749	-1.33657	1.00418	-1.33101	0.183187
PYROXD2	5.25886	-1.26467	0.950177	-1.33098	0.183194
TGFBR3	123.83	0.517322	0.388718	1.33084	0.183241
SPATA6	20.6223	-0.723205	0.543496	-1.33065	0.183303
GNB2	8.18635	0.915873	0.688956	1.32936	0.183728
VAMP5	5.24527	1.17437	0.883414	1.32935	0.183733
ZNF552	3.85279	1.48008	1.11365	1.32903	0.183838
RAPH1	97.035	-0.491296	0.369726	-1.32881	0.183911
METTL5	5.75207	-1.06257	0.799672	-1.32875	0.18393
HRK	2.43675	-1.7847	1.34336	-1.32853	0.184001
TRAPPC5	5.16242	1.17798	0.887137	1.32784	0.184231
EIF2B2	4.3004	1.23331	0.929204	1.32728	0.184418
PLK3	7.27209	1.046	0.788394	1.32675	0.184592
TRIB3	1.31902	2.43458	1.8352	1.3266	0.18464
TMA7	8.0695	0.918243	0.692754	1.3255	0.185007
RAD1	2.95893	1.53788	1.16062	1.32506	0.185153
WDR83OS	4.88462	1.25614	0.948107	1.32489	0.185206
ZKSCAN5	6.76612	1.02831	0.776418	1.32443	0.185361
ARMCX4	61.1506	-0.613342	0.463198	-1.32415	0.185455
JUN	70.1782	0.768959	0.580724	1.32414	0.185458
CTSC	18.2332	-0.732685	0.553825	-1.32295	0.185851
RPL18	21.7533	0.685434	0.518214	1.32268	0.18594
NUP160	34.0296	-0.60252	0.455716	-1.32214	0.186122
TMEM115	2.87454	1.74603	1.32145	1.3213	0.1864
SNHG30	3.46074	1.52419	1.15368	1.32115	0.18645
FRMD4A	43.6484	-0.610889	0.462558	-1.32067	0.18661
ZC3H12C	8.20947	-0.924871	0.700359	-1.32057	0.186646
EPM2AIP1	10.757	0.863118	0.65372	1.32032	0.186729
SMG7	41.2857	0.548727	0.416209	1.31839	0.187371
AC008969.1	10.1119	0.910541	0.690684	1.31832	0.187397
LDAH	19.6412	-0.67558	0.512489	-1.31823	0.187426
PTPN4	56.4255	-0.548177	0.415855	-1.31819	0.187439
DDX46	51.6329	0.611998	0.464329	1.31803	0.187494
RPL21	21.4057	0.711301	0.539749	1.31784	0.187558
PTPRJ	64.0873	-0.639518	0.485453	-1.31736	0.187717
MORN1	3.82719	-1.29963	0.986769	-1.31706	0.187819
CIAO2B	2.66469	1.66123	1.2621	1.31625	0.188091
HMGCS1	10.6512	0.902025	0.685378	1.3161	0.188141
ALCAM	62.741	0.592264	0.450064	1.31596	0.188189
UBE2Q1	5.57959	1.10805	0.84204	1.31591	0.188205
H2AFX	1.59596	2.26907	1.72448	1.3158	0.188242
BABAM2	227.291	-0.423398	0.321829	-1.3156	0.188308
RGL1	7.87582	-1.01871	0.774442	-1.31541	0.188372
RPGRIP1L	4.20823	-1.26621	0.962774	-1.31517	0.188453
NDUFB11	2.51799	1.52877	1.1628	1.31473	0.1886
MICOS10	4.33774	1.14227	0.869088	1.31433	0.188735
DDX11	5.56053	1.21738	0.926499	1.31396	0.188859
ENY2	13.965	0.73384	0.558541	1.31385	0.188897
SUMO1	13.2909	-0.766697	0.583658	-1.31361	0.188979
ANKRD17	254.148	0.442007	0.336507	1.31351	0.18901
PDE4A	5.91408	1.02894	0.78392	1.31256	0.18933
GAS2L3	1.25083	2.36191	1.80009	1.31211	0.189484
ANKRD36	65.4073	-0.525383	0.400416	-1.31209	0.189488
KPNA4	54.5738	0.521927	0.397813	1.31199	0.189523
AS3MT	2.74786	1.64954	1.25754	1.31172	0.189616
GNL3	7.15431	1.01285	0.772166	1.3117	0.18962
NLRC5	40.0162	-0.567047	0.432339	-1.31158	0.189661
GPR107	31.9257	-0.601501	0.458752	-1.31117	0.189801
ANKEF1	1.58009	2.46851	1.88271	1.31115	0.189808
LINS1	5.31945	1.13313	0.864444	1.31082	0.189919
HLF	122.294	-0.703639	0.536973	-1.31038	0.190068
TMC7	14.2878	-0.784205	0.598776	-1.30968	0.190304
SHC1	26.8075	0.708979	0.541701	1.3088	0.190602
HYLS1	1.20427	2.47624	1.89212	1.30871	0.190632
KCNH1	4.34644	-1.54359	1.17968	-1.30848	0.19071
RPL41	42.2253	0.611655	0.467496	1.30837	0.190749
RYR1	1.61793	-2.08038	1.59054	-1.30797	0.190883
TOP1MT	1.91717	2.08485	1.59453	1.3075	0.191042
JAKMIP2	3.73977	-1.56029	1.19379	-1.307	0.191212
FGD5	121.518	-0.484825	0.37109	-1.30649	0.191386
EHD2	10.5718	0.909308	0.696034	1.30641	0.191412
GDI2	42.6752	0.539957	0.413355	1.30628	0.191458
RORA	426.757	-0.452424	0.346397	-1.30608	0.191524
KANK4	1.90502	-2.32666	1.78142	-1.30607	0.19153
ACTB	86.2198	0.715995	0.548438	1.30552	0.191717
USF3	18.4577	0.699416	0.535815	1.30533	0.19178
SETD1B	5.13226	1.15032	0.881283	1.30528	0.191798
ARHGEF6	21.1802	-0.751929	0.576105	-1.30519	0.191827
RNPS1	16.7521	0.697319	0.534289	1.30514	0.191846
LAMP2	19.6538	0.648913	0.497228	1.30506	0.191872
CDC42EP4	13.3039	0.760053	0.582628	1.30453	0.192054
PCF11	40.2303	0.581727	0.445977	1.30439	0.192101
SHROOM2	118.917	-0.50496	0.387129	-1.30437	0.192107
DUS2	16.6215	-0.742212	0.56903	-1.30435	0.192116
TCTN1	3.2652	-1.52018	1.1661	-1.30364	0.192355
PDIA6	18.5686	0.706267	0.541802	1.30355	0.192387
SLC25A39	4.26598	1.21687	0.933502	1.30355	0.192387
FGF2	2.33681	-1.82231	1.39817	-1.30336	0.192452
GNG12	23.2757	0.629968	0.483363	1.3033	0.192472
GCDH	4.09461	-1.35015	1.03601	-1.30322	0.192501
MLEC	30.3443	0.600482	0.46091	1.30282	0.192637
PAPSS1	20.3307	0.682743	0.524452	1.30182	0.192977
SLC8A1	10.5991	1.0574	0.812267	1.30179	0.19299
Z83745.1	1.80759	-2.2043	1.6936	-1.30155	0.19307
BMPR1A	4.52777	1.34171	1.03095	1.30143	0.193112
STAT4	2.17281	-1.68092	1.29171	-1.30132	0.193151
MAP4K3-DT	58.645	-0.545407	0.419255	-1.3009	0.193294
ACBD5	15.2934	-0.731502	0.562372	-1.30074	0.193346
ATOX1	8.86391	0.926883	0.712584	1.30073	0.193349
NKAIN3	2.53613	1.81661	1.39715	1.30023	0.193524
FOXP1-IT1	7.98133	-0.947496	0.72884	-1.3	0.193599
ESRRG	3.08188	1.66773	1.28294	1.29993	0.193624
NUTF2	5.69525	1.02196	0.786283	1.29973	0.193693
LYL1	2.84675	-1.51157	1.16337	-1.29931	0.193837
ZNF618	18.7616	-0.79321	0.610591	-1.29909	0.193915
PMEPA1	18.4304	-0.695218	0.535257	-1.29885	0.193996
AL512662.2	6.47145	-1.12691	0.868009	-1.29827	0.194194
SYNCRIP	25.8376	0.62402	0.480674	1.29822	0.194212
BCL9	7.12807	-0.980665	0.755411	-1.29819	0.194223
MAP3K21	2.25584	2.19842	1.69368	1.29802	0.194281
ARL6IP6	17.9813	0.683055	0.526272	1.29791	0.194317
C9orf40	9.23495	-0.883557	0.681188	-1.29708	0.194603
LINC00649	4.91952	-1.30039	1.00315	-1.29631	0.194868
SNAPC1	14.8491	0.728537	0.562056	1.2962	0.194907
FUT11	15.7231	0.701931	0.541636	1.29595	0.194994
RGS3	74.6907	0.490794	0.378782	1.29572	0.195073
TOMM5	1.9367	1.89618	1.46536	1.294	0.195666
ALKBH3	9.05672	-0.996159	0.769989	-1.29373	0.195758
POC1A	3.36663	1.39928	1.08174	1.29354	0.195823
RGS5	5.48744	-1.20251	0.929707	-1.29343	0.195863
CP	265.843	0.657226	0.508171	1.29332	0.195902
PTBP1	27.2951	0.609004	0.47093	1.29319	0.195944
C9orf72	19.9285	0.665539	0.514766	1.2929	0.196047
DERL1	9.34263	0.94318	0.729572	1.29278	0.196086
IVNS1ABP	28.4665	0.90689	0.701533	1.29273	0.196105
SERF2	25.6688	0.713934	0.5524	1.29242	0.196211
RARRES1	3.6459	-1.41231	1.09286	-1.29231	0.196249
SEPTIN11	34.1971	-0.601678	0.465651	-1.29212	0.196314
YBX1	20.1817	0.692191	0.535741	1.29202	0.196349
LINC00407	4.21261	-1.38968	1.07571	-1.29187	0.196402
RPL36	19.8886	0.765422	0.592539	1.29177	0.196438
C1orf21	18.86	-0.945786	0.732284	-1.29156	0.196511
CPSF2	17.9063	0.720325	0.557819	1.29133	0.196591
DNA2	7.14906	0.981159	0.759822	1.2913	0.196599
GPATCH2	44.9361	-0.53219	0.412141	-1.29128	0.196606
EIF4A2	29.9673	0.59796	0.46312	1.29116	0.19665
PAPSS2	189.633	0.566503	0.438888	1.29077	0.196784
NUAK1	189.869	-0.582444	0.451248	-1.29074	0.196793
FES	17.1318	0.75933	0.588303	1.29071	0.196803
PLSCR2	3.54234	1.40478	1.08846	1.29062	0.196835
SLC30A1	40.0528	0.532985	0.413025	1.29044	0.196897
ACADL	1.56615	-2.2176	1.71898	-1.29007	0.197026
PSMA4	7.16732	1.00156	0.77641	1.28999	0.197054
AFAP1L1	37.4996	0.728811	0.565041	1.28984	0.197107
MBNL3	2.64413	-1.71945	1.33315	-1.28976	0.197134
MEGF10	1.09365	-2.7041	2.09795	-1.28892	0.197424
RPL24	15.0528	0.736931	0.571781	1.28883	0.197456
TGFB2	61.9118	0.670058	0.519906	1.28881	0.197465
[truncated: 17,005 more rows]

## Sheet: Microglia
gene_id	baseMean	log2FoldChange	lfcSE	stat	pvalue
SMIM35	33.7037	-3.57313	0.737187	-4.84698	1.25357e-06
AL592429.2	24.3792	-4.22575	0.995218	-4.24605	2.17568e-05
AC008691.1	249.002	-1.72917	0.407974	-4.23845	2.2507e-05
AC078845.1	14.7753	-4.3372	1.08163	-4.00989	6.07476e-05
FKBP5	343.245	1.92476	0.510424	3.77091	0.000162651
NOS1AP	20.3455	-3.03869	0.81631	-3.72248	0.000197279
SH3PXD2B	19.2832	2.21522	0.613959	3.6081	0.000308449
LINC02057	40.5492	-1.82831	0.512407	-3.56808	0.000359612
ZMAT1	29.9277	-1.92376	0.54146	-3.55291	0.000380991
AC024084.1	8.79744	-4.35103	1.23183	-3.53216	0.000412174
SPP1	271.702	1.57125	0.450511	3.4877	0.000487189
RPL23A	16.9667	2.36719	0.695253	3.40479	0.000662152
ACSL1	85.6718	1.67249	0.492427	3.39643	0.000682704
CX3CR1	104.315	-1.2303	0.365856	-3.36281	0.000771547
SLC11A1	106.395	1.89777	0.565303	3.35709	0.000787674
FMN1	243.418	1.27191	0.379512	3.35143	0.000803947
AJ009632.2	10.6977	-3.36869	1.03506	-3.25459	0.00113558
AC066613.2	31.0612	2.46661	0.78414	3.14562	0.00165733
LINC01141	87.2173	-1.17409	0.378149	-3.10484	0.0019038
PELI2	72.5356	-1.40328	0.453236	-3.09613	0.00196063
TBC1D8	48.3069	1.43279	0.465816	3.07587	0.00209888
MICOS10	104.24	-1.58979	0.517451	-3.07235	0.00212384
PRDM11	49.0401	-1.64897	0.537188	-3.06963	0.00214322
RASGEF1C	266.971	-1.06786	0.348132	-3.06741	0.00215924
RPS24	40.6588	1.42256	0.465325	3.05712	0.00223473
DAB1	33.7589	-1.69689	0.573761	-2.95748	0.00310162
RPS18	14.7448	2.03059	0.68782	2.95221	0.00315509
MYO1G	5.10195	3.7615	1.29166	2.91215	0.00358951
SCIN	92.1303	1.39222	0.478421	2.91003	0.00361392
PMEPA1	32.9196	-1.51316	0.520838	-2.90523	0.0036698
PPA1	11.1388	2.5778	0.892533	2.88818	0.00387475
NR4A2	4.81077	-3.59951	1.2529	-2.87294	0.00406677
RPS6KA2	186.589	1.03029	0.360256	2.85989	0.00423791
NEAT1	1069.07	0.919831	0.321737	2.85896	0.00425036
RPL19	20.3123	1.7565	0.614663	2.85766	0.00426779
SLC29A3	31.1547	-1.42918	0.501677	-2.8488	0.00438847
HSPA5	16.1685	2.22636	0.788516	2.82348	0.00475048
RPL12	13.0465	2.22252	0.78783	2.82107	0.00478633
AL445623.2	10.1756	-2.65105	0.947869	-2.79685	0.00516036
APBA1	74.2845	-1.2206	0.438716	-2.7822	0.00539915
ADGRB3	70.8495	-1.24609	0.448209	-2.78016	0.00543321
RGS16	10.4164	2.07888	0.749841	2.77243	0.00556387
HIF1A	107.225	1.10203	0.399345	2.75959	0.00578742
SLC22A23	47.5146	-1.43281	0.522658	-2.74138	0.0061181
PDE4D	71.2255	-1.07342	0.393219	-2.72982	0.00633692
LINC00996	16.5657	-2.2939	0.84059	-2.72891	0.00635433
NADK2	9.0269	-2.46353	0.903315	-2.72721	0.00638718
DOCK3	32.1505	1.40741	0.516122	2.7269	0.00639321
CD163	48.2849	1.67402	0.614511	2.72415	0.00644668
SLC1A3	674.639	1.07529	0.396529	2.71175	0.00669288
PSTPIP2	23.4733	1.57858	0.584112	2.70253	0.00688145
TLR2	138.407	0.99644	0.371936	2.67906	0.00738288
RPS8	27.8313	1.45001	0.541395	2.67828	0.0074001
LINC02712	100.992	-1.07697	0.403411	-2.66966	0.00759271
ICA1L	4.81233	-3.72815	1.39716	-2.66838	0.00762176
ULK2	51.3037	-1.13699	0.429246	-2.6488	0.00807783
C1orf112	19.3003	-1.51611	0.572574	-2.64788	0.00809978
CD83	31.0499	-1.47544	0.557591	-2.6461	0.00814246
NAV2	147.71	-1.28659	0.488065	-2.6361	0.00838649
SLC11A2	50.2729	1.14615	0.442308	2.59129	0.00956164
ADGRE2	23.7329	1.53725	0.597862	2.57126	0.0101331
MAMDC2	15.7948	-1.94207	0.75848	-2.56047	0.0104529
P4HA1	67.8624	0.965782	0.37909	2.54763	0.0108457
HGSNAT	33.9418	-1.31162	0.51489	-2.54737	0.0108537
P3H2	64.2845	-1.16334	0.458448	-2.53756	0.0111629
LAP3	32.3902	1.44071	0.568397	2.53469	0.0112546
NCK2	219.217	0.939829	0.372315	2.52428	0.0115935
RBPJ	71.7643	1.03577	0.41195	2.51431	0.0119264
UST	58.5785	-1.01908	0.407397	-2.50145	0.0123687
TNFRSF21	4.21368	-3.3433	1.3415	-2.49222	0.0126949
RPL6	19.0483	1.64896	0.663447	2.48544	0.0129392
TEX14	4.39931	-3.54662	1.431	-2.47843	0.0131962
TMEM108	4.70152	-3.07437	1.24142	-2.47649	0.0132682
CPEB4	74.8153	1.17586	0.47749	2.46259	0.0137937
AC009522.1	5.43073	-3.1929	1.29975	-2.45654	0.0140281
C1RL	10.0147	2.18748	0.890483	2.45651	0.0140292
TMEM176B	14.3752	1.70998	0.699354	2.44508	0.0144818
CLEC9A	9.07715	-2.21896	0.910816	-2.43623	0.0148411
TARBP1	18.5535	-1.47164	0.604287	-2.43533	0.0148783
PTPN14	33.251	-1.30628	0.536834	-2.4333	0.0149618
HSP90B1	32.2839	1.23148	0.508806	2.42034	0.015506
PLEC	18.4879	1.52768	0.632676	2.41463	0.015751
PODXL	5.75277	-2.54846	1.05888	-2.40676	0.0160949
DCAF6	88.9176	0.877739	0.367287	2.38979	0.0168578
AFF3	24.3164	-1.53032	0.642438	-2.38205	0.0172166
LIX1-AS1	7.90055	-2.53294	1.06501	-2.37833	0.0173915
AZIN2	26.5297	-1.48017	0.623126	-2.3754	0.0175301
SH2D4A	6.53424	2.52716	1.06785	2.36659	0.0179528
TMEM163	212.864	2.02824	0.857878	2.36425	0.0180665
CNIH3	11.8958	-1.73167	0.733644	-2.36037	0.0182569
DDIT4	7.28877	2.65165	1.12374	2.35967	0.0182913
EML1	49.1577	-1.30272	0.553297	-2.35446	0.0185495
TTLL1	2.91133	-3.82894	1.62683	-2.35362	0.0185917
SAP30	6.8931	2.31132	0.984728	2.34716	0.018917
MARF1	22.5892	-1.34344	0.57254	-2.34646	0.0189527
ZNF235	11.9114	-1.70313	0.729414	-2.33494	0.0195467
SLC7A8	12.7143	-1.72041	0.736961	-2.33447	0.0195711
AL163541.1	520.532	-1.12103	0.480422	-2.33343	0.0196256
PCAT1	4.21209	2.78346	1.19378	2.33163	0.0197201
AL360015.1	6.09137	-3.55085	1.52322	-2.33115	0.0197454
TIAM1	146.703	-0.869531	0.373416	-2.32858	0.0198811
APOC2	18.4095	1.44978	0.622912	2.32742	0.0199431
NMRK1	9.85314	-1.94625	0.838631	-2.32075	0.0203003
KHDRBS3	175.827	-0.788586	0.339825	-2.32056	0.0203104
SLC2A3	57.5221	1.10775	0.477708	2.31889	0.0204009
HAMP	25.345	1.66004	0.716373	2.31729	0.0204881
LINC02397	10.619	2.37155	1.02387	2.31626	0.0205441
PVT1	31.5624	1.60446	0.693651	2.31306	0.0207191
AOAH	298.314	-0.73207	0.316828	-2.31062	0.0208536
DDX49	3.20122	3.10271	1.34611	2.30494	0.0211702
ATP2B1-AS1	2.85469	-3.58005	1.55712	-2.29915	0.0214964
SLC9A9	498.828	-0.672416	0.292515	-2.29874	0.0215198
LINC02389	6.07381	2.65751	1.1614	2.2882	0.0221256
PER3	19.4905	-1.48787	0.650764	-2.28634	0.0222343
DPYD	154.134	1.28957	0.564133	2.28592	0.0222587
SSBP2	164.234	-0.810035	0.356279	-2.2736	0.0229901
SSBP3	22.8669	-1.40793	0.619371	-2.27316	0.0230164
BRD8	6.26206	2.40132	1.06107	2.26312	0.0236285
RPL14	12.4471	1.60339	0.708982	2.26154	0.0237257
MAP2K6	18.8311	-1.67767	0.741857	-2.26144	0.0237318
DBF4	4.75819	2.77257	1.22693	2.25977	0.0238358
FBXL20	53.4735	-1.08008	0.478334	-2.258	0.0239456
SQLE	5.58796	2.97603	1.32021	2.25421	0.024183
MRPS30-DT	4.64558	-2.56315	1.13789	-2.25255	0.0242873
LINC01645	6.48474	-2.92169	1.29912	-2.24898	0.0245135
NR4A1	6.06965	-2.56578	1.14357	-2.24365	0.024855
LDHA	7.05243	2.12147	0.946	2.24256	0.0249249
NHSL1	166.445	1.14696	0.512074	2.23982	0.0251023
ITGB3	6.37037	2.276	1.01933	2.23283	0.0255602
RPL11	21.7646	1.31731	0.590628	2.23036	0.0257238
FAM160A2	6.43768	-2.34164	1.05191	-2.22608	0.0260087
GKAP1	14.2588	-1.51358	0.680146	-2.22538	0.0260558
KDM5A	52.6331	-0.892289	0.402839	-2.215	0.0267597
C3orf70	14.4391	1.70846	0.771511	2.21443	0.026799
FOS	21.5154	-1.66755	0.754708	-2.20953	0.0271377
ITGAV	55.4783	0.903344	0.40914	2.20791	0.0272507
PTK2B	37.4664	1.01176	0.458317	2.20755	0.0272755
ZNF711	4.80738	-2.75743	1.24966	-2.20654	0.0273459
CBFA2T3	12.3663	-1.63111	0.742866	-2.19569	0.0281139
RPS6KA5	39.7023	-1.23262	0.564575	-2.18327	0.0290156
AC087564.1	88.3392	-0.864608	0.396163	-2.18246	0.0290759
RFC3	18.5286	-1.44314	0.661527	-2.18153	0.0291445
PID1	35.0903	-1.13219	0.521653	-2.17039	0.0299775
TNFRSF10D	21.4543	1.22212	0.563126	2.17024	0.0299888
RPS23	12.5013	1.55372	0.716269	2.16918	0.0300688
SLC35F3	6.5158	-2.29391	1.06346	-2.15702	0.0310044
C4orf3	2.84831	3.11718	1.44654	2.15493	0.0311676
IQSEC1	12.0399	-1.52585	0.708859	-2.15254	0.0313548
HIF1A-AS3	11.1807	1.58872	0.738122	2.15238	0.0313671
SPATA20	3.09887	3.18855	1.48736	2.14376	0.032052
TBC1D9	74.9273	-0.896158	0.418722	-2.14022	0.0323366
RORA-AS1	6.65365	-2.40847	1.12668	-2.13767	0.0325439
ZNF117	22.3334	-1.323	0.619332	-2.13617	0.0326659
APPL2	139.703	-0.703345	0.329388	-2.13531	0.0327358
OTULINL	75.5708	-0.84188	0.394269	-2.13529	0.032737
LINC02245	52.2972	-1.09961	0.516069	-2.13075	0.0331098
CREBL2	34.1285	-1.06334	0.499468	-2.12895	0.0332587
FAM160A1	2.2676	-3.9871	1.87407	-2.1275	0.0333783
ITPR1	68.1796	0.822743	0.386824	2.12692	0.0334269
LINC02642	44.4568	-1.22812	0.577705	-2.12586	0.0335149
USP15	156.978	0.648442	0.305095	2.12538	0.0335551
LINC02693	2.26206	-3.31562	1.56541	-2.11805	0.0341709
PIM1	11.8951	1.95167	0.922272	2.11616	0.0343315
SERINC5	23.9387	-1.19442	0.564938	-2.11424	0.0344944
SPTLC2	146.432	0.789762	0.37374	2.11313	0.0345895
FTL	87.4182	0.966881	0.457804	2.112	0.0346866
GHRL	4.10929	-2.83816	1.34387	-2.11193	0.0346925
PEBP4	7.00843	-2.78512	1.31959	-2.1106	0.034807
ESRRG	14.8364	-1.62373	0.769618	-2.10979	0.0348762
GPR183	31.8976	-1.31735	0.62567	-2.1055	0.0352478
SNED1	4.07035	-3.03031	1.44033	-2.1039	0.0353876
HVCN1	18.5586	-1.3896	0.661002	-2.10227	0.0355299
CDH23	31.4353	-1.2171	0.579801	-2.09916	0.0358026
GNLY	4.98774	2.82881	1.34768	2.09903	0.0358147
OAZ2	11.7078	-1.48886	0.709694	-2.09789	0.0359151
EPHB2	33.4192	-1.08137	0.515561	-2.09745	0.0359535
SP100	160.201	0.697884	0.332991	2.0958	0.0360995
MNDA	19.9992	-1.25279	0.59826	-2.09406	0.0362543
RPLP0	11.8961	1.51862	0.726505	2.09031	0.0365901
SENP3	7.85402	2.033	0.973938	2.0874	0.0368516
TIMM9	4.25295	2.65089	1.27458	2.07982	0.0375425
FUCA1	4.22635	2.78811	1.34077	2.07948	0.0375735
PADI2	119.348	0.754461	0.363025	2.07826	0.0376854
GAS7	61.1771	1.0447	0.50301	2.07691	0.0378103
RBL1	14.1533	-1.38359	0.666842	-2.07484	0.0380011
AC009432.2	26.1347	-1.46848	0.707874	-2.0745	0.038033
CACNB4	117.063	-0.783883	0.378322	-2.072	0.0382654
RPS4X	10.5835	1.83827	0.887889	2.07039	0.0384162
ZNF630	5.48947	-2.39077	1.15582	-2.06847	0.0385961
WDR17	5.07276	-2.19695	1.06379	-2.06521	0.0389036
GMDS-DT	122.179	-0.701179	0.339812	-2.06343	0.0390716
RPS6	20.5773	1.21322	0.588656	2.061	0.0393034
PNPLA7	5.3176	-2.77465	1.34716	-2.05963	0.039434
AC009226.1	12.9356	-1.65783	0.805415	-2.05836	0.0395558
RPL37	22.8664	1.11781	0.543075	2.0583	0.0395615
CYBRD1	18.2903	-1.34179	0.652488	-2.05642	0.0397421
ADRB2	7.40425	-1.9619	0.956716	-2.05066	0.0403005
KIF26B	46.8914	-1.03625	0.507282	-2.04276	0.0410766
TBC1D14	138.34	0.717721	0.351386	2.04255	0.0410975
FTH1	70.9198	0.776452	0.380342	2.04145	0.0412056
RPL10A	7.82576	1.78535	0.876002	2.03807	0.0415428
PARP9	36.0633	0.911569	0.44737	2.03762	0.041588
STT3B	42.1103	0.841403	0.413295	2.03584	0.0417664
EEPD1	33.8112	-1.17683	0.578192	-2.03536	0.0418147
PPM1K	20.9888	-1.15193	0.565963	-2.03535	0.0418154
ZEB2-AS1	4.05516	-2.45941	1.21016	-2.0323	0.0421229
GADD45B	5.20111	-2.39459	1.17866	-2.03162	0.0421918
PRTFDC1	9.298	-1.67519	0.825176	-2.03009	0.0423471
NOTCH1	15.3119	1.49295	0.735454	2.02997	0.0423594
PGS1	23.1901	1.14082	0.562059	2.02972	0.0423853
LDAH	20.3466	-1.16065	0.571951	-2.02928	0.0424294
DPP4	2.54156	-3.57564	1.76298	-2.02818	0.0425422
NUTM2B-AS1	53.7841	0.841341	0.415323	2.02575	0.0427901
SLC4A8	23.1653	-1.11051	0.548484	-2.02469	0.042899
CNTNAP2	29.4807	-1.17645	0.582046	-2.02124	0.0432554
MRPL4	2.96726	2.96372	1.4665	2.02094	0.0432857
FAM155A	21.4825	-1.33052	0.658845	-2.01948	0.0434377
AL118516.1	2.32298	-3.71795	1.84309	-2.01724	0.0436706
TXNDC16	15.4577	-1.53068	0.759679	-2.0149	0.0439151
PTPN2	93.3053	0.849234	0.421893	2.01292	0.0441235
AC100858.3	5.83976	-2.27987	1.13447	-2.00964	0.0444694
ZFYVE16	50.8271	-0.799853	0.399029	-2.0045	0.0450167
HIST1H4E	3.35323	3.0094	1.50367	2.00136	0.0453531
PHC2	95.1709	0.716599	0.358278	2.00012	0.0454873
ATPSCKMT	7.06517	-1.88887	0.944945	-1.99892	0.0456172
KNOP1	7.91618	-1.83958	0.920515	-1.99843	0.0456702
ACER3	76.903	0.858183	0.429467	1.99825	0.0456894
RAP2C-AS1	17.0938	-1.34723	0.674309	-1.99794	0.0457227
RUNX1	487.439	0.581616	0.291192	1.99736	0.0457858
LILRB2	2.88865	-3.01019	1.50928	-1.99445	0.0461032
ARHGAP21	150.997	-0.712456	0.357236	-1.99436	0.0461128
LRP8	17.914	1.27727	0.640603	1.99386	0.0461672
PPM1L	43.2963	-0.891188	0.44796	-1.98944	0.046653
AC005037.1	3.21448	2.95924	1.48795	1.9888	0.0467233
HSPA1B	13.7545	1.41353	0.712106	1.985	0.0471444
AC113133.1	2.68381	-3.54083	1.7862	-1.98233	0.0474424
AL137009.1	7.14456	1.96241	0.993574	1.97511	0.0482562
ENO1	14.77	1.21444	0.61518	1.97412	0.0483686
HDAC2-AS2	14.3958	-1.39392	0.706551	-1.97285	0.048513
ZNF318	9.44399	-1.62885	0.825864	-1.9723	0.0485751
BACH2	7.14157	-2.12897	1.07995	-1.97135	0.0486833
PCYOX1L	4.638	-2.36431	1.2005	-1.96944	0.0489028
ZRANB2-AS2	8.86487	-1.6656	0.846949	-1.96659	0.0492302
RAB5IF	2.99072	2.6794	1.36515	1.96271	0.0496799
RPS27	22.767	1.2527	0.638545	1.96181	0.0497849
P2RY12	205.859	-0.647871	0.3307	-1.95909	0.0501025
PDZRN3	9.21461	-1.4807	0.756751	-1.95666	0.0503876
AC066613.1	5.41297	2.15331	1.10072	1.95627	0.0504338
PIPOX	6.31693	-1.93444	0.990002	-1.95398	0.0507039
VMP1	83.6434	0.726233	0.372262	1.95086	0.0510732
NPHP3	24.5359	-0.988517	0.506839	-1.95036	0.0511334
ZSWIM4	2.98563	-2.98139	1.52864	-1.95036	0.0511337
FLVCR2	12.8566	1.38293	0.709206	1.94997	0.0511797
EDA	78.5475	-0.792012	0.406357	-1.94906	0.0512888
XIST	112.933	-1.16348	0.597151	-1.94839	0.0513684
ABCA5	6.88017	-1.85976	0.955569	-1.94623	0.051627
LEPROTL1	13.6868	-1.48091	0.761552	-1.9446	0.0518233
ELMSAN1	22.9838	-1.08977	0.560522	-1.9442	0.0518709
TBC1D7	8.7189	-1.69662	0.874889	-1.93924	0.0524721
ATP5F1E	14.7612	1.27268	0.656831	1.93762	0.0526702
GAK	66.3308	-0.810362	0.418358	-1.93701	0.0527444
SEZ6L	6.47291	-1.90624	0.984718	-1.93582	0.0528899
PDE4B	91.6219	-0.892517	0.461385	-1.93443	0.0530606
TBCEL	7.21324	-1.75317	0.90649	-1.93402	0.0531109
IER2	7.39822	-1.77451	0.917806	-1.93343	0.0531834
RPL37A	25.9534	1.02755	0.531704	1.93256	0.05329
FMNL2	307.991	0.55827	0.288991	1.93179	0.0533856
BRINP2	6.78352	-2.20407	1.14332	-1.92778	0.053882
RFLNA	1.91617	-3.51748	1.82708	-1.92519	0.054205
AC108718.1	2.98626	-3.01323	1.56571	-1.92451	0.0542907
TFDP2	25.443	-1.11742	0.580669	-1.92437	0.0543082
HSPA14-1	5.1579	2.11186	1.09796	1.92344	0.0544248
SYCP2L	5.06457	-2.28672	1.18902	-1.9232	0.054455
OSBPL6	38.317	-0.942145	0.489899	-1.92314	0.0544624
GASK1A	13.4691	-1.35025	0.702575	-1.92186	0.0546233
CPED1	172.187	-0.655309	0.341078	-1.92128	0.054696
B3GNTL1	8.48425	1.54459	0.804727	1.9194	0.0549342
LINC01091	49.4053	1.11572	0.581852	1.91753	0.0551711
AC015871.1	10.3929	1.56165	0.814743	1.91674	0.0552706
KIAA0232	57.745	0.765674	0.399878	1.91477	0.0555217
TNFAIP8	31.9575	0.910265	0.476491	1.91035	0.056088
OTUD1	4.6438	-2.2657	1.18888	-1.90574	0.0566837
CEP350	103.736	0.673276	0.35361	1.904	0.0569096
RPS15	19.7553	1.31678	0.692769	1.90075	0.0573351
AC084871.1	2.51089	3.39177	1.78497	1.90019	0.0574088
TMED8	17.8986	1.13116	0.59582	1.89849	0.0576309
MYH10	3.40212	-3.13071	1.64923	-1.89828	0.0576593
MEF2C-AS1	92.5196	-0.692237	0.365206	-1.89547	0.0580302
ZFAND4	10.729	-1.41418	0.74613	-1.89535	0.0580457
GLDN	135.718	1.71219	0.903929	1.89416	0.0582038
LINC00968	4.06462	-2.38495	1.26024	-1.89245	0.0584306
RPL36A	12.6221	1.37012	0.724495	1.89113	0.0586067
AP001636.3	11.8731	1.769	0.936521	1.8889	0.0589046
MSH4	6.3072	-2.00829	1.06362	-1.88816	0.0590047
MCM3AP-AS1	2.17653	3.32462	1.76084	1.88809	0.0590145
RPL8	11.4551	1.45982	0.773204	1.88801	0.0590244
QARS	4.01944	2.32066	1.2292	1.88795	0.0590326
TPT1	36.1543	0.85647	0.453828	1.88721	0.0591318
STIP1	12.0366	1.39509	0.740238	1.88465	0.0594772
YPEL1	4.13352	-2.47706	1.31505	-1.88363	0.059615
OSBPL8	62.3231	0.785894	0.417488	1.88243	0.0597771
CLTA	23.7035	1.04967	0.558317	1.88006	0.0600993
ZBTB18	4.03091	2.48326	1.32217	1.87816	0.0603587
RPF1	6.25299	-1.8279	0.975115	-1.87455	0.0608544
PNKD	7.92953	1.79379	0.958148	1.87215	0.0611864
ZCWPW1	4.11278	-2.34641	1.25463	-1.8702	0.0614567
ARCN1	7.73621	-1.59533	0.853849	-1.8684	0.0617068
AL591518.1	3.46155	-2.99024	1.60087	-1.86789	0.0617774
KLF12	32.409	-0.888756	0.47639	-1.86561	0.0620965
CCT5	8.15761	1.6789	0.902017	1.86127	0.0627063
CCL3	5.23208	-2.75784	1.48288	-1.85979	0.0629152
SFMBT2	783.799	-0.594212	0.319764	-1.85828	0.063129
POU5F1	1.62398	3.85897	2.07816	1.85691	0.0633237
TBC1D16	59.3641	0.844613	0.454872	1.85681	0.0633377
CCDC144A	44.1738	-0.935172	0.503787	-1.85629	0.0634127
DENND5B	19.2135	-1.32646	0.716004	-1.85259	0.0639408
FRG1-DT	10.6788	-1.48759	0.803231	-1.852	0.0640253
FNDC3A	87.5225	0.653065	0.353053	1.84976	0.0643475
ARFGAP3	18.0981	1.1851	0.641381	1.84773	0.0646417
MAPK9	23.6932	-0.985993	0.533709	-1.84744	0.064684
TFCP2L1	6.31089	-1.94377	1.05239	-1.84701	0.0647458
FLCN	11.3289	1.49952	0.811903	1.84692	0.064759
RPL35	18.0164	1.10534	0.598721	1.84617	0.0648671
N4BP2	18.7669	-1.11369	0.603269	-1.8461	0.0648783
NUP210	11.5481	1.43661	0.778436	1.84551	0.0649641
FAM20A	10.1194	1.90747	1.03376	1.84518	0.0650119
HCLS1	84.2955	0.722621	0.392047	1.8432	0.0652994
POLR3E	7.91955	1.6281	0.8839	1.84195	0.0654826
ZNF138	14.2703	-1.24156	0.674052	-1.84193	0.0654856
AC092652.1	1.66209	3.33318	1.81053	1.841	0.0656218
ALDH2	25.2375	-1.14697	0.62305	-1.8409	0.0656361
SLC25A29	21.627	-1.06741	0.580107	-1.84002	0.0657652
LINC00662	14.5689	-1.12902	0.613944	-1.83897	0.0659203
RPL17	15.6598	1.26077	0.685688	1.8387	0.0659593
AL592183.1	20.9835	-1.20254	0.654845	-1.83637	0.0663029
AGAP1	47.9794	-0.794748	0.433238	-1.83444	0.0665888
ETS2	37.5065	0.911748	0.497417	1.83297	0.0668076
ZNF208	3.40614	-2.39202	1.30761	-1.82931	0.0673538
RGS1	55.0618	1.12847	0.617022	1.8289	0.0674144
CABLES1	36.7125	-0.885741	0.484979	-1.82635	0.0677976
MLLT3	5.14523	-2.19453	1.20222	-1.82539	0.0679418
C1QC	30.2347	1.03014	0.564389	1.82522	0.0679676
CORO1C	36.035	0.872532	0.478093	1.82503	0.0679972
PUM3	36.4185	0.829744	0.454989	1.82366	0.0682042
NFASC	3.11817	-2.95262	1.61918	-1.82352	0.0682243
CAVIN2	2.7967	-3.26721	1.79183	-1.82339	0.0682443
PCBP3	18.9744	-1.06188	0.582409	-1.82326	0.0682642
PTPRD	31.0836	-1.07066	0.587357	-1.82284	0.0683274
RAPGEF1	226.614	-0.535074	0.294001	-1.81997	0.0687629
KLHL2	41.3781	0.872273	0.479629	1.81864	0.0689662
NAMPT	23.1988	0.980741	0.539443	1.81806	0.0690546
NFS1	2.99611	-2.63345	1.4487	-1.8178	0.0690942
MYO1E	78.2905	0.845528	0.465161	1.81771	0.0691086
ANKRD37	2.48235	3.20813	1.76559	1.81702	0.0692134
TRPC1	12.8214	-1.38751	0.763639	-1.81697	0.0692223
SUSD3	27.4132	-0.933489	0.514208	-1.81539	0.0694636
RPS27A	12.9593	1.39725	0.76981	1.81506	0.0695144
XRCC3	1.79101	-3.31656	1.82793	-1.81438	0.0696191
PLSCR1	45.8568	0.814133	0.449267	1.81214	0.0699653
AIG1	70.3996	-0.725211	0.400298	-1.81168	0.0700361
AC093865.1	14.3502	1.32666	0.732769	1.81047	0.070223
SIRPB2	30.7952	0.931369	0.51489	1.80887	0.0704712
LRRC8B	17.3179	1.10295	0.609937	1.8083	0.07056
AC011603.2	8.13289	-1.59577	0.883361	-1.80648	0.0708439
LINC02193	2.54353	3.16188	1.75045	1.80633	0.0708669
AC005165.1	17.6291	-1.199	0.664355	-1.80476	0.0711119
NFKBID	10.9397	-1.33753	0.741955	-1.80272	0.071433
AC092428.1	1.85139	-3.44717	1.9163	-1.79887	0.0720389
ATP2B4	21.8138	0.996757	0.554651	1.79709	0.0723212
AC091057.2	2.16169	3.10784	1.73328	1.79304	0.0729668
SLC24A4	2.56142	-2.96569	1.65469	-1.79229	0.0730868
TBC1D4	119.681	-0.649655	0.36271	-1.79111	0.0732753
CCT6A	10.5317	1.36711	0.763508	1.79056	0.0733632
EBLN3P	6.1154	-1.77383	0.992146	-1.78788	0.0737961
C1QA	21.2622	1.21013	0.678068	1.78468	0.0743139
AL662844.4	2.06812	-3.00363	1.68349	-1.78417	0.0743966
RPL32	21.7297	1.00748	0.564742	1.78397	0.0744282
PGK 1.00	20.2979	0.951873	0.534028	1.78244	0.0746776
OSBPL10	2.34093	-3.16898	1.77907	-1.78126	0.0748701
RPIA	7.00074	1.85312	1.04077	1.78053	0.0749896
PTER	10.0774	1.45842	0.819545	1.77955	0.0751489
KCNIP4	42.5853	-0.924025	0.519288	-1.77941	0.0751729
PLPP1	48.9886	-0.827799	0.465692	-1.77757	0.0754748
RANBP9	67.476	0.67336	0.378884	1.77722	0.0755322
NAALADL2	122.775	-0.690158	0.388661	-1.77573	0.0757767
CCDC7	49.9812	-0.707925	0.398838	-1.77497	0.0759025
RSL1D1	6.13771	1.83207	1.03232	1.7747	0.0759467
BCL2L13	20.816	-0.954739	0.53816	-1.77408	0.0760497
AC064807.1	3.87439	-2.23479	1.25993	-1.77374	0.0761061
LMCD1-AS1	27.338	-1.027	0.579037	-1.77363	0.0761241
SLC43A2	32.7193	-0.938011	0.531086	-1.76621	0.0773602
ZFP36L1	173.523	-0.598255	0.338761	-1.76601	0.0773942
MGLL	24.4511	-0.974989	0.552454	-1.76483	0.0775917
TYROBP	20.2699	0.968354	0.550213	1.75996	0.0784141
EBF1	5.15144	-2.20746	1.25451	-1.75962	0.0784718
GRIK1	5.81778	2.01036	1.14274	1.75926	0.0785342
AL008633.1	118.505	-0.633138	0.360065	-1.7584	0.0786793
BMP6	3.60274	-2.55244	1.45351	-1.75605	0.0790794
KCND2	5.84415	2.02809	1.1563	1.75395	0.0794393
JAZF1	385.301	0.546964	0.311974	1.75324	0.0795614
NOTCH2NLC	8.05072	1.56198	0.891181	1.75271	0.0796514
SERTAD2	28.7264	-0.939563	0.536489	-1.75132	0.079891
MAP3K8	41.6974	1.00146	0.572494	1.74929	0.0802407
DTNBP1	44.6931	0.754964	0.431968	1.74773	0.0805103
ANAPC16	38.449	0.853697	0.488539	1.74745	0.0805595
RCL1	17.7389	1.0719	0.614618	1.74401	0.0811569
DDX60	18.3995	-1.01746	0.583885	-1.74256	0.0814104
PPP3CB-AS1	5.13066	-1.77871	1.02171	-1.74092	0.0816978
2024-03-08	21.7103	-1.0522	0.604876	-1.73953	0.0819419
ERO1A	15.3919	1.10169	0.633337	1.73949	0.0819478
IFNAR2	40.8638	0.826899	0.475473	1.73911	0.0820156
LPCAT3	6.79922	1.52646	0.87793	1.73871	0.082086
GPS2	5.11336	1.96749	1.1333	1.73608	0.0825498
TPM4	15.4012	1.1654	0.67156	1.73537	0.0826761
RAB3IP	3.5286	2.31498	1.3341	1.73524	0.0826992
RPS19	35.7361	0.995324	0.573824	1.73454	0.0828215
AL160272.1	12.3633	-1.37428	0.792322	-1.7345	0.0828298
ROBO2	18.2874	-1.19085	0.688322	-1.73007	0.0836175
LINC01258	3.26942	-2.60646	1.50724	-1.72929	0.0837563
TMEM123	16.1302	1.17892	0.683042	1.72598	0.0843509
NOL10	26.9379	0.828635	0.480603	1.72416	0.0846792
AL591368.1	9.32598	1.71301	0.994147	1.7231	0.0848712
ACTR3B	10.4342	1.27447	0.741644	1.71843	0.0857175
CLCN5	35.0649	-0.77725	0.45296	-1.71594	0.0861735
RPS17	5.75836	1.72903	1.00783	1.7156	0.086235
RMC1	10.7828	1.31448	0.766434	1.71506	0.0863344
POLR2J	2.64673	2.86587	1.67195	1.71409	0.0865122
LINC02018	5.94935	1.86635	1.08903	1.71377	0.0865703
PECR	8.404	-1.48891	0.868817	-1.71372	0.0865793
TMSB10	22.2031	0.946302	0.55289	1.71156	0.0869786
OXA1L	6.55592	1.69864	0.992455	1.71155	0.0869788
TMEM255A	2.45099	-3.49184	2.04238	-1.70969	0.0873226
VCL	20.1274	-1.02452	0.599633	-1.70858	0.087528
KCNJ2	5.36842	1.95661	1.14774	1.70475	0.0882418
ZNF253	8.71907	-1.4292	0.839516	-1.70241	0.0886784
AC073389.2	1.76291	-3.13544	1.84634	-1.6982	0.0894709
SLC41A3	4.48319	-1.9476	1.14721	-1.69768	0.089569
ANKRD22	7.61966	1.68836	0.994701	1.69735	0.0896306
AL627309.5	8.41121	1.56628	0.923476	1.69607	0.0898722
RPAP1	3.53394	-2.32736	1.37229	-1.69597	0.0898915
FILIP1L	9.97963	-1.25611	0.741032	-1.69508	0.0900602
BCAS3	124.02	-0.557182	0.328936	-1.69389	0.0902864
AL390860.1	4.07301	-2.18711	1.29177	-1.69311	0.0904339
PDCD4	26.5041	-0.955732	0.564756	-1.69229	0.0905904
HFE	2.98438	-2.34413	1.38521	-1.69226	0.090596
RPS16	11.2093	1.25746	0.743382	1.69154	0.090733
GASK1B	23.4661	0.990929	0.585819	1.69153	0.0907358
CLSTN3	2.49103	2.38425	1.40979	1.69121	0.0907972
AC073115.2	2.56132	-2.41847	1.43032	-1.69086	0.0908639
ARHGAP26	601.846	0.536421	0.317318	1.69048	0.0909355
MIR646HG	211.084	0.564311	0.334435	1.68736	0.0915349
PPP2R2C	2.63018	-2.86494	1.69871	-1.68654	0.091692
Z97192.3	2.62604	-2.63516	1.56283	-1.68615	0.0917669
STARD4	4.68247	1.91855	1.13853	1.68511	0.0919671
REPS2	13.4872	-1.21144	0.719187	-1.68446	0.0920922
HCP5	6.33007	1.75861	1.04417	1.68422	0.092139
DNAJC10	34.515	-0.771584	0.458733	-1.68199	0.0925712
ERC2	72.34	1.69031	1.00505	1.68182	0.0926035
FAM49A	46.7741	-0.766034	0.455687	-1.68105	0.0927528
PRKY	35.7885	0.929532	0.553345	1.67984	0.0929878
PGM5	60.8543	-0.677408	0.403291	-1.6797	0.0930157
FRMD4A	1631.08	-0.525401	0.313007	-1.67856	0.0932381
CDC25B	2.14707	2.85928	1.70352	1.67845	0.0932588
AKAP6	11.2696	-1.29671	0.772686	-1.67818	0.093311
2024-03-05	13.2923	1.28442	0.765449	1.678	0.0933466
ANKZF1	4.957	-1.92916	1.15088	-1.67625	0.0936898
PRH1	13.1557	-1.27474	0.76092	-1.67526	0.0938836
MAP1LC3B	5.97655	-1.69634	1.01273	-1.67502	0.0939308
PATL2	8.16621	-1.56536	0.934804	-1.67454	0.0940249
MEF2C-AS2	2.90766	-2.48317	1.48302	-1.6744	0.0940512
SBNO2	12.267	1.23529	0.738256	1.67325	0.0942783
NELL2	4.76648	-2.23242	1.33563	-1.67143	0.094636
SOGA1	45.9155	-0.735811	0.440237	-1.6714	0.094643
ECHDC3	6.18182	1.81405	1.08615	1.67018	0.0948846
MTUS2	4.40821	2.05963	1.23346	1.6698	0.0949589
RLF	50.5062	0.665034	0.398804	1.66757	0.0954009
COPG2	19.642	-0.988501	0.593313	-1.66607	0.0956998
HMGB1	41.733	-0.719155	0.431667	-1.66599	0.0957144
ROBO1	8.59946	1.6682	1.00138	1.6659	0.0957341
SAMD12	55.1322	0.710835	0.426931	1.66499	0.0959154
PAAF1	11.7321	-1.16902	0.702243	-1.6647	0.0959732
ZNF710	192.975	-0.558931	0.335822	-1.66437	0.0960386
ITGA9	96.1255	-0.598308	0.359976	-1.66208	0.0964975
COL23A1	1.91955	-3.06313	1.84311	-1.66193	0.0965262
RPS3A	9.18678	1.41435	0.851383	1.66123	0.0966664
Z95331.1	3.84299	1.97576	1.18993	1.66039	0.0968351
SEPTIN7-AS1	4.12883	-2.1195	1.27721	-1.65948	0.0970193
KCNMA1	318.05	-0.776679	0.468045	-1.65941	0.0970331
DENND2D	3.34899	2.159	1.30126	1.65917	0.0970822
KLHL3	5.06561	-1.88685	1.13782	-1.6583	0.0972568
UNC13C	2.71428	-2.68448	1.62038	-1.6567	0.0975811
NOD2	2.95502	2.46865	1.49028	1.6565	0.0976207
PDGFB	39.2566	-0.787067	0.475261	-1.65607	0.0977069
SPPL2A	25.4476	0.837885	0.506368	1.65469	0.0979865
EPOR	2.62326	2.66748	1.6121	1.65466	0.0979945
LRIG1	25.1935	-0.942822	0.570393	-1.65293	0.0983444
GXYLT1	12.1797	-1.13709	0.688669	-1.65115	0.0987082
FLOT2	19.021	0.924353	0.560151	1.65018	0.0989051
CDS1	6.77217	-1.5547	0.942937	-1.64878	0.0991923
PLXNA2	23.8204	-0.910214	0.552309	-1.64801	0.0993496
NEK10	26.7552	0.912121	0.553879	1.64679	0.0996014
PELP1	5.72291	1.7219	1.04691	1.64474	0.100023
PTGER4	4.14017	1.86205	1.13234	1.64443	0.100087
RGL3	15.8824	-1.11003	0.675067	-1.64432	0.10011
SGK1	59.9973	-0.649658	0.395306	-1.64343	0.100294
NIBAN1	66.5011	0.871449	0.530917	1.6414	0.100714
AGBL3	4.03404	-1.96367	1.19684	-1.64071	0.100857
SLC4A10	8.42972	2.03621	1.24132	1.64036	0.100931
GCA	17.5651	1.00439	0.612435	1.64	0.101005
PLA2G4C	6.94172	-1.90313	1.16047	-1.63997	0.101011
CSTF3	21.5177	0.910645	0.555572	1.63911	0.10119
HOTAIRM1	3.32866	-2.58174	1.57602	-1.63814	0.101393
LINC02306	6.40781	-1.65951	1.01362	-1.63722	0.101584
RPLP1	27.3645	0.859956	0.525269	1.63717	0.101594
ZNF844	3.39149	-2.24246	1.37169	-1.63482	0.102087
ATL2	28.325	0.826288	0.505439	1.63479	0.102092
HAVCR2	59.9357	-0.629087	0.384909	-1.63438	0.10218
SPATA6	97.9382	0.618357	0.378386	1.6342	0.102218
NLRP1	54.5767	-0.885115	0.54164	-1.63414	0.10223
EXOSC1	7.08068	1.50155	0.919418	1.63315	0.102437
NOD1	17.613	-0.977729	0.59902	-1.63222	0.102634
EFTUD2	17.7606	1.02532	0.628344	1.63178	0.102726
AAAS	3.14771	-2.27342	1.39378	-1.63111	0.102867
NLRP3	22.893	-0.972019	0.596032	-1.63082	0.102929
ODC1	2.62764	-2.42207	1.4871	-1.62872	0.103373
CASP9	5.33701	-1.60877	0.988175	-1.62803	0.103519
CPM	59.6582	0.80443	0.494984	1.62516	0.104128
ISCA1	2.60939	-2.55001	1.56968	-1.62454	0.104261
SNX3	24.7188	0.830277	0.512037	1.62152	0.104907
PPIL3	5.73801	-1.76539	1.08887	-1.62131	0.104951
PRKD3	50.421	0.644651	0.397645	1.62117	0.104981
MACORIS	16.9048	-1.04445	0.644264	-1.62115	0.104986
UGDH	4.15633	2.05189	1.26591	1.62088	0.105043
LILRA1	5.42211	-1.8993	1.17237	-1.62005	0.105222
ZNF836	2.54326	-2.60179	1.60731	-1.61872	0.105507
SPOCK3	5.78164	-1.86967	1.15645	-1.61674	0.105935
FAM106A	15.0364	1.03395	0.63957	1.61663	0.105958
LINC02240	3.80561	-2.17579	1.34617	-1.61628	0.106033
CASP4	12.6351	1.28755	0.796765	1.61597	0.106101
CYSLTR1	17.7817	-1.0412	0.6446	-1.61527	0.106252
MPDZ	4.28935	2.02264	1.25239	1.61503	0.106305
MRPS9	10.4061	-1.16686	0.723631	-1.61251	0.106852
EIF4A1	25.6462	0.854352	0.530191	1.61141	0.107091
JAK3	32.211	0.896539	0.55651	1.611	0.107179
ARHGAP29	7.04812	1.4108	0.876349	1.60986	0.107429
PKD2	68.503	0.612974	0.380869	1.60941	0.107527
TPI1	4.05353	1.84723	1.14803	1.60904	0.107607
FBXL4	31.2081	-0.778291	0.483869	-1.60848	0.107731
PSMB8	1.93936	2.66494	1.65705	1.60824	0.107783
SUMO1	7.01127	1.50826	0.939112	1.60605	0.108262
AC008050.1	87.0798	-1.57663	0.98214	-1.6053	0.108427
GBP3	4.05987	-1.92476	1.1994	-1.60476	0.108547
ABAT	19.9923	-0.944244	0.588728	-1.60387	0.108743
ADAMTS9	6.4643	1.55823	0.972163	1.60285	0.108967
ABCC5	29.7124	-0.807533	0.504117	-1.60188	0.109183
PROS1	17.4052	1.08401	0.677039	1.6011	0.109355
ZMIZ1	45.3229	0.690662	0.431667	1.59999	0.109602
AASDH	10.0114	-1.19522	0.747154	-1.5997	0.109666
ICK	7.13554	-1.55039	0.969456	-1.59923	0.109769
FAM210A	10.7595	1.12321	0.702693	1.59844	0.109946
CYTL1	7.52295	-1.4637	0.916086	-1.59778	0.110093
BIN1	108.869	0.621268	0.38906	1.59684	0.110301
CPNE4	7.21808	-1.49539	0.937122	-1.59572	0.110551
EFR3B	3.44194	-2.17045	1.36047	-1.59537	0.11063
UBL7-AS1	4.06071	-2.06765	1.29795	-1.59301	0.111157
SH2B3	70.7971	-0.685325	0.430255	-1.59283	0.111198
AP001977.1	21.0288	1.20532	0.756741	1.59278	0.11121
GABPA	8.60243	1.27263	0.799226	1.59233	0.111312
AL139351.3	8.67264	-1.47433	0.926271	-1.59169	0.111455
IGSF10	6.75667	-1.61046	1.01187	-1.59156	0.111484
RNASEL	2.75175	-2.3627	1.48501	-1.59103	0.111603
CUL9	12.1817	-1.12232	0.705429	-1.59097	0.111616
RPL9	9.65752	1.22443	0.769878	1.59042	0.111741
EEF1AKMT1	5.28203	1.6944	1.06541	1.59037	0.11175
SLC2A5	104.584	0.556472	0.349906	1.59035	0.111757
ZBTB43	9.95783	-1.20473	0.757843	-1.58968	0.111908
SMAD6	22.1536	-0.895407	0.563382	-1.58934	0.111983
PLB1	25.7339	-0.84016	0.528685	-1.58915	0.112027
AC093895.1	2.42787	2.95143	1.85791	1.58858	0.112156
AC024270.5	3.40018	-2.30801	1.45391	-1.58745	0.112411
CTDSPL	8.93994	-1.37198	0.865684	-1.58485	0.113
BTG2	24.0791	-0.925606	0.584569	-1.5834	0.11333
GEMIN7-AS1	3.26749	2.13661	1.35035	1.58226	0.113591
ZNF717	23.2542	-0.820086	0.518586	-1.58139	0.113789
SLC41A2	3.47318	1.96284	1.24299	1.57913	0.114306
ATXN7L3	4.90771	1.74449	1.106	1.57729	0.114729
RPL22	13.7483	1.2372	0.784625	1.57681	0.114839
COPS3	6.45337	1.43528	0.911436	1.57474	0.115316
NFYB	4.55177	-1.79663	1.14209	-1.57311	0.115694
IFITM10	4.85022	1.91138	1.21514	1.57298	0.115724
SCGB2B2	4.21794	-2.23874	1.4234	-1.57281	0.115762
HNRNPUL1	19.3823	0.912324	0.580168	1.57252	0.115831
PLPP7	6.18675	-1.66285	1.0578	-1.57199	0.115953
NCMAP	5.95765	-1.72559	1.09831	-1.57114	0.116151
DCLK2	10.5014	-1.24947	0.795629	-1.57041	0.116319
NEB	16.9082	1.07204	0.682816	1.57002	0.11641
RB1	143.369	0.557797	0.355476	1.56915	0.116612
STON2	18.5793	-0.96535	0.615295	-1.56892	0.116666
C4orf48	3.28849	2.20583	1.40654	1.56827	0.116817
LINC01266	24.5918	-0.948985	0.605198	-1.56806	0.116868
SSH2	545.292	0.445119	0.284196	1.56624	0.117293
INSIG1	6.28965	1.49227	0.952804	1.56619	0.117305
THRB	23.0708	-1.03158	0.658706	-1.56607	0.117332
LAMA2	6.52215	1.6646	1.06304	1.56589	0.117375
TMED2	5.16604	-1.69874	1.08527	-1.56527	0.11752
ARID3A	39.9649	0.713744	0.456235	1.56442	0.117719
DSE	45.0888	0.714309	0.456771	1.56382	0.117859
NEK3	14.6037	-1.03148	0.659737	-1.56348	0.11794
NRXN3	26.7947	-1.05663	0.676235	-1.56252	0.118166
TTC7A	138.515	-0.581124	0.371941	-1.56241	0.118191
DNAJC16	16.1131	-0.983506	0.629615	-1.56208	0.11827
OVCH1-AS1	3.66349	-2.56435	1.64201	-1.56171	0.118356
PIK3R2	3.59399	-2.01465	1.2917	-1.55969	0.118834
P2RY14	6.28531	-1.53103	0.98266	-1.55805	0.119222
TCF7L2	67.1581	-0.662481	0.425329	-1.55757	0.119335
TSPO	6.54456	1.39986	0.898984	1.55715	0.119434
UBR5-AS1	10.7463	-1.4054	0.902879	-1.55658	0.119571
ZNF532	29.1407	-0.779602	0.500972	-1.55618	0.119665
XAF1	47.1144	-0.674961	0.433816	-1.55587	0.11974
AC131944.1	16.2761	1.07696	0.692483	1.55522	0.119894
RFX2	8.06225	1.42802	0.918222	1.5552	0.119898
DOCK4	1818.49	-0.411113	0.264352	-1.55517	0.119905
NDUFB8	10.2219	1.15554	0.743117	1.55499	0.119948
HRH2	25.9688	0.809564	0.52068	1.55482	0.119989
PKM	21.4992	0.845306	0.545176	1.55052	0.121017
FANCL	13.2291	-1.01086	0.652096	-1.55018	0.121099
UBE2L3	18.1804	0.905494	0.585169	1.5474	0.121766
YWHAQ	18.4646	0.886996	0.573641	1.54626	0.122043
APOL2	5.12474	-1.57273	1.01727	-1.54603	0.122098
OXR1	336.491	0.456769	0.295478	1.54587	0.122137
TSG101	16.2281	1.05397	0.682444	1.5444	0.12249
NFIL3	3.9269	2.00398	1.29793	1.54398	0.122593
ZMYM4	86.1329	0.526382	0.340937	1.54393	0.122606
LRRTM3	3.37168	-2.46767	1.59874	-1.54351	0.122708
TDRD10	5.70039	-1.52804	0.9928	-1.53912	0.123774
APCDD1	7.52246	1.45623	0.946275	1.53891	0.123826
ACBD5	10.3837	-1.14229	0.742279	-1.53889	0.123831
A2M	140.941	-0.539337	0.350732	-1.53775	0.12411
MRPL24	1.79844	2.65414	1.72665	1.53716	0.124254
SSR1	20.6827	0.921017	0.599237	1.53698	0.124297
OCRL	11.4286	-1.22442	0.796805	-1.53667	0.124375
ZNF738	5.69506	-1.53669	1.00016	-1.53645	0.124429
BMI1	10.9579	-1.11231	0.724167	-1.53599	0.124541
CDYL2	5.19388	-1.69939	1.10653	-1.53578	0.124591
RAB9A	5.53763	-1.534	0.999239	-1.53517	0.124743
LGMN	34.472	-0.842397	0.549238	-1.53375	0.12509
AC092809.2	2.27499	-2.66774	1.7396	-1.53354	0.125143
TMEM52B	3.79359	-2.48145	1.61833	-1.53334	0.125191
WNT5A	21.881	0.874748	0.570492	1.53332	0.125197
TAOK2	5.88364	-1.47142	0.960487	-1.53195	0.125535
HHAT	9.32559	-1.37189	0.895841	-1.53139	0.125672
C22orf34	49.1864	-1.1314	0.739477	-1.53	0.126016
ANOS1	74.7546	0.638935	0.417611	1.52998	0.126023
AC008964.1	2.02511	-2.65133	1.73297	-1.52994	0.126032
MIPOL1	15.8351	0.98344	0.642975	1.52952	0.126137
PDCD2L	2.25094	-2.46522	1.61216	-1.52914	0.126231
FBXO8	4.42464	1.82297	1.19217	1.52912	0.126235
PYGL	32.2678	0.752987	0.492463	1.52902	0.126259
NUP188	9.20252	-1.24956	0.817296	-1.52889	0.126291
COPS7B	11.5156	-1.15711	0.756906	-1.52873	0.126331
PLCE1	1.75923	-2.87981	1.88727	-1.52591	0.127032
CEACAM21	13.2263	-1.11225	0.729048	-1.52562	0.127104
RPS14	14.8266	1.03811	0.680504	1.5255	0.127134
OLR1	71.7678	-0.67353	0.441786	-1.52456	0.127368
AL359644.1	4.69751	-1.68901	1.10837	-1.52387	0.127541
OS9	20.4549	0.838223	0.550189	1.52352	0.127629
SENP1	12.3457	-0.98981	0.649709	-1.52347	0.127642
SPIN1	68.9635	-0.579367	0.380472	-1.52276	0.127819
LINC00278	64.9204	0.728475	0.479662	1.51873	0.128831
LINC00958	3.81735	-2.09511	1.37966	-1.51857	0.128872
CHST11	803.052	0.42419	0.279389	1.51828	0.128944
PDPK1	13.3548	1.02679	0.676411	1.518	0.129014
LPAR6	140.288	-0.533503	0.351452	-1.518	0.129015
GOLGA4	127.81	0.558565	0.36809	1.51747	0.129148
AC061958.1	7.04001	-1.68193	1.10928	-1.51623	0.12946
SEMA6D	14.9061	-1.07991	0.712562	-1.51554	0.129636
FHAD1	9.95759	1.46518	0.967122	1.51499	0.129774
RPL10	20.8625	0.820894	0.54202	1.51451	0.129896
TRAPPC6A	2.60881	2.10687	1.39275	1.51274	0.130346
RPL23	12.183	1.1224	0.742093	1.51248	0.130412
NMNAT2	1.87452	-2.95538	1.95406	-1.51243	0.130424
CRBN	14.5928	-0.940942	0.622182	-1.51233	0.130451
RASGRP3	20.5366	0.935593	0.618804	1.51194	0.13055
DGKE	6.07365	1.58365	1.048	1.51111	0.13076
AC006230.1	48.1498	0.685776	0.453945	1.5107	0.130864
RPS9	16.5974	0.891373	0.590097	1.51056	0.130902
UHRF1BP1	37.484	0.678242	0.449104	1.51021	0.13099
PSD3	59.8707	-0.625926	0.414501	-1.51007	0.131025
ACTR1A	7.86082	1.35263	0.895788	1.50999	0.131047
MBNL3	16.4941	-0.906813	0.600595	-1.50986	0.13108
RPL27A	9.68493	1.21915	0.807851	1.50913	0.131265
NSUN7	4.71129	-1.93315	1.2812	-1.50886	0.131335
BFAR	7.83955	1.28579	0.852867	1.50761	0.131655
CC2D1A	5.61056	1.5704	1.04207	1.507	0.13181
ZNF331	19.8488	-0.952576	0.632152	-1.50688	0.131842
SLC25A27	6.09725	-1.92699	1.27928	-1.5063	0.131989
PNP	3.31139	2.07012	1.37524	1.50528	0.132251
TCP11L2	7.56281	-1.4548	0.96685	-1.50468	0.132406
MGAT5	198.194	0.475478	0.316016	1.5046	0.132427
LMLN	3.62118	-2.01135	1.3372	-1.50415	0.132542
LRRC37A3	12.8499	-1.07198	0.712807	-1.50389	0.13261
WDR43	23.5323	0.783709	0.521145	1.50382	0.132627
NAA16	27.6354	0.789562	0.525086	1.50368	0.132664
PTH2R	5.91041	-1.88287	1.25237	-1.50345	0.132723
CDK2AP1	7.46678	1.30738	0.869661	1.50332	0.132757
TBRG4	3.55126	1.91215	1.2724	1.5028	0.132891
LYVE1	24.515	-1.01835	0.677877	-1.50226	0.13303
NBPF14	8.04314	-1.38632	0.922904	-1.50213	0.133065
DENND3	290.064	0.470552	0.313345	1.50171	0.133173
INTU	8.64322	-1.27813	0.851334	-1.50133	0.13327
AC092902.4	2.32645	-2.49928	1.66556	-1.50056	0.13347
RPS25	14.4286	0.956375	0.637528	1.50013	0.133581
CACNA1A	98.7096	0.663417	0.442447	1.49943	0.133763
UVRAG	147.018	-0.47845	0.319226	-1.49878	0.13393
THUMPD3	4.74539	1.71263	1.14324	1.49804	0.134122
RARS	14.9973	0.941056	0.628376	1.4976	0.134237
MRC1	64.2582	-0.649658	0.43386	-1.49739	0.134291
SLC27A1	13.182	1.05576	0.705823	1.49578	0.134711
FGF12	7.9394	-1.77324	1.18575	-1.49546	0.134795
MRPS18A	2.28548	2.58531	1.72889	1.49536	0.134822
PLPP3	1.44549	-3.14028	2.10439	-1.49226	0.135632
RPLP2	21.4289	0.859448	0.57597	1.49217	0.135653
SERPINB1	12.5047	1.17105	0.78488	1.49201	0.135697
FGF13	7.11133	-1.92257	1.28872	-1.49185	0.13574
WIPF3	15.8914	1.40683	0.943311	1.49137	0.135863
SEMA3E	6.01083	1.64411	1.10301	1.49057	0.136074
RAB35	10.932	-1.1756	0.789016	-1.48995	0.136236
RTKN	3.27473	-1.97261	1.32415	-1.48972	0.136297
PDPR	15.5429	-0.93191	0.625689	-1.48941	0.136379
RPL27	7.26233	1.25061	0.840361	1.48818	0.136703
AC007384.1	3.01891	-2.16376	1.45414	-1.48799	0.136753
GPNMB	6.98078	1.60135	1.0762	1.48796	0.136761
ZSCAN25	5.26208	-1.53325	1.03063	-1.48768	0.136836
ZNF142	5.71227	-1.51201	1.01665	-1.48725	0.13695
ZNF804A	22.5163	1.20706	0.811648	1.48718	0.136968
IRS2	46.5394	-0.671956	0.451965	-1.48674	0.137082
PRKAB1	6.9162	1.28772	0.86641	1.48627	0.137207
ABCC3	5.0553	-1.96356	1.32205	-1.48524	0.13748
ANKDD1A	8.78894	1.21515	0.818394	1.4848	0.137596
AL512603.2	2.63316	-2.62918	1.77116	-1.48444	0.137693
BRINP3	3.56962	-2.11052	1.42197	-1.48422	0.13775
REL	52.2332	0.619401	0.417335	1.48418	0.137761
JAM3	9.28708	-1.27587	0.859806	-1.48391	0.137834
ZNF146	13.0806	1.00532	0.677798	1.48321	0.13802
ZNF529	6.43116	-1.40534	0.947751	-1.48282	0.138122
NEMP1	7.18835	-1.45097	0.978655	-1.48262	0.138176
CSNK1D	29.7608	0.7569	0.510678	1.48215	0.138301
CTPS1	6.29148	1.46497	0.988799	1.48156	0.138456
DISC1FP1	3.35042	-2.56381	1.73076	-1.48132	0.138521
CEBPD	24.751	0.804444	0.543193	1.48095	0.138619
JAG1	3.62754	-1.9531	1.31993	-1.4797	0.138954
LINC00663	1.40415	-3.04575	2.05861	-1.47951	0.139003
MT-CO1	53.743	-0.720019	0.486715	-1.47934	0.139048
LIN52	21.4776	-0.85002	0.574953	-1.47842	0.139296
ANKRD54	1.69084	-2.79137	1.88916	-1.47757	0.139522
AL050403.2	2.95264	-2.14007	1.4484	-1.47753	0.139533
IGF2R	39.6667	0.768817	0.520377	1.47742	0.139563
YJU2	4.57006	-1.58221	1.07259	-1.47513	0.140177
ST14	5.10773	1.84932	1.25466	1.47396	0.140492
CLEC19A	6.20557	-1.60529	1.08916	-1.47388	0.140513
ZNF346	12.7281	1.05163	0.713571	1.47376	0.140546
RPAP2	32.9865	-0.691434	0.469273	-1.47342	0.140639
JMY	9.48168	-1.23969	0.841509	-1.47317	0.140705
CNOT10	25.5345	-0.733886	0.498183	-1.47312	0.140717
RFTN1	15.6923	-0.906926	0.615772	-1.47283	0.140798
AP002495.1	11.9441	-1.04395	0.708977	-1.47247	0.140894
FAM204A	17.9447	-0.872763	0.592755	-1.47238	0.140917
AC107204.1	2.30561	-2.73029	1.8553	-1.47162	0.141125
PAXX	4.23315	1.83088	1.24423	1.4715	0.141157
KAZN	18.2504	1.07505	0.730745	1.47116	0.141247
CYP1B1-AS1	2.4697	2.47159	1.68051	1.47074	0.141361
NELFCD	6.82199	-1.39027	0.945694	-1.47011	0.141533
NT5C2	75.3479	0.547789	0.372629	1.47007	0.141544
ITPRIPL2	19.0603	0.860664	0.5855	1.46996	0.141572
C12orf75	43.977	-0.778754	0.530225	-1.46872	0.141908
TMIGD2	3.27377	-1.96187	1.33763	-1.46667	0.142465
SIGLEC7	2.80229	2.20231	1.50189	1.46637	0.142548
ZNF680	17.0492	-0.904414	0.617138	-1.4655	0.142785
SEC14L1	77.3178	0.520403	0.355193	1.46513	0.142886
NME7	12.5373	-1.01091	0.690327	-1.4644	0.143085
MAPK10	19.2751	-0.948292	0.647755	-1.46397	0.143203
THOC3	2.3329	-2.20168	1.50618	-1.46176	0.143806
DGKH	9.18599	1.22709	0.839584	1.46155	0.143864
GFPT1	19.9883	0.782816	0.535661	1.4614	0.143906
RANBP17	6.65422	-1.43	0.979145	-1.46046	0.144164
MFAP1	4.37122	-1.75412	1.20125	-1.46025	0.144222
PYM1	6.74997	1.38689	0.950676	1.45884	0.144608
PLTP	8.13658	1.29356	0.886713	1.45883	0.144613
PPIL2	12.9244	1.04722	0.719276	1.45593	0.145411
LPAR5	35.8549	-0.677828	0.465656	-1.45564	0.145492
CENPT	3.50231	1.96876	1.3529	1.45521	0.14561
MFSD4B	33.2243	0.689079	0.473553	1.45512	0.145635
AC020916.1	5.57739	1.37867	0.947689	1.45477	0.145733
MED29	2.34054	2.22444	1.52914	1.4547	0.145751
MYDGF	7.81148	1.25827	0.865038	1.45459	0.145783
TTC39B	7.52784	-1.39213	0.957164	-1.45443	0.145827
SLC9A1	5.22275	-1.58779	1.09271	-1.45307	0.146204
HSPA1A	31.5874	0.755721	0.520284	1.45252	0.146358
SMPD4	9.83539	1.28901	0.887674	1.45212	0.146469
OPN3	3.91348	1.69711	1.16875	1.45207	0.146482
MAF	130.702	-0.525667	0.362038	-1.45197	0.146511
SARAF	23.0233	0.789993	0.544255	1.45151	0.146637
CDHR3	7.50379	-1.33677	0.920989	-1.45145	0.146655
CAMLG	3.48888	-1.8485	1.27374	-1.45124	0.146714
SART3	13.3794	0.960033	0.661749	1.45075	0.146849
RETREG3	13.2343	-1.13601	0.783195	-1.45049	0.146923
COX10-AS1	66.5522	-0.574165	0.396099	-1.44955	0.147184
CPSF1	4.78513	1.64473	1.13516	1.4489	0.147365
ARPC5L	2.72244	2.07856	1.43532	1.44815	0.147575
NLRC5	29.3972	0.692189	0.478092	1.44782	0.147669
HAVCR1	3.30278	1.86842	1.29059	1.44772	0.147696
ZBTB20	234.438	-0.460851	0.318404	-1.44738	0.147791
ELAC1	2.25142	-2.49804	1.72604	-1.44727	0.147822
LAMTOR3	3.10844	1.98483	1.37145	1.44725	0.147826
CTPS2	17.4336	-0.851522	0.588427	-1.44712	0.147864
TMCC1	99.4609	0.499816	0.345599	1.44623	0.148112
MFSD12	16.7491	0.900523	0.622838	1.44584	0.148223
C20orf27	5.15576	1.55419	1.07549	1.44509	0.148433
CNOT9	11.7974	1.01615	0.70421	1.44296	0.149031
ITGB5	67.1708	-0.624057	0.432493	-1.44293	0.14904
APPBP2	33.9219	-0.69259	0.480217	-1.44224	0.149234
CCDC146	35.2015	0.695023	0.482449	1.44061	0.149694
ZNF155	3.93102	1.74798	1.2134	1.44057	0.149707
NR3C2	46.5498	-0.794251	0.551754	-1.4395	0.150008
DNAJC3	39.8061	0.661562	0.459582	1.43949	0.150013
BTD	8.27438	-1.28075	0.890127	-1.43884	0.150197
GALE	2.98797	2.04102	1.41915	1.4382	0.150377
STOM	21.8388	0.782313	0.544017	1.43803	0.150425
GNB1L	2.87923	2.31536	1.61013	1.438	0.150434
PITPNM2	8.19236	-1.17026	0.813895	-1.43785	0.150476
CRYBG1	2.2546	-2.53544	1.76436	-1.43703	0.150708
POMK	7.09153	-1.248	0.869564	-1.4352	0.15123
PLSCR4	2.29328	2.24164	1.56223	1.4349	0.151315
SLC48A1	3.45863	-2.13352	1.48735	-1.43444	0.151448
NSMAF	41.4777	0.611839	0.426895	1.43323	0.151792
LINC00476	10.8898	-1.03015	0.718815	-1.43312	0.151822
PKIG	2.86648	-2.20653	1.54022	-1.43261	0.151969
CERNA2	5.21346	1.61833	1.12988	1.4323	0.152059
NCK1-DT	29.5348	-0.822959	0.574579	-1.43228	0.152063
GAL3ST4	17.7842	-0.940479	0.656677	-1.43218	0.152092
TEX22	5.93892	-1.52999	1.0683	-1.43217	0.152094
ACSF2	13.6699	-0.970075	0.677502	-1.43184	0.152189
GABPB1-AS1	20.1008	0.883856	0.617349	1.4317	0.152231
ZNF280D	57.2966	-0.597446	0.417381	-1.43142	0.152311
EGLN1	31.6641	0.650458	0.45467	1.43062	0.15254
ELOVL7	15.8996	0.922658	0.645976	1.42832	0.153201
HRH1	8.93789	-1.41487	0.990795	-1.42801	0.153288
FAM200A	2.71135	2.02764	1.4201	1.42781	0.153346
CECR2	36.8986	-0.925499	0.64822	-1.42775	0.153363
RPL31	18.5978	0.795031	0.557187	1.42687	0.153619
TMEM267	9.82856	1.17909	0.826656	1.42634	0.15377
VPS52	4.82716	-1.53847	1.07927	-1.42548	0.154019
TPRG1	25.9245	0.992029	0.695936	1.42546	0.154024
ZC3HAV1L	1.21851	-3.03854	2.13167	-1.42543	0.154033
PLXDC1	10.0534	-1.3676	0.959532	-1.42528	0.154076
HK2	36.2901	0.735301	0.5159	1.42528	0.154077
ST3GAL1	54.4523	-0.594196	0.416983	-1.42499	0.15416
BCO2	29.4223	-0.840241	0.589683	-1.4249	0.154185
CNRIP1	4.89148	-1.67377	1.17509	-1.42438	0.154335
KCNQ1	113.309	-0.500372	0.351495	-1.42356	0.154575
YIF1B	6.38571	-1.3368	0.939141	-1.42342	0.154613
TMED5	13.4751	0.942472	0.662371	1.42288	0.154772
EGFR	4.84448	-1.48245	1.04195	-1.42277	0.154803
DHTKD1	32.5147	-0.747141	0.525137	-1.42275	0.154807
ITPR2	824.296	-0.413271	0.290585	-1.4222	0.154967
DAB2IP	8.22002	1.4261	1.00282	1.42209	0.154999
LONRF3	2.24564	2.35749	1.65801	1.42188	0.155061
LRRC1	10.9294	1.13288	0.796853	1.42169	0.155115
USP28	9.10495	-1.10547	0.777657	-1.42153	0.155162
AC104806.2	6.56265	-1.5003	1.05545	-1.42148	0.155177
TP53TG1	1.55015	-2.82957	1.99062	-1.42145	0.155186
TMEM223	2.05046	2.3746	1.67077	1.42126	0.155241
HSPBAP1	47.542	-0.62979	0.443252	-1.42084	0.155364
ADCY10	1.75469	2.54133	1.78865	1.42081	0.155373
ZC3H12C	28.2434	-0.722085	0.508632	-1.41966	0.155706
STMN1	3.65704	1.87364	1.32057	1.41881	0.155955
RHOBTB3	6.9887	1.31067	0.924035	1.41842	0.156068
GPAT3	8.02919	-1.16169	0.819119	-1.41822	0.156126
LINC01482	2.10453	2.57593	1.81669	1.41792	0.156213
CHI3L1	2.02292	2.41498	1.70398	1.41726	0.156408
TNRC6C	18.6603	-0.793627	0.560018	-1.41715	0.15644
BBS2	7.07966	1.3183	0.930381	1.41695	0.156497
IL3RA	10.1966	-1.19761	0.84589	-1.4158	0.156835
CYTH1	71.9702	0.522059	0.368935	1.41504	0.157056
TOPBP1	17.8254	0.843299	0.596285	1.41426	0.157287
TXLNB	2.2135	-2.45531	1.73612	-1.41425	0.157288
PITPNB	34.3341	0.624511	0.441762	1.41368	0.157455
MSI2	88.7664	-0.515264	0.36474	-1.41269	0.157747
MIR31HG	31.953	-0.816396	0.577965	-1.41253	0.157793
GLIS3	37.1817	-0.686474	0.486034	-1.4124	0.157832
SNRPA1	6.50278	1.31107	0.928424	1.41214	0.157908
ATRNL1	14.5756	-1.22967	0.870799	-1.41212	0.157914
LRRC27	7.21278	-1.29657	0.91827	-1.41197	0.157958
IL17RA	83.0759	0.55608	0.393845	1.41193	0.157971
SMAD4	35.0014	-0.650348	0.461158	-1.41025	0.158466
EXTL2	5.64527	1.55372	1.10189	1.41004	0.158527
HIRA	6.49139	-1.30291	0.924196	-1.40978	0.158605
ANO5	1.95596	-2.83311	2.00991	-1.40957	0.158666
DTNB	117.352	0.474682	0.336763	1.40954	0.158675
SEC24B-AS1	7.59532	1.40341	0.995896	1.40919	0.158778
SBF2-AS1	6.86318	-1.37329	0.974554	-1.40915	0.158791
TNFSF8	7.70157	-1.26158	0.896307	-1.40754	0.159268
IL21R	9.14849	1.5598	1.1082	1.40751	0.159278
LHPP	12.4232	-0.933821	0.6635	-1.40742	0.159304
RAB11FIP5	2.58241	1.94672	1.38429	1.40629	0.159637
ZSWIM6	396.783	-0.402314	0.286087	-1.40626	0.159646
RAD18	9.99133	-1.01838	0.724214	-1.40619	0.159668
TXNDC11	23.3338	0.719103	0.51178	1.4051	0.159991
GAREM1	94.5617	0.568413	0.404632	1.40477	0.160091
PPP1R9A	3.96198	-2.02208	1.43962	-1.40459	0.160143
KIF9-AS1	24.4424	-0.786842	0.56021	-1.40455	0.160155
OSER1	4.70228	-1.59425	1.13546	-1.40406	0.160302
DPF2	7.07813	-1.3449	0.957899	-1.40401	0.160316
AC005052.2	1.47535	-2.72006	1.93807	-1.40349	0.16047
KIF13A	29.4318	-0.700975	0.499536	-1.40325	0.160541
SHROOM2	1.59003	-2.71966	1.93822	-1.40318	0.160565
PIEZO2	5.34991	-1.71136	1.21998	-1.40278	0.160684
CD163L1	21.8662	1.13744	0.811059	1.40242	0.160791
TJAP1	6.48187	-1.41436	1.00865	-1.40223	0.160847
STAT3	72.8839	0.568418	0.405422	1.40204	0.160903
RBM43	1.91459	-2.25885	1.61137	-1.40181	0.160971
ZBTB11	11.7054	-1.06563	0.760464	-1.40129	0.161127
QRSL1	13.9711	-0.901809	0.64398	-1.40037	0.161403
PMM2	22.9121	0.741137	0.529301	1.40022	0.161448
ZNF493	15.2735	-0.878998	0.627957	-1.39977	0.161581
HIBADH	26.7521	-0.764941	0.547055	-1.39829	0.162026
ATXN7L1	75.1616	-0.493251	0.352871	-1.39782	0.162166
NRROS	2.68856	-2.03003	1.45236	-1.39775	0.162188
NXN	53.7068	-0.587043	0.420324	-1.39664	0.162521
MT-ND4	48.0869	-0.943735	0.675883	-1.3963	0.162624
KLHL6	32.9403	0.675055	0.483465	1.39629	0.162628
USP1	4.17116	-1.67108	1.19685	-1.39623	0.162644
IRF1	4.56092	1.47537	1.05686	1.39599	0.162718
DPH6-DT	16.4272	-0.915875	0.656124	-1.39589	0.162748
FAM118B	12.7217	1.04807	0.75116	1.39527	0.162934
TLR4	27.1074	-0.741393	0.53231	-1.39278	0.163685
ICAM2	2.52001	-1.85761	1.33455	-1.39194	0.16394
SLC5A3	9.43347	1.08596	0.780233	1.39184	0.163972
KCTD10	4.31748	1.54151	1.10763	1.39173	0.164006
ATP6V1E2	3.02399	-2.1067	1.51417	-1.39132	0.164127
TNFRSF1A	27.5465	0.730871	0.52557	1.39063	0.164339
ZNF830	2.80618	1.92499	1.38458	1.39031	0.164434
AC026341.1	3.02384	-2.10582	1.51513	-1.38987	0.164569
KCNAB2	6.16881	1.43008	1.02971	1.38883	0.164885
FBXW8	28.5986	-0.687972	0.495372	-1.3888	0.164894
CBWD2	17.7026	0.935926	0.674328	1.38794	0.165155
MTFR1L	3.288	1.92875	1.38965	1.38794	0.165156
TET3	73.3826	-0.505324	0.364172	-1.3876	0.16526
CMTM1	8.958	1.1168	0.805225	1.38694	0.165459
SLC35G2	4.74137	-1.63301	1.17743	-1.38693	0.165464
CORO7	18.1662	-0.761215	0.548929	-1.38673	0.165525
ZNF239	1.9747	2.13357	1.53962	1.38578	0.165815
FGD4	324.991	0.405782	0.292974	1.38504	0.166039
SOCS5	2.95501	1.95703	1.41352	1.3845	0.166205
RIMS1	5.0553	-1.69383	1.22379	-1.38409	0.166331
OLFM3	3.12108	2.10653	1.523	1.38315	0.166619
BCL9	3.19191	-1.74262	1.26172	-1.38114	0.167235
EIF1AX	8.49698	1.15425	0.836773	1.37941	0.16777
FBXO41	6.20182	-1.38097	1.00206	-1.37812	0.168165
GATB	9.31148	-1.10503	0.801873	-1.37807	0.168183
AC040934.1	4.34825	1.56787	1.13806	1.37767	0.168305
MTDH	67.8284	0.511761	0.371559	1.37733	0.168409
NDUFA9	12.6085	-0.950012	0.689907	-1.37701	0.168508
KIAA1841	10.9215	-0.979935	0.712066	-1.37619	0.168764
NUCKS1	33.0283	0.657713	0.47801	1.37594	0.16884
RASSF8	162.213	0.465712	0.338558	1.37558	0.168953
TUBE1	4.70048	-1.59978	1.16343	-1.37505	0.169115
AL035446.2	19.6853	-1.10699	0.805576	-1.37415	0.169394
SRRD	1.61212	-2.38235	1.73403	-1.37388	0.16948
CARM1	10.3407	1.10208	0.802264	1.37371	0.169531
ITGAX	93.6195	-0.551057	0.401458	-1.37264	0.169864
NDUFS7	3.81729	1.77134	1.2909	1.37218	0.170008
GNL1	2.57043	-2.01675	1.47001	-1.37193	0.170084
MSH3	44.7579	0.609835	0.444523	1.37189	0.170099
PLXNC1	12.6098	1.12105	0.817667	1.37103	0.170366
C12orf66	2.83388	-2.16068	1.57619	-1.37082	0.170431
MPC2	7.24989	1.16263	0.84816	1.37077	0.170447
NDUFB6	5.05529	1.43846	1.05031	1.36956	0.170824
PIK3C2B	18.407	-0.805659	0.588343	-1.36937	0.170884
FYN	6.65267	-1.30944	0.956839	-1.36851	0.171154
RANGAP1	10.9233	1.01671	0.742976	1.36843	0.171179
AC012150.1	49.5627	0.719442	0.525888	1.36805	0.171296
SAV1	5.66221	1.31413	0.960832	1.3677	0.171406
OPRL1	3.12119	-1.86695	1.36557	-1.36716	0.171576
GFM2	9.28235	-1.03566	0.757644	-1.36695	0.171641
CD9	2.39013	-2.26814	1.65937	-1.36687	0.171667
ZNF573	10.0051	-1.0655	0.780322	-1.36546	0.172108
CMSS1	67.601	0.532013	0.389721	1.36511	0.172218
AKAP7	31.3596	-0.6566	0.481048	-1.36494	0.172273
MBOAT1	2.78983	-2.17091	1.5906	-1.36483	0.172306
AL354696.2	3.39946	1.92944	1.41467	1.36388	0.172604
STEAP1B	27.4331	0.732208	0.536868	1.36385	0.172615
AC116667.1	6.2213	-1.46628	1.0759	-1.36284	0.172932
ELAVL4	14.0093	-0.95842	0.703406	-1.36254	0.173027
ZFAND6	65.3747	0.53423	0.392088	1.36252	0.173032
CASTOR3	11.7413	-1.0243	0.751865	-1.36234	0.17309
LINC00461	1.8552	-2.49014	1.82816	-1.3621	0.173165
ATP5F1D	5.05415	1.51486	1.11216	1.36208	0.173172
ENPP2	3.49425	1.79491	1.31794	1.3619	0.173228
ARNTL	25.6063	0.701116	0.514863	1.36175	0.173276
ZNF32	4.30722	1.60801	1.18096	1.36162	0.173319
GAS6-AS1	12.8113	-0.969551	0.712132	-1.36148	0.173363
FAM118A	28.0595	-0.719337	0.528372	-1.36142	0.173381
MDM1	3.6456	1.83493	1.34831	1.36091	0.173541
IER3	13.6735	-1.04139	0.765341	-1.36068	0.173614
NOSIP	9.14463	1.0791	0.793085	1.36063	0.173629
CSF2RA	122.319	-0.580208	0.426699	-1.35976	0.173906
NIF3L1	1.88671	2.29393	1.68739	1.35945	0.174003
POLR3GL	2.62448	2.20229	1.62052	1.359	0.174145
LANCL2	7.2321	-1.28111	0.942787	-1.35886	0.174192
PGPEP1	17.2502	-0.821988	0.604928	-1.35882	0.174204
DIRC3	24.4375	1.13464	0.83503	1.3588	0.174211
TNFRSF13C	5.88453	-1.57361	1.15829	-1.35857	0.174284
PIAS4	4.3182	1.57591	1.16003	1.35851	0.174302
RSAD1	3.79316	1.73511	1.27741	1.3583	0.174368
SLC4A2	5.01745	1.36677	1.00626	1.35827	0.174377
CCDC40	14.6692	0.99961	0.735959	1.35824	0.174387
KDM7A	49.4418	-0.559645	0.412272	-1.35746	0.174634
HLX-AS1	2.18046	-2.31014	1.70184	-1.35744	0.174642
TCP11L1	17.2128	-0.857109	0.631575	-1.3571	0.17475
APOL6	5.86605	1.32892	0.979615	1.35657	0.174918
BBS7	4.51385	1.67932	1.23814	1.35632	0.174997
RPS3	15.9241	0.84414	0.622477	1.3561	0.175068
SNX29	257.347	-0.448429	0.330718	-1.35593	0.175122
ASCC1	24.157	0.781931	0.577	1.35517	0.175365
DDX10	51.4009	0.546138	0.403008	1.35515	0.175368
ARHGAP35	87.8376	-0.499962	0.368948	-1.3551	0.175385
AGPAT5	22.9971	0.719007	0.530642	1.35498	0.175425
SH3BP5-AS1	2.22098	-2.21579	1.63539	-1.3549	0.17545
ARHGAP9	9.7354	1.12846	0.832978	1.35473	0.175504
CALCB	6.75009	-1.31083	0.967914	-1.35429	0.175645
SORBS1	13.4612	-0.957231	0.706963	-1.354	0.175735
CCDC66	28.9171	-0.662902	0.489641	-1.35385	0.175784
AC244131.2	8.85316	1.32457	0.97871	1.35339	0.175932
DUS1L	4.6847	-1.50339	1.11107	-1.35311	0.176022
TIMM21	2.40196	-2.03482	1.50416	-1.3528	0.17612
ERCC6	23.8452	0.72929	0.539225	1.35248	0.176223
SNHG22	5.94903	-1.51913	1.12353	-1.35211	0.176341
USP3-AS1	2.15994	2.17102	1.60704	1.35095	0.176712
CNTN4	6.22634	-1.58437	1.17308	-1.3506	0.176822
DCPS	3.86766	-1.52723	1.13103	-1.3503	0.176921
ITGB2	29.5735	0.650741	0.482168	1.34961	0.17714
ERGIC2	7.7474	-1.19609	0.886909	-1.3486	0.177465
JCAD	2.48775	-2.0106	1.49164	-1.34791	0.177688
TMEM165	63.4375	0.51647	0.383242	1.34763	0.177777
ZNF664	2.94418	-1.87554	1.39191	-1.34746	0.177833
SLC26A11	3.91787	-1.63591	1.21408	-1.34744	0.177838
ARHGAP32	70.1398	-0.521487	0.387024	-1.34743	0.177842
ZRSR2	15.9155	-0.841153	0.624358	-1.34723	0.177906
STPG2	23.301	-0.733783	0.544939	-1.34654	0.178127
BAZ1A	44.3655	0.580668	0.431257	1.34645	0.178156
TMEM232	12.1309	-0.928206	0.689549	-1.3461	0.178269
SLAMF8	2.08248	2.36101	1.75445	1.34572	0.178392
ADGRF5	4.05964	-1.52108	1.13068	-1.34529	0.178533
PPM1A	17.903	-0.765612	0.569201	-1.34506	0.178605
ZNF384	6.20529	-1.41162	1.05008	-1.34431	0.178849
APBB1	1.83895	-2.35355	1.75078	-1.34429	0.178855
AC007448.5	2.01819	-2.47013	1.83757	-1.34423	0.178873
CBLL1	5.20199	-1.4556	1.08289	-1.34419	0.178889
PRDM10	14.5744	0.849637	0.632295	1.34374	0.179034
CBWD5	20.7694	0.748918	0.557374	1.34365	0.17906
SPNS3	10.1597	-1.05124	0.782393	-1.34362	0.179071
EXPH5	11.2367	-1.04832	0.780579	-1.343	0.179272
CEP72	2.03662	-2.43804	1.81668	-1.34203	0.179585
PNPO	2.31457	2.16571	1.61385	1.34195	0.179612
TTTY14	53.3398	0.765095	0.570305	1.34155	0.179741
MLKL	11.1517	0.980139	0.730647	1.34147	0.179768
VEZF1	11.3533	-0.904916	0.674703	-1.34121	0.179853
SYNJ2BP	3.58704	-1.64429	1.22651	-1.34063	0.180042
CFAP74	19.3296	-0.867159	0.646948	-1.34038	0.180121
POGK	9.07464	1.07983	0.805671	1.34029	0.180151
AEN	3.34883	1.8102	1.35077	1.34012	0.180207
TNFRSF11B	2.54567	2.43981	1.82228	1.33888	0.180611
RBM15-AS1	1.86035	2.52062	1.88283	1.33874	0.180656
SLC29A1	6.82765	1.32382	0.988986	1.33856	0.180713
NUDT16	4.23893	1.60453	1.19893	1.33831	0.180797
HULC	18.3274	-0.893152	0.667469	-1.33812	0.180858
HEG1	18.8982	-0.846516	0.632728	-1.33788	0.180935
CERS2	2.67769	2.12499	1.58898	1.33733	0.181116
PSMB2	6.76119	1.26821	0.948402	1.3372	0.181156
SLC4A7	188.101	-0.506439	0.378761	-1.33709	0.181193
B3GLCT	11.6906	0.963122	0.720384	1.33696	0.181237
NFKB1	49.135	0.570061	0.426434	1.33681	0.181285
TOGARAM1	20.7048	-0.731202	0.547098	-1.33651	0.181382
PTS	14.5515	-0.93891	0.702715	-1.33612	0.18151
CYTH2	4.56938	1.5631	1.17016	1.33581	0.181612
CHCHD6	20.1764	-0.796294	0.596124	-1.33579	0.181619
ZBTB40	14.6988	0.86277	0.646013	1.33553	0.181703
PPARD	93.6627	0.488284	0.36579	1.33488	0.181917
CPSF2	18.5745	0.794149	0.594959	1.3348	0.181943
RILPL1	9.48822	-1.04511	0.782994	-1.33477	0.181953
SLC10A7	34.2533	-0.614508	0.460524	-1.33437	0.182084
CNOT6L	36.8773	-0.608189	0.455842	-1.33421	0.182135
SLC25A37	103.484	0.579998	0.434755	1.33408	0.182177
DPP7	10.4591	1.02456	0.768111	1.33387	0.182247
IL15	12.7562	1.27739	0.957801	1.33367	0.182311
ALG10B	1.72801	2.49096	1.86898	1.33279	0.1826
CTNNA3	27.3171	0.787842	0.591622	1.33166	0.18297
TSHZ2	8.07361	-1.20764	0.906889	-1.33163	0.182981
NBEA	67.4837	-0.514185	0.386319	-1.33099	0.183194
LINC01422	7.42543	1.25911	0.946109	1.33083	0.183245
LILRB4	20.1809	-0.749354	0.563252	-1.33041	0.183384
RPL41	23.0571	0.751181	0.564634	1.33039	0.183391
CXCR4	2.45661	2.48418	1.86751	1.33021	0.18345
TRPV1	8.95714	1.0945	0.82284	1.33015	0.183469
LDLRAP1	4.1318	-1.59126	1.19635	-1.3301	0.183486
SPIRE1	38.5029	-0.596745	0.448737	-1.32983	0.183573
NPAS3	60.1119	-0.573885	0.431551	-1.32982	0.183578
SUGCT	12.6856	0.986815	0.742612	1.32884	0.183899
AL162586.1	2.28891	2.35485	1.77352	1.32778	0.18425
TMEM70	3.48106	1.85571	1.39799	1.32741	0.184372
PER1	10.4981	1.04097	0.784924	1.32621	0.18477
WDR37	52.0903	-0.537486	0.40533	-1.32605	0.184825
ATPAF2	12.9408	0.958897	0.723481	1.32539	0.18504
TSPAN7	7.5532	-1.35009	1.01882	-1.32515	0.185121
FAM157C	14.7431	0.914362	0.69047	1.32426	0.185417
CDH26	5.00142	1.44192	1.08928	1.32374	0.18559
PPP1R18	9.22381	1.0152	0.76763	1.32252	0.185997
CHPT1	27.5565	0.68281	0.516454	1.32211	0.186131
HEBP1	2.47187	2.09273	1.58293	1.32206	0.186149
CERCAM	2.5602	2.08798	1.57997	1.32153	0.186324
CDK2AP2	1.50868	2.45066	1.85476	1.32128	0.186406
ARHGAP8	6.58399	1.28908	0.975701	1.32119	0.186439
THAP6	4.58557	-1.76942	1.33935	-1.3211	0.186469
MEP1A	3.02639	2.01821	1.52772	1.32106	0.186481
SPATA13	114.472	0.494364	0.374257	1.32092	0.186528
CH25H	9.22972	-1.4475	1.09591	-1.32082	0.186563
ATM	265.624	-0.416536	0.3155	-1.32024	0.186754
CRTC1	22.6038	0.748661	0.567131	1.32009	0.186807
NRG1	5.61897	1.57007	1.19006	1.31931	0.187064
PDZRN4	2.80144	2.50683	1.90052	1.31903	0.187161
MRPS14	2.81898	-1.94605	1.4762	-1.31828	0.18741
SNX7	11.9422	-0.906713	0.687879	-1.31813	0.187461
LINC01146	9.80598	1.41569	1.07434	1.31772	0.187597
SHF	2.94834	-1.88172	1.4284	-1.31737	0.187716
AC074117.1	2.42256	1.97275	1.4976	1.31727	0.187748
ANKMY1	37.2354	0.615381	0.46718	1.31722	0.187764
LINC01619	7.39225	1.29604	0.98411	1.31697	0.187849
CAPZB	231.277	-0.414675	0.314885	-1.31691	0.187868
TMEM185B	1.43993	-2.62046	1.9902	-1.31668	0.187947
AC092164.1	2.0944	-2.4555	1.8653	-1.3164	0.188038
C5orf30	2.02545	-2.48243	1.88693	-1.31559	0.188312
ZNF814	3.60076	-1.56136	1.18683	-1.31558	0.188316
PEA15	5.33234	1.70022	1.2927	1.31525	0.188427
SP110	53.8961	0.567204	0.431544	1.31436	0.188725
TEX9	4.28604	-1.47759	1.12452	-1.31398	0.188852
PDLIM5	24.8646	0.70147	0.534328	1.31281	0.189248
BRPF3	3.98806	1.56233	1.19052	1.31232	0.189414
IKBKG	2.88058	1.79561	1.36874	1.31187	0.189564
AC106865.2	17.7964	0.953622	0.727098	1.31154	0.189674
DHX37	6.14479	1.22498	0.93422	1.31123	0.18978
TAGAP	8.43787	-1.11989	0.854105	-1.31119	0.189795
SIL1	53.1224	-0.525231	0.40071	-1.31075	0.189941
HYMAI	1.98622	-1.99079	1.52002	-1.30972	0.190292
DNAAF4	9.71761	-1.09554	0.836557	-1.30958	0.190339
ACAD11	15.8782	-0.793946	0.606268	-1.30956	0.190344
GEMIN8	3.05834	-1.72845	1.3201	-1.30933	0.190424
TAFA2	14.0493	1.14116	0.871735	1.30907	0.190511
AC012291.3	5.84915	-1.39469	1.06618	-1.30813	0.190831
AC023509.6	2.77025	1.81128	1.38513	1.30766	0.190989
AC083870.1	6.95396	1.42544	1.09028	1.30741	0.191074
C3orf33	2.42143	-2.15636	1.64979	-1.30705	0.191195
TNKS	60.3221	-0.502338	0.384549	-1.30631	0.191448
ARHGDIB	27.1761	-0.657938	0.503741	-1.3061	0.191517
SMIM20	2.96064	-1.73556	1.32891	-1.30601	0.191551
PSMA3	7.69445	1.12483	0.861552	1.30559	0.191693
APP	29.0399	0.625771	0.479366	1.30541	0.191752
EYS	2.69051	1.97725	1.5152	1.30494	0.191913
NR6A1	35.9957	0.634972	0.486734	1.30456	0.192044
SFXN4	7.46795	1.2807	0.98226	1.30383	0.192293
MIPEP	13.2298	-0.868592	0.666348	-1.30351	0.1924
PIH1D1	5.08468	1.41284	1.08428	1.30302	0.192569
PPP1R3E	8.02975	-1.12467	0.863331	-1.30271	0.192675
ZBTB7B	5.9066	1.38499	1.0633	1.30254	0.192733
MSRB3	2.84301	-1.92857	1.48083	-1.30236	0.192792
ITGB3BP	12.5282	-0.866136	0.665177	-1.30211	0.192878
SMAD7	15.9191	-0.864316	0.663793	-1.30209	0.192887
VPS37C	8.4864	1.22217	0.940674	1.29925	0.193857
SNHG5	11.8545	0.949459	0.730783	1.29923	0.193863
RPS11	18.7007	0.781851	0.601962	1.29884	0.194
MRPS6	11.3127	0.877946	0.676052	1.29864	0.194069
STK17B	10.9982	-0.926571	0.713599	-1.29845	0.194134
ZNF195	10.6852	0.966373	0.744268	1.29842	0.194143
GSTM3	2.75914	1.79025	1.37934	1.2979	0.194321
RNF14	10.1379	-1.02085	0.786825	-1.29743	0.194484
ESYT1	6.08302	1.21325	0.935209	1.2973	0.194527
YAE1	3.92522	-1.54855	1.19369	-1.29728	0.194535
MEF2C	515.102	-0.347441	0.267852	-1.29714	0.194584
STK26	3.63418	1.60976	1.2416	1.29652	0.194797
FAM47E	1.77172	-2.58185	1.99173	-1.29629	0.194876
AC002480.2	7.58656	1.23924	0.956136	1.29609	0.194944
ACTN1	5.20919	1.30843	1.01026	1.29514	0.195271
MAPK14	47.5638	0.543791	0.419929	1.29496	0.195334
LSM 11.00	1.28002	-3.06544	2.36726	-1.29493	0.195344
RNF44	7.05551	-1.10291	0.851807	-1.29479	0.195392
COBLL1	14.788	-0.97659	0.754868	-1.29372	0.195761
B3GAT3	6.03209	1.23317	0.953313	1.29356	0.195817
BIN2	49.7631	-0.549047	0.424589	-1.29313	0.195967
AC027279.1	1.5619	2.5291	1.95743	1.29205	0.19634
CUL1	61.1634	0.534031	0.413363	1.29192	0.196386
DTNA	139.009	0.498158	0.38606	1.29036	0.196925
DAAM1	48.1662	-0.536457	0.41581	-1.29015	0.196999
KATNAL1	4.57646	1.53882	1.19317	1.28969	0.197158
DNAJC9	7.07851	-1.24747	0.967413	-1.28949	0.197226
DHRS13	1.29736	2.62624	2.03666	1.28948	0.19723
SIPA1L1	114.587	0.496821	0.38574	1.28797	0.197758
PEX26	9.34779	-0.968499	0.751999	-1.2879	0.197781
GSTA4	3.28279	-1.74044	1.35146	-1.28782	0.197808
BPHL	5.54615	-1.42446	1.10627	-1.28763	0.197876
ZNF740	4.79172	-1.36682	1.06169	-1.28739	0.197958
SPICE1	9.57957	-1.05026	0.815844	-1.28732	0.197981
RTCA-AS1	3.0053	-1.72369	1.34016	-1.28618	0.19838
USP37	22.459	0.741102	0.57622	1.28614	0.198393
EFCAB13	33.937	-0.67258	0.522954	-1.28612	0.198402
PFKP	8.69854	1.15494	0.898128	1.28594	0.198464
ACSM5	15.3946	-0.944462	0.735027	-1.28494	0.198815
LCP1	32.9418	0.627004	0.488158	1.28443	0.198992
MORC1	14.325	-0.961711	0.749134	-1.28376	0.199225
AL157911.1	2.03843	-2.09317	1.63056	-1.28371	0.199242
CREB3L2	35.8921	0.605703	0.472115	1.28296	0.199507
AC105916.1	5.94377	-1.36279	1.06235	-1.28281	0.199558
SUCLG2	103.355	0.426464	0.332711	1.28179	0.199918
KCNIP2	4.58797	1.40754	1.09821	1.28167	0.199957
AC120193.1	14.1981	-0.843647	0.658273	-1.28161	0.19998
GUCY1B1	2.20229	2.05773	1.60614	1.28117	0.200135
COG8	2.54506	-1.87567	1.46431	-1.28092	0.200221
SPART	12.1802	-0.93208	0.727726	-1.28081	0.20026
CASP10	20.4925	-0.742664	0.579881	-1.28072	0.200293
ZNF518A	40.3942	-0.553318	0.432321	-1.27988	0.200588
IKZF2	25.1973	0.698482	0.545892	1.27952	0.200712
METTL15	53.6208	-0.507273	0.396676	-1.27881	0.200965
ZC3HC1	7.20791	1.13914	0.891034	1.27845	0.201092
H2AFY2	5.11529	-1.58955	1.24348	-1.27831	0.20114
MORC4	4.97789	-1.42763	1.1173	-1.27775	0.201339
FCGRT	30.7399	-0.621513	0.486461	-1.27762	0.201383
ENTR1	5.74598	1.36095	1.06528	1.27755	0.201409
NKAP	3.52258	1.7136	1.34146	1.27741	0.201456
SOCS4	8.60882	1.1509	0.901017	1.27733	0.201485
EIF5B	23.8351	-0.668289	0.523221	-1.27726	0.20151
ABCG2	9.98579	-1.02516	0.802797	-1.27698	0.201608
PPIP5K1	10.4184	1.04292	0.816796	1.27685	0.201656
PALLD	4.64311	1.51629	1.18765	1.27671	0.201704
NEDD4	10.1057	-0.913811	0.71602	-1.27624	0.201872
TSTD2	10.4512	-0.898533	0.70421	-1.27594	0.201975
NBPF26	6.72833	1.25607	0.985022	1.27517	0.202251
ZNF580	4.02977	-1.53908	1.20701	-1.27511	0.20227
EVI2B	9.84338	0.951913	0.746714	1.2748	0.202379
ABCE1	15.0835	0.77985	0.611809	1.27466	0.202429
DENND11	42.2645	-0.651508	0.51134	-1.27412	0.202621
ZDBF2	5.49912	-1.5259	1.19832	-1.27337	0.202887
ELOC	7.00837	-1.19857	0.941505	-1.27303	0.203006
TARSL2	13.6064	-1.00667	0.790774	-1.27302	0.20301
WNT2B	37.5367	0.607379	0.477148	1.27294	0.20304
RPL21	13.1693	0.89731	0.704969	1.27284	0.203076
MCRIP2	1.81264	2.12505	1.66961	1.27278	0.203097
CACNB2	11.7622	-1.18739	0.93311	-1.27251	0.203193
RCC1L	8.63164	-1.0572	0.831028	-1.27217	0.203314
RPL38	14.4258	0.858642	0.675157	1.27177	0.203456
DBNDD2	1.58309	2.26639	1.7821	1.27175	0.203461
AC079142.1	29.6283	-0.654055	0.514516	-1.2712	0.203656
RPL7	5.78644	1.40859	1.10825	1.271	0.203727
CCNL1	39.1587	0.568439	0.447384	1.27059	0.203876
CCDC50	56.7216	-0.524724	0.413021	-1.27045	0.203923
SESN3	42.2191	-0.532973	0.419584	-1.27024	0.203999
NGLY1	28.8163	0.618612	0.487407	1.26919	0.204373
MRPL34	1.12675	2.85117	2.24668	1.26906	0.20442
EEF1A1	34.1577	0.61892	0.487901	1.26854	0.204606
IVNS1ABP	23.1247	0.653491	0.515198	1.26843	0.204645
LTBR	13.355	0.883557	0.696662	1.26827	0.2047
CLPB	21.4229	0.688514	0.542894	1.26823	0.204717
SLC20A1	14.8523	0.785751	0.61958	1.2682	0.204726
MEG3	8.42888	-1.53774	1.21259	-1.26815	0.204745
HESX1	2.02902	-2.34512	1.84966	-1.26786	0.204847
PDE3B	202.856	-0.456641	0.360213	-1.2677	0.204905
TRAF3	56.7375	-0.504837	0.398243	-1.26766	0.204918
HABP4	8.86849	1.05727	0.834055	1.26763	0.20493
C16orf95	3.15749	1.76553	1.39283	1.26758	0.204946
SNHG9	3.51988	1.5285	1.20585	1.26757	0.204952
PPP2R5E	58.6462	-0.496904	0.392158	-1.2671	0.205119
FUT10	16.4494	0.83381	0.658072	1.26705	0.205138
XBP1	8.99014	1.12952	0.891548	1.26692	0.205182
CTBP2	150.453	-0.45743	0.361129	-1.26667	0.205275
MBOAT2	3.61998	-1.60537	1.26757	-1.2665	0.205335
MPZL1	67.4633	0.483949	0.382122	1.26648	0.205342
AC093627.3	2.14103	-2.03854	1.60975	-1.26637	0.205381
FPGT	10.4659	-0.908519	0.717438	-1.26634	0.205392
GNL3L	11.9942	-0.898254	0.70937	-1.26627	0.205417
ILF2	4.36965	1.54031	1.21647	1.26621	0.205438
SGTA	6.11585	-1.16737	0.922286	-1.26573	0.205609
PSMB3	4.20856	1.39778	1.10449	1.26555	0.205674
CBWD3	11.4761	0.946531	0.748313	1.26489	0.205912
TREML1	6.32806	1.16657	0.922439	1.26466	0.205993
TAL1	26.5719	-0.652013	0.515687	-1.26436	0.206101
LRRC69	22.4184	0.671759	0.531384	1.26417	0.206169
XPO4	33.0239	0.602465	0.476576	1.26415	0.206175
CCDC126	9.92	1.07349	0.849515	1.26366	0.206354
NAPRT	1.44988	-2.45622	1.94433	-1.26327	0.206491
RCN3	9.34411	-0.96931	0.767327	-1.26323	0.206506
TRMT1	15.4164	0.818911	0.648398	1.26298	0.206598
LINC01357	32.9059	-0.677671	0.536596	-1.26291	0.206623
CCDC26	193.881	0.523682	0.414706	1.26278	0.206668
AC127526.2	1.53226	-2.32059	1.83777	-1.26272	0.206689
DPP10	30.2282	-0.777566	0.616065	-1.26215	0.206895
CRELD2	2.90837	-1.88463	1.49374	-1.26169	0.207061
PLAA	11.6683	-0.952583	0.755248	-1.26128	0.207206
NUP153	27.4717	0.6215	0.492792	1.26118	0.207243
BZW2	6.34865	1.23289	0.977835	1.26084	0.207367
UQCRC1	2.88022	1.8106	1.43665	1.26029	0.207564
ARHGAP19	12.7043	-0.908696	0.721062	-1.26022	0.207591
KIRREL3	13.6883	-0.898574	0.713525	-1.25934	0.207906
IFT52	8.2261	-1.09467	0.869527	-1.25892	0.208059
HAAO	5.54906	-1.2685	1.00769	-1.25882	0.208095
TTC28-AS1	17.8236	0.723982	0.575203	1.25865	0.208155
RPS7	9.2482	1.10151	0.87545	1.25822	0.208312
CELF2	525.416	0.342646	0.272355	1.25809	0.20836
SLC22A18	4.87643	-1.39176	1.10682	-1.25744	0.208596
GORASP1	4.2361	1.53381	1.21988	1.25735	0.208627
LINC00513	5.54475	-1.36056	1.08234	-1.25706	0.208733
NEK7	58.9355	-0.491398	0.391045	-1.25663	0.208888
AP000919.2	1.38763	-2.4372	1.93965	-1.25652	0.208929
NGRN	3.54636	1.69171	1.34669	1.2562	0.209044
TMEM39A	13.0401	0.878965	0.699821	1.25598	0.209121
LINC00910	3.58063	-1.82869	1.45599	-1.25598	0.209124
IPO5	12.1824	-0.8524	0.679097	-1.2552	0.209408
MEF2A	764.379	-0.332874	0.265388	-1.25429	0.209735
UBXN2B	31.8051	0.582405	0.464497	1.25384	0.2099
DIMT1	7.42461	1.19665	0.95446	1.25375	0.209934
RPL26	13.388	0.867486	0.691946	1.25369	0.209955
PIP5K1A	50.1176	0.526358	0.419933	1.25343	0.210048
DYSF	4.32667	-1.6086	1.28359	-1.2532	0.210133
FEM1A	1.52519	2.24627	1.79261	1.25307	0.210179
WDR25	12.5867	-0.88421	0.706174	-1.25211	0.210528
HNRNPA2B1	101.723	0.409849	0.327424	1.25174	0.210665
CLTCL1	2.71392	-1.99112	1.59074	-1.2517	0.210681
ADARB1	14.8751	-0.820318	0.655484	-1.25147	0.210763
ARL 16.00	3.17859	-1.68815	1.34937	-1.25106	0.210912
FBXO3	9.58435	-1.01696	0.812891	-1.25104	0.210922
BACH1	234.319	0.421349	0.33685	1.25085	0.210989
KDM5B	12.9595	0.893883	0.715111	1.24999	0.211303
TMC8	28.716	0.619731	0.495812	1.24993	0.211325
WSB1	89.6387	0.425365	0.340333	1.24985	0.211355
CD180	2.36821	2.0634	1.65099	1.24979	0.211375
SYNDIG1	548.64	-0.509612	0.407953	-1.24919	0.211595
ROCK2	59.6452	-0.488783	0.391362	-1.24893	0.211691
KSR2	3.40838	1.86974	1.49749	1.24858	0.21182
HNRNPU	65.6565	0.47525	0.380712	1.24832	0.211914
FASTKD3	1.62362	2.27595	1.82465	1.24733	0.212276
C15orf39	1.11136	-2.66651	2.13897	-1.24663	0.212532
TFAP2E	2.09469	1.96733	1.57938	1.24563	0.2129
BIRC6	151.188	0.382495	0.307297	1.24471	0.213239
MCC	11.9938	-0.846218	0.680723	-1.24312	0.213825
CDK6	88.8257	0.527383	0.424342	1.24283	0.213932
AC130324.2	2.0708	2.27055	1.82704	1.24275	0.213962
ABL2	51.3774	0.500389	0.40278	1.24234	0.214112
ATXN7	54.4253	-0.481444	0.387797	-1.24148	0.214427
DUSP5	1.64491	-2.22785	1.79503	-1.24112	0.214561
CEP85L	43.1886	-0.597322	0.481322	-1.241	0.214605
AL691447.2	1.67953	-2.36754	1.90804	-1.24082	0.214671
PDHB	2.85834	1.7616	1.42007	1.2405	0.214789
GLCCI1	58.906	-0.516666	0.416643	-1.24007	0.21495
SELENOF	21.5868	0.672073	0.541997	1.24	0.214977
AACS	5.91329	1.12709	0.90916	1.23971	0.215084
EXT1	71.9571	-0.452945	0.365379	-1.23966	0.215101
OLA1	45.6682	0.526364	0.424855	1.23893	0.215373
LNCAROD	368.817	0.354157	0.28589	1.23879	0.215424
TMEM245	25.7445	-0.625859	0.505274	-1.23865	0.215474
NAGLU	6.6051	1.17945	0.952361	1.23845	0.215548
PFDN5	7.23324	1.18004	0.953126	1.23808	0.215687
AC114930.1	3.20576	2.13129	1.72205	1.23765	0.215846
ARHGEF7	65.5297	0.489197	0.395281	1.23759	0.215867
CCSER1	18.1469	-0.871095	0.703882	-1.23756	0.21588
SPNS1	3.47059	1.84663	1.49235	1.2374	0.21594
ARL 3.00	6.4068	-1.19913	0.969299	-1.23711	0.216045
TP53BP1	14.111	-0.829185	0.670388	-1.23687	0.216134
CDC23	4.77481	-1.23686	1.00018	-1.23663	0.216224
ISG20	1.26645	-2.43675	1.97101	-1.2363	0.216349
TIPIN	6.26983	-1.24145	1.00443	-1.23598	0.216465
MGST3	14.9443	0.796954	0.645133	1.23533	0.216707
SURF6	5.20914	-1.35325	1.0955	-1.23527	0.21673
MRPL39	4.57688	-1.4349	1.1623	-1.23454	0.217001
UBE2F	34.2812	0.597517	0.48417	1.23411	0.217164
TBCK	76.3474	-0.427915	0.346756	-1.23405	0.217183
SERPINI1	4.08365	1.41763	1.1489	1.23391	0.217237
C8orf76	9.04294	-1.04207	0.844548	-1.23388	0.217247
MON1A	1.86522	-1.95525	1.58474	-1.2338	0.217278
C12orf42	9.63129	-1.22081	0.990399	-1.23264	0.21771
IMPDH2	1.63764	2.42395	1.96708	1.23226	0.217852
GSK3A	2.95325	1.6625	1.34933	1.23209	0.217915
GPR155	24.4108	0.727104	0.590609	1.23111	0.218282
SYT16	2.09741	-2.42263	1.96784	-1.23111	0.218282
PDE7B	3.53199	-1.77756	1.44399	-1.231	0.218321
TOMM70	9.06158	-0.945062	0.767865	-1.23077	0.218411
PPP1R12A	83.7282	0.458016	0.372155	1.23071	0.218431
IFITM3	3.27792	1.70479	1.3854	1.23054	0.218495
TMEM156	103.8	-0.473838	0.385171	-1.2302	0.218621
AC005225.2	3.65431	1.58162	1.2857	1.23017	0.218635
SRPK1	12.7526	0.911109	0.740836	1.22984	0.218758
LINC01505	4.94162	-1.50614	1.22488	-1.22962	0.21884
RCBTB1	19.9209	0.690115	0.561323	1.22944	0.218905
DHRS7	7.38606	1.0365	0.843095	1.2294	0.218924
GORASP2	10.1838	0.9028	0.734863	1.22853	0.219248
AC022098.1	6.20543	-1.19151	0.969881	-1.22851	0.219255
MPP6	2.07245	2.25322	1.83439	1.22832	0.219327
CEP44	10.3921	-0.903387	0.735655	-1.228	0.219446
PEAK1	103.67	-0.421465	0.343303	-1.22768	0.219568
BBS9	78.5217	-0.446685	0.363882	-1.22756	0.219614
TCTE3	1.18414	-3.23618	2.63628	-1.22755	0.219615
MAP4	65.9898	0.459458	0.374687	1.22624	0.220107
SYNE3	3.77619	1.46273	1.19294	1.22616	0.220139
CYB5RL	2.6102	1.78468	1.45642	1.22539	0.22043
LYRM1	2.85989	-1.71604	1.4007	-1.22513	0.220526
NMNAT1	7.70868	-1.07563	0.878019	-1.22506	0.220551
ZC3H7A	34.0804	0.56799	0.463656	1.22503	0.220565
ROBO3	2.87147	-1.91607	1.56484	-1.22445	0.220783
MED15	31.6995	0.5633	0.460138	1.2242	0.220878
TMEM273	21.4211	-0.68242	0.557447	-1.22419	0.220881
AC011379.2	1.78294	2.4318	1.98729	1.22368	0.221074
PDIA6	17.2583	0.82791	0.676609	1.22362	0.221097
VPS50	40.9176	-0.527178	0.430887	-1.22347	0.221152
AC044781.1	10.991	-0.928279	0.758827	-1.22331	0.221214
KDM2B	39.8761	-0.519898	0.425082	-1.22305	0.22131
LINC00624	1.11665	2.59673	2.1237	1.22274	0.221427
VIPR1	3.60197	-1.68524	1.37827	-1.22273	0.221433
DYRK1B	2.08039	-1.97219	1.61401	-1.22191	0.221741
AL158212.2	0.859447	-3.33554	2.72993	-1.22184	0.221768
TSHZ3	5.77523	1.35219	1.10671	1.22181	0.221779
CCSAP	7.07612	-1.12303	0.919444	-1.22143	0.221924
SYT14	2.39093	2.14757	1.75845	1.22129	0.221978
RRP12	4.57028	1.36478	1.11773	1.22103	0.222076
SENP7	57.9187	-0.472178	0.386712	-1.22101	0.222083
ZNF100	21.6965	0.663411	0.54334	1.22099	0.222092
APAF1	44.2459	0.509338	0.417249	1.2207	0.222198
UCHL3	13.6805	0.797504	0.653554	1.22026	0.222367
NFKB2	2.0951	2.09967	1.72074	1.22021	0.222384
YPEL2	39.3596	-0.641467	0.525906	-1.21974	0.222565
HK1	44.4924	0.567841	0.465844	1.21895	0.222863
KPNA4	36.3875	0.535106	0.439019	1.21887	0.222895
TTC14	42.6557	-0.538234	0.441664	-1.21865	0.222977
CCDC28A	3.58655	-1.64284	1.34835	-1.2184	0.223071
AC053527.2	13.3955	-0.928157	0.761868	-1.21827	0.223123
LRRC20	3.10238	1.83854	1.50916	1.21826	0.223127
CALCR	11.3398	-1.26581	1.0391	-1.21818	0.223157
EPHX1	4.00272	-1.48843	1.22215	-1.21788	0.22327
ZNF816	2.20657	-1.95359	1.60442	-1.21763	0.223366
ENTPD3-AS1	9.38328	-0.978695	0.804077	-1.21717	0.223541
SEC13	8.06121	1.00319	0.824296	1.21703	0.223595
HDHD5	12.5477	0.839025	0.689646	1.2166	0.223755
ZNF540	2.92582	1.94061	1.59524	1.2165	0.223794
RPS6KA3	105.134	0.413102	0.339615	1.21638	0.223839
LEPR	22.8938	-0.695111	0.571545	-1.2162	0.22391
GRASP	3.0015	-1.64248	1.35058	-1.21613	0.223936
DTYMK	2.23339	1.92893	1.58614	1.21612	0.223941
NIPSNAP3B	9.15063	-1.00224	0.824401	-1.21572	0.224091
SPATA1	3.26874	-1.89625	1.55995	-1.21558	0.224145
TMEM236	4.35891	1.41423	1.16366	1.21533	0.224241
LAMTOR2	2.62926	1.69846	1.39764	1.21523	0.224277
TIMP2	53.559	-0.507478	0.417617	-1.21518	0.224299
MARCKS	29.9292	-0.651689	0.536382	-1.21497	0.224377
ANKRD7	1.66526	-2.39704	1.97411	-1.21424	0.224656
SOBP	4.07107	-1.63663	1.34837	-1.21378	0.22483
ERG	6.07773	1.2166	1.00246	1.21362	0.224894
CLIP2	43.9123	-0.524756	0.432401	-1.21359	0.224906
LINC00621	2.40737	1.86243	1.53469	1.21355	0.224918
ACY3	6.22733	-1.24659	1.02741	-1.21333	0.225004
TMBIM1	7.22227	1.08809	0.896836	1.21325	0.225034
COPS8	3.27389	1.78148	1.46842	1.2132	0.225054
DGCR6L	1.02834	-2.88895	2.3816	-1.21303	0.225119
RPL3	15.313	0.805812	0.664529	1.21261	0.22528
TRIM9	5.70494	-1.53689	1.2678	-1.21226	0.225414
SHISA5	5.17706	1.23784	1.02114	1.21222	0.225429
AC105180.2	1.77932	-2.28745	1.88704	-1.21219	0.225439
KIF20B	16.1494	-0.766041	0.632064	-1.21197	0.225524
SEC24A	13.6596	0.788688	0.650813	1.21185	0.22557
AC135050.6	1.15931	2.4977	2.0621	1.21124	0.225802
GUCA1B	1.39019	2.45684	2.02945	1.2106	0.22605
KNSTRN	2.05195	1.9352	1.60007	1.20945	0.22649
HERC6	9.05735	-1.02684	0.849033	-1.20942	0.226502
SLA	71.7452	0.489144	0.404584	1.209	0.226661
SAMSN1	130.365	-0.416815	0.344874	-1.2086	0.226816
PIGM	3.46021	-1.49202	1.23457	-1.20854	0.226841
COMMD2	4.16494	-1.34195	1.11043	-1.20849	0.226857
BAG4	11.1513	-0.870459	0.720424	-1.20826	0.226948
ARHGAP22	346.222	-0.349893	0.289683	-1.20785	0.227106
CAMKK1	8.58025	-1.01017	0.836899	-1.20704	0.227417
PCBP2	32.1464	0.575853	0.477386	1.20626	0.227716
DTL	2.08989	-2.92985	2.4297	-1.20585	0.227875
GSDME	13.5346	0.836662	0.694077	1.20543	0.228037
RMND5A	9.63446	0.959448	0.796183	1.20506	0.22818
AL357522.1	109.799	-0.424199	0.352123	-1.20469	0.228323
KIAA0825	19.3177	-0.700482	0.58153	-1.20455	0.228377
PPP1R12C	10.0889	0.916672	0.76112	1.20437	0.228446
MYL12A	2.9986	1.6726	1.38938	1.20384	0.228652
FBRS	6.27494	1.19127	0.990017	1.20328	0.228868
EDEM3	26.5667	0.599382	0.49813	1.20326	0.228874
PCDH11Y	3.61824	-1.65088	1.37207	-1.2032	0.228898
DET1	4.34851	-1.43547	1.19337	-1.20287	0.229026
WDYHV1	6.96464	1.11961	0.930808	1.20283	0.229042
SUCLA2	21.4946	0.73433	0.610858	1.20213	0.229313
UCK1	2.21862	-1.74822	1.45427	-1.20213	0.229315
PVR	3.85524	1.47999	1.23121	1.20205	0.229342
ATOH8	3.77503	1.38372	1.15146	1.20171	0.229477
CSKMT	1.87395	2.13739	1.77879	1.20159	0.229521
UGT8	2.45393	-2.1373	1.77917	-1.20129	0.229638
PHF5A	2.2629	-1.81929	1.51473	-1.20107	0.229724
SSX2IP	3.56512	-1.56379	1.30207	-1.201	0.22975
NCL	14.6438	0.795559	0.66256	1.20073	0.229854
NR1H2	5.28823	1.34488	1.12009	1.2007	0.22987
GPAM	2.25419	1.7994	1.49865	1.20068	0.229875
AC109466.1	1.93322	-2.32405	1.93563	-1.20067	0.229879
ALCAM	74.528	0.579547	0.482788	1.20042	0.229977
AL031595.3	2.72896	1.71536	1.42917	1.20025	0.230043
CD72	1.42111	-2.67722	2.23094	-1.20004	0.230124
DDX11	5.23936	1.25193	1.04339	1.19987	0.23019
OAF	2.66174	-1.98617	1.65564	-1.19963	0.230281
COLEC12	6.36321	-1.36515	1.13818	-1.19941	0.230367
DIPK2A	14.5516	-0.761549	0.635157	-1.19899	0.230531
ARPC2	67.8505	0.487199	0.406353	1.19896	0.230545
ADORA1	2.56928	1.73364	1.44651	1.19849	0.230725
BTBD8	10.3532	-1.02346	0.853983	-1.19846	0.230738
TMCO4	16.1041	-0.769561	0.642835	-1.19714	0.231253
AL035587.1	13.6296	0.803996	0.671663	1.19702	0.231297
IQCG	14.0591	-0.791221	0.661614	-1.1959	0.231737
ZEB1	73.431	-0.473831	0.396274	-1.19572	0.231807
HDAC5	15.0966	-0.779648	0.652549	-1.19477	0.232176
CARMIL1	45.9323	0.496743	0.415998	1.1941	0.232439
FBXL18	7.55416	0.987667	0.827342	1.19378	0.232563
HADHA	21.2202	0.629605	0.527578	1.19339	0.232718
IL16	14.3314	-0.82173	0.688694	-1.19317	0.232802
AL603839.3	6.4844	-1.31813	1.10477	-1.19313	0.232818
WASHC1	11.7924	-0.818452	0.686072	-1.19295	0.232888
ZNF662	2.62537	-1.60811	1.34803	-1.19294	0.232894
PDK1	18.4153	0.723542	0.606534	1.19291	0.232903
SNRPB2	3.82818	-1.44218	1.20907	-1.1928	0.232947
ANKRD44	361.482	-0.376341	0.315583	-1.19253	0.233054
SDCBP	22.4459	0.673404	0.56486	1.19216	0.233198
INPP5E	2.43149	-1.96507	1.64888	-1.19176	0.233355
SFXN5	23.7614	-0.633546	0.531688	-1.19158	0.233428
CSMD3	7.13015	1.27403	1.06924	1.19153	0.233444
COX6C	6.4318	1.14507	0.961533	1.19088	0.233699
GNPTAB	32.5137	-0.567115	0.476368	-1.1905	0.233851
COL5A1	8.52628	-1.21344	1.01952	-1.1902	0.233967
GLO1	5.65161	-1.16275	0.977094	-1.19001	0.234043
MRO	2.31687	-2.1279	1.78833	-1.18989	0.234091
SLC26A7	2.41992	1.89577	1.59332	1.18983	0.234114
SRBD1	47.9364	-0.489654	0.411558	-1.18976	0.234142
PLIN3	7.5803	1.08357	0.910907	1.18955	0.234224
SYVN1	1.34761	2.47414	2.08046	1.18923	0.23435
MRPL15	2.23947	1.78161	1.49833	1.18907	0.234413
PDCD1LG2	8.19409	-1.10693	0.931105	-1.18884	0.234504
VSIG4	56.1055	0.546449	0.459712	1.18868	0.234567
CORO1B	4.00319	1.48757	1.25172	1.18842	0.234666
DPP8	35.0653	0.548314	0.461483	1.18816	0.234772
CHKA	71.1415	0.450056	0.379021	1.18742	0.235064
STXBP3	29.9781	0.574288	0.483751	1.18716	0.235166
EXOSC10	13.9534	-0.812084	0.684515	-1.18636	0.235478
GALNT11	37.8485	-0.578754	0.487902	-1.18621	0.23554
TRIM16L	1.87206	-1.92792	1.62528	-1.1862	0.235542
ANKRD10-IT1	3.2247	-1.43401	1.20908	-1.18604	0.235606
SLC38A6	8.24294	-1.1077	0.93455	-1.18527	0.235909
ANKRD55	2.31747	-2.08166	1.75656	-1.18508	0.235987
DGKD	24.7157	-0.604375	0.510017	-1.18501	0.236014
AL645465.1	3.63746	1.43224	1.20874	1.1849	0.236058
LINC02232	174.762	-0.375025	0.316668	-1.18428	0.236301
NOP56	7.00389	1.05119	0.887803	1.18404	0.236398
TRAF1	1.63425	2.1988	1.85732	1.18386	0.23647
GEMIN5	6.48428	1.01671	0.859279	1.18322	0.236723
HACD4	14.8459	-0.752306	0.635922	-1.18302	0.236803
APH1B	11.8964	-0.831675	0.703038	-1.18297	0.23682
PPP3R1	71.2442	0.439346	0.371431	1.18285	0.236869
EIF3A	31.6766	0.591896	0.500501	1.18261	0.236965
GJA1	1.39697	2.44683	2.06936	1.18241	0.237042
TRAM1	17.0747	0.748117	0.632902	1.18204	0.237189
FAM81A	1.63869	-2.18226	1.84623	-1.182	0.237204
C8orf37-AS1	14.6538	0.887561	0.75098	1.18187	0.237257
HMOX2	6.56738	-1.05966	0.89676	-1.18165	0.237344
CLIP1	41.0431	-0.548765	0.464592	-1.18117	0.237533
LINC02432	7.72459	1.32212	1.11937	1.18113	0.237551
GTF2IRD1	19.2974	-0.659627	0.558608	-1.18084	0.237666
AL138902.1	1.50165	-2.31242	1.95891	-1.18046	0.237817
MTHFR	17.047	-0.721637	0.611407	-1.18029	0.237885
RELA	4.37675	1.31874	1.11766	1.17991	0.238035
NUDT9	6.50007	1.0396	0.881214	1.17974	0.238105
BTNL9	2.06366	-2.0375	1.72716	-1.17968	0.238127
DPP3	2.60445	-1.73997	1.47529	-1.17941	0.238236
HERC2	70.9342	-0.446436	0.37865	-1.17902	0.238389
DUSP1	18.9872	-0.788758	0.669123	-1.17879	0.238481
ZNF470	1.49791	2.33275	1.97899	1.17875	0.238496
PTDSS1	8.76034	0.962894	0.816909	1.1787	0.238516
AC006059.1	6.58153	1.04509	0.88707	1.17813	0.238743
CASS4	21.7916	-0.712889	0.605118	-1.1781	0.238757
LIMK1	16.9525	0.700481	0.594622	1.17803	0.238786
PPP1R15A	3.90486	-1.62268	1.37849	-1.17714	0.239138
PPP3CA	121.707	-0.391976	0.333151	-1.17657	0.239366
ASCC3	88.0109	0.462748	0.393437	1.17617	0.239529
SPOCK1	4.97499	-1.4379	1.22261	-1.17609	0.239561
MORF4L1	26.7975	0.586426	0.498687	1.17594	0.239619
PIK3CB	40.586	0.52777	0.449039	1.17533	0.239861
IFNAR1	26.8343	0.582382	0.495594	1.17512	0.239948
GUCY1A1	16.8907	-0.768546	0.654131	-1.17491	0.24003
PLCD1	2.18722	-2.01157	1.71223	-1.17483	0.240064
COMMD7	7.81441	-0.968389	0.824375	-1.1747	0.240117
AC010210.1	23.2167	0.606482	0.516511	1.17419	0.240319
FAIM	2.47413	1.79375	1.52812	1.17383	0.240464
AL590764.1	9.14225	-0.956395	0.815017	-1.17347	0.240609
DPEP2	8.84189	-1.20463	1.02703	-1.17293	0.240824
VDAC2	6.51531	-1.09192	0.930941	-1.17292	0.240828
NUP35	5.93012	1.22272	1.04281	1.17253	0.240985
P2RY13	21.9396	-0.663017	0.565778	-1.17187	0.24125
ZFP41	5.08325	-1.28321	1.09528	-1.17158	0.241367
GAS2	3.76658	-1.52771	1.30405	-1.17151	0.241394
NR3C1	86.505	-0.413427	0.353018	-1.17112	0.24155
CUL7	2.25528	1.6804	1.43506	1.17096	0.241617
NEXMIF	23.3249	-0.680253	0.580958	-1.17092	0.241632
SLC47A1	3.87006	1.54401	1.31865	1.17089	0.241641
PAXIP1-AS1	1.46392	2.24346	1.91623	1.17077	0.241692
LINC00863	2.53159	1.87262	1.59951	1.17074	0.241702
C2	6.48173	1.15529	0.986805	1.17074	0.241705
PTMA	25.8655	0.615093	0.525682	1.17009	0.241966
ERCC2	3.09365	-1.62692	1.3907	-1.16986	0.242058
MS4A6A	67.5415	0.58347	0.498883	1.16955	0.242181
SORT1	85.8653	0.483158	0.413183	1.16936	0.242261
APOC1	10.2786	0.993211	0.849406	1.1693	0.242283
ANKS1A	207.503	0.404894	0.346363	1.16899	0.242409
TAP1	2.2368	1.69753	1.45373	1.16771	0.242925
LINC00891	2.64812	-1.79857	1.54067	-1.16739	0.243052
TTYH2	13.6143	-0.861058	0.737599	-1.16738	0.243057
UBA3	25.6498	0.619841	0.530981	1.16735	0.243069
PIP5K1B	46.916	-0.545233	0.467083	-1.16732	0.243083
ANAPC2	2.27159	-1.80849	1.5493	-1.1673	0.24309
DRAM1	10.639	0.969779	0.831014	1.16698	0.243218
NSA2	7.56652	1.05609	0.905212	1.16667	0.243342
DCAF12	14.2274	-0.804522	0.689758	-1.16638	0.24346
FAM192A	17.7799	-0.671302	0.575859	-1.16574	0.243719
RIN2	146.519	-0.416523	0.357333	-1.16564	0.243758
CCDC180	6.76512	1.04845	0.899619	1.16543	0.243843
RPL5	19.7921	0.666402	0.572001	1.16504	0.244005
MYCBP	2.88417	1.7616	1.5121	1.165	0.244018
FTCDNL1	26.1131	-0.609682	0.52372	-1.16414	0.244368
SRP19	12.6093	0.814244	0.699573	1.16392	0.244458
STX10	1.83297	2.21689	1.90528	1.16355	0.244605
VEZT	27.38	-0.566413	0.486939	-1.16321	0.244744
PBX1	15.7864	-0.893134	0.767924	-1.16305	0.244809
TYW1B	26.4217	0.60767	0.522509	1.16298	0.244836
GGA1	13.2035	0.772887	0.664572	1.16298	0.244836
ELMO3	1.16233	2.70206	2.32475	1.1623	0.245114
RNF185	11.3197	0.818466	0.704221	1.16223	0.245142
NME6	3.96815	1.31579	1.13248	1.16186	0.245292
RAB7A	74.667	0.422399	0.363644	1.16157	0.245409
AC127035.1	1.69581	2.20482	1.89842	1.1614	0.245479
AC090579.1	7.04376	1.06202	0.914486	1.16133	0.245508
CDC42BPA	12.0457	-0.903069	0.777662	-1.16126	0.245536
ZADH2	11.8897	-0.850823	0.732744	-1.16115	0.245583
RGL1	54.2799	-0.485716	0.41832	-1.16111	0.245597
GRB2	159.494	0.399684	0.344233	1.16109	0.245607
HEBP2	6.07969	-1.22779	1.05776	-1.16074	0.245746
LINC00632	6.37853	-1.20296	1.03656	-1.16052	0.245835
PLEKHH3	1.25995	-2.34905	2.02523	-1.15989	0.246092
PLAUR	13.2903	-0.78128	0.673622	-1.15982	0.246123
LRRC25	2.88257	1.60204	1.38144	1.15969	0.246177
PI4K2A	10.2726	-0.913224	0.787583	-1.15953	0.246241
SLC19A3	1.32058	2.87688	2.48121	1.15947	0.246265
ZNF618	45.1868	-0.500555	0.43176	-1.15934	0.246319
SPATS2L	28.2219	-0.661294	0.5705	-1.15915	0.246396
AC011346.1	12.8927	-0.851633	0.734907	-1.15883	0.246525
FLI1	201.791	-0.374699	0.323383	-1.15869	0.246583
ESYT2	31.5726	0.557981	0.481712	1.15833	0.24673
RABGEF1	59.9888	-0.460186	0.397325	-1.15821	0.246778
RASGRP2	5.03674	1.31168	1.13256	1.15815	0.246804
RNF149	98.0756	0.395537	0.341988	1.15658	0.247443
DEPTOR	69.703	-0.520586	0.450175	-1.15641	0.247514
DUSP16	28.7094	-0.591454	0.511484	-1.15635	0.247538
CDC5L	12.7753	-0.870116	0.753136	-1.15532	0.247958
MLF 2.00	3.956	1.44712	1.25258	1.15532	0.247961
SLC1A1	4.36376	1.21787	1.05415	1.15531	0.247965
AC107884.1	6.11083	-1.28435	1.11197	-1.15502	0.248081
VPS36	25.5089	0.60317	0.52227	1.1549	0.248131
PDCD11	9.65849	0.984214	0.852556	1.15443	0.248325
CCDC30	13.6035	0.834491	0.722942	1.1543	0.248378
SMC5-AS1	8.17911	-0.936156	0.811195	-1.15405	0.248481
ATG14	12.4446	-0.845929	0.733237	-1.15369	0.248627
NEFL	1.94196	-1.96697	1.70498	-1.15366	0.248638
SIKE1	2.34489	1.7457	1.51347	1.15344	0.248729
SPTLC3	28.0167	-0.561513	0.486839	-1.15338	0.248753
CAT	5.79112	-1.2421	1.0774	-1.15287	0.248962
APOD	2.94298	1.58287	1.37306	1.1528	0.248991
SRM	3.22396	1.67996	1.45757	1.15257	0.249086
SUPT5H	9.93444	0.887152	0.769743	1.15253	0.249103
POLR1D	10.7773	0.851848	0.739141	1.15248	0.249122
VPS26B	7.9716	-1.01839	0.883668	-1.15246	0.249134
TM2D3	5.96471	1.11228	0.965386	1.15216	0.249254
ATP10A	19.3258	-0.764945	0.66394	-1.15213	0.249268
IRF2BPL	4.00356	1.30669	1.13441	1.15187	0.249375
DKC1	4.65075	1.18076	1.0254	1.15151	0.249522
H3F3A	18.9812	0.693887	0.602823	1.15106	0.249707
TOMM7	4.84177	1.34034	1.16444	1.15106	0.24971
TUT7	50.6181	0.4735	0.41141	1.15092	0.249765
AC017050.1	0.836259	2.98003	2.58979	1.15069	0.249862
DDB2	34.857	-0.555162	0.482566	-1.15044	0.249963
JTB	2.98619	1.60963	1.39939	1.15024	0.250045
ICA1	25.0633	-0.644545	0.560415	-1.15012	0.250094
DNASE2	3.15208	1.647	1.43261	1.14964	0.25029
PSAP	76.4431	-0.420809	0.366135	-1.14933	0.25042
MAGI1	50.8338	-0.532054	0.463176	-1.14871	0.250676
LINC02542	9.71564	-0.946675	0.824412	-1.1483	0.250843
ACSS1	19.5324	0.69651	0.606612	1.1482	0.250888
UGGT1	24.8849	0.564302	0.491499	1.14812	0.250918
SLC17A9	5.11505	1.29126	1.12543	1.14735	0.251235
MINK1	30.8366	-0.582542	0.507806	-1.14717	0.25131
MED12L	16.0523	-0.7569	0.659811	-1.14715	0.251321
SCNM1	7.0056	-1.0108	0.88141	-1.1468	0.251464
LINC01094	51.7067	0.467625	0.407798	1.14671	0.251502
ZNF410	12.878	0.788163	0.687452	1.1465	0.251588
RNF8	7.97031	-1.05012	0.916236	-1.14613	0.251742
SH2D3C	13.5901	-0.863855	0.753851	-1.14592	0.251827
FBN1	2.70896	-1.84758	1.61291	-1.1455	0.252004
HAUS2	4.03689	1.36192	1.18921	1.14524	0.252111
PHF10	9.08112	1.01694	0.888322	1.14479	0.252297
MBOAT7	9.52073	0.858702	0.750286	1.1445	0.252417
ZSCAN5A	20.6095	0.626312	0.547304	1.14436	0.252474
MTHFD1L	238.025	0.339586	0.296762	1.1443	0.252498
AC119403.1	3.44771	-1.46277	1.27851	-1.14412	0.252573
PLXDC2	2050.9	0.300257	0.262436	1.14411	0.252577
ACOT9	14.6681	-0.763196	0.667227	-1.14383	0.252693
LINC01376	15.2896	-0.752353	0.657824	-1.1437	0.252749
CCDC159	3.8739	-1.43296	1.25297	-1.14365	0.252768
DLEU7	12.2955	-0.999803	0.874414	-1.1434	0.252874
HS2ST1	36.8347	0.515045	0.45049	1.1433	0.252914
ARHGEF3	9.79199	0.893807	0.781795	1.14328	0.252924
TOMM40	4.04045	1.38377	1.21066	1.14298	0.253045
CREB5	8.28275	0.957665	0.837992	1.14281	0.253118
EGFL8	2.1149	-1.77733	1.55541	-1.14267	0.253175
SLC9A7	6.51219	-1.12098	0.981122	-1.14255	0.253226
LEF1	4.73366	1.27416	1.11521	1.14253	0.253234
RTN4RL1	5.74104	-1.31977	1.15588	-1.14179	0.253541
LINC-PINT	10.8014	-0.893973	0.783091	-1.1416	0.253622
PARP1	12.7433	-0.783728	0.686538	-1.14157	0.253635
MFNG	5.70149	1.26815	1.1109	1.14156	0.253638
DPY30	5.9632	-1.05643	0.925467	-1.14151	0.253659
C1orf162	15.6164	0.839825	0.736013	1.14105	0.253851
PCNX3	3.75313	-1.4056	1.23214	-1.14079	0.253959
AP1B1	84.3564	-0.41846	0.36695	-1.14037	0.254131
AL136114.1	1.78766	-2.48469	2.1806	-1.13945	0.254515
LAMA3	4.09665	-1.55343	1.36378	-1.13906	0.254676
NDFIP2	4.46362	-1.39346	1.2237	-1.13873	0.254815
C11orf49	26.5447	0.603214	0.52975	1.13868	0.254838
ZBTB39	1.62422	-2.35568	2.06922	-1.13844	0.254936
AQP4-AS1	2.14098	2.06695	1.81623	1.13805	0.255101
SLC25A30	5.63747	1.17369	1.03144	1.13792	0.255155
SH3BP4	1.69777	-2.15098	1.89112	-1.13741	0.255368
KCMF1	39.3311	0.484583	0.426058	1.13736	0.255386
NRBF2	5.38553	-1.20348	1.05851	-1.13695	0.255558
SIN3B	18.2267	0.689454	0.606415	1.13693	0.255566
RPS2	19.9307	0.62943	0.553666	1.13684	0.255605
NRIP1	163.595	-0.350659	0.308474	-1.13676	0.25564
INPP1	2.00547	-1.95123	1.71715	-1.13632	0.255823
AF127936.1	5.40504	-1.31961	1.16158	-1.13604	0.255938
FMNL3	166.614	-0.371994	0.32745	-1.13603	0.255943
ANAPC13	1.10093	-2.53816	2.23466	-1.13581	0.256036
AC073529.1	11.2065	-0.893832	0.787312	-1.1353	0.256251
HDAC8	85.8812	-0.400786	0.353024	-1.13529	0.256252
ALG13	64.5823	-0.468889	0.413156	-1.13489	0.256419
AC007319.1	11.2236	-1.05011	0.925688	-1.13441	0.256621
SHLD2	23.3778	-0.593604	0.523275	-1.1344	0.256626
PARD3	7.94844	-0.935932	0.825125	-1.13429	0.256673
SRGAP1	233.454	0.402732	0.355192	1.13384	0.25686
WDR75	11.5422	-0.833098	0.735109	-1.1333	0.257089
RIMKLB	13.6891	0.784323	0.692134	1.1332	0.257132
MPRIP	41.9026	0.540467	0.477065	1.1329	0.257256
ATP5PF	3.14633	1.74378	1.53928	1.13285	0.257275
SCFD1	45.6829	0.545984	0.482165	1.13236	0.257484
MED16	2.7356	-1.57397	1.39037	-1.13205	0.257614
PDXK	37.8618	0.501851	0.443313	1.13205	0.257615
RBMS2	24.023	-0.599637	0.529763	-1.1319	0.257678
EIF1B	1.81922	-2.1601	1.90854	-1.13181	0.257715
ZNF3	5.32086	1.2704	1.12315	1.1311	0.258013
MCPH1	52.2238	0.477111	0.421864	1.13096	0.258072
WIPI2	20.9185	0.631727	0.558588	1.13094	0.258082
Z95118.2	3.11639	1.86207	1.6466	1.13085	0.258117
AC245060.5	10.6653	1.40694	1.24445	1.13057	0.258235
MYO16-AS1	3.70447	-1.38664	1.22682	-1.13027	0.258361
AL024495.1	2.35258	-2.08178	1.84196	-1.1302	0.258392
POU2F2	95.4309	0.430672	0.381059	1.1302	0.258393
RIOK2	6.09698	-1.09532	0.969264	-1.13006	0.258452
TLE1	2.22125	-1.89986	1.68127	-1.13002	0.258469
ERGIC3	5.68083	1.255	1.11071	1.12991	0.258515
CCDC191	6.94234	-1.08246	0.958101	-1.12979	0.258563
C19orf12	6.40601	1.07896	0.955136	1.12964	0.258626
FAM156A	3.84912	1.36547	1.20878	1.12962	0.258635
DAGLB	50.8703	-0.531563	0.470626	-1.12948	0.258695
IGSF21	255.917	-0.380003	0.336552	-1.12911	0.258853
PURA	19.3399	0.656108	0.581134	1.12901	0.258892
PTP4A2	20.3564	0.647901	0.574066	1.12862	0.259059
SERPINE1	23.8736	-1.95232	1.72984	-1.12862	0.25906
NCF1	10.71	-0.903694	0.800842	-1.12843	0.259138
LINC01500	7.12303	-0.987946	0.875565	-1.12835	0.259171
MRVI1	2.89386	-1.59296	1.41224	-1.12797	0.259334
GAPDH	18.2443	0.692075	0.613936	1.12728	0.259626
HCG17	12.722	0.777509	0.689945	1.12691	0.259779
SLC12A9	16.1861	0.713391	0.633194	1.12665	0.259888
TRIM3	2.44581	-1.63611	1.45246	-1.12644	0.259978
MANF	2.19189	1.80767	1.60476	1.12644	0.259978
USO1	32.0616	0.506378	0.449594	1.1263	0.260039
ZNF846	67.3151	-0.485509	0.431225	-1.12588	0.260215
NDUFA1	2.12853	1.842	1.6361	1.12585	0.260231
GCN1	11.361	0.803776	0.713937	1.12584	0.260235
CNIH1	3.29342	-1.44928	1.28802	-1.1252	0.260505
ATP8B4	348.366	-0.35037	0.311406	-1.12512	0.260538
MEAF6	9.30802	-0.95133	0.845559	-1.12509	0.260551
CHSY1	80.9214	0.405451	0.360372	1.12509	0.260551
SUPV3L1	7.07962	-1.00859	0.896525	-1.125	0.260589
CSPP1	27.1962	0.561058	0.498827	1.12475	0.260693
HNRNPA3	50.4101	0.473421	0.421112	1.12422	0.260922
MROH7	4.14317	1.49656	1.33146	1.124	0.261014
EMC8	5.21295	1.12899	1.00478	1.12362	0.261176
TRAF3IP2	1.92165	1.78765	1.59108	1.12354	0.261207
YIPF4	26.9039	-0.607752	0.540975	-1.12344	0.261251
AC006299.1	7.44459	-1.10109	0.980235	-1.12329	0.261315
ECD	15.3939	-0.700213	0.623437	-1.12315	0.261374
DHX36	34.113	-0.564048	0.502387	-1.12274	0.26155
SRP9	5.76598	-1.09248	0.973059	-1.12273	0.261553
NONO	8.9077	0.939728	0.837175	1.1225	0.261651
SLC4A4	4.32075	-1.51286	1.34787	-1.12241	0.26169
AC079921.1	4.03311	-1.31506	1.17195	-1.12211	0.261816
ATF7IP	89.5495	-0.386514	0.344482	-1.12201	0.261857
ADGRF3	1.45883	-2.09544	1.86811	-1.12169	0.261995
ZNF486	4.76135	-1.2144	1.08297	-1.12136	0.262135
PLCB4	8.76179	-0.988243	0.881594	-1.12097	0.2623
AAGAB	13.8573	-0.769138	0.68618	-1.1209	0.262331
GPR173	1.19477	-2.5611	2.2851	-1.12079	0.262379
NUP62	7.05497	0.984261	0.878577	1.12029	0.262591
MMS22L	25.0024	0.617984	0.551759	1.12003	0.262703
GFAP	7.20282	1.0052	0.898076	1.11928	0.263021
ABCD3	19.3622	-0.655199	0.585376	-1.11928	0.263021
BTRC	55.0753	-0.457027	0.408449	-1.11893	0.263169
GPR135	5.89307	1.05804	0.945941	1.1185	0.263353
TNFAIP8L3	1.43285	2.61827	2.34224	1.11785	0.263633
PTPMT1	1.47676	2.23573	2.00039	1.11764	0.263719
MTLN	2.13349	-2.02641	1.81332	-1.11751	0.263775
ALDOA	1.18738	2.27443	2.03535	1.11746	0.263796
C12orf29	2.00272	-1.78519	1.59763	-1.1174	0.263824
TTC8	8.67972	-0.930927	0.833187	-1.11731	0.263863
ZNF672	2.80309	1.49689	1.34005	1.11704	0.263979
GMPPA	1.80635	1.89898	1.70045	1.11675	0.264102
DNAJA1	12.8629	0.760226	0.680848	1.11659	0.264171
PBLD	1.48402	2.27515	2.03784	1.11645	0.264228
FBXL7	5.77808	-1.10524	0.989983	-1.11642	0.264241
AKT3	182.998	-0.39269	0.351837	-1.11611	0.264374
CCDC61	1.96333	-2.07946	1.86341	-1.11594	0.264446
DPM1	10.1599	-0.812148	0.727873	-1.11578	0.264515
TNIP2	2.74205	1.61559	1.44845	1.11539	0.264685
FRAS1	2.47932	-1.95144	1.74972	-1.11528	0.264729
MT-CO3	40.6231	-0.704783	0.631964	-1.11523	0.264754
ARSD	3.58229	1.51278	1.3566	1.11513	0.264796
GALNT1	60.0016	-0.428536	0.384307	-1.11509	0.264813
GYS1	11.6008	0.782847	0.702138	1.11495	0.264872
SLC35B1	2.91718	1.70846	1.53248	1.11484	0.26492
CFAP44	10.8218	-0.790233	0.708985	-1.1146	0.265023
DESI1	6.02882	1.07259	0.962797	1.11404	0.265263
MEGF11	0.984223	-2.5337	2.2757	-1.11337	0.26555
MCF2L2	14.4044	-0.789975	0.709656	-1.11318	0.265631
GDE1	5.02213	1.15754	1.0399	1.11312	0.265656
IGF1	19.4633	-0.670048	0.602027	-1.11299	0.265714
METTL9	28.6885	-0.541753	0.486773	-1.11295	0.265731
PIN1	4.61753	-1.18065	1.06103	-1.11274	0.265821
AP001042.1	2.58009	1.83238	1.64696	1.11258	0.265889
CDKN1B	3.00989	-1.66107	1.49322	-1.11241	0.265962
DLD	8.85213	0.925627	0.8321	1.1124	0.265967
C6orf62	58.1592	-0.444492	0.399617	-1.1123	0.266011
FASTKD2	10.3458	0.825844	0.742614	1.11208	0.266105
PHF6	11.5103	0.83175	0.748033	1.11192	0.266174
TVP23C	33.0067	-0.539231	0.485114	-1.11156	0.266329
SEPTIN2	45.4149	-0.471327	0.42412	-1.11131	0.266437
MSH2	12.2031	-0.811146	0.730082	-1.11103	0.266553
CALCOCO2	14.8069	0.683607	0.615303	1.11101	0.266565
PPFIA1	50.0194	0.447658	0.403138	1.11043	0.266812
ECHDC2	21.7325	-0.617696	0.556285	-1.11039	0.266829
LPIN1	7.72385	-0.889135	0.800924	-1.11014	0.26694
PLPBP	4.58489	-1.09123	0.983231	-1.10984	0.267068
BLVRB	4.77241	-1.20307	1.08401	-1.10983	0.267072
RNF168	15.3325	-0.690986	0.622611	-1.10982	0.267077
UCK2	16.34	0.649939	0.585674	1.10973	0.267116
FAM49B	391.895	0.316184	0.284957	1.10959	0.267178
PHF20	76.095	0.405467	0.365466	1.10945	0.267236
MFGE8	1.70972	1.86931	1.68498	1.10939	0.26726
RFC4	2.16145	-1.84678	1.66477	-1.10933	0.267288
AC020915.2	3.91144	-1.34407	1.21178	-1.10917	0.267356
EBPL	6.10657	1.03545	0.933632	1.10906	0.267404
PTPRR	2.05927	1.98333	1.78841	1.10899	0.267434
TMEM19	6.40745	1.0925	0.985588	1.10848	0.267657
TBC1D32	17.7389	-0.668351	0.602994	-1.10839	0.267694
ENAH	3.17663	-1.48116	1.33633	-1.10837	0.2677
TMEM154	7.46119	-0.975401	0.880157	-1.10821	0.26777
LAMB2	1.47866	-1.95542	1.76456	-1.10816	0.267791
PEMT	3.8348	-1.38632	1.25134	-1.10787	0.26792
GMEB2	4.60445	-1.27345	1.14963	-1.1077	0.267989
NCBP3	15.9912	-0.674537	0.60909	-1.10745	0.2681
C4orf19	25.6159	-0.648715	0.585859	-1.10729	0.268169
CCDC125	21.8811	-0.619423	0.559428	-1.10724	0.268189
CD81	22.5421	0.657589	0.594017	1.10702	0.268285
MAFG	8.59734	0.924943	0.83564	1.10687	0.268351
ZNF700	22.9983	-0.587775	0.531267	-1.10636	0.268569
ANKRD16	4.16729	-1.32319	1.19611	-1.10625	0.26862
LRMP	69.8528	-0.41583	0.376027	-1.10585	0.268791
CASP7	5.06217	1.18915	1.07558	1.10559	0.268904
CHRNE	4.92522	-1.16856	1.0573	-1.10523	0.269059
[truncated: 16,095 more rows]

## Sheet: Astrocyte
gene_id	baseMean	log2FoldChange	lfcSE	stat	pvalue
[truncated: 17,866 more rows]

[truncated: 5 more sheets: PVMP, Oligodendrocyte, OPC, Glut Neuron, GABA Neuron]
