# Supplementary material for: Endothelial TDP-43 depletion disrupts core blood–brain barrier pathways in neurodegeneration
Source: Nat Neurosci. 2025 Mar 14;28(5):973–84. doi: 10.1038/s41593-025-01914-5 (PMC12081287; doi:10.1038/s41593-025-01914-5)
Supplement: Supplementary file 8 — Pseudobulk analysis of young donors compared to unaffected old donors by cell type. [file 41593_2025_1914_MOESM8_ESM.xlsx]

## Sheet: Artery
gene_id	baseMean	log2FoldChange	lfcSE	stat	pvalue
SLC45A4	98.0589	2.36483	0.429869	5.50127	3.7706e-08
TMEM132C	15.5854	-2.10374	0.402986	-5.22037	1.78563e-07
ADAMTS6	43.3178	-1.70644	0.332656	-5.12974	2.9015e-07
NHS	22.0071	1.42281	0.280138	5.07898	3.79465e-07
AL139260.1	5.62182	2.20042	0.442204	4.97603	6.49028e-07
APOLD1	48.9311	1.35923	0.281802	4.82335	1.41164e-06
IGF2BP2	5.78804	2.80027	0.581746	4.81356	1.48265e-06
FOXP2	8.702	2.22759	0.473039	4.70912	2.48792e-06
TAFA5	7.74929	-1.55835	0.339876	-4.58505	4.53887e-06
EPHA3	5.39792	-2.73123	0.603169	-4.52813	5.95091e-06
CD34	30.4158	-1.08886	0.253602	-4.29358	1.75816e-05
PDE10A	113.087	0.699329	0.163977	4.26481	2.00072e-05
HERC2	97.5643	-0.684329	0.16092	-4.25259	2.11308e-05
AL445426.1	15.5207	-1.75097	0.412953	-4.24013	2.23394e-05
SREBF2	25.3497	1.06028	0.252717	4.19553	2.72239e-05
INSIG1	29.7139	2.47496	0.590919	4.18832	2.81029e-05
HPCAL1	39.2041	0.831975	0.205459	4.04935	5.13611e-05
TXNIP	8.88296	-2.15471	0.541821	-3.9768	6.98488e-05
HMGCR	4.04148	1.71679	0.442684	3.87814	0.000105256
CEMIP2	38.3513	0.743426	0.192288	3.86621	0.000110539
HIF3A	26.7581	-0.916273	0.241735	-3.7904	0.000150408
CD93	7.90697	1.56884	0.41615	3.76989	0.000163322
PRICKLE2	52.4987	0.959379	0.254635	3.76766	0.000164788
HES1	12.783	2.11001	0.561049	3.76083	0.000169349
DLL4	32.848	0.97257	0.258705	3.75938	0.000170338
TGFB2	4.18548	2.10887	0.562234	3.75087	0.000176221
CNOT8	22.2698	-1.15476	0.308931	-3.73794	0.000185537
AL929091.1	6.62712	-2.14972	0.575115	-3.73789	0.000185571
CYP1B1-AS1	9.54891	1.59976	0.434246	3.68399	0.000229607
HDAC8	33.0848	-0.690039	0.191498	-3.60338	0.00031411
GEMIN5	6.56189	-1.31445	0.367719	-3.5746	0.00035076
LDLR	37.5981	1.31568	0.368321	3.5721	0.000354124
BTNL9	12.6175	-1.5407	0.432862	-3.55933	0.000371802
AL390957.1	4.55179	-1.75306	0.494619	-3.54426	0.00039372
COL4A2	40.5285	0.925062	0.262141	3.52887	0.00041734
CAMKMT	39.3931	-0.668394	0.189586	-3.52554	0.000422616
CREB5	19.3769	1.19148	0.340877	3.49535	0.000473437
EGR1	11.2424	1.75385	0.504125	3.479	0.000503292
PPARD	20.6531	0.848008	0.246674	3.43777	0.000586528
AKAP12	68.4008	1.75845	0.515504	3.41113	0.000646946
DNAJA1	12.0336	1.02822	0.30261	3.39786	0.000679163
CCND2	1.93344	2.11361	0.622241	3.39678	0.000681841
ERGIC1	16.5629	0.645744	0.190818	3.38409	0.000714155
GCLM	4.37643	1.61675	0.478533	3.37855	0.000728683
BACH2	52.2858	0.772838	0.229471	3.36792	0.000757378
COL8A1	52.9608	-1.13411	0.337638	-3.35895	0.0007824
RPGR	32.4456	-1.14668	0.34394	-3.33396	0.000856183
PTCHD4	4.21289	-2.30972	0.692891	-3.33346	0.000857732
TMTC1	135.294	-0.844883	0.255004	-3.31322	0.000922296
HMGCS1	5.4009	1.3835	0.420387	3.29102	0.000998244
PCAT1	8.03159	-1.21236	0.37081	-3.2695	0.00107738
TUSC3	33.5234	1.11113	0.34054	3.26284	0.001103
MACROD2	5.61281	1.31796	0.404785	3.25596	0.00113011
MSMO1	4.29467	1.79497	0.551726	3.25337	0.00114043
SDCBP2	4.11156	1.94395	0.599029	3.24517	0.00117379
MAST4	249.657	0.735789	0.226927	3.24241	0.00118525
SMAD3	52.645	0.968629	0.298975	3.23984	0.00119598
XKR6	45.2303	-0.713958	0.222442	-3.20964	0.00132901
MCL1	22.4282	0.906315	0.282443	3.20884	0.00133269
HIST1H2AC	50.1085	-1.97055	0.616054	-3.19867	0.00138063
MTUS2	4.69658	-1.29697	0.405609	-3.1976	0.00138579
KYNU	21.5767	-0.897359	0.281229	-3.19085	0.00141855
VEGFC	186.313	0.631146	0.197996	3.18767	0.00143422
ROR1	170.908	0.766314	0.240855	3.18164	0.00146442
CPAMD8	16.8056	-1.06389	0.336211	-3.16435	0.00155431
PLSCR4	24.5448	-0.919662	0.290844	-3.16205	0.00156664
EMP1	104.406	1.50589	0.477771	3.1519	0.0016221
TSPAN7	11.0673	-0.888428	0.282867	-3.1408	0.00168489
SASH1	100.489	0.530043	0.171177	3.09647	0.0019584
FNIP2	51.6819	0.824449	0.266386	3.09495	0.00196849
TRAF2	1.83783	-2.01712	0.653683	-3.08578	0.00203017
CCSER1	61.0095	0.821944	0.269015	3.05538	0.00224777
PSD3	27.0634	0.689474	0.226374	3.04572	0.00232121
CD55	40.2681	1.20148	0.395449	3.03827	0.00237938
ATXN1	73.2538	0.487221	0.161015	3.02593	0.00247866
CORO1C	20.4813	0.676057	0.22356	3.02405	0.00249412
AC139887.2	11.3623	-0.886806	0.293733	-3.01909	0.00253539
GMEB1	4.12186	-1.42072	0.471236	-3.01488	0.0025708
MFGE8	5.02931	-1.41913	0.471064	-3.01261	0.00259016
FLT1	768.607	0.658308	0.219133	3.00414	0.00266329
CALM1	30.4513	0.654557	0.218776	2.99191	0.00277237
IQCK	7.17353	-1.14877	0.38466	-2.98645	0.00282236
SYNJ2	58.0817	0.779816	0.261419	2.98301	0.00285426
GATA2	8.32612	-1.13403	0.3812	-2.97491	0.00293079
LMO7	12.2466	-0.72201	0.243456	-2.96567	0.0030202
ATP10D	15.3743	-0.756884	0.255667	-2.96043	0.00307215
AC079447.1	6.03137	-1.08401	0.366286	-2.95947	0.00308167
SLCO2A1	3.02036	-2.14656	0.725707	-2.95789	0.00309757
TNS1	58.2945	0.579065	0.195886	2.95613	0.00311527
FAM107B	10.1593	1.04493	0.35388	2.95278	0.00314925
FAU	6.15711	1.26341	0.429049	2.94468	0.00323291
THADA	27.9385	-0.631135	0.214917	-2.93665	0.00331781
CCN2	3.11355	-1.99227	0.6803	-2.92851	0.00340588
ZMAT1	11.4648	-0.786832	0.269062	-2.92435	0.00345172
SLC38A9	7.88174	-1.03982	0.357396	-2.90942	0.00362101
DGKI	5.28566	-1.4439	0.498356	-2.89732	0.00376369
CPE	7.85413	0.969451	0.335094	2.89307	0.0038149
FBLN2	15.9297	1.16311	0.403558	2.88214	0.00394984
SGIP1	8.88389	1.14106	0.396142	2.88042	0.00397145
PAPSS2	22.7348	-0.832371	0.289173	-2.87846	0.00399623
LRRC69	3.84609	-1.34234	0.467425	-2.87178	0.00408173
WDR35	3.87722	1.25424	0.437642	2.86592	0.00415806
GPD1L	5.50806	-1.37327	0.479265	-2.86537	0.00416518
AOPEP	46.5017	-0.588329	0.205848	-2.85808	0.00426215
GFAP	3.55478	-1.63912	0.574567	-2.8528	0.00433361
DUSP1	73.1417	0.796953	0.279517	2.85118	0.00435574
HIVEP1	21.1877	-0.755952	0.265509	-2.84717	0.00441092
ELOVL5	35.5516	0.923797	0.324583	2.8461	0.00442579
ERI3	9.25731	-0.804112	0.282674	-2.84466	0.00444591
RPS6KA5	78.0631	0.692746	0.244227	2.83649	0.00456129
RIMS2	43.1377	0.743306	0.262395	2.83277	0.00461463
SSBP4	4.36616	1.13521	0.400839	2.83208	0.00462469
SLC9A3R2	15.9779	-0.911724	0.32215	-2.83013	0.00465298
PTPRE	43.4714	0.648877	0.229277	2.8301	0.00465336
HES5	3.52521	1.69296	0.600343	2.81998	0.00480261
KANK1	24.2768	0.658277	0.233589	2.8181	0.00483085
CARMIL1	33.9634	-0.665471	0.237265	-2.80476	0.00503544
DSP	4.20613	1.23088	0.438989	2.8039	0.00504878
UVRAG	35.9715	-0.598403	0.213836	-2.79841	0.00513544
PRKG1	4.30813	1.65159	0.59214	2.78918	0.00528414
FIG4	5.31603	-1.09619	0.39353	-2.78552	0.00534419
DAP	28.3262	0.488422	0.175625	2.78105	0.00541837
SERINC5	84.7494	0.767905	0.276127	2.78099	0.00541938
UAP1	9.9717	1.0775	0.387628	2.77974	0.00544027
HIST1H1E	10.0391	-1.20013	0.431995	-2.7781	0.0054678
LINC01619	10.5501	1.2371	0.446088	2.77322	0.00555048
MAP3K5	28.893	-0.67537	0.243648	-2.77191	0.00557291
ARL5B	11.912	1.33287	0.482055	2.76497	0.00569286
ADD1	97.6269	-0.693423	0.251185	-2.76061	0.0057694
ISG20	5.38289	1.21026	0.438833	2.75791	0.00581729
CPT1A	11.3755	-0.820307	0.297515	-2.75719	0.00582999
SYNM	3.49323	1.32358	0.480565	2.75421	0.00588339
ANXA3	22.3759	-0.766902	0.278724	-2.75147	0.00593286
TCP1	5.04158	1.03848	0.380052	2.73246	0.00628629
KBTBD2	12.017	0.796662	0.292139	2.727	0.00639139
CYP7B1	3.52036	1.48991	0.546501	2.72626	0.00640559
CHST11	10.1967	-0.725916	0.266316	-2.72577	0.00641521
FAM189A2	6.43721	1.31898	0.484771	2.72084	0.00651161
TMEM65	11.2446	0.902178	0.33167	2.72011	0.00652607
COL4A3	3.12415	1.74927	0.645839	2.70852	0.0067584
CNTN3	4.60624	1.27607	0.471787	2.70477	0.0068352
AP2S1	1.41959	1.97633	0.73139	2.70215	0.0068893
SIPA1L2	23.519	0.727104	0.269088	2.7021	0.00689026
ZDHHC6	3.7378	-1.16144	0.430008	-2.70097	0.00691372
MTHFR	6.58405	0.844825	0.313093	2.69832	0.0069691
CERS6	7.61382	0.97923	0.363197	2.69614	0.00701479
MARCKS	2.42624	1.68448	0.625592	2.69261	0.00708949
OIP5-AS1	7.53846	0.761023	0.282647	2.69248	0.00709219
INPP5B	9.0323	-0.757298	0.28134	-2.69175	0.00710777
NOD1	22.8838	-0.608146	0.226217	-2.68833	0.00718097
GNAQ	107.348	-0.373001	0.138846	-2.68644	0.00722176
GALNT15	36.7659	-0.709797	0.265172	-2.67674	0.00743416
SNX9	51.1614	0.892138	0.333474	2.67528	0.00746661
AC011997.1	2.82949	-1.76327	0.659197	-2.67487	0.00747573
ACYP2	25.1727	-0.510425	0.191086	-2.67118	0.00755843
IDE	10.1584	-0.784632	0.293764	-2.67096	0.00756336
PLD1	15.632	-0.792072	0.297092	-2.66609	0.00767396
SPAAR	8.22909	-1.45753	0.547081	-2.6642	0.00771715
RTN4	36.5766	0.644826	0.242076	2.66373	0.00772797
STK24	44.4777	0.767435	0.288182	2.66302	0.00774428
A2M	85.9081	-0.559903	0.21068	-2.6576	0.0078699
SGMS2	6.82105	1.47444	0.554844	2.65739	0.00787472
CKB	3.40938	1.29064	0.486465	2.6531	0.00797562
AC008050.1	5.84069	-1.33714	0.505218	-2.64665	0.00812931
ADGRG6	12.1399	0.832605	0.314766	2.64516	0.00816524
CISD1	1.98477	1.4493	0.548239	2.64355	0.00820416
FBLN5	90.7547	0.572131	0.216549	2.64205	0.00824068
ACTG1	11.0615	0.922815	0.349285	2.64201	0.00824155
CD46	60.4177	0.549673	0.208181	2.64035	0.00828198
AC092957.1	31.1354	3.4344	1.3041	2.63353	0.00845012
TCF7L2	81.7901	0.510214	0.19375	2.63336	0.00845452
CRTC3-AS1	1.38448	2.11505	0.803856	2.63113	0.00851007
NFIB	52.6504	-0.665876	0.253148	-2.63038	0.00852894
ATP11A	45.1331	0.809105	0.307809	2.62859	0.00857389
AL021155.5	1.71583	2.17068	0.826143	2.62748	0.00860196
SOX18	9.99109	0.94529	0.360716	2.62059	0.0087778
DLC1	45.069	0.583531	0.22269	2.62037	0.0087835
BFSP1	3.214	1.62151	0.619176	2.61882	0.00882333
SLC12A2	49.6949	-0.678135	0.259174	-2.61652	0.00888307
GALNT18	152.387	0.590467	0.225818	2.61479	0.0089281
TPK1	19.465	-0.664006	0.254052	-2.61366	0.00895786
CMTM7	4.36758	1.23045	0.47257	2.60374	0.00922115
IDI1	2.56341	1.49837	0.576897	2.59729	0.00939621
COL4A4	7.39237	1.21896	0.469406	2.59682	0.00940908
CP	47.3198	-0.85691	0.329997	-2.59672	0.00941175
C2CD4B	2.49939	2.19814	0.848276	2.5913	0.00956128
SOX7	2.92812	1.37712	0.531461	2.59119	0.00956435
XRCC4	8.00944	-0.908775	0.351109	-2.5883	0.00964504
IPMK	4.90878	1.04323	0.403141	2.58775	0.00966058
ABLIM3	29.9078	0.698878	0.270295	2.58562	0.00972049
THSD4	256.817	-0.514123	0.198914	-2.58466	0.0097476
RHOJ	19.1961	0.535776	0.207834	2.5779	0.00994032
S1PR1	10.9142	-0.839934	0.326584	-2.57187	0.010115
NFATC3	18.4642	-0.623903	0.242782	-2.56981	0.0101754
SLC7A2	23.5552	1.15424	0.450062	2.56463	0.0103286
ARFGEF3	12.8195	0.661711	0.258067	2.5641	0.0103443
KPNA4	15.548	0.687478	0.268181	2.56348	0.0103628
SH3TC2	2.04297	1.66743	0.650472	2.56341	0.0103649
GPBP1L1	19.9821	-0.561381	0.21922	-2.56081	0.0104429
LBR	6.02423	0.888629	0.348203	2.55204	0.0107093
SNRPB	2.24163	1.55743	0.610721	2.55015	0.0107678
FRA10AC1	7.56735	-0.898499	0.352371	-2.54987	0.0107764
NRGN	4.8704	1.07496	0.421871	2.54808	0.0108316
BHLHE40	39.6492	0.895279	0.351558	2.54661	0.0108776
CLDND1	7.05404	0.772554	0.303626	2.54442	0.0109459
G3BP1	22.7377	0.68023	0.267583	2.54212	0.0110181
AFF3	8.33641	-1.12031	0.440945	-2.54071	0.0110627
PREX2	78.0107	0.514419	0.202702	2.5378	0.011155
NOS1	45.1464	0.529562	0.208713	2.53728	0.0111718
ST7L	11.4328	-0.64377	0.253791	-2.53662	0.011193
TSBP1-AS1	3.93319	1.32293	0.522199	2.53338	0.0112969
FOXO1	160.131	0.728909	0.287741	2.53321	0.0113022
MSH3	17.0553	-0.651901	0.25809	-2.52587	0.0115413
SP140	5.54312	0.980184	0.388566	2.52257	0.0116502
AP2B1	25.0886	0.460315	0.182526	2.52191	0.0116719
SLC40A1	1.95918	1.82692	0.725258	2.519	0.0117689
MT2A	23.5192	0.884598	0.351231	2.51857	0.0117834
FRMD6	3.8221	1.12598	0.447841	2.51425	0.0119287
RALGAPB	18.5653	-0.512854	0.204108	-2.51265	0.0119827
TGFBR3	13.9398	-0.7438	0.296564	-2.50806	0.0121397
CYP51A1	4.45785	1.0587	0.422832	2.50383	0.0122859
FBXO9	5.67249	-0.878769	0.351974	-2.49669	0.012536
COL4A1	39.315	0.759083	0.304065	2.49645	0.0125444
PODXL	94.4168	0.431122	0.173108	2.49048	0.0127572
RAB21	14.2927	1.0185	0.409962	2.48436	0.0129783
ACER3	28.2781	0.52666	0.212795	2.47496	0.0133252
CREB3L2	9.30656	-0.925354	0.374271	-2.47242	0.0134203
UBA6	19.9662	0.732754	0.296721	2.4695	0.0135301
FDFT1	8.53786	0.75609	0.306185	2.46939	0.0135342
AC097528.1	4.04384	1.10001	0.44564	2.46839	0.0135723
RPS23	7.61374	0.838431	0.339946	2.46636	0.0136493
MLLT3	51.9602	0.513699	0.209425	2.4529	0.0141709
SELENOO	4.37196	-0.929611	0.379522	-2.44943	0.0143084
HDHD2	3.61168	-1.15838	0.47299	-2.44906	0.014323
MYO5A	8.37553	0.802406	0.327694	2.44864	0.0143396
ADAMTSL4-AS1	10.8148	1.2727	0.520401	2.44561	0.0144607
CHIC1	12.7872	-0.601438	0.245957	-2.4453	0.0144732
SPEN	32.8642	0.370123	0.151379	2.44501	0.0144849
ERAP2	3.71643	1.12361	0.459868	2.44334	0.0145521
AUTS2	122.338	0.419521	0.171965	2.43957	0.0147048
HIST1H1D	3.05242	-1.42824	0.586035	-2.43712	0.0148047
ARID2	30.5384	-0.368688	0.151418	-2.4349	0.0148961
STRAP	7.36474	0.822867	0.338227	2.43288	0.0149792
ATP6V1B2	2.65842	1.3476	0.555742	2.42487	0.0153137
HDLBP	14.4258	0.568124	0.234534	2.42235	0.0154205
HAGH	2.5818	-1.59593	0.658924	-2.42202	0.0154346
DOC2B	8.40527	1.22522	0.50625	2.42019	0.0155124
NOVA1	18.8433	-0.747919	0.30924	-2.41857	0.0155814
CATSPERB	2.51065	1.35173	0.559384	2.41647	0.0156719
EGLN1	9.86684	-0.757257	0.313571	-2.41494	0.0157376
RPL23	3.82579	1.37929	0.571775	2.4123	0.0158522
ETAA1	2.1174	-1.47694	0.612719	-2.41047	0.0159318
SLC25A17	3.93966	-0.987683	0.410118	-2.40829	0.0160276
IRF2BP2	4.3378	0.953478	0.396086	2.40725	0.0160731
ALG5	3.5294	-1.2943	0.537916	-2.40614	0.0161222
POMP	20.0778	0.680892	0.283176	2.40448	0.0161953
FGD4	57.1238	0.503169	0.209481	2.40198	0.0163064
USP3	21.939	0.560483	0.233482	2.40054	0.0163707
NCOA3	37.365	-0.379584	0.158385	-2.39659	0.0165483
FUS	14.834	0.64381	0.268994	2.3934	0.0166929
SAP30BP	9.03395	0.723176	0.302166	2.3933	0.0166974
EML4	18.7063	0.610544	0.255366	2.39085	0.0168093
THBD	5.63248	1.33775	0.561107	2.38413	0.0171194
NEK5	6.07244	-0.889684	0.373208	-2.38388	0.0171311
ZNF589	2.15043	-1.38736	0.582092	-2.3834	0.0171533
HMCN1	19.3124	-0.823207	0.345438	-2.38308	0.0171682
CTSD	2.29998	1.53706	0.645112	2.38263	0.0171896
ATOX1	3.40814	1.11064	0.466674	2.3799	0.0173172
ANKRD28	67.7424	0.501055	0.21062	2.37896	0.0173617
MYO1E	124.132	0.712662	0.299687	2.37802	0.017406
DAGLB	2.79877	1.09201	0.459579	2.3761	0.0174965
YBX3	53.2155	0.774227	0.326583	2.37069	0.0177549
CAMK2N1	4.41848	1.1022	0.464996	2.37034	0.0177715
IGBP1	2.68714	-1.50359	0.634755	-2.36877	0.0178474
IPO9	12.1428	-0.664653	0.281012	-2.36521	0.0180197
CFAP44	5.7829	-0.928443	0.392542	-2.36521	0.0180201
AC246817.2	2.59912	1.35147	0.572226	2.36177	0.0181878
SV2C	7.51299	1.16261	0.492387	2.36117	0.0182175
PLEKHB2	7.199	0.793732	0.336399	2.3595	0.0182996
LAPTM4A	4.73975	0.854928	0.362624	2.35762	0.0183927
KDELR2	1.515	1.57286	0.667947	2.35477	0.0185343
SSH1	28.1258	0.8112	0.344498	2.35473	0.0185362
RXRA	3.91796	-1.23653	0.525449	-2.35328	0.0186086
UNC5C	1.92151	-1.3615	0.579191	-2.3507	0.0187381
PCAT19	16.3854	0.547019	0.232707	2.35067	0.0187394
IGFBP3	21.1695	-1.01914	0.433636	-2.35022	0.0187625
SLC2A1	110.403	0.388818	0.166001	2.34227	0.0191669
LINC01088	1.56158	1.97066	0.841798	2.34101	0.0192314
HEATR5A	10.2443	-0.730185	0.312675	-2.33529	0.0195283
FNIP1	22.5485	-0.430191	0.184236	-2.335	0.0195432
PACRGL	5.08255	-1.03799	0.444939	-2.33288	0.0196546
PRKAR1B	3.3058	1.08363	0.464551	2.33265	0.0196665
ZNF410	6.53332	0.829128	0.355759	2.33059	0.0197751
ZC3H8	3.60463	-1.14922	0.493172	-2.33026	0.0197925
LYRM4	9.57557	-0.72221	0.31083	-2.32349	0.0201528
NES	8.82692	-0.849625	0.366015	-2.32129	0.0202714
CDA	4.86977	-1.04152	0.449584	-2.31662	0.0205244
ADAMTS1	156.68	0.6863	0.296257	2.31657	0.0205273
HLA-DPA1	2.08557	1.44421	0.623488	2.31634	0.02054
TBC1D8	41.4981	0.461663	0.199361	2.31572	0.0205736
CEP97	2.27349	-1.39133	0.600958	-2.31518	0.0206029
SCLY	3.28493	-1.17471	0.507904	-2.31287	0.02073
NEK11	2.22671	-1.32428	0.572888	-2.31158	0.020801
HIVEP2	56.5338	0.751176	0.325097	2.31062	0.0208539
ZNF608	3.9561	-0.995705	0.430971	-2.31038	0.0208673
EXPH5	21.7166	0.532386	0.230458	2.31012	0.0208813
TPI1	3.77583	1.16444	0.504207	2.30946	0.0209183
LAMB1	3.62746	-1.64561	0.712613	-2.30925	0.0209294
STARD4	7.19292	1.04299	0.451981	2.3076	0.0210216
AL157871.4	1.48393	1.85529	0.804011	2.30754	0.0210245
EDN1	17.2366	-1.02971	0.446452	-2.30644	0.0210863
CDYL2	31.8401	-0.564939	0.245034	-2.30555	0.0211358
ERCC6L2	17.5304	-0.483494	0.210021	-2.30212	0.0213282
AC107223.1	2.57932	-1.38359	0.601829	-2.29898	0.021506
ALCAM	12.1596	-1.09174	0.475161	-2.29762	0.0215833
CMTM8	74.2671	-0.387086	0.168492	-2.29736	0.0215984
SUGT1	6.65912	-0.817382	0.355928	-2.29648	0.0216484
Z93930.2	5.93243	-0.793994	0.346078	-2.29426	0.0217753
TMEM44	11.22	-0.598494	0.260878	-2.29415	0.0217817
ZNF573	3.27523	-1.1842	0.516183	-2.29414	0.0217822
MTFR1	7.18635	-0.793052	0.346159	-2.29101	0.021963
FURIN	4.41055	1.03586	0.452362	2.28989	0.0220278
CBL	14.6015	-0.568685	0.248467	-2.28877	0.0220925
HERC4	42.5071	-0.435364	0.190247	-2.28841	0.0221136
SCFD1	21.9994	-0.447184	0.195435	-2.28814	0.0221291
NUS1	4.39718	-0.91508	0.400277	-2.28612	0.0222473
SH3D19	26.9854	-0.464818	0.203327	-2.28606	0.0222505
MAP3K8	12.0004	-0.752962	0.33034	-2.27936	0.0226459
AC019197.1	259.42	0.538983	0.236486	2.27914	0.0226589
ARC	1.30009	1.8522	0.814377	2.27438	0.0229431
UQCR11	2.49733	1.39371	0.613202	2.27285	0.0230354
AP3S1	14.0897	-0.551844	0.242858	-2.27229	0.0230688
RPL32	9.24577	0.711647	0.313281	2.27159	0.0231113
ELFN1	5.56945	-0.863753	0.380328	-2.27108	0.0231423
HLA-B	27.9336	0.510961	0.225295	2.26797	0.0233313
LTBP4	15.7287	0.64965	0.286691	2.26603	0.0234495
SERPINB1	3.73296	1.2897	0.569536	2.26448	0.0235448
KLHL3	8.77972	0.870814	0.384832	2.26284	0.0236454
SLAIN1	2.52551	-1.21078	0.535104	-2.2627	0.0236539
TRIT1	2.48745	-1.26286	0.558644	-2.26058	0.0237853
NOL4	2.90249	-1.2988	0.574605	-2.26033	0.0238005
ST8SIA6	62.6361	-0.637569	0.282319	-2.25833	0.0239251
ARRDC3	7.30897	1.5258	0.676146	2.25661	0.0240322
MOSMO	22.4553	-0.657039	0.291266	-2.2558	0.0240829
ABCA4	0.831235	2.22025	0.984518	2.25516	0.024123
LCN6	1.22155	-1.904	0.844756	-2.25391	0.0242018
ATOH8	5.36017	-1.14491	0.508016	-2.25369	0.0242158
CLEC1A	13.3513	0.655495	0.290927	2.25312	0.0242514
ZSWIM5	18.0648	-0.598068	0.265516	-2.25247	0.0242924
ARHGEF28	49.6528	-0.458656	0.203671	-2.25195	0.0243255
DNTTIP2	2.23731	1.17577	0.522621	2.24975	0.0244648
FAM169A	3.4307	-0.996194	0.443475	-2.24634	0.0246825
FAXDC2	16.1396	-0.750697	0.334467	-2.24446	0.0248028
LCP2	8.72841	0.759229	0.338315	2.24415	0.0248226
PARVA	16.8856	-0.513259	0.228755	-2.24371	0.0248511
HIST1H1C	5.21776	-1.16071	0.517327	-2.24366	0.0248542
LINC00894	9.96971	-0.751262	0.334945	-2.24294	0.0249005
SLC38A6	4.34247	-1.06445	0.475204	-2.23999	0.0250917
HIST1H2BJ	3.04767	-1.95031	0.872981	-2.23408	0.0254779
PDGFC	7.27379	-0.857806	0.384277	-2.23226	0.0255978
FGFR1	23.032	0.821088	0.368582	2.22769	0.025901
SYNE1	185.814	-0.429772	0.192986	-2.22696	0.0259501
ATF6B	3.50035	-0.957169	0.430024	-2.22585	0.0260244
RAPGEF5	78.8496	0.545738	0.245198	2.22571	0.0260337
ZNF280D	21.7141	-0.649616	0.291972	-2.22493	0.026086
SNED1	36.2114	-0.4567	0.205402	-2.22344	0.0261858
LOXL2	3.11305	1.19019	0.536051	2.2203	0.0263986
METTL4	4.46553	0.919871	0.414544	2.21899	0.0264871
TPM1	25.9416	-0.451509	0.20351	-2.2186	0.0265138
SAT1	197.884	0.510764	0.230377	2.21708	0.0266176
GOLGA5	3.28637	-1.1956	0.539699	-2.21532	0.0267384
SRPK2	92.3945	0.390462	0.17629	2.21489	0.0267675
EPHA7	11.7685	-0.914993	0.414055	-2.20983	0.0271168
CANX	6.56617	-0.805374	0.364643	-2.20866	0.0271982
MPDU1	1.14246	1.63752	0.742407	2.20569	0.027406
FXYD5	6.10936	-0.82524	0.37437	-2.20434	0.0275004
EXOC2	41.3682	0.367674	0.166837	2.20379	0.0275391
ENOSF1	9.77211	-0.673212	0.305912	-2.20067	0.0277591
USP8	11.3637	-0.625816	0.284401	-2.20047	0.0277736
PCNX4	12.924	-0.662927	0.301477	-2.19893	0.0278828
LARP1B	12.7789	-0.849154	0.386478	-2.19716	0.0280089
USP53	40.5518	0.402143	0.183203	2.19507	0.0281583
COX6B1	1.69111	1.50057	0.684118	2.19344	0.0282753
SLC16A7	2.31772	1.4115	0.643609	2.1931	0.0283
MEDAG	14.8328	1.78925	0.815981	2.19276	0.0283246
ENY2	2.81831	1.08167	0.493505	2.19181	0.0283929
SEMA6D	6.79437	0.832847	0.379992	2.19175	0.0283976
TRIO	127.592	0.419039	0.191576	2.18733	0.0287187
AL031595.3	4.55135	1.06834	0.48893	2.18506	0.0288847
TGIF1	2.21376	1.29904	0.594763	2.18413	0.0289528
PPP2R5E	21.6327	-0.481947	0.220711	-2.18361	0.0289909
ELOVL7	213.349	-0.334554	0.153382	-2.18119	0.0291695
HS2ST1	9.9909	-0.687633	0.315554	-2.17913	0.029322
RBMS3	294.446	-0.316329	0.145254	-2.17777	0.0294234
TARS2	1.10454	-1.62626	0.746786	-2.17768	0.02943
MCCC1	4.87003	-0.897035	0.412432	-2.17499	0.029631
FAF2	7.52801	-0.685292	0.315488	-2.17216	0.0298435
FARP1	20.9196	0.536698	0.247095	2.17203	0.0298532
SYT1	43.6228	0.565812	0.260782	2.16967	0.0300316
LAMTOR5	2.22037	1.36264	0.628212	2.16907	0.0300771
MPRIP	26.8205	0.462905	0.213469	2.16848	0.030122
INTS12	4.82568	0.834983	0.385467	2.16616	0.0302992
RAB28	12.5379	-0.53428	0.246823	-2.16463	0.0304161
CHFR	11.0801	-0.569041	0.262882	-2.16463	0.0304162
ETNK1	21.8896	0.408063	0.188522	2.16454	0.0304233
FAM210A	5.09244	0.76115	0.351727	2.16404	0.0304614
COL4A5	2.75568	1.2871	0.594988	2.16323	0.0305235
RYBP	22.8234	0.602266	0.27858	2.16191	0.0306252
JAK1	39.5252	0.404932	0.187445	2.16028	0.0307512
CAMK1	1.52353	1.45277	0.673147	2.15818	0.030914
CNN3	14.2981	0.657945	0.304933	2.15767	0.0309533
REL	7.77044	0.804758	0.373202	2.15636	0.0310556
CR1L	1.10666	1.84268	0.855197	2.15468	0.0311868
FOXS1	1.89456	1.68149	0.780396	2.15466	0.0311886
ADCY7	2.12912	1.2053	0.559567	2.15398	0.0312414
TC2N	18.0897	0.688619	0.320002	2.15192	0.0314036
CHMP4B	9.11577	0.86648	0.402949	2.15035	0.0315275
ARID5A	62.8324	0.892824	0.415303	2.14981	0.0315701
GSN	19.5889	-0.606793	0.282431	-2.14847	0.0316767
USP33	14.5335	-0.566852	0.263924	-2.14779	0.0317304
LRRFIP1	44.2089	0.583594	0.271735	2.14766	0.0317406
ZC3HAV1	18.5044	0.48779	0.227148	2.14746	0.031757
AC017101.1	1.97798	1.46331	0.681545	2.14705	0.0317895
NOVA2	10.7911	-0.602652	0.280746	-2.14661	0.0318245
CALCOCO1	3.01706	-1.03942	0.484578	-2.145	0.0319526
NFKBIA	29.9302	0.542313	0.252888	2.14448	0.0319943
RNF146	3.78174	-0.968841	0.451883	-2.14401	0.0320322
RSL1D1	2.29864	1.14545	0.534453	2.14321	0.0320959
BCL2L11	3.47152	1.12373	0.525005	2.14042	0.0323204
SERPINB6	34.3713	0.488742	0.228441	2.13946	0.0323981
FTX	146.477	-0.325439	0.152205	-2.13817	0.032503
REST	4.94433	-0.962484	0.45047	-2.13662	0.0326288
CCSER2	101.941	0.299431	0.140229	2.1353	0.0327364
SMARCA2	56.4833	0.3904	0.182852	2.13506	0.0327565
GSR	4.74353	-1.07141	0.502265	-2.13315	0.0329121
TP53BP2	4.90581	0.790446	0.370691	2.13236	0.0329772
EIF2AK2	16.7859	0.494282	0.231899	2.13145	0.0330517
SPTBN1	145.211	0.323138	0.151662	2.13064	0.0331186
MBNL1	112.159	-0.340422	0.159837	-2.12981	0.0331876
NMT2	9.6134	-0.772016	0.363146	-2.12591	0.0335108
HLA-E	85.4676	0.394452	0.185558	2.12576	0.0335232
CCNH	45.7706	0.537902	0.253139	2.12493	0.0335925
FAM214A	20.7982	-0.445088	0.209594	-2.12357	0.0337059
AMD 1.00	10.4968	0.721871	0.340307	2.12123	0.0339023
ZSWIM6	82.0072	0.393522	0.185707	2.11905	0.0340862
C4orf3	2.55682	1.20239	0.567462	2.11889	0.0340994
NDUFB6	2.27863	-1.22284	0.578187	-2.11496	0.0344333
WWP2	15.8367	-0.547501	0.258904	-2.11468	0.0344569
ABI3BP	11.6094	-1.00365	0.475119	-2.11242	0.0346508
INO80D	12.0571	0.499335	0.236462	2.11169	0.0347132
TANC2	62.5029	0.488695	0.231585	2.11022	0.0348392
VAC14	3.01494	-1.02814	0.487354	-2.10964	0.0348895
UNC5D	9.26991	-0.978229	0.464109	-2.10776	0.035052
LINC01184	15.5809	-0.650076	0.308467	-2.10744	0.0350792
GIMAP7	4.77172	-0.974534	0.462572	-2.10677	0.0351374
IL18R1	2.99789	-1.25096	0.593876	-2.10644	0.0351663
XPC	4.60073	-0.854205	0.405735	-2.10533	0.035263
ZNF460	3.85133	0.839423	0.399206	2.10273	0.0354896
ITGB3	3.9037	1.17032	0.556649	2.10244	0.0355145
NMRK1	2.9879	-1.13181	0.538376	-2.10227	0.0355299
AC007384.1	1.05486	1.77857	0.847018	2.09981	0.0357458
CIRBP	5.9885	-0.746063	0.355413	-2.09914	0.0358044
ARHGAP20	7.06254	-0.817876	0.389632	-2.0991	0.0358079
ROR1-AS1	2.28956	1.45995	0.695602	2.09883	0.0358319
ABCC4	55.9443	0.413949	0.197297	2.0981	0.0358959
GARS-DT	14.2902	-0.578706	0.275885	-2.09764	0.0359372
KCNJ2	10.5787	0.977828	0.466353	2.09675	0.0360153
UBE4B	19.1128	-0.471152	0.224727	-2.09655	0.0360331
NUFIP2	14.6945	0.604799	0.288488	2.09645	0.0360427
SEPTIN6	10.647	0.861471	0.411317	2.09442	0.0362223
CBR4	10.8095	-0.732921	0.34994	-2.09442	0.0362227
SLC26A5	6.87926	-1.33575	0.637874	-2.09406	0.0362547
FOSB	2.73992	1.4849	0.709787	2.09203	0.0364355
TXNDC16	5.02629	-0.869458	0.41635	-2.08829	0.0367721
POFUT1	1.83129	-1.48511	0.711245	-2.08804	0.0367939
RPS4X	4.64414	0.999783	0.478815	2.08804	0.0367943
ZNF782	6.30551	-0.858835	0.411727	-2.08594	0.0369844
NREP	8.47604	0.745281	0.357405	2.08525	0.0370463
GIPC2	7.56902	-0.99574	0.477633	-2.08474	0.0370931
BTG1	7.69415	0.792742	0.380335	2.08433	0.0371305
FRMD8	8.91725	0.841121	0.403581	2.08415	0.0371469
PNPLA8	10.336	0.759841	0.364652	2.08375	0.0371833
CLPX	3.58497	-0.933071	0.447823	-2.08357	0.0371993
SNAPC4	1.87716	-1.18321	0.567976	-2.0832	0.0372331
NHSL1	28.3207	0.545058	0.261669	2.083	0.0372509
GRIPAP1	5.07704	-0.74437	0.357365	-2.08294	0.0372567
CASP4	11.6565	0.626883	0.30117	2.08149	0.0373891
PGBD5	0.811459	2.12875	1.02409	2.07868	0.0376468
MTMR8	3.12451	-0.964203	0.463875	-2.07859	0.0376555
PPM1F	3.56052	-0.977695	0.470549	-2.07778	0.0377299
CCDC66	6.84513	-0.687782	0.331088	-2.07734	0.0377704
RPL13	18.6451	0.560032	0.26966	2.07681	0.0378192
PTPRG	843.792	-0.205857	0.0991433	-2.07635	0.0378614
KMT5B	13.0881	-0.564253	0.271969	-2.0747	0.0380146
PWWP2A	6.86398	-0.678311	0.32705	-2.07403	0.0380763
FLNB	107.383	0.355152	0.17129	2.0734	0.0381355
GTF3C3	4.62079	-0.812057	0.39177	-2.07279	0.0381919
SHB	30.5538	0.655626	0.316356	2.07243	0.0382251
ATP9A	27.0275	0.401432	0.193742	2.07199	0.0382665
FUT8	94.6745	-0.356827	0.172322	-2.0707	0.0383865
AL445259.1	2.98986	-1.26728	0.612882	-2.06774	0.0386641
FADS3	4.19114	1.06008	0.513411	2.06478	0.0389434
F8	4.44431	-1.28365	0.622004	-2.06373	0.0390429
RNF180	2.74905	-1.10166	0.534121	-2.06256	0.0391546
PKNOX1	6.3938	0.636243	0.308487	2.06246	0.0391639
SPPL3	33.4088	-0.386954	0.187661	-2.06198	0.0392094
CARM1	3.01723	-1.03298	0.501012	-2.06178	0.0392282
CDC42SE1	5.78697	0.7173	0.348008	2.06116	0.0392876
DNAJA4	1.84507	1.28481	0.623537	2.06051	0.0393497
MYO9A	43.1673	-0.369313	0.179273	-2.06006	0.0393924
CSNK1E	11.5518	0.583909	0.283623	2.05875	0.0395185
GBE1	49.9321	0.633842	0.307903	2.05858	0.0395348
LRRC49	7.68917	-0.719263	0.349807	-2.05617	0.0397661
NFRKB	2.82287	1.11359	0.541991	2.05464	0.039914
AHCYL2	40.9038	-0.370613	0.180393	-2.05448	0.0399297
RBM20	6.03775	-1.63689	0.796787	-2.05436	0.0399411
MCTP1	126.44	0.743773	0.362078	2.05418	0.0399585
SRSF11	26.4317	-0.384212	0.187268	-2.05167	0.0402014
ACAD10	3.12287	-1.15774	0.565013	-2.04905	0.0404568
MORF4L1	15.3819	0.500361	0.244498	2.04649	0.0407085
ZNF552	1.41645	-1.53712	0.751104	-2.04648	0.0407089
PNISR	30.4155	-0.330203	0.16158	-2.04359	0.0409941
SMG7	13.0673	-0.549352	0.268892	-2.04302	0.0410503
RBM4	7.16818	-0.644196	0.315504	-2.0418	0.0411712
NKTR	66.1645	-0.343313	0.168192	-2.04119	0.0412316
SLC8A1	10.8661	-1.01325	0.496875	-2.03925	0.0414254
NET1	10.813	-0.585174	0.287	-2.03893	0.0414566
BOD1L1	14.6128	-0.459935	0.225804	-2.03688	0.0416621
TMEFF1	3.77398	0.887705	0.436041	2.03583	0.0417678
PLXDC2	63.1373	0.59302	0.291497	2.03439	0.0419118
MB21D2	8.65603	1.06136	0.521724	2.03433	0.0419179
HIST1H2BC	6.11267	-1.07776	0.529835	-2.03415	0.0419362
KLHL15	1.02734	1.51306	0.744058	2.03353	0.041999
ODF2	5.5208	-0.721897	0.355022	-2.03339	0.0420133
MPZL1	13.564	0.525415	0.258408	2.03328	0.0420246
SNX1	11.2681	0.482137	0.2373	2.03176	0.0421779
CHD2	46.829	0.536473	0.264505	2.02821	0.0425384
STK38L	15.2786	-0.601767	0.296725	-2.02803	0.042557
LINC00632	3.68957	-0.9919	0.490179	-2.02355	0.0430168
FKBP1A	49.5341	0.667395	0.329815	2.02354	0.043017
MROH7	10.7982	0.564375	0.278984	2.02297	0.0430764
CALM3	2.49619	1.19818	0.592643	2.02175	0.0432022
UGGT1	8.75136	-0.601031	0.297359	-2.02123	0.0432561
TMEM106B	4.04931	-0.811601	0.401735	-2.02024	0.0433584
C1orf61	1.35474	1.45894	0.722245	2.02001	0.0433827
INPP5D	45.443	0.506023	0.250527	2.01984	0.0434003
SLC1A4	2.38705	1.16057	0.574645	2.01963	0.0434219
SNRPN	3.01032	1.14015	0.565478	2.01626	0.0437732
PPP6R2	20.9009	-0.403827	0.200319	-2.01591	0.0438089
CAAP1	4.56137	-0.796423	0.395164	-2.01543	0.04386
KCTD15	4.54805	-0.831847	0.412792	-2.01517	0.0438867
CHSY3	6.88682	1.00879	0.500686	2.01483	0.0439229
TNRC6A	39.0395	-0.455078	0.226002	-2.0136	0.0440515
SEMA6A	11.659	0.659895	0.327821	2.01298	0.0441171
FBXL13	3.34677	-1.21719	0.605451	-2.01038	0.0443912
ZNF133	4.66565	-1.03481	0.51489	-2.00977	0.044455
TMEM38B	2.12945	1.12659	0.560612	2.00956	0.0444773
NRARP	3.7854	1.0929	0.543884	2.00944	0.0444904
DHRS3	8.82065	-0.786888	0.39165	-2.00916	0.0445198
TCEAL4	3.16459	-0.935926	0.466285	-2.0072	0.0447289
TMEM43	2.68384	-1.01607	0.506229	-2.00713	0.0447358
STX4	2.93261	1.09782	0.548006	2.00331	0.0451442
RPS24	10.6611	0.680422	0.33994	2.00159	0.0453286
ZNF135	1.69249	-1.306	0.652508	-2.00151	0.0453373
RPS28	14.6643	0.631497	0.315595	2.00097	0.0453952
L3MBTL4	15.3316	0.76582	0.382822	2.00046	0.0454505
BGN	4.4636	-0.888838	0.444506	-1.99961	0.0455427
FXN	2.29498	-1.1252	0.562787	-1.99933	0.045573
DENR	4.60681	-0.921346	0.460943	-1.99883	0.0456272
ATP13A3	113.883	0.574823	0.287999	1.99592	0.0459426
TMTC2	14.9142	-0.615847	0.308566	-1.99584	0.0459515
TBC1D4	80.6296	-0.490521	0.245835	-1.99533	0.0460074
CUL9	3.16308	-0.937554	0.469979	-1.99488	0.0460557
AC009950.1	3.66194	1.07413	0.538536	1.99454	0.0460926
GOSR2	5.24118	-0.762375	0.382346	-1.99394	0.0461585
EEF1AKMT2	7.54817	-0.69904	0.35064	-1.99361	0.0461944
HILPDA	10.9957	1.76631	0.886301	1.9929	0.0462722
RPL23A	5.6063	0.942721	0.473071	1.99277	0.046287
MIRLET7BHG	31.341	-0.578416	0.290347	-1.99216	0.046354
DIS3	6.05594	0.730565	0.366826	1.99158	0.0464168
SLC44A1	12.6347	-0.529732	0.26603	-1.99125	0.0464534
ZNF274	8.66914	0.695475	0.349328	1.99089	0.0464926
LIPA	5.7551	-0.857862	0.431289	-1.98907	0.046694
POR	7.07203	0.603031	0.303197	1.98891	0.0467115
MMUT	2.62169	1.32875	0.668263	1.98837	0.0467712
SETX	32.4605	0.340159	0.171107	1.98799	0.0468132
ZC3H4	3.4353	-0.989338	0.498278	-1.98551	0.0470875
ADCY9	15.6061	-0.510195	0.257004	-1.98517	0.0471261
ZNF33A	16.1635	-0.552158	0.278167	-1.98499	0.0471457
DLGAP1	10.1836	-0.783967	0.395428	-1.98258	0.0474147
ZCWPW2	2.36483	-1.13792	0.575195	-1.97832	0.0478926
FES	7.02764	0.733663	0.371199	1.97647	0.0481017
SEMA3B	2.29087	1.09507	0.554209	1.97592	0.0481635
NAALADL2	35.1672	0.488053	0.247104	1.97509	0.0482578
ZNF397	3.38273	0.887766	0.449953	1.97302	0.0484931
MAGI1	90.9046	0.346929	0.175847	1.97291	0.0485057
KRTCAP2	2.45323	1.06114	0.537915	1.97268	0.0485319
METAP2	6.79544	-0.611962	0.310281	-1.97228	0.0485777
PFKL	8.14097	0.556172	0.282099	1.97155	0.0486612
KIAA0100	4.99509	0.709048	0.359693	1.97126	0.0486945
NR4A3	5.92134	1.92001	0.974651	1.96995	0.0488443
FBXW8	8.6305	-0.713684	0.362385	-1.96941	0.0489064
COX5B	2.66905	1.02742	0.522182	1.96755	0.0491204
MIR4435-2HG	15.8387	-0.639048	0.325109	-1.96564	0.0493401
EPHB4	3.26972	-0.999175	0.50847	-1.96506	0.0494071
B3GNT2	6.85193	0.900245	0.458295	1.96433	0.0494913
BRAP	3.0453	-0.952079	0.484927	-1.96334	0.0496062
ZNF331	6.86008	0.920704	0.469106	1.96268	0.0496838
PLAG1	4.93225	0.913004	0.46589	1.9597	0.0500311
RPS16	6.35592	0.758961	0.387343	1.9594	0.0500655
AC012368.1	1.37506	1.77969	0.908436	1.95907	0.0501048
NAV2	91.3786	0.405553	0.207044	1.95878	0.0501389
STEAP3	1.87931	1.23893	0.632702	1.95815	0.0502121
RMDN3	2.17009	-1.15247	0.588561	-1.95811	0.0502176
DPY19L4	4.86472	-0.942016	0.481094	-1.95807	0.050222
NPY1R	2.08525	-1.32706	0.67785	-1.95774	0.0502603
TPT1	17.6392	0.477239	0.24378	1.95767	0.0502691
PAM	63.5099	0.270077	0.138242	1.95365	0.0507423
SNX27	5.95665	-0.773983	0.396675	-1.95118	0.0510358
AL353138.1	3.16748	-2.71167	1.39101	-1.94942	0.0512448
SMARCAL1	4.41406	-0.764935	0.392451	-1.94912	0.0512811
BACH1	15.6398	0.479205	0.24612	1.94704	0.0515305
FOXQ1	5.18445	0.990572	0.50876	1.94703	0.0515308
SEMA3E	2.78724	1.2875	0.661268	1.94701	0.0515332
DUBR	4.10255	-1.08599	0.557791	-1.94694	0.0515414
CCND3	28.1709	-0.756434	0.388663	-1.94625	0.051625
BLOC1S6	4.61659	0.715022	0.36744	1.94596	0.0516598
ZFP36	34.5761	0.845642	0.434746	1.94514	0.0517579
AC007376.2	4.39578	-0.857294	0.441064	-1.9437	0.0519321
FBXL5	12.1619	-0.468596	0.241468	-1.94061	0.0523051
MED26	2.03635	-1.10971	0.572237	-1.93924	0.0524721
PRKCA	21.5402	-0.472813	0.243895	-1.93859	0.052551
ANKRA2	3.65729	-0.901925	0.465274	-1.93848	0.0525643
NR1D2	6.27703	0.742923	0.383396	1.93774	0.0526545
PIGK	3.59939	-0.861213	0.44497	-1.93544	0.0529365
VEZF1	4.23298	0.872672	0.451429	1.93313	0.0532197
LINC00840	45.4096	0.519366	0.2687	1.93288	0.0532508
HCG18	8.51294	-0.624379	0.323237	-1.93164	0.0534037
ETS1	33.4256	0.538951	0.279211	1.93026	0.0535742
ARPC5	2.72321	-1.14872	0.595666	-1.92847	0.053797
JPX	23.616	-0.419393	0.217583	-1.9275	0.0539168
SERP2	1.85228	1.31401	0.682115	1.92637	0.054058
NDUFA7	1.65912	1.31408	0.682771	1.92463	0.0542762
TMEM184B	22.207	0.494287	0.257109	1.92248	0.0545458
MAP1S	1.24305	1.25203	0.651492	1.92178	0.0546329
SLC22A23	19.8755	0.643768	0.335057	1.92137	0.0546849
TFPI2	2.81056	1.34148	0.698385	1.92084	0.0547524
CYP1B1	9.88447	1.78505	0.931331	1.91666	0.055281
ALS2	10.6574	-0.592677	0.309328	-1.91602	0.0553629
TMEM14B	15.6529	-0.517411	0.27009	-1.9157	0.0554033
PCCB	2.92865	-0.865098	0.451633	-1.91549	0.0554303
LAMA2	61.2909	-0.353268	0.184496	-1.91477	0.0555218
TBC1D8B	2.48094	-1.0287	0.537307	-1.91455	0.0555504
PPP3CC	31.8906	-0.367678	0.192091	-1.91408	0.0556095
KAT7	4.988	-0.752225	0.393015	-1.91399	0.0556219
CMKLR1	6.12881	-0.895987	0.468163	-1.91384	0.055641
EHD4	7.77454	0.843295	0.440678	1.91363	0.0556671
Z93241.1	2.47496	1.42715	0.746171	1.91263	0.0557952
CTNNA1	67.2222	0.473405	0.247775	1.91063	0.0560524
PALMD	61.4203	-0.433171	0.226813	-1.90981	0.056157
GDAP2	5.44359	-0.754945	0.395551	-1.90859	0.0563148
C12orf4	3.03398	-0.987953	0.517754	-1.90815	0.0563717
ANO2	172.17	-0.325291	0.170484	-1.90804	0.056386
CSNK2A2	5.60348	-0.689776	0.361636	-1.90737	0.0564721
TEAD1	64.8338	0.347088	0.181976	1.90733	0.056478
NUP160	17.9281	-0.443114	0.232342	-1.90716	0.0564997
CDKN1A	19.3005	0.84639	0.443993	1.90631	0.0566094
ZC3H12B	4.87553	-0.841953	0.441852	-1.90551	0.0567136
NDRG1	97.8902	0.763838	0.400988	1.90489	0.0567945
ZNF566	4.60709	0.863174	0.453232	1.90449	0.056847
UBAC1	2.28542	-1.09946	0.577526	-1.90375	0.0569433
DKK 2.00	57.0612	-0.728774	0.382839	-1.9036	0.0569618
TEX2	4.93593	-0.838928	0.441329	-1.90091	0.0573134
NR4A2	25.4367	0.94963	0.499578	1.90086	0.0573199
GALNT2	18.9258	0.460313	0.24222	1.9004	0.057381
RASAL2	34.1654	-0.421965	0.222062	-1.90021	0.057405
SUMO2	3.12319	-0.83644	0.440222	-1.90004	0.0574281
TUBB6	13.8291	0.590072	0.310595	1.89981	0.0574578
TLE3	3.409	1.00457	0.529514	1.89716	0.0578065
AC007681.1	4.19745	-0.858573	0.452712	-1.89651	0.0578924
CX3CL1	9.76191	-0.797551	0.420672	-1.8959	0.0579734
CDK17	120.751	0.460117	0.242722	1.89566	0.0580051
EOGT	11.2223	0.48425	0.255521	1.89515	0.0580724
NPC1	13.4997	0.662069	0.349743	1.89301	0.0583561
C10orf88	2.54372	-1.15856	0.612129	-1.89268	0.0584007
SLC16A3	2.36663	1.19784	0.63318	1.89178	0.05852
PCSK5	181.909	0.497463	0.263041	1.8912	0.0585976
SF3B1	12.8077	-0.596221	0.315282	-1.89107	0.0586148
PHACTR2	18.3383	-0.53008	0.280309	-1.89106	0.0586168
PJA2	13.1536	-0.432973	0.228998	-1.89073	0.0586604
STX8	35.9009	-0.354535	0.187595	-1.88989	0.0587724
SIK3	86.5568	0.516713	0.273609	1.88851	0.0589576
STC1	5.07702	-1.58067	0.837069	-1.88833	0.0589811
AC012063.1	1.47879	-1.32361	0.701069	-1.88799	0.0590271
FKBP5	28.4009	-0.754105	0.399587	-1.88721	0.0591317
FASTKD2	4.94843	0.739241	0.391748	1.88703	0.0591564
AC000082.1	5.94798	0.642821	0.34071	1.88671	0.0591994
APBB2	221.4	0.204469	0.108398	1.88627	0.059258
SLC25A51	3.22883	0.901222	0.477887	1.88585	0.0593156
RPL14	4.93412	0.733768	0.389119	1.88571	0.0593336
DDHD1	11.2141	-0.558047	0.295954	-1.88559	0.0593506
FAM124A	12.7584	0.453579	0.240646	1.88484	0.0594516
AL355835.1	2.02739	1.44523	0.766777	1.88482	0.0594548
OTUD7B	19.0359	0.526906	0.279671	1.88402	0.0595617
CEP120	4.39535	0.68839	0.365417	1.88384	0.059586
PNP	5.25721	1.08969	0.578725	1.88292	0.059711
EEPD1	49.9282	0.625399	0.332506	1.88086	0.0599904
SLIT3	2.56145	-1.27986	0.680823	-1.87987	0.0601258
TBC1D19	8.98798	-0.655481	0.348756	-1.87948	0.0601785
SERPINB9	11.8749	0.751428	0.399932	1.87889	0.0602593
CDKAL1	61.0635	-0.255234	0.135903	-1.87806	0.060373
PGS1	7.26299	0.708864	0.377656	1.87701	0.0605164
SQLE	2.89567	0.964585	0.51403	1.87652	0.0605845
TPRG1	1.23476	1.39141	0.741981	1.87526	0.0607563
LOX	4.17648	2.21614	1.18332	1.87282	0.0610934
BIRC3	4.61676	1.37188	0.732704	1.87235	0.0611579
PGM1	2.61048	1.0594	0.565988	1.87176	0.0612393
NBPF1	2.99158	-1.05002	0.561145	-1.87121	0.061316
NEDD4L	18.4926	-0.444902	0.237783	-1.87104	0.0613399
CDK2	1.9222	1.25786	0.672494	1.87045	0.0614217
CFAP54	2.22116	-1.20498	0.644226	-1.87043	0.0614248
NRDC	16.912	-0.410617	0.21968	-1.86916	0.0616001
SFPQ	26.8348	0.352727	0.188749	1.86876	0.0616557
PBRM1	21.4074	-0.421723	0.225795	-1.86773	0.0618001
ECHDC2	6.3759	-0.723237	0.387275	-1.8675	0.0618317
FAM189A1	40.3918	0.346217	0.185415	1.86726	0.0618657
NSRP1	20.4251	-0.394329	0.211188	-1.8672	0.0618738
ORC5	5.94339	-0.812599	0.435338	-1.86659	0.0619584
WDFY3	51.5098	-0.328096	0.175913	-1.86511	0.0621663
LMTK2	14.0417	-0.46915	0.251783	-1.86331	0.0624189
BTG2	23.9044	0.639676	0.343396	1.86279	0.0624912
APPBP2	17.157	-0.44443	0.238618	-1.86251	0.0625308
IL6R	4.66541	0.738237	0.396404	1.86234	0.0625559
ERLIN2	1.41992	-1.33175	0.715621	-1.86097	0.062748
TOMM7	2.58916	1.06822	0.574174	1.86044	0.0628232
STRADA	6.28548	-0.642262	0.345353	-1.85973	0.0629239
MIR34AHG	1.84088	-1.66291	0.89472	-1.85858	0.0630868
ESCO1	6.58407	-0.66679	0.358853	-1.85811	0.0631528
KDM6B	3.15879	1.00795	0.542497	1.85799	0.063171
PACSIN2	49.267	0.36377	0.195878	1.85713	0.0632927
NSL1	4.84396	-0.735884	0.396361	-1.8566	0.0633678
SULT1B1	11.1688	-0.871717	0.469538	-1.85654	0.0633762
TMEM123	12.0383	-0.556925	0.300346	-1.85428	0.0636994
AC005920.2	1.87315	1.58996	0.858026	1.85304	0.0638763
SLC37A3	6.8038	0.737481	0.398095	1.85252	0.0639505
ITM2B	25.0201	-0.437738	0.2364	-1.85168	0.0640711
DLG5	5.66007	-0.64567	0.34889	-1.85064	0.0642211
SOX5	156.81	-0.374461	0.202531	-1.84891	0.0644708
LRIG1	20.0715	0.471082	0.254809	1.84877	0.0644913
DLGAP1-AS1	1.13045	1.6517	0.893582	1.8484	0.0645446
CASP3	5.07265	0.601905	0.325904	1.84688	0.0647644
EXOC7	3.84643	-0.768738	0.416454	-1.84591	0.0649049
MMS19	4.9301	-0.786244	0.426203	-1.84477	0.0650717
RUSC2	10.4587	-0.529386	0.287022	-1.84441	0.0651231
SPAG16	4.68838	-0.807719	0.437942	-1.84435	0.0651322
JUN	25.2845	0.690071	0.374458	1.84285	0.0653509
WDR60	15.3033	-0.438735	0.238138	-1.84235	0.0654235
SHPRH	20.4899	-0.522285	0.283518	-1.84216	0.0654517
CPNE5	5.74046	0.768801	0.417522	1.84134	0.0655716
GNA13	8.91325	0.483578	0.262723	1.84064	0.0656748
ERC1	108.124	0.191669	0.104141	1.84047	0.0656989
SYTL3	2.60874	1.56743	0.851698	1.84036	0.065716
ZBTB16	104.518	-0.603228	0.327833	-1.84005	0.0657614
NCEH1	8.68638	-0.619721	0.336931	-1.83931	0.0658695
PKIG	24.3789	0.615143	0.334661	1.83811	0.0660468
ATE1	19.1744	-0.476152	0.25916	-1.83729	0.0661666
TM4SF1	39.2979	0.595252	0.324091	1.83668	0.0662566
DGKD	4.30621	0.785235	0.427826	1.83541	0.0664455
PLA2R1	2.00576	-1.11275	0.60638	-1.83506	0.0664965
AKAP8L	6.55698	0.552811	0.301569	1.83312	0.0667847
LCORL	16.2006	-0.557726	0.304381	-1.83233	0.0669029
PIP5K1B	7.96605	0.71566	0.391467	1.82815	0.0675274
SOAT1	8.51331	0.566805	0.310202	1.82721	0.0676676
TAOK3	18.4207	-0.365523	0.200142	-1.82632	0.0678023
BZW1	5.15532	0.739626	0.405156	1.82554	0.0679203
LRRTM3	1.53747	1.32867	0.728256	1.82445	0.068084
TAF1	22.3315	0.451806	0.247644	1.82442	0.0680884
CNNM2	7.71396	-0.675165	0.370095	-1.8243	0.0681062
HIST1H2BG	3.67555	-1.21517	0.666154	-1.82416	0.0681286
SIPA1L1	38.8502	0.281985	0.154698	1.82281	0.0683323
KIAA0319L	14.6371	-0.503905	0.276446	-1.8228	0.0683343
GABRB1	2.24935	-1.16651	0.640118	-1.82234	0.0684041
CSNK1D	11.9466	0.495931	0.272252	1.82159	0.0685175
S100A13	3.00942	0.851387	0.467428	1.82143	0.0685417
PALM	9.33136	-0.66878	0.367204	-1.82128	0.0685647
ZDHHC18	3.20533	0.808367	0.443929	1.82094	0.0686161
PFN2	1.2183	1.69249	0.929517	1.82083	0.0686329
ZNF708	7.47819	-0.656478	0.360591	-1.82056	0.0686737
ANGPTL4	2.80361	1.4631	0.803792	1.82025	0.0687216
TSC22D2	33.0906	0.591056	0.324874	1.81934	0.0688592
SELENOW	11.189	0.502276	0.276249	1.8182	0.0690331
DENND3	63.604	0.480202	0.264191	1.81763	0.0691209
HERC3	15.5259	-0.538948	0.296527	-1.81753	0.0691356
PLCB4	298.038	0.415243	0.228644	1.81611	0.0693532
DIAPH2	55.8354	0.266565	0.146783	1.81605	0.0693627
HSPA12B	5.42891	-0.71312	0.392681	-1.81603	0.069366
VPS33B	1.57957	-1.24891	0.687899	-1.81555	0.0694399
AL357054.2	2.41874	1.15141	0.634325	1.81517	0.0694984
ANXA2	17.9341	0.601565	0.331718	1.81348	0.0697574
ANKH	15.1638	-0.554911	0.306003	-1.81342	0.0697677
UCK2	6.55304	0.648038	0.357381	1.8133	0.0697859
ATP1B1	1.858	1.17315	0.647086	1.81297	0.0698364
AIF1L	12.4792	-0.596982	0.32938	-1.81244	0.069918
TMEM68	2.59269	-1.03375	0.570404	-1.81232	0.0699375
HK1	16.5824	0.498029	0.275004	1.81098	0.0701433
ORC3	4.49006	-0.723286	0.399476	-1.81059	0.070205
NDUFA6-DT	1.76296	1.12883	0.623592	1.81021	0.070263
SPECC1	53.6877	0.367079	0.202791	1.81013	0.0702751
PDK1	7.14487	0.605385	0.334565	1.80947	0.0703779
CAB39	18.2728	-0.418865	0.231504	-1.80932	0.0704007
MT-ND4L	4.36195	1.04617	0.578376	1.8088	0.0704824
CD58	22.5117	-0.424857	0.234954	-1.80826	0.0705661
TMTC3	4.12137	-0.821686	0.454739	-1.80694	0.0707718
PIAS4	2.47569	-0.992264	0.549306	-1.8064	0.0708565
NPTN	29.2644	0.329319	0.182482	1.80467	0.071127
AC092835.1	2.25595	-1.05413	0.584335	-1.80398	0.0712344
RPL41	16.143	0.575463	0.319279	1.80238	0.0714849
IFT74	4.11934	-0.877949	0.487121	-1.80232	0.0714944
FAM78A	2.37435	1.13413	0.629387	1.80196	0.0715519
ARAP2	17.0873	0.499087	0.277017	1.80165	0.0716007
TXNDC15	2.86054	-0.991553	0.55038	-1.80158	0.0716117
AZI2	3.64637	0.818203	0.454413	1.80057	0.0717707
HNRNPR	12.3708	0.458724	0.254794	1.80038	0.0718012
MTM1	15.5686	-0.512511	0.284744	-1.7999	0.0718765
ADK	33.4537	-0.332614	0.184936	-1.79854	0.0720913
NMT1	8.312	-0.558616	0.310657	-1.79817	0.0721494
SECISBP2	17.1642	-0.391638	0.217826	-1.79795	0.0721857
PXN	13.7135	0.470383	0.26166	1.79768	0.0722271
CKMT2-AS1	5.47876	-0.738613	0.410907	-1.79752	0.072253
RNF217	15.765	-0.410747	0.228549	-1.79719	0.0723049
BLMH	3.92533	-0.823495	0.458213	-1.79719	0.0723058
POLR2B	7.05983	-0.625253	0.347936	-1.79703	0.0723306
MTUS1	147.971	0.368434	0.205099	1.79637	0.0724351
ANKRD26	9.51483	-0.571719	0.318302	-1.79616	0.0724698
ELF2	70.2334	0.352347	0.196335	1.79462	0.0727143
LINC02245	6.00799	0.816014	0.454974	1.79354	0.072887
ELOC	3.89447	0.824719	0.459945	1.79308	0.0729596
NIFK-AS1	2.44358	-1.00992	0.563459	-1.79236	0.0730755
PLXNA4	9.61739	0.926525	0.516998	1.79212	0.073113
SLC9A7	1.11693	1.33261	0.743606	1.79209	0.0731178
AC002377.1	2.2647	-1.00257	0.559452	-1.79206	0.0731231
EIF4A3	3.14432	1.35512	0.756544	1.7912	0.0732607
CPSF2	4.49453	-0.712462	0.39799	-1.79015	0.0734296
PIWIL4	0.860385	1.65654	0.925474	1.78994	0.0734632
HSD17B4	13.4655	-0.544342	0.304144	-1.78975	0.0734938
NAA40	1.71577	-1.31679	0.736413	-1.78811	0.0737583
PRCC	4.3248	0.642177	0.359232	1.78764	0.0738344
RNF31	2.16376	-1.03654	0.579872	-1.78754	0.0738508
DPH6-DT	7.55882	-0.739811	0.414046	-1.78678	0.0739727
SSTR1	0.978272	1.34544	0.753341	1.78596	0.0741052
MYRIP	248.453	-0.342689	0.191899	-1.78577	0.0741357
RAB11FIP5	3.5875	0.863775	0.484202	1.78392	0.0744374
TRAF3	11.8843	0.690852	0.387394	1.78333	0.0745323
ZNF627	1.40102	-1.2853	0.720822	-1.7831	0.0745701
BCR	62.4578	0.528986	0.296741	1.78265	0.0746427
SIMC1	5.17034	0.671399	0.376865	1.78154	0.0748248
SUPT20H	7.34829	-0.58108	0.32624	-1.78114	0.0748897
NGLY1	15.154	0.526245	0.295682	1.77977	0.0751139
TSPAN2	6.23659	-0.769053	0.432238	-1.77924	0.075201
ELOVL6	3.32795	0.738564	0.415225	1.77871	0.0752878
PEX14	10.0048	-0.501031	0.281711	-1.77853	0.0753169
EXOSC1	2.05313	-1.05202	0.591679	-1.77802	0.0753999
PLAA	5.23697	0.772972	0.435264	1.77587	0.0757545
CA11	1.50598	1.19686	0.673984	1.7758	0.0757653
LINC02043	3.50425	-1.06397	0.599184	-1.77569	0.0757839
PLEKHA6	5.95091	-0.675056	0.380251	-1.77529	0.0758497
LINC01588	2.54939	-0.965496	0.543858	-1.77527	0.0758532
ARFGEF2	35.7043	-0.353304	0.199044	-1.775	0.0758972
GRB2	12.7765	-0.555768	0.313157	-1.77473	0.0759429
PANK3	6.0081	0.56743	0.319752	1.77459	0.0759648
MAGI2	64.8496	-0.357932	0.201723	-1.77437	0.0760015
SMCHD1	63.547	0.302199	0.170365	1.77383	0.0760911
NPAS2	49.6391	0.281034	0.15847	1.77343	0.0761582
FOSL1	3.08064	1.30549	0.736798	1.77184	0.0764204
FLCN	2.64483	-0.967665	0.546218	-1.77157	0.0764655
MAVS	5.37684	-0.640047	0.361461	-1.77072	0.0766073
MROH1	6.52157	-0.53494	0.302112	-1.77067	0.0766164
COQ8A	2.1863	0.967757	0.546647	1.77035	0.0766686
ARL17B	10.6594	-0.928754	0.524806	-1.76971	0.0767755
ZNRF1	37.9505	0.43678	0.246924	1.76888	0.0769136
MTX2	8.28248	-0.624956	0.353637	-1.76722	0.0771909
COX16	3.16555	0.825063	0.466936	1.76697	0.0772329
AC025159.1	2.7264	-0.981185	0.555293	-1.76697	0.0772339
AKAP10	12.5389	-0.58162	0.329278	-1.76635	0.0773373
ACE	6.57296	1.18372	0.670435	1.7656	0.0774624
GRAMD2B	4.64349	-0.785623	0.445002	-1.76544	0.0774901
STX2	5.42987	-0.662958	0.375546	-1.76532	0.0775102
PLAT	32.4523	0.624669	0.354214	1.76353	0.0778104
NR3C2	55.8838	-0.39357	0.223293	-1.76257	0.0779731
NDFIP1	19.4765	0.392989	0.223138	1.76119	0.0782057
HSPG2	42.5035	-0.532273	0.302265	-1.76095	0.0782473
UFL1	4.83513	-0.653824	0.371388	-1.76049	0.0783248
PIK3CA	14.1457	-0.457085	0.259664	-1.76029	0.0783578
ZEB1-AS1	3.15047	-1.12127	0.637423	-1.75907	0.0785661
AL137009.1	1.52315	-1.23197	0.700467	-1.75879	0.0786135
FILIP1L	4.98182	-0.678972	0.386065	-1.7587	0.0786288
DSCAM	6.17539	-0.971123	0.552667	-1.75716	0.0788907
GAS5	6.86113	0.592991	0.337591	1.75654	0.0789965
ABCA10	1.68998	-1.21522	0.692863	-1.75391	0.0794457
FAM155A	94.9703	-0.490293	0.279955	-1.75133	0.0798899
TANGO6	10.8005	-0.453703	0.259113	-1.75099	0.0799482
BTD	5.87074	0.774116	0.44235	1.75001	0.0801167
RPL24	6.14092	0.76783	0.438768	1.74997	0.0801239
XPOT	4.66602	-0.795097	0.454369	-1.74989	0.0801371
ZNF208	1.93632	-1.04186	0.595484	-1.74959	0.0801884
PEX3	7.14985	-0.630217	0.360253	-1.74937	0.080227
CNIH3	4.9108	-0.903172	0.516288	-1.74936	0.0802292
SPOCK1	21.4258	-0.563047	0.322026	-1.74845	0.0803855
AL356124.1	3.51075	-0.844145	0.482927	-1.74797	0.0804684
ESAM	10.4408	-0.465633	0.266395	-1.7479	0.0804805
HIST2H2BE	2.06108	-1.24338	0.711385	-1.74784	0.0804923
C15orf41	10.9911	-0.566701	0.324275	-1.74759	0.0805344
LINC01122	1.87396	-1.16629	0.667438	-1.74741	0.0805669
TNRC6C	17.3747	-0.453954	0.259825	-1.74715	0.0806105
RTEL1	2.78452	-0.923844	0.528858	-1.74687	0.0806605
INPP5E	1.42202	1.43754	0.822985	1.74674	0.0806823
GGA3	3.28664	-0.747705	0.428149	-1.74637	0.0807474
TTC7B	15.8997	0.386966	0.221747	1.74508	0.0809708
SLC5A6	1.81099	-1.15334	0.661169	-1.7444	0.0810899
PSKH1	1.69365	-1.23063	0.705538	-1.74425	0.0811154
RCAN2	4.78376	0.83268	0.47777	1.74285	0.0813605
MYLK	1.73659	-1.23526	0.708763	-1.74283	0.0813631
SUCLG2-AS1	6.1609	-0.911981	0.523334	-1.74264	0.0813971
LAMA4	18.0531	0.609343	0.34978	1.74207	0.0814957
CHKB	2.62429	-1.04535	0.600258	-1.7415	0.0815967
C4orf33	1.70761	-1.23907	0.711555	-1.74136	0.0816201
NEK4	3.00243	-0.877983	0.504248	-1.74118	0.0816529
RAPGEF4	45.2163	-0.395837	0.227509	-1.73987	0.0818812
SLC35D2	3.88141	-0.779408	0.448313	-1.73854	0.0821165
CGAS	2.56203	0.82766	0.476123	1.73833	0.0821524
TRAPPC12	13.5904	-0.434767	0.250131	-1.73816	0.0821835
MRPL42	3.21545	-0.911482	0.524506	-1.73779	0.0822477
BBS1	1.38552	-1.10043	0.633252	-1.73774	0.0822573
LSR	8.48285	-0.610481	0.351357	-1.7375	0.0822996
ATF7IP	17.7034	-0.509106	0.293013	-1.73749	0.0823015
NDUFA13	3.67263	0.735623	0.423462	1.73716	0.0823582
MAP2K3	3.51607	0.771922	0.44439	1.73704	0.0823804
BDKRB2	6.09709	0.920012	0.529849	1.73637	0.0824992
RCOR3	12.7082	-0.444736	0.256141	-1.73629	0.0825124
APOA1-AS	1.12855	1.34937	0.777254	1.73608	0.0825505
NBR1	4.41142	-0.695354	0.400646	-1.73558	0.0826375
HARS	4.18759	-0.767556	0.442415	-1.73492	0.0827549
PDK4	3.34245	-1.15796	0.667782	-1.73404	0.0829107
NR6A1	3.95044	0.986989	0.569772	1.73225	0.0832285
CLEC3B	1.45199	1.17703	0.679537	1.73211	0.0832539
CD109	10.4473	0.533679	0.308184	1.73169	0.0833293
WDR7	21.2831	-0.349276	0.201727	-1.73143	0.0833752
ULK4	28.5158	-0.355	0.205078	-1.73105	0.0834426
TLE1	44.5399	-0.376963	0.218081	-1.72854	0.0838906
COX7C	2.38299	1.01003	0.584349	1.72847	0.0839042
HMGA1	0.984833	1.98923	1.15195	1.72683	0.0841979
PDLIM4	1.45869	1.18103	0.684163	1.72625	0.0843028
ARHGAP18	19.0245	-0.467318	0.270837	-1.72546	0.0844441
AC079921.1	1.20326	1.49277	0.86557	1.72461	0.084597
SYNRG	12.5057	-0.47821	0.277612	-1.72258	0.0849639
SPARCL1	69.5366	-0.363196	0.210883	-1.72226	0.0850219
ZBTB41	3.15567	0.761084	0.441979	1.72199	0.0850713
CACNA2D3	3.43625	-0.935121	0.543683	-1.71998	0.0854368
LIMD2	0.953204	1.61947	0.941636	1.71985	0.0854595
ARHGAP35	15.7956	-0.395557	0.229998	-1.71982	0.0854644
UBE4A	6.88251	-0.584467	0.339948	-1.71928	0.085563
ECT2	6.64769	-0.745281	0.433593	-1.71885	0.0856423
UNC13B	31.9678	-0.410978	0.239194	-1.71817	0.085765
RIPK2	4.18012	-0.871525	0.507439	-1.7175	0.0858884
NRXN1	28.8547	0.590482	0.343918	1.71693	0.0859924
NIBAN2	10.9251	0.429208	0.25001	1.71677	0.0860218
CEP68	13.8276	0.424861	0.24752	1.71647	0.0860754
ADCY6	2.72522	0.893321	0.520672	1.71571	0.0862158
LIMCH1	208.047	0.30816	0.179753	1.71435	0.0864649
IGFBP7	53.1817	-0.37351	0.217895	-1.71417	0.086497
SNHG29	2.5794	0.912838	0.532677	1.71368	0.0865879
DMXL1	23.9886	-0.396707	0.231545	-1.7133	0.0866571
TRA2B	22.3534	0.497697	0.290581	1.71277	0.0867556
ERG	108.105	0.328172	0.19173	1.71164	0.0869637
NBEAL2	5.31058	-0.685323	0.400481	-1.71125	0.087035
COL18A1	15.133	0.450351	0.263222	1.71092	0.0870964
PPP1CA	1.56975	1.08578	0.634792	1.71045	0.0871835
SPAST	9.22181	-0.595295	0.348395	-1.70868	0.087511
KLF8	5.57895	0.770139	0.450729	1.70865	0.087515
PRKAR1A	6.31016	0.687995	0.402669	1.70859	0.0875275
ZNF44	9.60239	-0.568421	0.332711	-1.70845	0.0875522
SEC22C	3.19995	-0.826237	0.483698	-1.70817	0.087605
KLF16	1.29856	1.40668	0.823888	1.70736	0.0877545
MAPK1IP1L	7.98797	0.593262	0.347538	1.70704	0.0878144
INPP5F	12.1072	-0.473463	0.277515	-1.70608	0.0879932
LYPLAL1	7.80018	-0.63005	0.369301	-1.70606	0.0879964
TNFRSF10D	13.9719	0.583736	0.342342	1.70513	0.088171
USP11	2.29273	0.895835	0.525477	1.7048	0.0882309
NNMT	3.12643	-1.29342	0.759195	-1.70367	0.0884425
KSR1	17.7702	0.424768	0.249363	1.70341	0.0884907
FOXK2	15.3743	0.423889	0.248849	1.7034	0.0884939
UBE2E2	32.0691	0.408881	0.240165	1.7025	0.0886618
AP1S2	6.64077	0.662373	0.389149	1.70211	0.0887353
CRLS1	3.54272	-0.842993	0.495272	-1.70208	0.0887402
STX17	7.04619	-0.650623	0.382335	-1.70171	0.0888101
ARMT1	1.34519	1.17889	0.692959	1.70124	0.0888972
EFCC1	1.98835	1.10448	0.649426	1.70071	0.0889983
SUGCT	3.36383	0.758398	0.445945	1.70065	0.0890082
CAPZA1	16.4942	0.46845	0.275579	1.69988	0.0891544
AFAP1L1	7.2401	0.747624	0.43988	1.69961	0.0892041
NCL	8.23738	-0.55348	0.325667	-1.69953	0.0892199
IFNAR2	37.416	-0.349816	0.205849	-1.69938	0.0892474
PGK 1.00	8.54183	0.581286	0.342096	1.69919	0.0892834
PRH1	11.7718	-0.469378	0.276278	-1.69893	0.0893318
ARL6IP5	3.81441	-0.842642	0.496319	-1.69778	0.0895485
DDX21	13.5111	0.60347	0.355468	1.69768	0.0895684
PKD1	6.24821	-0.535315	0.315595	-1.69621	0.089847
PEMT	2.11475	-1.18802	0.700612	-1.69569	0.0899445
LNX2	8.1097	-0.569976	0.336199	-1.69535	0.0900086
RANBP17	14.4429	0.419017	0.247157	1.69534	0.0900101
NOTCH2	1.94102	-0.922855	0.544477	-1.69494	0.0900868
RAD18	3.82426	-0.801029	0.472765	-1.69435	0.0901991
MAPK6	8.57975	0.561204	0.331415	1.69336	0.0903871
SPATA5	19.6536	-0.424893	0.25094	-1.6932	0.0904167
SCN3A	3.10611	0.822295	0.485717	1.69295	0.0904646
NDUFS1	8.39696	-0.549362	0.324665	-1.69209	0.0906289
TMEM165	22.2184	0.359083	0.212219	1.69204	0.0906379
SPATA6L	1.69684	-1.035	0.611862	-1.69155	0.0907317
LCOR	27.7246	-0.353611	0.209073	-1.69132	0.0907749
AC007319.1	9.01696	-0.825082	0.48845	-1.68919	0.0911839
INVS	23.7802	-0.394187	0.233398	-1.68891	0.0912373
CHMP4C	1.42679	1.48875	0.881706	1.68849	0.0913168
SRSF4	30.0875	0.372843	0.220973	1.68728	0.0915498
RPS12	6.46359	0.614039	0.364229	1.68586	0.0918234
CTCF	7.70871	-0.571027	0.338789	-1.6855	0.0918926
VPS35L	11.9188	-0.452942	0.268735	-1.68546	0.0919002
HIST2H2AB	1.28351	-1.49101	0.88532	-1.68415	0.0921535
PARG	7.06967	-0.665994	0.395472	-1.68405	0.0921725
KLHL24	6.46314	0.54087	0.321252	1.68363	0.0922525
GOLPH3L	3.83711	-0.82561	0.490411	-1.68351	0.092277
LARS	12.0697	-0.460754	0.273754	-1.68309	0.0923572
TSHZ3	6.36528	-0.603289	0.358522	-1.68271	0.0924311
RPS14	8.48801	0.625213	0.371642	1.6823	0.0925107
NTN4	5.22759	-0.817807	0.486292	-1.68172	0.0926236
NOP14	2.34992	-0.962234	0.572359	-1.68117	0.0927294
ERICH1	15.4355	-0.522935	0.311079	-1.68104	0.0927561
FOS	39.9061	0.591401	0.351841	1.68088	0.092787
HIKESHI	2.34668	-0.920212	0.547597	-1.68045	0.0928689
MED28	4.58518	0.572397	0.340625	1.68043	0.092873
MAP3K4	15.4975	-0.421467	0.250947	-1.6795	0.0930538
BAG6	3.02874	0.749969	0.446613	1.67924	0.0931062
BX470102.2	1.1641	1.29931	0.77379	1.67915	0.093122
LINC01826	1.6493	1.10173	0.656612	1.67791	0.0933653
DCLK1	7.09508	-0.841836	0.50175	-1.6778	0.0933863
PPP1R10	15.3785	0.449486	0.268034	1.67697	0.0935479
POLR2J3	10.8545	-0.439112	0.261854	-1.67693	0.0935561
STK4	7.82249	-0.550364	0.328381	-1.676	0.093739
DGLUCY	32.7471	0.383719	0.229039	1.67535	0.0938658
FAM122C	7.01465	0.513764	0.306706	1.6751	0.0939147
SPG11	17.5861	-0.381996	0.228049	-1.67506	0.0939233
PYGB	3.59165	-0.733625	0.438078	-1.67464	0.0940039
SEZ6L2	1.66063	1.26402	0.754998	1.67421	0.0940901
FYCO1	4.38683	0.722526	0.431605	1.67404	0.0941221
AC005480.1	1.24426	1.26316	0.754588	1.67397	0.0941361
ARPC3	7.16382	-0.616442	0.368419	-1.67321	0.0942865
KIF13B	50.7636	0.373865	0.223551	1.67239	0.0944474
KIAA2026	19.7452	-0.385468	0.230571	-1.67179	0.0945651
INSYN2A	2.20332	1.11351	0.666243	1.67133	0.0946566
PSMC1	3.27658	-0.880037	0.526581	-1.67123	0.0946769
SYNE2	129.745	-0.25034	0.149851	-1.6706	0.0948012
GTF2F2	9.07551	-0.552298	0.33063	-1.67044	0.0948323
TNRC6B	60.7358	-0.27758	0.166189	-1.67027	0.0948665
FRMD3	4.76875	0.586354	0.351176	1.66969	0.0949812
LPCAT2	6.79304	-0.719512	0.431025	-1.6693	0.095057
SEC14L1	138.103	0.429502	0.257394	1.66865	0.0951862
PARP11	8.63052	0.506531	0.303565	1.66861	0.0951949
NUDT5	2.59906	-0.874295	0.524187	-1.66791	0.0953345
AL139351.3	8.39441	-0.546919	0.327927	-1.66781	0.0953536
NAP1L1	21.5895	0.447912	0.268565	1.6678	0.0953557
ACAP3	2.04759	-0.884761	0.530571	-1.66756	0.0954022
SCYL2	13.6095	0.42677	0.255954	1.66737	0.095441
ZFAND5	17.378	0.59959	0.359715	1.66685	0.0955443
NAMPT	50.6627	0.625295	0.375203	1.66655	0.0956039
FRG1	2.34161	-0.938231	0.563093	-1.66621	0.0956717
TNFRSF1B	20.6405	0.351956	0.211243	1.66612	0.0956897
SVIP	6.07403	-0.619028	0.371595	-1.66587	0.0957402
HSP90B1	17.6358	0.607276	0.36455	1.66583	0.0957481
ETV6	73.2179	0.319335	0.191752	1.66536	0.0958419
VPS50	11.4741	-0.581062	0.348968	-1.66509	0.0958957
IER5L	1.46667	1.44138	0.865704	1.66498	0.0959175
SPRY1	2.54062	-1.63531	0.982447	-1.66453	0.0960062
SCCPDH	2.2097	0.987844	0.593581	1.66421	0.0960704
DHCR7	0.640478	1.97521	1.18721	1.66374	0.096165
DDX23	2.16324	0.8225	0.494462	1.66342	0.0962277
KCTD10	13.6787	0.443465	0.266666	1.663	0.0963127
METTL15	26.01	-0.373772	0.224965	-1.66147	0.0966201
AC040970.1	1.03237	1.45462	0.875701	1.6611	0.0966942
KLF3-AS1	9.47013	0.687286	0.413825	1.66081	0.0967511
UPF1	3.97114	-0.889116	0.535597	-1.66005	0.0969052
SUMO3	1.59181	1.27121	0.765805	1.65997	0.0969211
VPS37B	18.6363	0.460195	0.277273	1.65972	0.0969712
LARP4	13.0195	-0.528581	0.318663	-1.65874	0.0971672
LINC02185	8.07973	-0.71548	0.431525	-1.65803	0.0973121
AC099795.1	1.1242	1.33787	0.806996	1.65784	0.0973503
CSNK1A1	57.0817	0.325287	0.19625	1.65751	0.0974166
ATL3	9.02153	-0.49782	0.300438	-1.65698	0.0975234
DMAC2L	1.70383	-1.04104	0.628356	-1.65676	0.0975673
GLCE	5.42963	-0.648301	0.391383	-1.65643	0.097634
AMY2B	1.95165	-1.00362	0.606147	-1.65574	0.097775
PHYHIP	1.28413	1.22751	0.741717	1.65496	0.0979325
PPM1L	9.40078	-0.54093	0.327102	-1.6537	0.0981877
AC093157.1	3.26794	0.764589	0.462885	1.65179	0.0985772
SOS 2	19.3759	-0.317064	0.191958	-1.65174	0.0985886
PPIG	17.378	0.340894	0.206493	1.65087	0.098765
TMEM173	2.42947	0.798118	0.483575	1.65045	0.0988502
RIPOR2	7.98201	-0.767545	0.46512	-1.65021	0.0989005
AVL9	26.5499	-0.330617	0.200411	-1.64969	0.0990056
RUNX1T1	65.6683	-0.449428	0.27252	-1.64915	0.0991159
MID1	10.4315	0.470549	0.285502	1.64815	0.0993224
ZZEF1	13.9288	-0.345972	0.209988	-1.64758	0.0994389
ZNF785	1.33868	-1.10822	0.672996	-1.6467	0.0996206
LCN10	2.28905	-1.36915	0.832175	-1.64527	0.0999149
SPNS1	0.885009	-1.33908	0.814051	-1.64496	0.0999786
RGL2	2.21554	-0.978738	0.595648	-1.64315	0.100352
DYNC1I2	16.2711	-0.389137	0.236856	-1.64293	0.100397
HABP4	13.3724	-0.403648	0.24574	-1.64258	0.100469
TIPARP	10.0753	0.722061	0.4396	1.64254	0.100478
PPP1R12B	17.9072	-0.381785	0.232443	-1.64249	0.100488
RAB12	8.72499	0.490581	0.298843	1.6416	0.100672
LRSAM1	5.73057	-0.542129	0.330314	-1.64125	0.100745
ITPR3	18.0715	-0.458955	0.27971	-1.64082	0.100834
NME7	8.25	-0.58584	0.357092	-1.64058	0.100884
TM9SF4	7.06762	0.507705	0.309678	1.63946	0.101117
CCDC14	7.45769	-0.530462	0.323562	-1.63944	0.101121
SYPL1	6.93824	0.506862	0.30938	1.63831	0.101356
KLF4	21.7927	0.487928	0.297885	1.63797	0.101427
TBC1D22B	5.01132	0.557377	0.34036	1.63761	0.101503
LAYN	1.67677	1.2954	0.791422	1.6368	0.101673
PLA1A	6.41749	-0.807594	0.493566	-1.63624	0.101789
ABCB1	238.842	-0.30686	0.187795	-1.63402	0.102255
HIST2H2AC	4.02795	-0.893906	0.547219	-1.63354	0.102355
RALGPS2	4.18554	-0.725126	0.444066	-1.63292	0.102485
PLEKHH1	1.61444	1.01936	0.62438	1.6326	0.102554
KDM7A	14.6424	-0.436712	0.267625	-1.63181	0.10272
UQCRB	2.08835	0.945543	0.579791	1.63084	0.102925
BCL2L14	2.18101	1.01524	0.622735	1.63029	0.10304
SIL1	12.356	-0.420266	0.257902	-1.62956	0.103195
OAZ2	3.56291	0.70215	0.431112	1.6287	0.103377
C16orf87	0.961725	1.53507	0.942798	1.6282	0.103482
LINC02649	3.08336	0.902272	0.555295	1.62485	0.104194
DNM1L	12.3402	0.41905	0.258008	1.62418	0.104338
NCOA1	97.2839	-0.236647	0.14577	-1.62342	0.104499
CLCN7	2.00058	-1.02371	0.630954	-1.62248	0.1047
TSHZ2	4.93018	-0.924212	0.570027	-1.62135	0.104943
PHC2	5.86879	0.543797	0.335486	1.62092	0.105034
ALG9	4.24737	-0.714815	0.441046	-1.62073	0.105076
ITFG1	37.229	-0.373015	0.230238	-1.62013	0.105204
HYOU1	1.6207	-1.19782	0.739398	-1.61999	0.105234
EIF3D	3.03571	0.884997	0.546319	1.61993	0.105248
LRRC37A2	4.24719	-0.74965	0.46292	-1.61939	0.105363
SLC10A7	14.4893	-0.457857	0.282772	-1.61917	0.10541
AC118549.1	22.333	-0.440044	0.271856	-1.61867	0.105519
ZC3HAV1L	0.920051	1.46927	0.907794	1.6185	0.105554
ICAM2	28.3058	0.3692	0.228187	1.61797	0.105668
RBIS	2.31016	0.807404	0.499061	1.61785	0.105695
RACK1	5.72224	0.625237	0.386489	1.61774	0.10572
CTSB	7.98565	0.540806	0.334319	1.61764	0.105741
LGMN	2.63832	0.831168	0.514025	1.61698	0.105882
TMEM182	1.30784	-1.62328	1.00434	-1.61627	0.106036
LAMTOR5-AS1	5.49767	-0.584603	0.361812	-1.61576	0.106145
HNRNPUL2	2.78141	-0.815941	0.505039	-1.6156	0.106181
FGF12	19.1627	0.374545	0.231915	1.61501	0.106308
TMEM39A	3.43121	-0.719826	0.445787	-1.61473	0.106369
PIH1D1	1.29437	1.18645	0.734915	1.61441	0.106439
CCNL1	56.62	0.563214	0.34888	1.61435	0.106452
ASIC2	1.98678	1.0425	0.6459	1.61403	0.106521
SGPP1	4.12551	-0.709385	0.439611	-1.61367	0.1066
TBCD	23.9376	-0.315446	0.195525	-1.61333	0.106672
ANKMY1	5.61677	-0.647559	0.401644	-1.61227	0.106903
SOD1	1.8215	0.964373	0.598272	1.61193	0.106977
MTCH2	4.37286	-0.704088	0.436808	-1.61189	0.106985
ARNT	10.8058	0.438222	0.271967	1.61131	0.107113
FBXO8	2.20491	-0.875388	0.543656	-1.61019	0.107357
IFI44L	31.7152	0.529399	0.328813	1.61003	0.107391
NFKBID	3.69073	1.16393	0.723186	1.60944	0.10752
ST3GAL3	18.6985	-0.381089	0.236826	-1.60915	0.107584
LINC00513	2.40176	0.836327	0.519763	1.60905	0.107605
MCPH1	22.0418	-0.334447	0.207925	-1.6085	0.107725
AC011379.1	1.27862	1.10778	0.68882	1.60823	0.107784
COPS7A	0.999806	1.07386	0.668835	1.60557	0.108369
GRAMD1C	3.87652	-0.678995	0.422923	-1.60548	0.108388
FLYWCH1	3.37756	-0.795085	0.495468	-1.60472	0.108556
AFF4	53.28	0.443999	0.276725	1.60447	0.10861
ATP5MD	1.56829	1.08322	0.675321	1.60401	0.108711
ABL1	26.489	0.312345	0.194927	1.60237	0.109074
NT5DC1	17.3859	-0.566646	0.353925	-1.60104	0.109369
CPEB3	16.9448	-0.444589	0.277699	-1.60098	0.109382
NECTIN2	15.0349	0.458445	0.286355	1.60097	0.109385
MAPK14	30.3995	-0.408388	0.255125	-1.60074	0.109435
MIR31HG	1.50644	-1.93757	1.21077	-1.60028	0.109536
OSTM1	2.35733	-0.876837	0.547932	-1.60027	0.10954
ADHFE1	1.59482	-1.08685	0.679191	-1.60021	0.109553
LINC01278	20.1657	-0.430095	0.268801	-1.60005	0.109587
TET1	3.46994	0.962887	0.60187	1.59982	0.109637
PKP4	75.154	0.302705	0.189228	1.59968	0.109669
TPST2	19.6145	-0.479557	0.299845	-1.59935	0.109743
PLEKHG1	153.049	0.333754	0.208781	1.59858	0.109914
IFT80	7.56825	-0.540673	0.338445	-1.59752	0.110149
PCSK2	9.28824	0.578275	0.362032	1.5973	0.110199
GOLGA3	5.43707	-0.547757	0.343226	-1.5959	0.11051
MAP3K6	3.92772	-0.763503	0.478545	-1.59547	0.110608
AC027097.2	8.07194	-0.498352	0.312569	-1.59438	0.110852
NFATC2	14.9822	0.58956	0.369935	1.59369	0.111006
SAP130	5.31711	-0.596562	0.374379	-1.59347	0.111055
MFSD14A	16.4473	0.418228	0.262568	1.59284	0.111196
RPL7A	5.48221	0.622232	0.390654	1.5928	0.111206
PERP	1.81713	1.05345	0.66155	1.5924	0.111294
PMPCB	5.28956	0.648834	0.407655	1.59163	0.111469
EEA1	21.634	-0.337767	0.21228	-1.59114	0.111579
LRIG3	4.89621	0.679856	0.4273	1.59105	0.111598
RIC3	2.9732	0.778292	0.489239	1.59082	0.11165
PCF11	9.47348	0.410266	0.257968	1.59038	0.111749
SETD1B	1.84863	-0.970165	0.610498	-1.58914	0.112029
EFCAB2	9.03832	-0.459047	0.288941	-1.58872	0.112124
HBB	1.7015	1.52083	0.957331	1.58862	0.112147
CCDC91	27.8104	-0.288233	0.181439	-1.58859	0.112152
SLC24A1	1.49399	-1.18988	0.749019	-1.58859	0.112154
HVCN1	1.75058	-0.933393	0.58761	-1.58846	0.112183
ZFP36L2	5.72746	0.736463	0.463813	1.58784	0.112322
ADGRL4	64.8295	-0.240481	0.151562	-1.58669	0.112583
C9orf40	2.55498	0.767738	0.48406	1.58604	0.11273
LRCH1	65.6603	0.255646	0.161189	1.586	0.112739
ID2	6.24731	0.640725	0.403991	1.58599	0.112742
IRF1	6.83203	0.671344	0.423345	1.58581	0.112783
DGKA	3.54535	-0.788589	0.497373	-1.58551	0.112851
STX12	39.3341	0.360247	0.227241	1.58531	0.112896
PPP1R9A	10.6622	0.693764	0.437697	1.58503	0.112959
CLIC2	6.14749	-0.595964	0.376028	-1.58489	0.112991
RPS9	5.7318	0.556666	0.351305	1.58457	0.113065
SLC36A1	1.05409	-1.4792	0.933654	-1.58431	0.113124
CDS1	1.62775	1.04754	0.661703	1.5831	0.113398
PTPRT	7.82774	0.730593	0.461525	1.583	0.113422
PITPNB	27.6976	0.408191	0.257859	1.583	0.113422
TDRD3	19.0059	-0.377556	0.238533	-1.58283	0.113461
KIAA1217	41.2368	0.333058	0.210466	1.58248	0.113541
CAV2	4.11038	-0.625835	0.395573	-1.5821	0.113627
KCNC4	4.85821	0.553138	0.34973	1.58162	0.113737
SCMH1	42.2233	0.234328	0.148181	1.58137	0.113794
GCC2	14.0552	-0.407773	0.257906	-1.58109	0.113857
RP1	4.80325	0.730859	0.462303	1.58091	0.113898
STYXL1	2.14752	-0.94073	0.59512	-1.58074	0.113937
EIF2AK4	10.065	-0.499906	0.316456	-1.5797	0.114175
CATSPERE	3.2846	-0.763428	0.483295	-1.57963	0.114191
MCC	86.2623	0.305486	0.19355	1.57833	0.114489
FSIP2	1.32189	-1.7895	1.13395	-1.57811	0.11454
PSME4	23.2152	0.453924	0.28766	1.57799	0.114568
AC022387.2	2.12181	1.01926	0.646072	1.57762	0.114653
ROCK1	34.5724	-0.265285	0.168188	-1.57731	0.114724
UROS	2.07131	0.792093	0.502446	1.57647	0.114916
KCNT2	28.9919	-0.276081	0.17522	-1.57563	0.115111
ZBTB38	52.4346	0.315077	0.200012	1.57529	0.11519
LRATD1	1.79347	0.962289	0.61094	1.57509	0.115235
S100PBP	9.93387	-0.445924	0.283147	-1.57489	0.115283
N4BP2L1	9.94279	0.480918	0.3054	1.57471	0.115323
SLC12A7	2.91966	0.79622	0.505666	1.5746	0.11535
ADAMTS9-AS2	91.1007	0.362292	0.23009	1.57457	0.115357
LINC00641	0.816342	1.52466	0.968316	1.57454	0.115362
P3H1	1.32405	-1.09739	0.69717	-1.57407	0.115472
CD74	9.64136	0.5739	0.364627	1.57394	0.115502
BMT2	10.3628	-0.666974	0.424044	-1.57289	0.115744
CCDC36	1.54412	-1.16863	0.74317	-1.57249	0.115837
LINC00963	5.86352	0.571059	0.363337	1.57171	0.116019
SLC39A11	19.0472	-0.32748	0.208468	-1.57088	0.116209
ATP8B1	50.5126	0.354209	0.22565	1.56973	0.116478
TBC1D12	17.318	-0.445792	0.284171	-1.56874	0.116708
FLNA	7.76856	-0.505905	0.322555	-1.56843	0.116782
FAM111A	6.953	-0.570094	0.363552	-1.56812	0.116853
SUPT6H	8.89479	0.509454	0.325018	1.56746	0.117006
MRPL48	3.44318	-0.705338	0.450308	-1.56635	0.117268
EPS8	35.005	0.363193	0.231926	1.56599	0.117352
TWISTNB	1.04248	1.14953	0.734667	1.5647	0.117653
PDE8A	33.6405	0.261515	0.167163	1.56443	0.117716
RFX7	18.4206	-0.440669	0.281861	-1.56342	0.117953
UBE2D2	18.2549	-0.351433	0.224931	-1.5624	0.118193
NIPAL2	6.72357	0.498241	0.318999	1.56189	0.118314
INF2	2.72902	-0.845955	0.541889	-1.56112	0.118495
TOGARAM1	7.35302	-0.572802	0.367014	-1.56071	0.118593
SLC25A37	18.1278	0.365353	0.234288	1.55942	0.118897
DOT1L	8.65415	0.7059	0.452799	1.55897	0.119004
SORBS2	86.1236	-0.348669	0.223776	-1.55812	0.119205
AC109927.1	4.16209	-0.747156	0.47956	-1.558	0.119232
EIF3M	3.25077	-0.717481	0.460533	-1.55794	0.119248
RNF214	3.413	-0.708034	0.454575	-1.55757	0.119334
CCDC57	3.66517	-0.666324	0.427958	-1.55699	0.119474
TRIM27	4.29468	-0.646341	0.415128	-1.55697	0.119478
PELI1	293.097	0.553082	0.35528	1.55675	0.119529
BMP6	140.611	-0.453407	0.291257	-1.55672	0.119536
USP54	65.3494	-0.31483	0.202308	-1.55619	0.119664
ATRX	53.5269	-0.254443	0.163531	-1.55594	0.119723
HSP90AB1	28.6861	0.534738	0.34371	1.55578	0.11976
RSPO4	5.62122	0.624161	0.401691	1.55383	0.120224
CGGBP1	5.05867	-0.617936	0.397882	-1.55306	0.120408
MRNIP	3.09467	-0.864916	0.557069	-1.55262	0.120514
NOL12	1.02387	-1.25111	0.805858	-1.55251	0.120539
RPS15A	5.74892	0.645829	0.41601	1.55244	0.120558
TENT4A	12.1592	0.458667	0.295682	1.55121	0.12085
VPS41	17.482	-0.332026	0.214094	-1.55084	0.120939
CEBPB	1.36533	1.24658	0.804224	1.55004	0.121133
NRG2	3.75413	-0.920107	0.59362	-1.54999	0.121143
XKR4	2.56758	0.992244	0.64057	1.549	0.121381
COPA	19.5341	0.432808	0.279496	1.54853	0.121495
TCF3	4.29396	-0.587499	0.379477	-1.54818	0.121578
HDAC5	4.19255	-0.65881	0.425565	-1.54808	0.121602
CLOCK	15.8669	-0.375936	0.242853	-1.548	0.121623
SH2B2	1.14177	1.37234	0.886543	1.54797	0.12163
SAP30L	0.973222	-1.07654	0.695647	-1.54754	0.121733
SDAD1	4.27453	-0.571868	0.36968	-1.54693	0.121881
TMEM108	2.08413	-0.941415	0.60871	-1.54658	0.121966
SPCS2	4.70999	-0.65379	0.422907	-1.54594	0.122118
ATG13	4.23289	-0.602235	0.389686	-1.54544	0.122241
RPS10	2.47587	0.859847	0.556424	1.54531	0.122271
PPIP5K2	12.4576	-0.434869	0.281449	-1.54511	0.12232
UQCRC2	5.26197	-0.578338	0.374307	-1.54509	0.122324
TENT2	24.8954	-0.272589	0.176424	-1.54508	0.122327
IRAK1BP1	2.35002	-0.999739	0.647052	-1.54507	0.12233
TARBP1	7.18992	-0.532025	0.344431	-1.54465	0.122431
SCRN1	3.1282	-0.754867	0.489184	-1.54312	0.122803
CCM2	10.0764	-0.543702	0.352363	-1.54301	0.122827
MYO1H	1.02481	1.29332	0.838694	1.54206	0.123058
GTPBP1	6.05516	0.615048	0.399197	1.54071	0.123387
STIP1	3.39127	0.663424	0.430767	1.5401	0.123536
PSMB5	1.9956	-0.883052	0.573383	-1.54007	0.123543
WASHC4	11.7206	-0.447353	0.290675	-1.53902	0.1238
TASOR	13.1379	-0.380806	0.247448	-1.53893	0.123821
TCP11L2	2.74898	0.748996	0.486718	1.53887	0.123836
CCDC85B	5.57413	0.655532	0.426022	1.53873	0.123871
AC006115.2	3.0495	-0.960856	0.624534	-1.53852	0.123923
SDCBP2-AS1	4.11878	0.759603	0.493817	1.53823	0.123993
AKAP7	6.72015	-0.610254	0.396734	-1.53819	0.124002
FAM193B	7.35994	-0.538212	0.349925	-1.53808	0.12403
ARIH1	39.2514	0.276064	0.179604	1.53707	0.124276
DAG1	4.73186	-0.639278	0.415949	-1.53691	0.124314
ILF3	11.2163	0.398505	0.259299	1.53685	0.124329
RBBP4	6.91997	-0.519813	0.338234	-1.53685	0.124331
ZBTB46	37.3731	-0.315012	0.205053	-1.53625	0.124478
MTA3	6.4151	-0.555392	0.36154	-1.53618	0.124493
LINC02328	2.3063	-1.07872	0.702231	-1.53613	0.124507
ZNF276	5.30436	-0.590931	0.384714	-1.53603	0.124532
PHF3	16.3176	-0.344378	0.224221	-1.53589	0.124566
DIPK1B	4.92103	0.741194	0.48263	1.53574	0.124602
ISY1	2.508	0.758106	0.493793	1.53527	0.124718
CCNL2	13.7757	-0.364386	0.237346	-1.53525	0.124721
CES2	1.1676	-1.19521	0.778648	-1.53498	0.124789
FBXO17	3.67518	-0.687905	0.448202	-1.53481	0.12483
AC006059.1	2.18536	1.03581	0.674932	1.53469	0.124861
FAM222B	19.213	-0.404851	0.26386	-1.53434	0.124946
PLEKHG5	2.42058	-0.831762	0.542393	-1.5335	0.125152
TMEM164	12.5677	-0.452103	0.294829	-1.53344	0.125166
RNF122	6.05106	0.712209	0.464657	1.53276	0.125334
TSPAN15	1.42073	0.947006	0.617966	1.53246	0.125409
LEF1	95.11	0.288851	0.188495	1.53241	0.125422
SKAP2	8.70422	-0.446093	0.291127	-1.53229	0.12545
ANGPT2	10.7279	0.672781	0.439334	1.53136	0.12568
SULF2	27.4988	-0.260836	0.170331	-1.53135	0.125683
KIAA0586	9.34945	-0.449437	0.293552	-1.53103	0.125762
PTPN9	8.847	-0.454897	0.297126	-1.53099	0.125771
EFHD1	2.84054	-0.876457	0.572604	-1.53065	0.125856
NRP1	15.3012	0.601074	0.392726	1.53052	0.125889
MERTK	29.7419	0.478607	0.312723	1.53045	0.125906
FOXF1	3.40619	0.668738	0.437045	1.53014	0.125983
AC010201.3	0.765706	1.44989	0.948534	1.52856	0.126373
FIRRE	2.26868	-0.910761	0.595856	-1.52849	0.126391
ETV3	2.71346	0.999969	0.654343	1.5282	0.126462
MECR	1.25347	-1.13419	0.742253	-1.52804	0.126503
RHOC	6.79279	0.56745	0.371425	1.52777	0.126571
LIMA1	25.8469	-0.337968	0.221381	-1.52663	0.126853
FOSL2	59.3132	0.544851	0.356981	1.52628	0.126941
LRRC8C	36.5841	0.248833	0.163128	1.52538	0.127164
DDX19B	3.59417	0.700792	0.45954	1.52498	0.127263
SLCO3A1	40.3766	-0.324616	0.212948	-1.52439	0.127412
ELOF1	0.833175	1.41763	0.929982	1.52436	0.127419
SEC23B	4.20408	0.611448	0.40124	1.5239	0.127535
FP236383.3	14.9017	-0.563607	0.369872	-1.52379	0.127561
LYRM2	2.04344	0.981299	0.644003	1.52375	0.127571
MAP2	39.1809	-0.288354	0.189242	-1.52373	0.127577
CAD	1.55233	-1.21358	0.796761	-1.52315	0.127722
TMLHE	6.35017	-0.738717	0.485004	-1.52312	0.12773
ZHX3	19.9638	-0.334174	0.219501	-1.52243	0.127902
DAB2	3.2268	0.657428	0.431912	1.52213	0.127975
SPICE1	4.5523	-0.64057	0.420885	-1.52196	0.128019
GPATCH8	27.7353	-0.353895	0.232529	-1.52194	0.128025
AC010260.1	1.28346	1.43498	0.94307	1.5216	0.128109
KPNA3	16.0747	-0.412812	0.271358	-1.52128	0.128189
FGD5-AS1	2.58725	-0.783063	0.514981	-1.52057	0.128369
MED27	16.6349	-0.318499	0.209578	-1.51971	0.128583
TRPM7	20.6235	-0.34533	0.227518	-1.51781	0.129061
CMC1	8.37727	-0.499034	0.328888	-1.51734	0.129182
AC104596.1	3.83586	-0.854952	0.563483	-1.51726	0.1292
NT5C3A	9.02007	-0.535242	0.352812	-1.51707	0.129249
PLEKHM1	4.04358	-0.638723	0.421161	-1.51658	0.129373
GNAI1	4.65739	-0.650937	0.429273	-1.51637	0.129426
CADPS	2.49048	-0.845348	0.55754	-1.51621	0.129466
RBMS3-AS2	1.54481	1.28209	0.845604	1.51618	0.129474
IL15RA	6.28504	0.636635	0.419934	1.51604	0.12951
SERTAD1	1.44053	1.29049	0.851612	1.51535	0.129684
DUSP22	11.1249	0.409272	0.27012	1.51515	0.129735
ARRDC2	4.57294	-0.718263	0.474123	-1.51493	0.12979
RESF1	11.4026	-0.377309	0.249116	-1.51459	0.129876
AL157944.1	6.94507	0.900396	0.594846	1.51366	0.130112
GPX4	2.42031	0.913907	0.603844	1.51348	0.130157
AP4M1	1.04994	-1.20865	0.799015	-1.51268	0.130362
ZNF449	1.52685	0.982486	0.649588	1.51247	0.130413
ARL 16.00	1.5663	-1.15074	0.760842	-1.51245	0.130419
AC002070.1	9.05357	-0.626781	0.414514	-1.51208	0.130512
SLC25A3	5.05232	0.552226	0.365336	1.51156	0.130647
PRMT2	21.2308	-0.419981	0.277855	-1.51151	0.130658
XPNPEP3	5.2646	-0.617082	0.408273	-1.51144	0.130675
ACAA1	1.00007	-1.25081	0.827939	-1.51076	0.13085
PHF10	12.1488	0.523576	0.346592	1.51064	0.13088
LINC01090	1.14315	1.24905	0.827255	1.50988	0.131074
ACER2	17.6114	0.444788	0.294639	1.5096	0.131145
SNX14	21.0316	-0.332426	0.220228	-1.50946	0.131181
SPATA13	41.4664	0.345808	0.229131	1.50922	0.131242
ECI1	1.62667	-1.07444	0.712079	-1.50888	0.131329
WDR86	3.3795	1.00417	0.665811	1.5082	0.131505
RAB7A	30.9223	0.357365	0.237199	1.50661	0.131912
PATL1	3.59011	0.682672	0.453165	1.50645	0.131951
MSANTD3	2.85229	0.767665	0.50989	1.50555	0.132183
SHARPIN	1.51603	-1.04543	0.69481	-1.50463	0.13242
ZNF711	1.22716	1.13897	0.757115	1.50436	0.132489
RASSF1	12.614	0.43807	0.2913	1.50384	0.132622
TCTEX1D2	1.58375	-1.11571	0.742123	-1.5034	0.132735
DNAJC6	3.07298	-0.729144	0.485234	-1.50266	0.132926
UBR1	35.7541	0.319614	0.212814	1.50185	0.133137
SH3PXD2A	1.47515	1.28458	0.855359	1.5018	0.13315
XRN2	26.1296	0.300862	0.200437	1.50103	0.133347
CDC40	3.69139	-0.658099	0.438518	-1.50074	0.133424
NPM1	7.07463	0.574863	0.383106	1.50053	0.133477
STX6	9.06497	0.464416	0.309643	1.49984	0.133655
XRRA1	9.69725	-0.512117	0.342215	-1.49648	0.13453
UPF2	16.9604	-0.360857	0.241149	-1.4964	0.134549
FNDC3A	35.5748	0.27136	0.181402	1.4959	0.134679
SNX17	0.892953	1.21094	0.809655	1.49563	0.13475
HSPA8	14.3779	0.57139	0.382057	1.49556	0.134767
PHTF2	5.14455	-0.573517	0.383653	-1.49488	0.134945
MZF1	2.9431	-0.697524	0.466753	-1.49442	0.135066
NOSTRIN	13.7961	-0.563891	0.377506	-1.49373	0.135247
SESN1	15.0289	-0.345279	0.231276	-1.49293	0.135456
ENPP4	2.68783	0.844384	0.565614	1.49286	0.135473
NOTCH4	45.3539	-0.24315	0.1629	-1.49264	0.135532
NLN	2.45907	0.842194	0.564329	1.49238	0.135599
RTRAF	1.75484	-0.955197	0.640119	-1.49222	0.135642
PITRM1	5.33925	0.551619	0.369798	1.49168	0.135784
GNAI3	7.88962	0.452064	0.303081	1.49156	0.135815
EPAS1	506.669	0.267324	0.179293	1.49099	0.135965
CRKL	1.75778	-0.953198	0.639406	-1.49076	0.136025
MRC1	1.15746	1.81199	1.21563	1.49057	0.136074
ORAI1	3.9158	0.830191	0.557217	1.48989	0.136254
STXBP5	20.5379	-0.391583	0.262933	-1.48929	0.136412
AP4S1	4.93738	-0.616103	0.4139	-1.48853	0.136611
OMD	1.78461	-0.96884	0.651054	-1.48811	0.136722
SCGB2B2	5.23988	-0.62189	0.417912	-1.48809	0.136727
KCTD20	8.42604	0.411917	0.276835	1.48795	0.136763
FAS	2.77868	0.70384	0.473151	1.48756	0.136867
ATG16L2	2.64477	0.666991	0.448429	1.48739	0.136911
MYEF2	17.0506	-0.362934	0.244039	-1.4872	0.136963
DENND5B	43.092	0.293488	0.197513	1.48592	0.1373
EZH2	3.54388	0.666143	0.448491	1.4853	0.137465
COBLL1	256.873	-0.223063	0.15019	-1.4852	0.13749
CCDC85C	0.860157	1.258	0.84729	1.48474	0.137614
ZPR1	0.872199	1.67438	1.12777	1.48468	0.137629
CYCS	1.70035	0.945261	0.636726	1.48456	0.137659
AMZ2	0.87845	-1.25983	0.848675	-1.48446	0.137686
RIC8B	7.02707	-0.525442	0.353963	-1.48446	0.137688
FEM1B	1.70708	0.904343	0.609396	1.484	0.137809
PPP1R2	6.29018	0.443868	0.299295	1.48305	0.138062
ANKFY1	10.1744	-0.398262	0.26864	-1.48251	0.138205
TRO	0.820511	1.33883	0.903198	1.48232	0.138255
TMEM135	22.8083	-0.354069	0.238942	-1.48182	0.138389
DHDDS	4.03169	-0.688326	0.464752	-1.48106	0.13859
CDC42BPA	137.627	0.166534	0.112484	1.48051	0.138738
CRCP	5.33705	-0.497238	0.335871	-1.48044	0.138755
DENND2A	1.07047	-1.49819	1.01212	-1.48025	0.138808
LRRK2	21.3257	-0.394637	0.266626	-1.48012	0.138842
SCD	1.8649	0.983734	0.664744	1.47987	0.138908
RPL27	4.21399	0.673823	0.455328	1.47986	0.13891
TRIM22	11.9548	0.383952	0.259461	1.47981	0.138925
WBP11	3.85626	0.601781	0.406725	1.47958	0.138986
DIXDC1	5.57132	-0.622294	0.420625	-1.47945	0.13902
NHLRC3	3.3233	-0.703808	0.475736	-1.47941	0.139032
IFI35	1.88061	0.859819	0.581506	1.47861	0.139245
ZDHHC7	6.5794	-0.518634	0.35084	-1.47826	0.139338
CEP57	7.53122	-0.566555	0.383376	-1.47781	0.139459
ZDHHC21	23.3452	-0.298322	0.201879	-1.47773	0.139481
RHBDL3	1.69282	1.12889	0.764276	1.47707	0.139657
LINC01933	1.36159	1.45009	0.98194	1.47676	0.13974
WWC3	14.8074	-0.3484	0.236077	-1.47579	0.140001
MTHFD2L	8.13242	-0.450601	0.305341	-1.47573	0.140016
MIR222HG	22.1038	0.744356	0.50454	1.47532	0.140127
CXCL8	5.13746	-1.49058	1.01053	-1.47505	0.1402
ECE1	24.0849	0.39468	0.267603	1.47487	0.140246
OCIAD1	10.4104	-0.410862	0.278584	-1.47483	0.14026
SPINT2	1.46342	-0.986619	0.669001	-1.47477	0.140276
ZSCAN25	1.6394	-0.93504	0.634194	-1.47437	0.140381
BTBD7	20.6053	-0.341985	0.23203	-1.47388	0.140513
IMMP1L	8.90083	-0.427302	0.289954	-1.47369	0.140566
FCHO2	39.2691	-0.25478	0.172894	-1.47362	0.140585
MED24	3.92542	-0.606703	0.411776	-1.47338	0.140648
POLR3C	3.36563	-0.685638	0.465527	-1.47282	0.1408
AL353586.1	1.64607	1.42265	0.966748	1.47158	0.141135
PHKG2	0.69928	1.35028	0.919195	1.46898	0.141838
AF064858.1	1.5953	-1.0813	0.736458	-1.46825	0.142037
GAB2	26.8048	-0.364274	0.248107	-1.46822	0.142046
COL25A1	2.16182	1.00522	0.684664	1.46819	0.142053
CCNB1IP1	1.89506	-0.954975	0.650549	-1.46795	0.142117
LARS2	7.3958	-0.431883	0.294334	-1.46733	0.142287
RCC2	3.88929	-0.647106	0.441085	-1.46708	0.142356
RSU1	21.0153	-0.350645	0.239047	-1.46685	0.142418
SFT2D2	10.5092	-0.510265	0.348372	-1.46471	0.142999
JMJD1C	223.408	0.323194	0.220732	1.46419	0.143142
ARMC8	14.1489	-0.493213	0.33686	-1.46415	0.143153
KDM5A	10.59	-0.371105	0.253533	-1.46374	0.143266
INPP4A	14.9687	-0.391125	0.267234	-1.46361	0.143302
MBOAT2	9.73548	0.434759	0.297181	1.46294	0.143483
UNC5B	14.9334	0.425862	0.291116	1.46286	0.143506
PHF5A	0.630999	1.60055	1.09451	1.46234	0.143648
DHRS7	1.18126	-1.21233	0.8291	-1.46222	0.143681
ALOX12-AS1	4.68007	-0.580171	0.396854	-1.46193	0.143761
ERCC4	1.83619	-0.979467	0.67003	-1.46183	0.143789
PPP4C	2.13674	0.719441	0.492239	1.46157	0.14386
USP24	23.1694	-0.298674	0.204395	-1.46126	0.143944
UBE3D	6.22496	-0.568451	0.389042	-1.46116	0.143972
TTC37	18.5214	-0.413424	0.282956	-1.46109	0.14399
PLA2G4B	1.07565	1.08258	0.741088	1.4608	0.14407
ZNF720	4.19574	-0.651226	0.445814	-1.46076	0.144082
NFATC2IP	9.12679	-0.419101	0.28698	-1.46039	0.144184
DNAJC15	12.5382	-0.449467	0.307774	-1.46038	0.144186
TRIOBP	6.03936	-0.528167	0.361831	-1.45971	0.144371
RFX3-AS1	6.6283	0.607479	0.416188	1.45963	0.144393
PREP	7.40026	-0.447136	0.306433	-1.45916	0.14452
DUSP5	69.5499	0.527319	0.361488	1.45875	0.144634
MIA3	7.73545	-0.498333	0.341712	-1.45834	0.144746
RAPGEF1	238.009	0.371729	0.254924	1.4582	0.144786
JUND	14.0332	0.528984	0.362806	1.45804	0.144831
MAFF	6.00431	0.790387	0.542112	1.45798	0.144846
AGPAT4	10.5106	0.395214	0.271156	1.45752	0.144974
AL049828.1	15.1465	-0.44371	0.304441	-1.45746	0.14499
USP22	12.3644	0.343913	0.23601	1.4572	0.145062
CSNK1G1	17.3265	-0.369068	0.253321	-1.45692	0.145139
UBE2D3	41.2635	0.414979	0.284884	1.45666	0.145211
MED10	2.39395	0.808182	0.555201	1.45566	0.145487
SLC25A40	3.07204	0.775904	0.533093	1.45548	0.145537
CCT2	3.80538	0.672246	0.4619	1.45539	0.14556
ASB8	1.05022	1.07746	0.740368	1.45531	0.145584
MEGF9	3.47453	0.641882	0.441137	1.45506	0.145652
SEMA6C	2.0266	0.971576	0.667849	1.45478	0.145729
ITGA3	5.50716	-0.608572	0.418515	-1.45412	0.145912
NAIP	4.04795	-0.62921	0.43274	-1.45401	0.145942
ARHGAP5	15.4712	-0.32307	0.222305	-1.45328	0.146147
NDUFS3	0.732861	1.32227	0.910324	1.45253	0.146356
MTMR10	7.60667	0.40807	0.281324	1.45054	0.146909
CAV1	8.04992	-0.528469	0.364338	-1.45049	0.146922
MANBA	8.44623	0.477319	0.329197	1.44995	0.147072
BDP1	20.496	-0.314149	0.216783	-1.44914	0.147299
ISG15	3.37891	1.05213	0.726123	1.44897	0.147347
SECISBP2L	9.83253	-0.37545	0.259137	-1.44885	0.147379
HES4	7.48824	0.562282	0.388251	1.44824	0.147549
RP2	1.91774	0.935537	0.646091	1.448	0.147618
APP	105.202	0.236655	0.163486	1.44756	0.14774
MTSS1	29.3133	0.342516	0.236633	1.44746	0.147769
ZC2HC1A	5.81722	-0.532582	0.368032	-1.44711	0.147867
ZNF814	4.97828	0.647018	0.447481	1.44591	0.148202
ALAS1	5.42233	0.615652	0.425861	1.44566	0.148272
ANXA4	6.40435	-0.569675	0.394171	-1.44525	0.148388
CARF	3.49726	-0.627737	0.434347	-1.44524	0.14839
TJP1	152.83	-0.230519	0.159515	-1.44512	0.148424
PANK2	9.22961	0.430241	0.297721	1.44512	0.148425
TMA16	2.92494	-0.766577	0.530779	-1.44425	0.148669
AKTIP	1.99259	0.773726	0.535911	1.44376	0.148807
BAG3	6.96222	0.750391	0.519825	1.44355	0.148866
TMEM91	3.95995	-0.832176	0.576488	-1.44353	0.148872
TBC1D14	4.75344	-0.633529	0.438884	-1.4435	0.14888
RTN1	21.7189	0.379596	0.262971	1.44349	0.148883
MIGA1	13.2438	-0.33736	0.233718	-1.44345	0.148894
LINC01693	1.47935	-1.05259	0.729293	-1.4433	0.148935
CDON	2.172	-0.87683	0.607919	-1.44235	0.149204
MON2	35.5366	0.226794	0.157272	1.44205	0.14929
RPP30	1.36836	-1.18949	0.825209	-1.44144	0.149461
TNFSF10	13.0011	-0.651747	0.452298	-1.44097	0.149594
FEM1C	4.27968	0.563413	0.391195	1.44023	0.149801
TRPM4	5.22354	-0.535049	0.372035	-1.43817	0.150386
MAP2K5	23.8548	-0.267848	0.186335	-1.43745	0.150589
ST6GAL1	65.9287	-0.444485	0.309226	-1.43741	0.150601
PROS1	16.4213	0.402166	0.279803	1.43732	0.150628
ZFYVE1	4.62417	-0.584104	0.406465	-1.43703	0.150709
LINC00486	12.0078	-0.4981	0.34674	-1.43652	0.150854
RASA2	38.3115	0.289162	0.201316	1.43635	0.150901
PRKAR2B	1.05062	1.44205	1.004	1.43631	0.150914
GPATCH2	7.78816	0.554713	0.386262	1.43611	0.150972
ZNF532	29.7066	-0.259747	0.180905	-1.43582	0.151053
SGK3	17.0357	-0.366376	0.255209	-1.43559	0.151118
HSPD1	11.0929	0.555699	0.387223	1.43509	0.151262
PFKFB3	11.5628	0.472045	0.328996	1.4348	0.151343
SETD5	37.2583	0.214666	0.149652	1.43443	0.15145
BTN3A2	4.3853	0.692408	0.482712	1.43441	0.151455
PEX16	0.938851	-1.1762	0.820086	-1.43424	0.151504
PXK	8.9877	-0.43851	0.305755	-1.43419	0.151519
PPP1CB	50.1584	0.529014	0.368909	1.434	0.151573
TFIP11	1.16088	1.10952	0.773743	1.43397	0.151581
RPA1	4.89813	-0.777353	0.542232	-1.43362	0.151682
USP19	0.810863	1.27637	0.891319	1.432	0.152143
MARF1	8.2571	0.471517	0.329272	1.432	0.152144
BTBD9	52.4724	-0.2242	0.15658	-1.43186	0.152184
N4BP2L2	47.2484	-0.213178	0.148899	-1.4317	0.152231
UBXN6	1.11707	-1.01781	0.710962	-1.4316	0.152259
LARP7	4.22976	-0.610685	0.426694	-1.4312	0.152373
METTL7A	2.98213	-0.704877	0.492591	-1.43096	0.152442
DLGAP4	27.8885	0.391473	0.273745	1.43007	0.152698
B4GALT3	0.704077	1.50657	1.05355	1.42999	0.15272
INTS8	6.02433	-0.63944	0.447422	-1.42917	0.152957
SLC9A2	0.854906	-1.36122	0.952759	-1.42872	0.153085
LNPK	4.82317	-0.569675	0.398939	-1.42797	0.1533
CLPTM1L	2.22469	-0.7073	0.495851	-1.42643	0.153743
TMEM185A	1.77424	-0.93881	0.658355	-1.42599	0.15387
SRFBP1	6.55343	0.587837	0.412361	1.42554	0.154001
ADRM1	1.31027	1.1311	0.793832	1.42486	0.154197
GON4L	15.4831	-0.316569	0.222196	-1.42473	0.154235
FBXO11	48.291	0.308537	0.216572	1.42464	0.154261
RSL24D1	1.74771	0.996217	0.699318	1.42456	0.154286
ISYNA1	1.80876	0.986589	0.692668	1.42433	0.154351
DENND1B	22.736	0.305656	0.214602	1.42429	0.154363
UBA3	5.6214	-0.546134	0.38348	-1.42415	0.154402
PARVB	36.5059	0.300027	0.210682	1.42408	0.154424
STX11	2.76584	0.88193	0.619436	1.42376	0.154515
EIF1	13.9296	0.401577	0.282074	1.42366	0.154545
EMC1	1.52448	-0.898887	0.63168	-1.42301	0.154733
BBS4	2.85303	-0.717998	0.504977	-1.42184	0.155072
STOM	98.1257	-0.353997	0.249035	-1.42148	0.155178
AC137770.1	2.7315	-0.74011	0.520682	-1.42142	0.155193
RNFT1	1.39046	1.07658	0.757456	1.42131	0.155227
ZBTB26	1.05572	-1.1416	0.803423	-1.42092	0.155339
ARMC1	2.16489	-1.01919	0.717338	-1.4208	0.155376
SAR1B	4.13679	-0.657858	0.463028	-1.42077	0.155383
TMCO1	4.43946	-0.633814	0.446153	-1.42062	0.155428
MTRF1L	3.5231	0.738834	0.520135	1.42047	0.155471
MTRF1	1.26221	-1.04993	0.739214	-1.42034	0.155509
WEE1	2.40369	0.851359	0.600108	1.41868	0.155994
SLC9A3R1	2.46095	1.12677	0.794657	1.41794	0.156209
CFH	76.3694	-0.313178	0.221049	-1.41678	0.156546
SGO1-AS1	13.0998	-0.423614	0.299007	-1.41674	0.15656
FUT11	3.06387	0.654548	0.462025	1.41669	0.156572
POLD3	3.76277	0.60224	0.425181	1.41643	0.156649
DDX58	17.7877	0.444334	0.31373	1.4163	0.156689
NOS3	25.5569	0.330659	0.233514	1.41601	0.156773
LMAN1	5.13626	0.544274	0.38445	1.41572	0.156858
ABLIM2	1.64502	-0.826883	0.584196	-1.41542	0.156945
YAP1	36.1186	0.334233	0.236184	1.41514	0.157028
JAKMIP2	1.28894	-1.32896	0.93932	-1.41481	0.157124
MRC2	3.56068	-0.863339	0.610311	-1.41459	0.157189
ZFP91	5.22037	-0.496208	0.35096	-1.41386	0.157404
HSDL2	3.20908	-0.711839	0.503527	-1.41371	0.157448
C20orf194	22.7625	-0.375985	0.26598	-1.41358	0.157485
AKR1E2	3.08537	0.688569	0.487112	1.41358	0.157486
NHLRC2	15.066	-0.416454	0.29464	-1.41343	0.157528
MAPKAPK2	7.48354	0.504478	0.357072	1.41282	0.15771
PCBP1-AS1	17.0005	0.333925	0.236392	1.41259	0.157777
STX18-AS1	5.66965	-0.557109	0.394402	-1.41254	0.157791
CCDC137	1.2932	-1.11907	0.79241	-1.41224	0.157879
DGKE	11.4183	-0.485988	0.344319	-1.41145	0.158112
PLEC	11.7999	-0.449746	0.31873	-1.41106	0.158228
PMS1	7.67023	-0.476907	0.338022	-1.41087	0.158282
MAMLD1	10.5858	-0.563484	0.399498	-1.41048	0.158398
HDAC3	2.03466	-0.810863	0.574935	-1.41036	0.158434
MOSPD2	3.83484	-0.645868	0.457986	-1.41023	0.15847
PPFIBP1	49.2346	0.316958	0.224806	1.40992	0.158564
RPL5	7.64215	0.445003	0.315652	1.40979	0.158602
ZFP64	3.73735	-0.687877	0.487981	-1.40964	0.158646
AFDN	114.361	0.187072	0.132741	1.4093	0.158746
NSMF	2.07937	0.78575	0.557598	1.40917	0.158785
DFFB	1.44996	-1.04859	0.744153	-1.4091	0.158805
ACSF2	1.87716	-0.908431	0.644941	-1.40855	0.158968
CACNB4	3.47574	-0.772455	0.548503	-1.4083	0.159043
BRD8	4.3645	-0.56678	0.402627	-1.4077	0.159219
MBP	3.46671	-0.715088	0.507998	-1.40766	0.159232
PSMA4	1.75156	-0.925348	0.657588	-1.40718	0.159373
MTMR3	16.1477	-0.308428	0.219217	-1.40696	0.15944
MAGI3	72.396	0.236285	0.167955	1.40684	0.159476
HECTD4	26.1182	-0.275495	0.19588	-1.40645	0.159591
TIMM44	2.45938	-0.803711	0.571619	-1.40603	0.159716
SNX18	2.56532	0.684601	0.486987	1.40579	0.159787
DAZAP1	10.7973	0.395706	0.28157	1.40536	0.159915
WASHC2A	3.84341	-0.55662	0.396234	-1.40478	0.160088
TCF20	14.2753	0.332055	0.236394	1.40467	0.16012
BPTF	43.4204	-0.268746	0.191347	-1.40449	0.160172
LINC00882	3.67298	-0.688946	0.490554	-1.40442	0.160193
DNAJC11	6.66759	-0.464737	0.330914	-1.40441	0.160198
ENSA	15.244	0.392302	0.27936	1.40429	0.160234
PIK3R1	7.12344	0.491292	0.349878	1.40418	0.160266
C16orf72	8.41025	0.567581	0.404239	1.40407	0.160298
PIK3C2A	54.3052	-0.198918	0.141694	-1.40386	0.160361
ICK	2.51471	-0.806915	0.574949	-1.40345	0.160481
RPS11	5.78222	0.561234	0.399947	1.40327	0.160536
TFB1M	5.5231	-0.527308	0.375904	-1.40277	0.160685
CTNNA2	25.7247	-0.637275	0.454427	-1.40237	0.160805
SLC35A3	9.10939	-0.408935	0.291613	-1.40232	0.160819
PEX5	2.38434	0.71105	0.507114	1.40215	0.16087
SLC4A4	48.2181	0.459161	0.32749	1.40206	0.160896
ATG4B	6.05104	-0.471924	0.336633	-1.40189	0.160947
PML	5.92685	0.498999	0.355967	1.40181	0.160971
CLIC3	1.91861	0.977787	0.697625	1.40159	0.161037
SENP5	18.4757	0.279615	0.199534	1.40134	0.161112
PIR	13.2951	0.444402	0.3172	1.40101	0.16121
LNPEP	12.4882	-0.372873	0.266262	-1.4004	0.161394
SSBP3	12.4672	0.377576	0.269623	1.40038	0.161398
PRKCH	77.8446	-0.252254	0.180135	-1.40036	0.161406
ARHGEF26	0.655039	1.88366	1.34518	1.4003	0.161423
SCN2A	38.0574	0.405743	0.289786	1.40014	0.16147
CUEDC1	10.3403	0.349676	0.249754	1.40008	0.16149
AL137139.2	70.3949	0.288378	0.206033	1.39967	0.161612
MMRN2	17.8758	0.33265	0.23771	1.3994	0.161695
HNRNPM	25.9834	0.386254	0.276059	1.39917	0.161762
CSK	3.35023	0.634063	0.453324	1.3987	0.161904
ENPP1	1.19413	1.10372	0.789139	1.39863	0.161923
LARP1	13.705	-0.367938	0.26308	-1.39858	0.161939
POLK	20.7704	-0.31164	0.222846	-1.39845	0.161978
SIK2	15.1141	-0.324877	0.232391	-1.39798	0.16212
DCAF10	11.2043	-0.464422	0.332341	-1.39742	0.162286
ANO10	27.6066	-0.249618	0.17867	-1.39709	0.162387
USP9X	27.4777	0.305342	0.218794	1.39557	0.162845
CDK8	16.643	-0.394527	0.282832	-1.39492	0.163041
HIF1A-AS3	16.044	-0.518155	0.371551	-1.39457	0.163144
CNKSR2	3.00427	0.803857	0.576556	1.39424	0.163246
GHITM	2.48597	0.698925	0.501355	1.39407	0.163295
SDHD	1.74474	-0.928351	0.66594	-1.39405	0.163304
GNL3	2.27365	-0.838253	0.601396	-1.39385	0.163364
SMIM14	9.61248	-0.394473	0.28306	-1.3936	0.163437
ZNF518B	0.99089	0.96796	0.694972	1.3928	0.163679
HACD1	1.28915	-1.08751	0.781505	-1.39155	0.164058
ARNT2	49.0934	-0.313158	0.225092	-1.39125	0.16415
AHNAK	16.9005	-0.375392	0.269916	-1.39077	0.164294
HS1BP3	2.87597	-0.760087	0.546896	-1.38982	0.164584
RFXAP	1.86198	-1.03742	0.746581	-1.38956	0.164661
FAM53B	6.03146	-0.578446	0.416338	-1.38937	0.164722
LINC01725	1.49805	-0.983211	0.707857	-1.389	0.164834
PIGF	4.26238	-0.639834	0.460685	-1.38888	0.16487
AC097376.3	5.46003	-0.585488	0.421598	-1.38873	0.164914
ZNF680	6.74229	-0.581409	0.418761	-1.3884	0.165015
BCL7A	0.720558	1.29412	0.932093	1.3884	0.165015
RASA1	26.3626	-0.290423	0.209382	-1.38705	0.165428
CSRP2	8.41129	1.23275	0.888926	1.38679	0.165507
NT5C2	25.7014	0.265898	0.191751	1.38668	0.165539
ZNF66	2.30939	-0.815444	0.588269	-1.38618	0.165693
AC008014.1	8.92896	0.573654	0.41389	1.38601	0.165745
ACAP2	33.8251	-0.26402	0.190496	-1.38596	0.165759
AC068888.1	2.78793	0.862931	0.622647	1.38591	0.165775
GPATCH1	2.30087	-0.728827	0.526076	-1.3854	0.165929
CTDNEP1	1.36229	-0.953791	0.688529	-1.38526	0.165973
ADRB2	2.30603	0.914452	0.660165	1.38519	0.165995
NDUFA12	2.54351	-0.717589	0.518047	-1.38518	0.165997
CASKIN2	5.68263	0.531639	0.383818	1.38513	0.166012
MTRES1	1.56384	-1.01449	0.732516	-1.38494	0.166069
EMCN	64.49	-0.311647	0.225045	-1.38482	0.166108
AC092839.1	1.92268	0.854584	0.617359	1.38426	0.16628
CHUK	2.2547	-0.780243	0.563966	-1.38349	0.166513
RAD51D	3.43607	-0.691685	0.500412	-1.38223	0.1669
GUK1	4.69604	0.566991	0.410242	1.38209	0.166944
NSMCE4A	2.67727	-0.726695	0.525795	-1.38209	0.166945
YTHDF3	10.0442	0.476868	0.345089	1.38187	0.167012
ODF2L	20.2727	-0.294253	0.212998	-1.38148	0.167131
TBC1D5	63.0147	-0.274748	0.198893	-1.38139	0.16716
TMEM255B	3.19706	0.759098	0.549561	1.38128	0.167193
TACC3	1.48686	-1.0083	0.73016	-1.38093	0.1673
NOX4	9.00301	0.474603	0.34371	1.38083	0.167333
GAK	12.3891	-0.357713	0.2591	-1.38059	0.167404
RPS6	9.88125	0.460147	0.333313	1.38053	0.167425
FRY	33.7558	-0.330633	0.239548	-1.38023	0.167514
MAN2C1	7.22814	-0.4341	0.314736	-1.37925	0.167818
LTBP1	28.2066	-0.413365	0.29972	-1.37917	0.167842
CDC37L1	3.57134	-0.592543	0.429776	-1.37872	0.16798
DPP6	3.59327	0.663214	0.481133	1.37844	0.168067
VASH1	6.4431	-0.499331	0.362287	-1.37827	0.168119
PPIP5K1	3.3111	-0.697417	0.506112	-1.37799	0.168207
ZNF786	1.4559	-1.0367	0.752531	-1.37761	0.168323
HNRNPA2B1	50.4747	0.259994	0.188781	1.37722	0.168444
AF279873.3	5.03713	-0.710227	0.515728	-1.37713	0.168471
ITGAE	0.850053	-1.21847	0.884934	-1.37691	0.168541
TMEM50B	14.7973	-0.29762	0.216152	-1.3769	0.168543
NBEAL1	19.6138	-0.281198	0.204228	-1.37688	0.168548
NAPEPLD	3.33676	-0.774568	0.562893	-1.37605	0.168806
RAB3GAP1	30.5471	-0.241143	0.175244	-1.37604	0.16881
PIP4K2A	29.2134	0.26894	0.195584	1.37506	0.169113
UVSSA	2.44383	-0.663774	0.48285	-1.3747	0.169225
LINC01504	1.24111	1.90131	1.38367	1.37411	0.169408
DDX24	10.5981	0.372668	0.27122	1.37404	0.169428
SEPHS1	3.91528	-0.665939	0.484806	-1.37362	0.16956
LMNA	6.88868	0.504014	0.366934	1.37358	0.169572
SARAF	8.00687	0.432384	0.314817	1.37344	0.169615
UBXN4	16.474	0.32385	0.235838	1.37319	0.169693
CRYBG3	38.0645	0.241049	0.17554	1.37318	0.169696
NUP88	5.3253	0.464705	0.338458	1.37301	0.169751
NSMCE2	32.024	-0.291714	0.212476	-1.37293	0.169775
WARS	26.7943	0.499946	0.364225	1.37263	0.169868
KLF9	23.6734	0.419914	0.305954	1.37247	0.169916
LINC01322	1.32662	1.04712	0.762978	1.37241	0.169936
ZNF704	30.7804	-0.384341	0.28008	-1.37226	0.169983
LZTS3	0.800916	1.35126	0.98473	1.37221	0.169998
ACAD8	1.38655	-0.907182	0.661403	-1.3716	0.170187
NLGN1	12.6517	-0.603932	0.440358	-1.37146	0.170233
SCML1	5.93998	0.511997	0.373329	1.37144	0.170239
BRCC3	2.62933	-0.713178	0.520272	-1.37078	0.170444
LACC1	0.73117	1.36449	0.995599	1.37052	0.170525
MEF2C-AS1	25.8684	-0.359469	0.262299	-1.37046	0.170544
ZNF852	1.59218	0.947318	0.691396	1.37015	0.17064
ETS2	25.1318	-0.504091	0.368059	-1.36959	0.170814
ILK	6.48174	0.483375	0.353007	1.36931	0.170903
KRIT1	10.5735	-0.350107	0.255686	-1.36929	0.17091
MTPAP	2.49285	-0.701882	0.512662	-1.36909	0.17097
IFITM3	18.0577	-0.441658	0.322687	-1.36869	0.171096
TCP11L1	3.40627	-0.591834	0.432423	-1.36865	0.17111
MAP4K3-DT	11.6722	-0.446719	0.326634	-1.36764	0.171424
AC025259.3	1.16389	1.32502	0.969287	1.367	0.171624
ARHGEF17	1.25719	0.96378	0.705068	1.36693	0.171647
IPO9-AS1	2.13351	0.772846	0.565612	1.36639	0.171817
ANKDD1B	1.26636	-1.22928	0.8997	-1.36632	0.171839
KMT2E	89.0711	0.298096	0.218202	1.36614	0.171894
PRKCE	52.3426	0.290114	0.212392	1.36593	0.17196
ARHGAP25	2.47778	-0.777282	0.569077	-1.36586	0.171982
TFCP2	18.9336	-0.329254	0.241121	-1.36552	0.172091
SIRT1	5.35347	0.483608	0.35423	1.36524	0.172178
ARID4A	11.4158	-0.484822	0.355243	-1.36476	0.172328
OCRL	3.26592	-0.658639	0.482686	-1.36453	0.172402
MCAM	2.78802	0.783615	0.574468	1.36407	0.172545
MXD4	5.59017	-0.559543	0.410211	-1.36404	0.172555
ATG12	5.68223	-0.556469	0.408012	-1.36385	0.172614
SLC22A17	1.33548	0.973169	0.713695	1.36356	0.172705
APOOL	4.43306	-0.555971	0.408101	-1.36234	0.173092
SEL1L3	7.12009	0.500767	0.367598	1.36227	0.173113
TIE1	14.7814	0.309348	0.227123	1.36203	0.173188
PON2	18.5086	-0.381133	0.279967	-1.36135	0.173403
ZBED5	4.13164	-0.612453	0.450008	-1.36098	0.173519
NFIX	9.53629	-0.411403	0.302396	-1.36048	0.173679
WDR11	8.37884	-0.406446	0.298847	-1.36005	0.173815
HAUS6	2.1606	-0.82396	0.605841	-1.36003	0.173821
RB1CC1	22.774	0.265371	0.195202	1.35947	0.173998
AMOTL1	16.3137	0.317346	0.233455	1.35935	0.174037
PITPNM2	3.48864	-0.723537	0.532305	-1.35925	0.174067
WBP2	4.80857	-0.530901	0.39063	-1.35909	0.174118
DTNBP1	10.6362	-0.356684	0.262507	-1.35876	0.174223
RIPK3	1.15111	1.59205	1.1722	1.35817	0.174408
SNRPA1	4.85238	0.515524	0.379592	1.3581	0.174432
VDAC1	4.10247	0.631577	0.465254	1.35749	0.174626
LINC01762	2.2676	-0.795474	0.58626	-1.35686	0.174826
CZIB	1.40395	-0.915702	0.675033	-1.35653	0.174931
ATG9A	1.51398	0.998926	0.736657	1.35602	0.175091
INTS9	7.46951	-0.444616	0.32818	-1.35479	0.175484
NFKBIZ	8.74551	0.564226	0.416527	1.3546	0.175546
PCSK1N	1.55065	0.977389	0.721605	1.35447	0.175588
BMP2K	12.373	0.38116	0.28157	1.35369	0.175834
ACSL1	3.82887	0.578891	0.427768	1.35328	0.175965
KIAA0232	18.9333	0.298717	0.220932	1.35208	0.176351
SOGA1	5.70451	-0.486961	0.360225	-1.35183	0.176431
RAP2C-AS1	3.21601	-0.641518	0.474664	-1.35152	0.176528
ZYX	2.55198	0.686422	0.507911	1.35146	0.176548
FNBP4	21.9101	-0.255409	0.188994	-1.35141	0.176563
IQCB1	8.45127	-0.380917	0.281889	-1.3513	0.176599
NR3C1	51.0867	0.250285	0.185232	1.3512	0.176632
TMEM204	4.16581	0.580801	0.429948	1.35086	0.17674
NELFB	1.83432	-0.926486	0.685895	-1.35077	0.17677
NELFA	3.53155	0.553354	0.409803	1.35029	0.176922
TRAPPC2L	0.85226	1.37568	1.01917	1.34981	0.177078
TMEM161B	5.69575	-0.513144	0.380169	-1.34978	0.177087
CAMK2A	3.17729	0.707407	0.524214	1.34946	0.177188
HEATR5B	15.0495	-0.371969	0.275662	-1.34937	0.17722
ICAM1	8.57812	0.856528	0.63479	1.34931	0.177238
DIS3L	2.95087	-0.694339	0.514679	-1.34907	0.177313
RPL8	7.62192	0.584797	0.433495	1.34903	0.177329
PTGER4	8.26696	-0.540582	0.400752	-1.34892	0.177363
RND3	7.7929	-0.570105	0.422641	-1.34891	0.177366
TCTA	1.57596	1.25584	0.931037	1.34887	0.17738
IQCJ-SCHIP1	46.9017	0.502356	0.372458	1.34876	0.177415
GCNA	2.28103	-0.960902	0.712443	-1.34874	0.17742
MIER1	14.873	-0.303123	0.22482	-1.34829	0.177565
SSTR2	1.01886	1.40198	1.03987	1.34823	0.177585
CCNI	12.3955	0.333428	0.247494	1.34722	0.17791
MDM1	1.92848	-0.889482	0.660258	-1.34717	0.177925
SDCCAG8	25.9155	-0.270571	0.200863	-1.34704	0.177966
GOLGB1	18.7562	-0.25394	0.188542	-1.34686	0.178026
KLHL20	9.01302	-0.483546	0.359037	-1.34679	0.178049
MIR3936HG	8.36141	0.418161	0.310538	1.34657	0.17812
SLC25A25	3.04463	0.776541	0.576685	1.34656	0.178122
C11orf91	1.16998	1.45202	1.07851	1.34632	0.178201
HRH1	23.4374	-0.496265	0.36874	-1.34584	0.178354
LINC02315	7.20946	1.15964	0.861986	1.34531	0.178526
MPP5	6.41014	0.491661	0.36555	1.34499	0.178629
GGT5	3.10617	-0.660904	0.491432	-1.34485	0.178673
STX7	13.5424	-0.413655	0.307597	-1.3448	0.178691
RAB3C	0.82875	1.45065	1.07892	1.34454	0.178773
LMAN2	1.74044	-0.805353	0.599008	-1.34448	0.178794
ADNP	18.6001	0.299373	0.222685	1.34437	0.178827
MAX	12.9442	0.342501	0.254773	1.34434	0.17884
TUBD1	2.33949	-0.663062	0.493234	-1.34432	0.178846
DHX38	1.66444	-1.03054	0.766678	-1.34416	0.178895
FBXO38	9.19358	-0.415247	0.308964	-1.344	0.178949
ZNF420	5.80262	-0.489804	0.364479	-1.34385	0.178997
CCNJ	1.57284	1.02515	0.762872	1.3438	0.179013
DBT	2.13637	-0.831666	0.618898	-1.34378	0.179018
WDR27	10.7485	-0.406363	0.302436	-1.34364	0.179066
CASC4	15.4319	-0.336181	0.25029	-1.34317	0.179218
NDUFC1	2.41476	0.814458	0.606383	1.34314	0.179226
PTPRR	5.92669	0.692131	0.515331	1.34308	0.179247
SUCLG2	21.8388	-0.288255	0.214691	-1.34265	0.179384
CSDE1	13.2475	-0.369239	0.275063	-1.34238	0.179473
VRK2	15.3024	-0.342007	0.25479	-1.34231	0.179495
ANXA1	13.7435	0.526034	0.391924	1.34218	0.179536
TRAPPC5	1.5523	0.875468	0.652299	1.34213	0.179555
LINC00476	4.11824	-0.685833	0.51124	-1.34151	0.179755
ITSN1	10.7796	-0.331034	0.246781	-1.34141	0.179788
GRM7	4.38869	-0.705546	0.526099	-1.34109	0.179891
ZNF605	1.60558	-0.804091	0.599598	-1.34105	0.179904
TNFSF13B	2.85383	-0.733753	0.547444	-1.34032	0.18014
ITPK1	8.82291	-0.41571	0.310199	-1.34014	0.180201
CCDC85A	60.0786	-0.433968	0.323937	-1.33967	0.180353
CXCL1	5.04139	-0.913877	0.682194	-1.33961	0.180371
ARHGEF1	5.98417	-0.500779	0.373909	-1.33931	0.180471
SMAD6	176.244	-0.268471	0.200601	-1.33834	0.180787
WDR89	2.3762	0.787618	0.588581	1.33816	0.180843
RPL36	7.72745	0.491598	0.36737	1.33816	0.180846
AGBL4	3.37013	0.619509	0.462961	1.33814	0.180849
EIF2S1	5.35969	-0.505385	0.377735	-1.33793	0.180918
ITGA1	82.8536	0.204191	0.152819	1.33617	0.181495
HEY2	8.90374	-0.470579	0.352315	-1.33568	0.181655
APLF	3.79342	-0.567311	0.424931	-1.33507	0.181855
PIGA	1.24581	1.20875	0.905944	1.33424	0.182125
TRAPPC3	1.81761	-0.813651	0.609839	-1.33421	0.182136
LINC02742	1.99697	1.19638	0.896945	1.33384	0.182256
ENG	62.4982	-0.341112	0.255989	-1.33253	0.182687
AC040934.1	1.4987	0.874893	0.656694	1.33227	0.182772
LINC00685	1.14945	0.902527	0.677817	1.33152	0.183018
ATG2A	1.15674	0.980537	0.736432	1.33147	0.183034
BORCS5	10.3328	0.378621	0.28445	1.33106	0.183168
ZC4H2	10.3358	-0.46634	0.350465	-1.33063	0.18331
MT-ND6	3.01577	0.858479	0.645513	1.32992	0.183546
ANAPC7	5.00237	-0.517677	0.389324	-1.32968	0.183623
METTL25	8.25753	-0.460344	0.346266	-1.32945	0.183699
AC048341.1	2.70325	-0.66775	0.502595	-1.3286	0.183978
WWTR1	178.333	0.310546	0.233747	1.32856	0.183994
MAP3K11	6.34457	0.417085	0.31395	1.32851	0.184011
MRRF	4.6692	-0.564224	0.424752	-1.32836	0.184058
BRI3	5.08253	-0.491021	0.369853	-1.32761	0.184307
R3HDM2	27.785	-0.247638	0.186532	-1.32759	0.184315
ZNF718	7.42697	-0.51118	0.385319	-1.32664	0.184627
TAF4	3.99735	-0.547197	0.412534	-1.32643	0.184697
FXR1	20.2474	0.271124	0.204637	1.3249	0.185205
CYBRD1	7.09143	-0.53512	0.403991	-1.32459	0.185309
ARL13B	13.9613	0.383442	0.289491	1.32454	0.185324
EMSY	19.1806	-0.305671	0.230816	-1.32431	0.185401
SPAG9	75.5221	0.334798	0.252832	1.32419	0.18544
NDUFAF7	3.43005	-0.65821	0.497077	-1.32416	0.185449
KIAA1549L	29.6823	-0.325894	0.246119	-1.32413	0.18546
PIN4	2.35573	-0.882551	0.666781	-1.3236	0.185636
PPP1R7	1.68109	-0.885807	0.669881	-1.32234	0.186056
ERMAP	1.33421	-1.04143	0.787631	-1.32223	0.186093
TMED5	4.45489	0.593387	0.448943	1.32174	0.186254
ARPC1B	6.57621	-0.435605	0.329625	-1.32152	0.186329
SPATA6	8.95364	-0.459761	0.347954	-1.32133	0.186393
RBM33	23.2274	-0.254237	0.192489	-1.32079	0.186572
BCKDHB	16.1737	-0.404203	0.30604	-1.32075	0.186584
COX6A1	3.14958	0.725587	0.549394	1.3207	0.1866
CCDC22	0.814764	1.25841	0.952842	1.32069	0.186605
TPGS2	3.38027	-0.674555	0.510844	-1.32047	0.186677
FAM27C	1.87342	1.10018	0.83333	1.32022	0.186761
ATP6V0A2	5.48814	-0.443189	0.335884	-1.31947	0.187012
TMBIM4	12.6381	-0.40107	0.304156	-1.31863	0.187292
UTP23	1.88248	-0.940505	0.713671	-1.31784	0.187557
AC018797.3	0.712148	1.81226	1.3754	1.31763	0.187628
ADCY2	1.5738	0.834689	0.633737	1.31709	0.187808
UCHL5	3.46882	-0.608958	0.462411	-1.31692	0.187865
TUBB2A	0.760219	1.55123	1.17796	1.31688	0.187879
LMBRD2	3.02428	-0.68901	0.523241	-1.31681	0.187902
ZNF37A	11.85	-0.404625	0.307291	-1.31675	0.187923
MED21	2.74517	-0.637271	0.484153	-1.31626	0.188087
SLC29A1	1.03174	0.92044	0.699368	1.3161	0.18814
CMAS	2.851	0.59745	0.454026	1.31589	0.188209
CDH10	1.31904	1.13921	0.865763	1.31585	0.188225
RPUSD3	1.20043	-0.977168	0.742657	-1.31577	0.18825
ARHGAP24	2.83027	-0.763418	0.580315	-1.31552	0.188334
UQCC2	2.07511	0.687452	0.522599	1.31545	0.18836
NAB1	7.19491	-0.48384	0.367829	-1.31539	0.188378
TTC3	25.8393	-0.245305	0.18649	-1.31538	0.188382
NSUN6	17.8036	0.411979	0.313304	1.31495	0.188528
AP001831.1	2.20413	0.862578	0.656017	1.31487	0.188553
ATP6V1F	0.586031	1.51096	1.14943	1.31453	0.188669
AC025178.1	0.48106	1.50563	1.14606	1.31374	0.188932
LIMK2	25.0844	0.434145	0.330514	1.31355	0.188999
SACM1L	7.8587	-0.470085	0.35791	-1.31342	0.189042
CARD8	16.4869	-0.404168	0.307807	-1.31306	0.189164
AC083862.3	0.823416	1.32155	1.00658	1.31291	0.189212
TPD52L1	6.3998	-0.595599	0.45367	-1.31285	0.189235
RNF20	1.84624	-0.767493	0.584687	-1.31266	0.189299
NIFK	1.11759	0.989268	0.753663	1.31261	0.189313
ACTR8	1.07708	-1.12037	0.853562	-1.31258	0.189326
AL356599.1	2.72604	-0.824376	0.628104	-1.31248	0.189357
MAPK9	6.04528	-0.448772	0.341996	-1.31221	0.189448
CBLN2	1.49951	1.15321	0.879091	1.31182	0.189581
TARDBP	4.35682	-0.506518	0.386183	-1.3116	0.189655
AC002480.1	2.43939	0.661199	0.504149	1.31151	0.189684
MED12L	2.07567	-0.809876	0.61771	-1.31109	0.189826
AP1B1	4.32482	0.531847	0.405656	1.31108	0.189831
FBXL3	3.25354	-0.605645	0.462013	-1.31088	0.189897
[truncated: 14,805 more rows]

## Sheet: Capillary
gene_id	baseMean	log2FoldChange	lfcSE	stat	pvalue
KDR	77.6814	1.47965	0.13747	10.7635	5.11942e-27
LINC01644	65.0447	2.56046	0.239962	10.6703	1.40223e-26
MBOAT2	113.773	1.17828	0.132854	8.869	7.38065e-19
IGF2BP2	52.6447	1.62526	0.202841	8.01251	1.12392e-15
THRB	50.2629	1.72962	0.219607	7.87597	3.38113e-15
PTCHD4	40.3526	-2.4408	0.312664	-7.80647	5.88121e-15
REEP1	8.19993	2.42961	0.312515	7.77438	7.58203e-15
SLC6A6	237.387	1.8085	0.235316	7.68542	1.52497e-14
LINC02249	6.21435	2.9066	0.385241	7.54491	4.52605e-14
LFNG	11.9327	2.09267	0.279959	7.47491	7.72587e-14
MYOF	128.49	-1.53059	0.208477	-7.3418	2.10739e-13
RPS15	47.2543	0.98238	0.136386	7.20293	5.8934e-13
ANGPT2	192.763	-1.6126	0.223896	-7.20245	5.91418e-13
AL353138.1	30.1004	-2.42754	0.341787	-7.1025	1.22519e-12
CFH	210.374	-1.53953	0.220798	-6.97256	3.11221e-12
RPS28	133.234	0.91231	0.130919	6.96851	3.20311e-12
IFI27	150.138	0.868909	0.126394	6.87462	6.21557e-12
CD320	75.9727	1.45621	0.212042	6.86755	6.53125e-12
FBLN2	24.1939	2.32299	0.342494	6.78258	1.1805e-11
FRMD3	94.0852	1.17785	0.175019	6.72982	1.69873e-11
FTH1	68.3032	1.04938	0.158376	6.62591	3.45108e-11
CA4	93.1329	1.92034	0.293128	6.55123	5.7067e-11
RPS27	58.2475	0.945773	0.145034	6.52102	6.98287e-11
KCNT2	75.5325	-1.98984	0.307895	-6.46272	1.0284e-10
TNFAIP8	47.4059	-1.39685	0.216646	-6.44761	1.13627e-10
RPL18A	29.7906	1.12534	0.175968	6.39515	1.60385e-10
EGFL8	30.5955	0.935993	0.147111	6.36249	1.9851e-10
NEK5	101.345	-1.03732	0.163926	-6.32801	2.48345e-10
PRSS12	12.7921	2.65518	0.424257	6.25842	3.88909e-10
EDN3	43.2091	1.25279	0.201414	6.21997	4.97251e-10
PRKCB	100.454	1.24729	0.204451	6.10065	1.0564e-09
CNKSR3	156.39	-0.888001	0.147984	-6.00063	1.96548e-09
SCD5	31.1142	1.46697	0.24509	5.98546	2.15783e-09
RPS23	68.6798	0.923182	0.154731	5.96638	2.42571e-09
NOS1	29.7342	1.69909	0.285051	5.96066	2.51216e-09
MYLK2	21.2372	1.48308	0.248995	5.95626	2.58081e-09
RPL41	81.9095	0.788579	0.132999	5.92919	3.0443e-09
OSBPL10	84.337	-0.940832	0.160013	-5.87971	4.10978e-09
LINC02006	14.0398	-2.99393	0.514316	-5.82119	5.84295e-09
AL445426.1	15.1351	-2.77857	0.481316	-5.77286	7.79356e-09
OSBPL1A	84.2732	-0.842821	0.146391	-5.75733	8.54569e-09
NREP	58.7231	0.837451	0.145565	5.75313	8.76084e-09
CXCL12	83.0497	1.64082	0.2854	5.74918	8.96766e-09
RPS14	42.7568	0.793999	0.138481	5.73364	9.83005e-09
COL18A1	92.5925	0.859044	0.150752	5.6984	1.20935e-08
ATP5F1E	36.9346	0.970235	0.171028	5.67297	1.4034e-08
CALM1	205.794	0.536765	0.0947157	5.66712	1.45221e-08
PDE9A	97.3162	0.840255	0.148293	5.66618	1.46014e-08
GHR	26.436	-1.17576	0.208043	-5.65152	1.59034e-08
LTBP1	32.5969	-1.17567	0.209063	-5.62352	1.87107e-08
RPS8	54.5767	0.923404	0.164405	5.61664	1.94709e-08
RPS29	44.8333	0.770446	0.137176	5.61646	1.94905e-08
LMNTD1	44.6624	1.86579	0.335539	5.56057	2.689e-08
RPL28	68.8338	0.842987	0.15332	5.49821	3.83664e-08
CDH11	216.624	1.34225	0.245142	5.47539	4.36561e-08
TSPAN2	4.17433	-2.79276	0.51115	-5.46368	4.6637e-08
DNAJC6	29.8154	-1.34026	0.246316	-5.44121	5.29186e-08
CLEC3B	12.8015	1.49065	0.274712	5.42625	5.7551e-08
RPL35A	32.7396	0.767896	0.141781	5.41605	6.09296e-08
AGAP1	687.423	0.605846	0.112178	5.40075	6.63637e-08
NPIPB5	526.863	0.888567	0.164543	5.40021	6.65616e-08
LINC00841	15.4621	1.7249	0.322035	5.35626	8.49604e-08
ATXN1	494.587	0.517848	0.0972496	5.32494	1.00989e-07
HPCAL1	183.858	0.874343	0.164911	5.3019	1.14603e-07
SEMA3G	47.4549	0.670061	0.127326	5.26255	1.42068e-07
CP	119.503	-2.57469	0.489938	-5.25513	1.47918e-07
ZNF521	85.5641	0.663663	0.126345	5.25279	1.49811e-07
RGS4	6.9233	1.82947	0.348422	5.25072	1.51505e-07
AP001627.1	3.29155	2.18848	0.418557	5.22865	1.70756e-07
NDUFA13	24.5988	0.764814	0.146722	5.21267	1.86143e-07
TRPM6	135.607	0.847347	0.162602	5.21116	1.87659e-07
RPS25	27.0323	0.796	0.152843	5.20797	1.90916e-07
ATP9A	329.018	0.756233	0.146025	5.1788	2.23319e-07
CDH4	22.0812	1.99534	0.387262	5.15242	2.57146e-07
RPL32	44.9121	0.817311	0.158696	5.15018	2.60234e-07
PRKCE	391.161	0.812981	0.15802	5.1448	2.67799e-07
AC103758.1	8.08514	1.6246	0.316845	5.12745	2.93696e-07
ABLIM3	240.836	0.94097	0.183897	5.11682	3.10729e-07
FAM20C	28.4157	0.89811	0.176234	5.09613	3.46673e-07
RPS27A	39.1192	0.905956	0.177886	5.09289	3.52652e-07
B2M	326.185	0.809269	0.159108	5.08628	3.65153e-07
TBC1D9B	47.7926	0.6415	0.126297	5.07931	3.78802e-07
CYTOR	28.2542	-1.26633	0.249718	-5.07106	3.95607e-07
UBB	26.2657	0.888273	0.175213	5.06966	3.98522e-07
FTL	58.3125	0.761547	0.150247	5.06863	4.00696e-07
CASC15	13.508	1.25874	0.248479	5.06576	4.06766e-07
NPIPB4	292.358	0.904509	0.179305	5.04454	4.5461e-07
RPS18	43.2905	0.818699	0.162933	5.02477	5.0404e-07
LINC00607	80.9637	1.14322	0.228061	5.01276	5.36545e-07
SPTBN1	1194.03	0.573444	0.114499	5.00828	5.49173e-07
GAREM1	24.542	-1.62796	0.325139	-5.00697	5.52923e-07
ENC1	19.9503	1.0266	0.205559	4.99419	5.90818e-07
RNF165	6.82276	1.887	0.381401	4.94755	7.51542e-07
RPL30	32.4729	0.737218	0.15037	4.90271	9.45247e-07
CDA	32.5794	-1.01412	0.207818	-4.87984	1.06174e-06
LRMP	16.7581	-1.85653	0.384182	-4.83243	1.34876e-06
ATP5ME	21.0088	0.916933	0.190005	4.82583	1.39421e-06
FN1	383.876	0.572325	0.118741	4.81993	1.43605e-06
KIF26B	43.3956	1.00041	0.207737	4.81574	1.46657e-06
GRP	9.03813	2.11032	0.43921	4.80482	1.54887e-06
GPCPD1	1668.73	1.05496	0.219804	4.79955	1.59022e-06
FSCN1	43.7661	0.895975	0.186812	4.79613	1.61764e-06
RFC3	59.1327	-1.08704	0.227132	-4.78596	1.7017e-06
TMTC1	104.135	-1.33015	0.27821	-4.78112	1.74324e-06
LINC01829	6.91244	-1.9406	0.40752	-4.76198	1.91707e-06
RPL19	32.8212	0.858787	0.180416	4.76004	1.93553e-06
C14orf132	22.7263	0.853976	0.180055	4.74287	2.10711e-06
RPS21	26.9541	0.885742	0.187232	4.73072	2.23723e-06
RANBP17	108.721	0.56055	0.118676	4.72336	2.31985e-06
GNG7	21.6498	0.890387	0.188543	4.72245	2.33023e-06
RPL10	67.6663	0.630149	0.133456	4.72177	2.33796e-06
PPARD	393.376	0.690512	0.146861	4.70179	2.57887e-06
RPS12	42.3855	0.793745	0.16945	4.68425	2.80989e-06
DIXDC1	36.6555	1.20425	0.257176	4.68258	2.83292e-06
SLC13A5	2.87582	2.25737	0.484139	4.66266	3.12155e-06
RPL13A	53.7479	0.682023	0.146744	4.64772	3.35623e-06
CETP	7.2009	1.56898	0.338537	4.63461	3.57619e-06
HS6ST2	18.5277	1.72149	0.371921	4.62864	3.68082e-06
AC073593.2	14.1536	0.995364	0.215114	4.62716	3.70719e-06
CCND2	15.1912	1.51971	0.329591	4.6109	4.00924e-06
POMC	2.90654	2.24394	0.487157	4.60619	4.10107e-06
PPARG	36.7682	-1.62469	0.355414	-4.57126	4.84803e-06
TMTC2	103.408	-0.56691	0.124079	-4.56896	4.90149e-06
TMEM51	67.2331	0.887162	0.19419	4.56853	4.91167e-06
RPS10	12.0424	0.992849	0.217483	4.56517	4.99092e-06
ENG	343.12	0.485883	0.106969	4.54228	5.56496e-06
FZD3	19.967	0.739565	0.162838	4.54172	5.5796e-06
STK10	132.425	0.437171	0.0965097	4.52981	5.90358e-06
DYNLL1	19.8683	0.838932	0.185269	4.52817	5.94962e-06
TGFBR3	107.749	-0.67956	0.150312	-4.52098	6.1553e-06
CFI	36.5714	-0.892333	0.197585	-4.5162	6.29599e-06
TUBA1A	21.8021	1.02067	0.226014	4.51595	6.30338e-06
CHD7	55.4674	0.755325	0.167422	4.51151	6.4367e-06
STK4	66.9791	-0.736648	0.164825	-4.46927	7.84885e-06
GLI3	27.8323	-1.3103	0.295385	-4.43591	9.16825e-06
RPS6	60.2927	0.794198	0.17916	4.4329	9.29741e-06
STMN1	11.8033	1.1796	0.266505	4.42619	9.59108e-06
BAIAP2	63.0033	1.14697	0.259799	4.41486	1.01077e-05
MFAP3	43.3359	-1.0446	0.23707	-4.40628	1.05161e-05
HEG1	558.217	0.408415	0.0928085	4.40062	1.0794e-05
DDN	3.83744	2.1032	0.478944	4.39133	1.12662e-05
ACE	15.3732	1.93201	0.440254	4.3884	1.14187e-05
NBL1	13.1565	1.33785	0.305372	4.38104	1.18114e-05
DNAH11	22.0782	-2.17791	0.497565	-4.37715	1.20243e-05
USP3	157.009	0.381651	0.0872561	4.37392	1.22038e-05
FOXQ1	39.8182	0.896822	0.206022	4.35305	1.34258e-05
WLS	76.3753	-0.78509	0.180671	-4.34541	1.39013e-05
SERPINB6	284.237	0.449347	0.103484	4.34217	1.41081e-05
TSPAN9	306.851	0.490759	0.113167	4.33658	1.44714e-05
RPL13	94.6385	0.561713	0.129539	4.33625	1.44933e-05
OST4	9.8772	1.05562	0.243443	4.33622	1.44957e-05
STEAP1B	27.7491	-1.42518	0.329126	-4.33018	1.48986e-05
ID2	19.5156	1.27107	0.294076	4.32225	1.54448e-05
DMGDH	28.5054	0.801517	0.186354	4.30105	1.69988e-05
RPL34	46.8018	0.629302	0.146348	4.30004	1.70766e-05
ELOB	18.6836	0.87435	0.203406	4.29854	1.71925e-05
PSD	4.16974	1.5995	0.372616	4.29262	1.7658e-05
CAMK2N1	21.7267	1.03645	0.241881	4.28497	1.8276e-05
GRAMD2B	23.0821	-1.00116	0.233811	-4.28192	1.8529e-05
PROCR	19.862	0.961364	0.224525	4.28176	1.8542e-05
SYTL4	29.3772	-1.03783	0.2428	-4.27444	1.9162e-05
FAU	30.8863	0.816422	0.19132	4.2673	1.97852e-05
SH3TC2	17.0496	1.13038	0.265182	4.26265	2.02015e-05
HMGA2-AS1	13.1181	-1.68892	0.396778	-4.2566	2.07558e-05
AL591518.1	13.3969	1.96541	0.462043	4.25372	2.10244e-05
KCNJ6	23.2138	1.3511	0.31817	4.24648	2.17158e-05
COL4A2	189.471	0.894764	0.21095	4.24158	2.21949e-05
QRFPR	4.85733	2.73705	0.646612	4.23291	2.30683e-05
EIF1	70.7277	0.746606	0.176389	4.23273	2.30869e-05
NRGN	26.5711	1.10698	0.261669	4.23047	2.33199e-05
KIAA1671	197.097	0.554138	0.131317	4.21983	2.44482e-05
RPL27A	25.8302	0.727687	0.173316	4.19861	2.68556e-05
MICAL3	122.327	-0.392203	0.0934298	-4.19784	2.69477e-05
CECR2	6.25262	1.56172	0.372524	4.19228	2.76167e-05
MAN1A1	109.845	-0.452408	0.107984	-4.1896	2.79452e-05
VPS54	124.198	-0.364771	0.0870716	-4.18933	2.79785e-05
ALPK1	59.2794	-0.488863	0.117042	-4.17682	2.95612e-05
VAV2	9.24741	1.41077	0.338237	4.17095	3.03326e-05
DNAJC15	90.1909	-0.452872	0.108795	-4.16262	3.14622e-05
ZMAT3	13.9509	-1.09274	0.262997	-4.15494	3.2537e-05
PDE2A	13.8882	1.30431	0.314294	4.14996	3.3253e-05
ADAMTS8	22.7389	1.25454	0.302418	4.14837	3.34852e-05
TIAM1	39.9172	1.1184	0.27003	4.14178	3.44615e-05
RPL17	37.1695	0.588656	0.142183	4.14013	3.4711e-05
SPTSSB	3.77603	-1.95133	0.471411	-4.13934	3.48301e-05
PPDPF	16.104	0.946684	0.229223	4.12998	3.628e-05
RPL37	43.3464	0.518539	0.125843	4.12051	3.7804e-05
MBNL1	481.649	-0.451601	0.109815	-4.11237	3.91618e-05
FAM189A1	25.8332	1.2348	0.300796	4.10511	4.0412e-05
IRS2	7.40352	1.16734	0.285077	4.09481	4.22507e-05
CPD	213.472	0.442214	0.108088	4.09126	4.29045e-05
ST8SIA6-AS1	25.8312	0.885339	0.216418	4.09087	4.29765e-05
RPL21	40.2079	0.572453	0.139969	4.08986	4.31624e-05
RPLP1	80.366	0.606538	0.148641	4.08056	4.49272e-05
CALCRL	83.3515	-0.724689	0.178037	-4.07044	4.69254e-05
AC245123.1	5.32215	1.65609	0.408415	4.05491	5.01525e-05
RPL26	34.7078	0.885566	0.219394	4.03642	5.42722e-05
RPS26	28.1467	0.931186	0.230781	4.03494	5.46164e-05
RIMS2	58.7254	0.955009	0.236716	4.0344	5.47419e-05
TOX3	5.0246	1.57362	0.390157	4.0333	5.49983e-05
CEMIP	49.3566	1.28858	0.319773	4.02967	5.58557e-05
COL5A1	5.10319	1.72741	0.428992	4.02668	5.65696e-05
RPL10A	21.9157	0.795142	0.197576	4.02448	5.71011e-05
NRAD1	38.0033	-1.32071	0.328302	-4.02284	5.75e-05
KLF13	52.698	0.442713	0.110093	4.02125	5.78893e-05
TBC1D2	23.0597	-0.872791	0.217607	-4.01085	6.04997e-05
PLAAT3	64.355	0.581098	0.144896	4.01045	6.06034e-05
SPG7	86.1889	0.665504	0.166081	4.0071	6.14691e-05
SLC3A2	55.7936	0.527383	0.131653	4.00585	6.17957e-05
AL078600.1	17.0641	-0.967965	0.241749	-4.00402	6.22764e-05
SLC22A10	18.6252	1.22036	0.304897	4.00253	6.267e-05
PRKAR1A	47.9502	0.554906	0.138647	4.0023	6.27296e-05
RPL36AL	8.70737	1.06775	0.266806	4.00197	6.2818e-05
C1QTNF4	3.08833	2.27919	0.5696	4.00138	6.2973e-05
PSD3	106.191	0.576542	0.144229	3.99741	6.40395e-05
ZNF385B	474.355	0.661749	0.165586	3.99641	6.43112e-05
IL1RL1	33.1563	-2.68883	0.674335	-3.98737	6.68097e-05
AF064858.1	10.8909	-1.65075	0.414523	-3.9823	6.82527e-05
RPS15A	37.05	0.604642	0.151859	3.9816	6.84538e-05
CEACAM1	5.97566	1.44177	0.362136	3.98128	6.85457e-05
CUX1	419.358	0.367722	0.0923941	3.97994	6.8934e-05
KLHL4	7.41064	-1.53264	0.386416	-3.96631	7.29954e-05
RAPGEF5	178.879	0.666135	0.16813	3.96203	7.43165e-05
NCOA1	691.971	-0.369921	0.0935376	-3.95478	7.66041e-05
SLC38A5	109.363	0.736584	0.186271	3.95437	7.67371e-05
PKD2	108.027	-0.466955	0.118107	-3.95365	7.6968e-05
COL4A1	100.56	0.898973	0.227403	3.95322	7.71078e-05
TSPAN18	4.08666	2.04264	0.516784	3.95259	7.73088e-05
COL4A4	50.8705	1.07888	0.273415	3.94596	7.94821e-05
SMG1	381.812	0.543462	0.137909	3.94072	8.12357e-05
NRP1	270.865	0.517552	0.131679	3.93039	8.48075e-05
PAQR6	5.54202	1.42152	0.361711	3.92998	8.49537e-05
EFCC1	33.664	0.840723	0.214048	3.92773	8.57525e-05
RALGAPA2	134.463	-0.650825	0.165703	-3.92765	8.57792e-05
CD81	41.4787	0.617791	0.157405	3.92484	8.67863e-05
OAS3	38.6986	0.645506	0.164477	3.9246	8.6874e-05
FAM13C	21.8684	1.60031	0.408665	3.91594	9.00512e-05
CERS6	16.0963	1.19677	0.305828	3.9132	9.10827e-05
LINC02765	4.94552	1.80875	0.463487	3.90247	9.52161e-05
RPL36A	20.0595	0.767619	0.196772	3.90105	9.57765e-05
TMEM200C	4.30728	1.49752	0.384283	3.89692	9.74242e-05
MACROD2	33.985	0.985138	0.252951	3.89457	9.83714e-05
NDUFA4	18.0459	0.788415	0.202492	3.89356	9.87817e-05
TFRC	549.036	0.722371	0.185809	3.88772	0.000101191
TMEM132C	494.19	-0.805454	0.207282	-3.88579	0.000101997
HERC2	621.506	-0.707651	0.182155	-3.88489	0.000102376
HCN2	7.27782	1.89295	0.487646	3.88181	0.000103681
ENAH	122.499	0.629139	0.16217	3.8795	0.000104673
RPL36	40.5199	0.823783	0.212431	3.87789	0.000105365
ADGRE5	10.9042	1.24989	0.322378	3.87709	0.000105715
RPL39	32.1238	0.795913	0.205401	3.87493	0.000106656
GUK1	34.9138	0.606113	0.156472	3.87362	0.00010723
GFAP	19.2962	-1.07781	0.278744	-3.86667	0.00011033
PHLPP1	164.786	0.515432	0.133417	3.86331	0.00011186
GBP2	37.6995	-1.02094	0.264361	-3.8619	0.000112508
AC007681.1	14.0768	-1.24612	0.322785	-3.86053	0.000113141
RPS4X	23.6432	0.792082	0.205387	3.85654	0.000115003
LBR	62.2292	0.822097	0.213379	3.85275	0.000116799
RPL18	39.0347	0.565402	0.1468	3.85151	0.000117394
TMSB4X	77.5832	0.624241	0.162292	3.84642	0.000119857
NKD1	189.403	0.806608	0.209773	3.84515	0.00012048
AL365295.1	26.7442	-0.815792	0.213185	-3.82669	0.000129876
RPL11	53.7089	0.631127	0.16501	3.82477	0.000130893
SLC26A5	30.0642	-1.41233	0.369847	-3.81869	0.000134162
SLC2A1	537.158	0.521176	0.136689	3.81285	0.000137374
LARGE1	307.32	0.50804	0.133254	3.81257	0.000137527
AC011997.1	45.3431	-1.28958	0.338297	-3.81196	0.000137871
CCDC149	79.7189	-0.686199	0.180017	-3.81185	0.000137928
RAMP2	56.1727	0.77171	0.202707	3.80702	0.000140652
THSD7A	388.745	-0.815051	0.214116	-3.80658	0.000140902
CELF6	8.70999	0.855401	0.224742	3.80614	0.00014115
ADAMTS16	2.80863	2.87514	0.756008	3.80305	0.000142926
RPGR	177.296	-1.08362	0.285218	-3.79926	0.000145128
CA5B	76.0022	-0.527275	0.138809	-3.79857	0.000145531
SGMS2	9.68179	-1.5805	0.416243	-3.79705	0.000146427
NKAIN1	4.21123	1.71651	0.452417	3.79409	0.000148184
MAP3K20	146.383	-0.420873	0.111118	-3.78763	0.00015209
DUSP1	188	1.12397	0.296907	3.78562	0.000153328
FGD3	2.43827	1.84693	0.487885	3.78558	0.000153348
SH3RF3	85.568	0.766615	0.202968	3.77702	0.000158717
INSIG1	21.1775	1.28037	0.339114	3.77563	0.000159605
KCTD8	181.013	-1.10425	0.29314	-3.76698	0.000165233
VTI1A	422.522	-0.249349	0.0663172	-3.75995	0.00016995
AL137139.2	126.951	0.725075	0.193007	3.75673	0.000172147
PPP1R10	64.5299	0.67199	0.178927	3.75566	0.000172887
RPL29	26.3736	0.796702	0.21221	3.75432	0.000173815
AL929091.1	89.2797	-1.27624	0.339975	-3.75393	0.000174082
PCSK2	8.36078	1.19373	0.318362	3.74959	0.000177125
STX1A	2.65563	2.08092	0.555245	3.74776	0.000178422
TUBB2A	6.77163	1.26886	0.339359	3.73898	0.000184769
SNRK	166.33	0.437037	0.116906	3.73838	0.000185212
AGTPBP1	147.344	-0.363251	0.0972519	-3.73516	0.000187596
EMCN	390.845	-0.533777	0.142922	-3.73474	0.000187907
AC092428.1	4.37925	1.38202	0.37047	3.73047	0.000191125
PPP1R16B	98.4696	0.603383	0.161795	3.72932	0.000192
LINC01693	23.359	-1.64187	0.441131	-3.72196	0.000197679
TMA7	21.9755	0.572759	0.153919	3.72116	0.000198311
AIF1L	103.718	0.627751	0.168799	3.71892	0.000200078
ECM1	11.0658	0.925192	0.24892	3.71682	0.000201747
NRG2	16.3712	-1.41357	0.381638	-3.70397	0.000212254
OAT	9.51645	0.881893	0.238956	3.69061	0.000223713
SPECC1	59.3611	0.695297	0.18865	3.68564	0.000228129
AL136962.1	12.7591	-1.39341	0.378117	-3.68513	0.000228586
RREB1	157.369	0.541483	0.147068	3.68186	0.000231541
ARPP19	36.4736	0.455924	0.123846	3.68138	0.000231979
ROR1	48.9589	1.21032	0.329478	3.67343	0.000239316
AATF	46.1138	-0.462562	0.126002	-3.67107	0.000241535
DTNBP1	58.8881	-0.577087	0.157199	-3.67106	0.000241549
KLF6	133.844	0.780977	0.212823	3.66961	0.000242918
RPS13	22.0403	0.714698	0.194819	3.66853	0.000243949
AC002480.2	8.00542	-1.37742	0.375639	-3.66688	0.00024553
AC018450.1	2.88574	-2.06098	0.562405	-3.66457	0.00024775
FGFR1	95.8548	0.820633	0.22421	3.66011	0.000252111
MIR4435-2HG	30.7656	-1.07634	0.294159	-3.65902	0.00025318
AC004522.5	4.48287	1.47307	0.402807	3.657	0.000255184
SHROOM2	210.577	0.557001	0.152343	3.65622	0.000255957
LINC00840	22.6536	0.939019	0.256995	3.65384	0.000258352
IQCK	30.8984	-0.777078	0.212919	-3.64964	0.000262604
CYP51A1	15.3039	1.07075	0.293451	3.64882	0.000263448
CYCS	9.11256	0.889682	0.243998	3.64627	0.000266076
LGI2	4.42441	-2.79763	0.76756	-3.64484	0.000267563
MAP1LC3A	8.94196	0.902024	0.247715	3.64138	0.000271185
LMO7	41.1524	-0.764235	0.210007	-3.6391	0.000273598
ARFGEF3	134.946	0.430664	0.118393	3.63757	0.00027522
RPL24	31.8824	0.635165	0.174865	3.63232	0.00028088
DENND3	218.589	0.325919	0.0898272	3.62829	0.000285307
GLUL	44.2071	0.671981	0.185238	3.62767	0.000285989
RNASE1	55.8516	0.591279	0.16306	3.62614	0.000287691
RP1	41.1089	0.808641	0.223493	3.6182	0.000296657
TSPAN5	788.404	0.589063	0.162822	3.61783	0.000297081
PTGDS	61.0285	0.70909	0.196048	3.61692	0.00029813
SLC7A1	986.178	0.461619	0.127866	3.61018	0.000305985
RPS3	34.4986	0.546734	0.151461	3.60973	0.00030652
WDFY2	66.7362	0.531881	0.147402	3.60836	0.000308143
ESYT2	1489.77	0.580726	0.161016	3.60664	0.000310186
ZBTB8OS	42.0696	-0.488671	0.135619	-3.60326	0.000314246
ADAMTS6	50.6076	-1.28634	0.357108	-3.6021	0.000315651
NPIPB13	63.7202	0.83618	0.23231	3.59942	0.000318933
HOMER2	65.8985	-1.03382	0.287259	-3.5989	0.000319568
RAB40B	13.3557	0.941847	0.262005	3.59476	0.000324685
NPIPB3	70.7356	0.990271	0.275774	3.59088	0.000329557
ARL4A	35.5667	0.537508	0.149806	3.58802	0.000333193
C1RL	18.6595	-0.892582	0.248833	-3.58707	0.000334412
ITPKB	151.15	0.52439	0.146251	3.58555	0.000336364
CAMK2A	18.158	1.05856	0.296225	3.57348	0.000352265
FAM171A1	112.167	0.56046	0.156929	3.57142	0.000355057
TANC2	142.293	0.45767	0.128171	3.57078	0.000355923
UBA52	24.757	0.663579	0.185915	3.56926	0.000357995
LINC00649	9.47284	-1.72845	0.484743	-3.56571	0.000362874
LRRC49	30.6211	-0.536312	0.150589	-3.56142	0.000368856
ISG20	16.8287	0.797557	0.224176	3.55773	0.000374068
DIPK1B	17.0726	0.65249	0.18342	3.55736	0.000374597
PRPSAP1	34.2539	0.566094	0.159236	3.55508	0.000377871
PLSCR4	136.703	-0.686293	0.193134	-3.55345	0.000380213
MOV10	53.8268	0.36997	0.104232	3.54949	0.000385983
CRPPA	32.7106	-0.576523	0.16249	-3.54806	0.000388083
BOC	39.3082	-0.966428	0.272642	-3.54468	0.000393092
GPER1	6.93434	1.06355	0.300391	3.54056	0.000399286
AL390957.1	14.9082	-1.35594	0.383357	-3.53702	0.000404674
MCTP1	90.4648	-0.899635	0.254428	-3.53591	0.000406376
RPL23A	28.1908	0.669883	0.189614	3.53288	0.000411053
RPL22	30.1427	0.573298	0.162403	3.53011	0.000415392
UQCR11	15.4603	0.746992	0.211658	3.52925	0.000416745
UBTD1	13.5636	-0.86377	0.245211	-3.52256	0.0004274
CAMK2D	232.06	-0.458258	0.130163	-3.52066	0.00043048
CCDC85B	35.8956	0.565125	0.160586	3.51913	0.000432959
MRTFB	742.095	-0.550208	0.15671	-3.511	0.000446428
MCM9	76.9703	-0.496903	0.141537	-3.51077	0.000446806
GSE1	101.793	0.446801	0.127303	3.50973	0.000448555
AL118516.1	2.28549	1.8758	0.53464	3.50853	0.000450587
UFL1-AS1	33.3517	-1.00824	0.287409	-3.50804	0.000451422
NDUFA1	12.1293	0.760472	0.216826	3.50729	0.000452698
IGFBP4	16.8129	0.860027	0.245221	3.50716	0.00045292
OAS2	34.1045	0.573029	0.16346	3.50562	0.00045555
FAM49B	131.888	0.294422	0.0839918	3.50536	0.000455987
TNFRSF10C	3.58133	-1.58006	0.451338	-3.50084	0.000463792
RPS7	33.9027	0.626716	0.179044	3.50034	0.000464664
TESC	5.53981	1.93973	0.554319	3.4993	0.000466483
SOBP	59.4209	-0.608978	0.174519	-3.48947	0.000483985
OTULINL	10.0324	1.05028	0.301135	3.48773	0.000487131
CPM	14.1589	-0.916482	0.262944	-3.48546	0.000491287
BOLA2	37.4231	0.857891	0.246342	3.48252	0.000496721
PARP8	19.2325	-0.863498	0.248142	-3.47985	0.000501687
ARRDC3-AS1	24.0721	0.74133	0.213364	3.47449	0.000511828
MAP1B	69.5218	0.543947	0.15679	3.46926	0.000521885
COL4A3	32.2671	1.12838	0.325296	3.46878	0.000522827
NDFIP1	92.2606	0.321886	0.0928309	3.46744	0.00052544
CTSH	17.5351	0.825095	0.237967	3.46726	0.000525788
CYB561	6.01511	1.4306	0.412706	3.46638	0.000527512
LINC02021	5.41214	-1.29098	0.372724	-3.46363	0.00053294
PIGN	47.6041	-0.605063	0.17489	-3.45967	0.000540841
CCDC3	39.1238	-1.32149	0.382295	-3.45672	0.000546783
ENDOD1	40.1497	0.756154	0.21877	3.45639	0.000547454
CYBRD1	9.26416	-1.07157	0.310086	-3.45573	0.000548813
NOL4	26.4313	-1.27374	0.369443	-3.44773	0.000565327
BRCA2	4.10272	-1.73317	0.503034	-3.44543	0.000570157
MZT2B	13.1376	0.724907	0.210552	3.44288	0.000575548
VRK2	88.2186	-0.387138	0.112515	-3.44077	0.000580062
LHX6	13.8797	1.08864	0.316546	3.43913	0.000583594
PMAIP1	19.0402	0.975479	0.283731	3.43805	0.000585928
UTP23	12.9238	-0.830303	0.241673	-3.43565	0.000591143
ARL17B	51.8411	-1.90851	0.556154	-3.43161	0.000600008
SDCBP2-AS1	16.6007	0.603058	0.175899	3.42843	0.000607075
CDH2	223.625	-0.655044	0.191118	-3.42744	0.000609306
SPRY1	2.31651	-2.21869	0.648296	-3.42235	0.000620828
TPD52L1	40.2464	-0.706757	0.206851	-3.41674	0.000633765
SULT1A2	5.25079	1.15974	0.339709	3.41393	0.000640331
BEX1	5.89531	1.22371	0.358614	3.41234	0.000644083
JAM2	167.162	0.370894	0.108698	3.41214	0.000644546
DCP1B	24.2179	-0.855188	0.250702	-3.41117	0.000646838
NAP1L4	106.933	0.325078	0.0953523	3.40923	0.000651474
POLR2L	15.0673	0.783592	0.230086	3.40564	0.00066008
RPS11	31.643	0.595309	0.174971	3.40233	0.000668143
NFIB	688.497	-0.382665	0.112501	-3.40143	0.000670345
STAU2	257.933	-0.415355	0.122192	-3.39919	0.000675851
XPO5	24.1406	-0.569704	0.167646	-3.39826	0.000678155
VSNL1	15.2113	1.03464	0.304545	3.39731	0.000680511
DNM2	331.11	0.402007	0.118398	3.3954	0.000685294
SERINC3	49.9387	0.389474	0.11472	3.395	0.000686277
STN 1.00	33.5407	0.460489	0.135678	3.39398	0.000688851
COX6A1	18.3199	0.784749	0.231421	3.391	0.000696372
PLSCR2	3.32235	-1.68018	0.496152	-3.38642	0.000708121
TTC9B	3.49434	2.04402	0.605524	3.37563	0.000736474
TANGO6	52.6505	-0.371335	0.110028	-3.37491	0.0007384
GPX4	17.6832	0.70604	0.209637	3.36791	0.000757393
PDLIM2	9.49106	0.935518	0.277818	3.36737	0.000758881
SLC7A5	1200.29	0.367387	0.109301	3.36125	0.000775918
TMEM151B	1.94272	1.77101	0.527166	3.35949	0.000780861
ZNF516	5.4344	1.29307	0.384907	3.35942	0.000781056
INPP5A	101.8	-0.534101	0.159171	-3.35553	0.000792137
SAMD12-AS1	56.6223	-0.666573	0.198719	-3.35435	0.000795523
RASGEF1B	17.946	-0.942508	0.281172	-3.35207	0.000802104
ARMC4	4.60214	1.85733	0.554268	3.35097	0.000805304
ECT2	46.6572	-0.522723	0.156306	-3.34422	0.000825129
E2F3	27.8996	-0.707416	0.211534	-3.34422	0.000825131
TDGF1	4.84527	1.89326	0.566518	3.34192	0.000832001
NEDD4	154.35	-0.368099	0.110177	-3.34097	0.000834861
DDB2	21.9404	-0.702626	0.210447	-3.33872	0.000841641
TET1	30.2966	1.08452	0.324926	3.33774	0.000844641
FBXO34	131.366	0.27826	0.083576	3.32943	0.000870246
MAGED2	17.5202	0.703579	0.211365	3.32874	0.0008724
FOXCUT	2.67182	1.36831	0.411524	3.32498	0.000884247
HERC3	74.4295	-0.350767	0.105523	-3.32407	0.000887136
SLC7A8	40.6897	0.950575	0.286026	3.32339	0.000889308
EML4	97.3078	0.37964	0.114612	3.31239	0.000925028
AC105411.1	4.62119	-1.3935	0.420937	-3.31047	0.000931392
LAYN	32.9555	-0.623095	0.188228	-3.31031	0.00093192
PYY	4.8396	-1.48718	0.44951	-3.30844	0.000938184
TEX14	4.26326	1.56288	0.47241	3.30831	0.000938613
TSPAN7	16.028	-1.0613	0.320816	-3.30812	0.000939261
BAIAP2L1	54.6367	0.726796	0.219716	3.30788	0.000940044
PAX8-AS1	28.3676	-1.71727	0.519263	-3.30713	0.000942577
LCA5	14.216	-0.82355	0.249246	-3.30417	0.000952584
FAAH	2.88266	1.29404	0.39287	3.29383	0.000988338
CXCL14	3.68447	1.73894	0.528144	3.29254	0.000992851
AC079142.1	73.5546	0.342004	0.103934	3.29059	0.000999774
AC087627.1	4.7476	-2.10432	0.640134	-3.28731	0.00101149
REX1BD	8.94196	0.872201	0.265723	3.28237	0.0010294
LARP4	63.3049	-0.441964	0.134775	-3.27927	0.00104075
AC010976.2	8.76508	1.02757	0.313535	3.27737	0.00104781
ITM2A	134.232	0.527486	0.16111	3.27407	0.00106011
ARHGAP5	76.2853	-0.427109	0.130785	-3.26574	0.00109177
AATK	8.70069	0.800876	0.245414	3.26337	0.00110095
DMXL2	15.1964	0.91428	0.280286	3.26195	0.00110648
SREK1	70.5481	-0.349457	0.107131	-3.26195	0.00110649
ANKRD33B	30.466	-0.916675	0.281207	-3.25979	0.00111493
UQCRQ	11.7518	0.811569	0.249123	3.25771	0.00112315
IFI44L	231.193	0.720233	0.221109	3.25737	0.0011245
ITGA6	677.503	0.384745	0.118138	3.25673	0.00112702
NLRP1	121.477	-0.359249	0.110314	-3.2566	0.00112753
SEMA3B	21.4151	0.564401	0.173462	3.25373	0.00113899
ABHD6	37.632	0.525976	0.161724	3.25231	0.00114473
LINC01725	45.7035	-0.875104	0.269148	-3.25139	0.00114843
ST8SIA6	737.052	0.355959	0.109489	3.2511	0.00114959
ZNF430	22.8074	-0.565812	0.174055	-3.25077	0.00115093
RGS5	27.1171	0.998546	0.307199	3.25048	0.00115209
MYL6	50.6695	0.551045	0.169577	3.24953	0.00115597
ARHGAP20	10.6371	-0.921243	0.284029	-3.24348	0.00118078
CDH23	29.3529	1.0322	0.318313	3.24273	0.00118391
NBPF15	38.8813	0.399311	0.123307	3.23836	0.00120218
CKB	15.0497	0.866445	0.267994	3.23307	0.00122468
DMKN	5.4682	-1.23865	0.383432	-3.23044	0.00123601
TAP2	23.2121	0.59371	0.183831	3.22965	0.00123943
KIRREL3	23.526	1.51556	0.469353	3.22905	0.00124203
SV2B	7.22181	1.06413	0.329917	3.22545	0.00125777
AC104574.2	15.3141	-1.54137	0.477907	-3.22525	0.00125864
STMN2	7.46314	0.953013	0.295663	3.22331	0.00126718
COX7A2	12.4294	0.786341	0.243977	3.22301	0.0012685
NHSL1	81.3822	0.43411	0.134832	3.21964	0.00128354
DLG5	37.9021	0.647169	0.201028	3.21929	0.00128508
MFSD2A	322.053	0.435753	0.13539	3.21851	0.00128858
ID1	130.677	0.619958	0.192679	3.21757	0.00129283
SQOR	33.4162	-0.461193	0.143367	-3.21686	0.00129601
TPT1	92.1562	0.542597	0.168942	3.21174	0.00131935
TRIO	897.344	0.402157	0.125312	3.20925	0.00133081
TUBB4A	3.69771	1.31485	0.409812	3.20842	0.00133468
RPL37A	58.4016	0.458562	0.142946	3.20794	0.0013369
AC002460.2	95.5016	0.514215	0.160387	3.20609	0.00134551
KLHL6	3.12372	1.64893	0.514396	3.20556	0.00134799
GNAL	17.5311	-1.40607	0.438938	-3.20335	0.0013584
RSPO4	8.43855	0.942279	0.294207	3.20277	0.00136111
SERF2	44.4267	0.575711	0.179778	3.20234	0.00136316
SNX25	112.688	0.533378	0.16667	3.20021	0.00137329
LTBP4	3.78275	1.3981	0.43721	3.19778	0.00138491
DDHD1	56.2425	-0.415742	0.130028	-3.19734	0.00138701
FLVCR2	83.72	0.635354	0.198732	3.19704	0.00138845
MPHOSPH8	77.5694	-0.390816	0.122266	-3.19645	0.0013913
SH3PXD2B	8.19193	0.871948	0.272957	3.19445	0.00140098
BCKDK	7.49514	0.920104	0.28811	3.19358	0.00140519
ATP5F1D	18.5302	0.649447	0.203401	3.19294	0.00140834
CNIH2	1.80813	1.93169	0.605089	3.1924	0.00141095
RPL7A	31.4302	0.70188	0.220062	3.18947	0.00142534
ZNF367	3.08551	-1.65529	0.519907	-3.18382	0.00145345
RPL3	54.6285	0.492157	0.154641	3.18258	0.00145971
RPL12	20.4119	0.687751	0.216298	3.17965	0.00147455
RPRD2	105.963	-0.322655	0.10148	-3.17951	0.00147524
FIS1	12.4724	0.69613	0.219174	3.17616	0.00149241
TPI1	26.2788	0.739684	0.233367	3.16962	0.0015264
AC079380.1	39.2708	-0.585549	0.184853	-3.16765	0.00153674
TCP1	25.3971	0.72916	0.230292	3.16624	0.00154425
MGLL	303.84	0.562709	0.177807	3.16472	0.0015523
ZNF518B	7.10133	0.943915	0.298431	3.16292	0.00156195
SOX18	60.7876	0.713897	0.225719	3.16277	0.00156278
HES4	17.81	0.841694	0.266198	3.16191	0.00156739
COMMD2	23.1826	0.50238	0.158921	3.16119	0.00157125
ANO6	122.263	-0.398213	0.125974	-3.16106	0.00157196
STC1	7.50889	-2.36104	0.747033	-3.16056	0.00157466
PPM1L	45.6157	-0.441456	0.139814	-3.15744	0.00159159
FAM189A2	57.8178	0.552227	0.174972	3.15609	0.00159898
PDE10A	477.59	0.533098	0.169043	3.15362	0.00161259
TAFA5	23.1143	-0.972804	0.308504	-3.15329	0.0016144
SARAF	49.9077	0.426071	0.135249	3.15027	0.00163121
SOX2-OT	34.3048	0.544674	0.173183	3.14508	0.00166041
SOCS2-AS1	11.9491	-0.721904	0.229766	-3.14191	0.00167851
SIK1B	6.09127	1.41121	0.449171	3.14181	0.0016791
DENND5B	195.462	0.244883	0.0779453	3.14173	0.00167955
RNF43	4.39065	1.49577	0.476178	3.1412	0.00168255
TLCD2	5.00379	-1.37602	0.438099	-3.14088	0.00168442
EMILIN2	4.36692	1.08505	0.345492	3.14059	0.00168607
MORF4L2	34.8692	0.69852	0.222465	3.13991	0.00168998
SYNE2	733.424	-0.236373	0.075299	-3.13912	0.00169456
HLA-A	104.503	0.633783	0.201905	3.13902	0.00169515
KANSL1	412.246	-0.431255	0.137425	-3.13811	0.00170042
PFKL	46.3524	0.396379	0.126325	3.13778	0.00170232
GLIS1	8.16016	1.42689	0.454943	3.13641	0.00171031
PGM5	187.379	0.518497	0.165546	3.13204	0.00173595
TMEM164	24.6473	-0.626445	0.200012	-3.13203	0.001736
CRACR2B	7.53224	0.904897	0.28913	3.12973	0.00174969
GNG4	66.8203	0.818839	0.261703	3.12888	0.00175472
RPL27	21.2619	0.709385	0.226923	3.1261	0.0017714
NR2F6	5.89726	-1.11836	0.357838	-3.12531	0.00177619
BACE2	160.14	-0.685638	0.219509	-3.12351	0.0017871
2024-03-03	72.5434	-0.935742	0.299674	-3.12253	0.00179303
GNB1	340.316	0.214434	0.0687069	3.121	0.00180238
YWHAZ	120.355	0.320589	0.10273	3.12068	0.00180431
PRICKLE2	764.195	0.504207	0.161628	3.11955	0.00181129
EYA2	15.4475	1.16176	0.372486	3.11894	0.00181504
RUFY1	40.2411	-0.376541	0.120764	-3.11797	0.00182098
MOB3B	189.653	-0.548122	0.17585	-3.11698	0.00182712
KLF3-AS1	55.876	0.760421	0.244235	3.11349	0.00184892
SPTBN2	11.1404	0.881903	0.284117	3.10401	0.00190914
SYT15	27.5969	0.699238	0.225286	3.10377	0.00191069
FBXO22	27.7547	-0.511337	0.164791	-3.10294	0.0019161
MAP3K12	8.45285	-0.812042	0.261796	-3.10181	0.00192344
OLFM1	9.95902	1.10181	0.355396	3.10023	0.00193368
RPLP2	44.1012	0.524314	0.169199	3.09879	0.0019431
UCHL5	21.0157	-0.563523	0.181899	-3.098	0.00194833
EYS	4.74691	1.13392	0.366027	3.09791	0.00194894
NME2	15.7696	0.760269	0.245675	3.09461	0.00197074
PCDH12	10.1222	0.911544	0.294567	3.09452	0.00197129
SIDT1	19.8184	0.607927	0.19664	3.09157	0.00199098
CYP4B1	2.14	-2.25174	0.728769	-3.08978	0.00200305
MMRN1	1.99594	-1.81308	0.587003	-3.08871	0.0020103
DAAM1	54.0965	0.355748	0.115233	3.08721	0.00202042
HORMAD2-AS1	4.90938	1.54239	0.499742	3.08636	0.00202621
MIF	27.8491	0.732377	0.237346	3.08569	0.0020308
CHD2	198.19	0.368708	0.119611	3.08255	0.00205236
ELAVL3	5.18097	1.07991	0.350427	3.08171	0.00205813
TMEM43	15.1058	-0.653759	0.212253	-3.0801	0.00206935
AFAP1L1	97.0843	0.36349	0.118066	3.0787	0.00207905
CYP24A1	3.83375	1.52443	0.495325	3.07763	0.00208654
CSPP1	66.1132	-0.339793	0.110479	-3.07564	0.00210049
YWHAQ	62.5861	0.391884	0.127416	3.07563	0.00210059
COX4I1	21.5243	0.65902	0.214327	3.07483	0.00210623
UBL5	10.5764	0.687135	0.223495	3.0745	0.00210855
FAM43A	29.6158	0.437753	0.142607	3.06964	0.00214317
ARHGAP35	56.4453	-0.353233	0.115083	-3.06938	0.00214504
AC093334.1	14.2515	0.914516	0.297988	3.06897	0.00214798
LY96	21.5152	-1.12653	0.367077	-3.06893	0.0021483
ADAM10	341.959	-0.249794	0.0814793	-3.06574	0.00217135
CFB	8.93287	-1.0608	0.346195	-3.06417	0.00218273
WIPI1	49.8999	0.718153	0.234511	3.06234	0.00219617
XAF1	493.856	0.443037	0.144727	3.0612	0.00220455
ZFP36L2	16.0016	1.0371	0.338797	3.06114	0.00220496
LDLR	103.524	0.87016	0.284305	3.06066	0.00220849
EFCAB11	38.9077	-0.473014	0.154606	-3.05948	0.0022172
SOX5	638.798	-0.418571	0.136817	-3.05934	0.00221822
SLC7A11	185.085	0.605338	0.197892	3.05893	0.00222132
ACAD10	17.8593	-0.787133	0.257996	-3.05095	0.00228115
COG7	33.8444	-0.43854	0.143881	-3.04792	0.00230429
RPL9	32.1317	0.464724	0.152566	3.04606	0.00231863
CREG2	6.01409	1.2494	0.410231	3.0456	0.00232218
PLCL1	67.2318	-0.574553	0.188867	-3.0421	0.00234931
ADGRL3	171.246	-0.785965	0.25841	-3.04154	0.00235369
FAT4	154.209	-0.409628	0.134728	-3.04042	0.00236248
PAK1	9.89029	0.885618	0.291312	3.0401	0.00236501
SH3PXD2A	18.5642	1.15376	0.379564	3.0397	0.00236812
NAAA	10.485	-0.764926	0.251954	-3.03597	0.00239761
LINC01388	6.1537	1.1055	0.36414	3.03593	0.00239793
AL022323.4	6.35198	0.894092	0.294567	3.03528	0.00240316
PDZRN3	429.133	-0.477253	0.157305	-3.03394	0.00241383
BX664727.3	11.8104	1.04693	0.345197	3.03285	0.00242252
JCAD	358.667	0.454403	0.149855	3.03229	0.0024271
BTG2	77.2433	0.86733	0.286325	3.02917	0.00245223
REPS2	11.0173	0.681063	0.224854	3.02891	0.00245435
CEP68	62.9806	0.48317	0.159547	3.02839	0.00245864
ADGRL2	318.778	-0.330576	0.109169	-3.0281	0.00246095
BASP1	67.8332	0.722455	0.238752	3.02597	0.0024784
RPL8	33.3169	0.618417	0.204612	3.02239	0.00250784
GALK2	60.0006	-0.440253	0.145808	-3.0194	0.0025328
NADK2	18.9547	-0.527416	0.174677	-3.01937	0.00253298
ADAR	98.6251	0.305033	0.10103	3.01922	0.00253426
IDI1	10.7762	1.0697	0.354363	3.01867	0.00253889
PLEKHA2	54.0206	0.442693	0.146674	3.0182	0.00254279
SMARCA2	443.17	0.320052	0.106048	3.01798	0.00254464
COX7C	17.2591	0.621069	0.205942	3.01575	0.00256349
PRRC2B	145.546	0.243674	0.0808621	3.01345	0.00258297
PNRC1	42.7503	0.518334	0.172062	3.01249	0.00259118
SF1	101.802	0.286908	0.0952835	3.0111	0.00260306
ETV3	13.054	0.798379	0.265289	3.00947	0.00261703
ALPK3	18.8614	0.712808	0.237057	3.0069	0.00263925
NPEPPS	94.5717	0.252955	0.0841591	3.00567	0.00264992
INMT	2.60618	-1.7726	0.589819	-3.00532	0.00265298
RIPOR2	21.7987	-0.861991	0.287058	-3.00285	0.00267464
IRAK4	31.0247	-0.536218	0.178585	-3.00258	0.00267699
DDAH1	8.7809	-1.06238	0.353883	-3.00206	0.0026816
TNS1	424.095	0.657819	0.219125	3.00202	0.00268194
NEBL	889.492	0.291095	0.0970244	3.00022	0.00269784
AC114757.1	180.632	-0.584602	0.194971	-2.99841	0.00271395
CEP70	38.4316	-0.502594	0.167698	-2.99703	0.00272628
SELENOM	14.6096	0.698126	0.232993	2.99633	0.00273247
EPS8L2	13.7074	0.659993	0.220366	2.99499	0.00274454
HLA-E	381.014	0.372635	0.124422	2.99494	0.00274502
FGF12	66.8905	0.702096	0.234439	2.99479	0.0027463
ANKRD17	313.291	-0.280875	0.0938449	-2.99296	0.00276282
AL591519.1	11.1448	-1.23536	0.412755	-2.99295	0.00276296
ARFGEF2	321.301	-0.446126	0.149154	-2.99105	0.00278022
OLFM3	8.89401	1.08919	0.364507	2.98811	0.00280707
PTP4A3	15.9097	-0.830089	0.278006	-2.98587	0.00282777
OAF	3.58422	1.25256	0.419592	2.98518	0.00283416
PLA2R1	4.33504	-1.6655	0.558642	-2.98133	0.00286997
EXOC2	210.721	0.340084	0.1141	2.98057	0.00287712
LIMS2	297.728	0.261324	0.0877015	2.97969	0.00288537
AP001407.1	4.95776	-1.73531	0.582532	-2.97891	0.00289272
EDA2R	1.83705	-1.94754	0.654013	-2.97783	0.00290299
KIAA1217	140.783	-0.652416	0.219126	-2.97735	0.00290751
ISG15	23.7765	0.862993	0.290031	2.97552	0.00292489
HTRA1	15.7479	0.736578	0.247581	2.9751	0.00292893
MICOS13	6.44831	0.839662	0.28227	2.97468	0.00293296
TMEM88	12.1302	0.996742	0.335114	2.97434	0.00293619
PHB2	8.84999	0.737088	0.247935	2.97291	0.00294988
TTC7A	55.5736	-0.637018	0.214458	-2.97036	0.00297455
PSMA7	24.5124	0.439422	0.147971	2.96965	0.00298137
ADD2	5.05126	1.19893	0.403736	2.96958	0.00298207
RPS16	24.2342	0.654475	0.220466	2.96859	0.00299167
APH1A	11.2572	0.592905	0.199746	2.9683	0.00299451
SMAP2	26.6464	-0.604861	0.203838	-2.96736	0.00300366
FOXL2	8.4517	0.820212	0.276425	2.96722	0.00300508
HCG11	3.43886	1.31001	0.442033	2.96361	0.00304058
SGMS1	663.858	0.421837	0.142475	2.96078	0.00306866
ZBTB4	39.5496	0.387601	0.130926	2.96045	0.00307191
GARNL3	66.6685	0.663171	0.224042	2.96003	0.00307605
ANKRD20A3	4.31672	1.1891	0.401865	2.95895	0.00308691
FLNB	357.994	0.337066	0.113942	2.95821	0.00309428
EPB41L1	9.47992	0.817733	0.276547	2.95694	0.00310706
WASF3	4.95801	0.98168	0.332054	2.95638	0.00311272
NRXN3	108.835	0.823786	0.278757	2.95522	0.00312449
BNC2	47.8679	-0.675275	0.228674	-2.95301	0.00314694
PLPP1	346.446	-0.711873	0.24121	-2.95126	0.00316482
FAM174B	77.4402	-0.356831	0.120982	-2.94945	0.00318335
TEK	305.818	0.366389	0.124256	2.94865	0.00319165
FUT8	223.197	-0.443864	0.15055	-2.94828	0.00319544
NPIPB12	34.3556	0.863193	0.292835	2.94771	0.00320141
LINC02185	29.3892	-0.847033	0.287382	-2.94741	0.00320448
TET3	36.3599	0.438586	0.148944	2.94464	0.00323335
KYAT3	28.9074	-0.509189	0.172984	-2.94356	0.00324461
KCNMB4	46.8255	-0.751121	0.255511	-2.93968	0.00328553
DHX35	15.9363	-0.629328	0.214129	-2.93902	0.00329254
SLC30A1	99.0676	0.479301	0.163191	2.93706	0.00331338
NCOA7	112.01	-0.471675	0.160697	-2.93518	0.00333354
STPG2	25.5669	-0.818603	0.278978	-2.93429	0.00334309
AMN1	23.5748	-0.494423	0.168627	-2.93206	0.00336725
AC005632.6	3.93593	1.04112	0.355113	2.9318	0.00337004
TRPM3	160.563	0.994096	0.339157	2.93108	0.00337788
CHCHD2	14.9762	0.635706	0.217062	2.92868	0.00340402
KIF20B	6.45175	-1.15045	0.392902	-2.92807	0.00341068
MIPEP	25.3903	-0.489538	0.167331	-2.92557	0.00343825
MEGF6	53.5357	0.644922	0.220576	2.9238	0.00345784
ZNF718	66.3546	-0.436029	0.149211	-2.92223	0.0034754
NKD2	18.6327	0.876645	0.300155	2.92064	0.00349311
AP000695.1	6.96509	-1.18032	0.404244	-2.91982	0.00350237
AP001037.1	28.4912	-1.1976	0.410381	-2.91826	0.00351995
STAG3	3.17963	1.20142	0.411702	2.91819	0.00352075
MMAA	4.64456	-1.10552	0.378883	-2.91783	0.00352476
PIK3C2A	284.768	-0.321583	0.110217	-2.91773	0.00352587
SERINC5	358.151	0.722623	0.247799	2.91616	0.00354367
RPL15	26.3657	0.48195	0.165376	2.91427	0.00356522
SIGLEC5	1.82899	-1.80838	0.621444	-2.90996	0.00361471
HSPA8	61.8515	0.903129	0.310471	2.90889	0.0036271
TTC27	42.1098	-0.428137	0.14722	-2.90814	0.00363583
TGFBR3L	1.7488	1.92941	0.66395	2.90595	0.00366138
PDE8A	194.79	0.310629	0.106895	2.90591	0.00366185
TRAF3IP2	19.9793	-0.68243	0.234908	-2.90509	0.00367146
RPL5	37.0893	0.468366	0.161223	2.90508	0.00367154
LINC01550	1.66981	-2.40888	0.829252	-2.90489	0.00367386
ATP6V0C	25.9654	0.437428	0.150807	2.90058	0.0037247
NOVA1	183.87	-0.62472	0.215469	-2.89935	0.00373939
VXN	2.51335	1.48273	0.51218	2.89495	0.00379222
MARK4	44.1251	0.395661	0.136709	2.89419	0.00380133
STK38	114.631	0.325029	0.112345	2.89314	0.00381416
SLC37A1	29.612	-0.542911	0.187684	-2.89269	0.00381953
SEC11A	32.5691	-0.395618	0.136771	-2.89256	0.00382121
CBWD6	5.07274	-1.16401	0.402759	-2.8901	0.00385118
WDR92	14.1352	-0.728321	0.252082	-2.88922	0.00386193
LRPAP1	17.0276	0.522498	0.180969	2.88722	0.00388657
ZMIZ1	177.105	0.348896	0.120872	2.88648	0.00389576
TMEM258	7.51485	0.958681	0.332131	2.88646	0.00389608
CHST10	7.33459	-0.908434	0.31477	-2.88603	0.00390137
MCL1	114.752	0.876329	0.304791	2.87518	0.00403801
TBC1D12	186.347	-0.374957	0.130433	-2.87471	0.00404405
JUP	5.39186	1.58163	0.550213	2.87459	0.00404557
RNF185	27.1597	-0.441081	0.153581	-2.87197	0.00407921
NRCAM	21.0256	0.653931	0.227734	2.87147	0.00408569
CSTF1	6.46153	-1.11226	0.38739	-2.87117	0.00408952
DUXAP8	2.73234	-1.78797	0.622819	-2.87077	0.00409479
AC087672.2	5.63486	-1.33235	0.464142	-2.87056	0.0040974
PHYHIPL	5.42013	1.01498	0.354104	2.86634	0.00415242
VPS35L	70.673	-0.336438	0.117384	-2.86612	0.00415536
AC004551.1	4.63516	1.08226	0.378116	2.86225	0.00420651
SDCCAG8	166.174	-0.410304	0.143371	-2.86183	0.00421201
LCORL	196.044	-0.433478	0.151552	-2.86026	0.0042329
ROGDI	13.5558	0.794107	0.277704	2.85954	0.00424252
SFPQ	147.482	0.243308	0.0850976	2.85917	0.00424756
NOVA2	72.5876	-0.368612	0.129104	-2.85515	0.00430168
PHF10	60.0841	0.567337	0.198717	2.855	0.00430371
ZFAND4	26.7209	-0.427599	0.149811	-2.85426	0.00431375
NOD2	3.53015	1.64675	0.577253	2.85274	0.00433444
UBE2O	34.921	0.430889	0.151079	2.85209	0.00434333
CLEC4E	4.37864	-2.18069	0.764781	-2.8514	0.00435275
ELOVL7	1223.19	-0.474388	0.166419	-2.85056	0.00436421
LINC00342	83.7952	0.390217	0.136926	2.84985	0.00437403
ZNF343	8.36272	-0.719972	0.25267	-2.84946	0.00437935
SH3KBP1	55.0353	-0.547086	0.192017	-2.84915	0.00438357
CASP7	20.3654	-0.542555	0.190428	-2.84914	0.0043838
LIMCH1	756.94	-0.311094	0.109224	-2.84822	0.00439642
AP000695.2	27.1934	-0.774241	0.271912	-2.8474	0.00440782
APOLD1	374.713	0.780315	0.274059	2.84725	0.00440981
SQLE	7.91978	1.05984	0.372254	2.84709	0.00441206
CCK	6.53912	1.47797	0.519195	2.84665	0.00441818
ZNF395	8.45463	0.870552	0.306184	2.84323	0.00446588
RAPH1	133.176	-0.341249	0.120059	-2.84234	0.00447843
WWC1	4.34176	1.25807	0.442711	2.84174	0.00448682
AC006001.2	14.3729	-0.700225	0.246459	-2.84114	0.00449527
EEF1A1	135.879	0.487905	0.171772	2.84042	0.00450535
CAMK4	6.38436	0.945221	0.332794	2.84026	0.00450771
DEPDC1B	8.17879	-0.833232	0.293379	-2.84013	0.00450956
MDK	5.64287	0.982032	0.34577	2.84013	0.00450956
AC005674.1	6.67598	1.15167	0.405547	2.8398	0.00451415
NDUFA11	9.71433	0.680446	0.239705	2.83868	0.00453008
RPS5	17.9353	0.661528	0.233088	2.83811	0.0045382
TTYH2	32.8454	0.573221	0.202036	2.83722	0.00455083
ANKRD37	141.457	1.33492	0.470585	2.83673	0.00455782
TCEA2	17.3229	0.49269	0.173748	2.83566	0.00457316
SLC8A2	2.37534	1.54311	0.544199	2.83556	0.00457458
INPP5D	502.615	0.455252	0.160594	2.83481	0.00458532
MERTK	136.953	-0.375823	0.132641	-2.83338	0.00460588
RPS3A	25.423	0.464146	0.163927	2.83142	0.00463418
TTBK2	96.8508	-0.383713	0.13553	-2.83119	0.00463747
GPSM2	4.23041	1.0479	0.370163	2.83091	0.00464157
CTXN1	4.78467	1.20114	0.424332	2.83065	0.0046454
PTEN	178.843	-0.227211	0.0802846	-2.83007	0.00465371
NME7	35.9425	-0.416391	0.147222	-2.82832	0.00467936
UPF3A	105.808	0.38427	0.13608	2.82386	0.00474491
SH3RF2	13.7692	-1.13884	0.4033	-2.82381	0.00474571
GLIPR1L2	5.2136	-1.36501	0.48346	-2.82341	0.00475151
GMPR	3.75958	1.10926	0.39318	2.82126	0.00478351
ANKRD27	27.2378	0.39916	0.141576	2.8194	0.00481133
SYT7	14.5283	0.91	0.322926	2.81798	0.00483261
LRRC17	39.83	1.03309	0.366897	2.81574	0.00486647
TMEM91	20.9118	-0.548665	0.194969	-2.81412	0.0048911
FOXK1	75.5516	0.406883	0.144719	2.81155	0.0049304
DDX23	9.74972	-0.647124	0.230213	-2.81099	0.00493899
KLHL5	380.704	0.331651	0.117989	2.81086	0.00494098
RPL7	14.2517	0.585447	0.208295	2.81067	0.00494386
AC112907.1	17.2543	0.788839	0.280668	2.81058	0.00494521
NEDD4L	191.661	0.435111	0.154821	2.81042	0.00494776
DAGLA	7.5507	1.01061	0.359611	2.81029	0.00494972
PPIA	31.44	0.435845	0.155109	2.80992	0.00495539
ADD1	315.919	-0.399368	0.142128	-2.80992	0.00495543
OVCH1	2.3377	-1.73308	0.617074	-2.80854	0.00497672
TBC1D22A	419.611	-0.273775	0.0975256	-2.80721	0.00499728
HSD17B4	77.4883	-0.434598	0.154879	-2.80605	0.00501524
LARP1B	60.9518	-0.498546	0.177668	-2.80605	0.00501535
NOTUM	11.9548	0.989746	0.352719	2.80604	0.00501539
KCNJ2	8.56701	-1.01312	0.361105	-2.8056	0.00502228
LINC02798	23.9661	0.6483	0.231095	2.80534	0.00502637
MICAL1	1.88336	-1.70046	0.606647	-2.80304	0.0050623
TMEM260	52.9549	-0.359236	0.12816	-2.80302	0.00506265
PLD1	5.36637	-1.1493	0.410771	-2.7979	0.00514358
ORC3	30.9458	-0.547448	0.195712	-2.79722	0.00515448
SLC19A3	194.767	-0.407598	0.145818	-2.79525	0.00518601
WDR55	10.6535	0.695928	0.248994	2.79496	0.00519057
C9orf153	11.8394	-0.753813	0.269706	-2.79494	0.00519094
RNF121	20.064	-0.468643	0.16771	-2.79437	0.00520016
NR3C1	432.645	0.36222	0.129675	2.79329	0.0052175
FUT1	4.7672	1.05263	0.376898	2.79286	0.00522436
USP11	11.4125	0.602774	0.21583	2.79282	0.00522504
LGALS9	18.5394	0.560044	0.200585	2.79205	0.00523747
BCAM	30.0571	0.451601	0.161756	2.79187	0.00524042
SULT1B1	17.5708	-0.819773	0.293658	-2.79159	0.00524497
TUBA1B	45.8195	0.535754	0.192003	2.79035	0.00526514
VCP	53.2188	0.357481	0.128132	2.78994	0.00527179
ILF3	43.0219	0.375858	0.134747	2.78936	0.00528122
MPP1	23.1714	0.660682	0.236955	2.78821	0.00529998
BSCL2	9.7775	0.646775	0.232035	2.78741	0.00531317
RBM23	23.7618	0.412407	0.14813	2.78409	0.00536778
ERCC1	11.3598	0.619141	0.222396	2.78396	0.00537002
AC002070.1	144.021	-0.479369	0.172299	-2.78219	0.00539926
CSNK1D	68.1181	0.459737	0.165275	2.78165	0.00540829
NRSN2-AS1	10.5152	-0.85068	0.305874	-2.78115	0.00541669
MAP2	107.975	-0.649906	0.233724	-2.78065	0.00542504
ACER3	164.143	0.504843	0.181562	2.78056	0.00542658
RPL35	33.1363	0.445406	0.160196	2.78038	0.00542953
PCBP4	15.2078	0.56274	0.202542	2.77838	0.00546299
C12orf57	10.0597	0.707903	0.254883	2.77736	0.00548024
BMX	2.54479	-1.34521	0.484367	-2.77725	0.00548209
BRPF1	4.40157	-1.10088	0.396427	-2.77701	0.00548611
GOLGA8B	12.359	0.883288	0.318191	2.77596	0.00550385
ATP10D	54.8379	-0.447093	0.161282	-2.77212	0.00556931
MAP1A	15.6766	0.726368	0.262151	2.7708	0.00559186
FENDRR	123.953	0.554416	0.200234	2.76884	0.00562564
DIS3L2	96.304	-0.277572	0.100273	-2.76816	0.00563741
IDS	41.8963	0.407998	0.14751	2.76591	0.00567645
ANGPTL2	11.9361	0.82506	0.298443	2.76455	0.00570022
CPNE8	369.096	-0.408373	0.147752	-2.7639	0.00571142
SCUBE1	6.20343	-2.08973	0.756459	-2.76252	0.00573568
PCSK1N	8.42231	0.876847	0.317433	2.7623	0.00573951
FARP1	194.244	0.358877	0.130033	2.75988	0.0057822
PTENP1-AS	4.37001	1.03842	0.376607	2.75731	0.00582797
BABAM2	301.752	-0.220422	0.0799657	-2.75645	0.00584322
RBFOX2	546.995	-0.201876	0.0733143	-2.75357	0.00589496
MSH4	5.91964	-1.09974	0.399604	-2.75208	0.00592184
NAV2	374.793	0.397031	0.144274	2.75193	0.00592457
LZTS2	16.9278	0.576189	0.209444	2.75104	0.00594071
SEMA3E	19.534	-1.02483	0.372759	-2.74931	0.00597206
ADGRG6	29.1077	1.03157	0.375406	2.74788	0.00599827
HLA-B	149.304	0.432241	0.157337	2.74722	0.00601019
PSTPIP2	15.2281	-0.830116	0.302174	-2.74715	0.00601158
PDLIM1	6.12135	-1.53276	0.55795	-2.74712	0.00601214
ARSB	53.6585	-0.479579	0.174592	-2.74686	0.00601696
KDM3B	68.8763	-0.264899	0.0964535	-2.74639	0.00602551
MCCC1	18.451	-0.61009	0.222269	-2.74483	0.0060543
TOLLIP	20.0668	0.455043	0.165904	2.74281	0.00609167
NME3	13.7771	0.589877	0.215175	2.74138	0.00611808
BMPR2	754.728	-0.314216	0.114655	-2.74054	0.00613386
AC100830.1	2.41771	1.42644	0.520552	2.74024	0.00613938
PNPLA8	49.3332	0.438241	0.159985	2.73927	0.00615766
FBXL14	7.71007	-0.759151	0.277287	-2.73778	0.00618551
ZNF652	84.7289	-0.347943	0.127163	-2.7362	0.00621528
RUNDC3A	2.96866	1.19615	0.43726	2.73556	0.00622736
DGKH	237.268	-0.276987	0.101272	-2.73507	0.00623672
CAV1	43.4899	0.390758	0.142902	2.73445	0.00624837
GMCL1	21.04	-0.835467	0.305545	-2.73435	0.00625038
NORAD	45.7319	0.343835	0.12578	2.73363	0.00626402
NRARP	11.1846	0.805516	0.294764	2.73275	0.00628084
FLOT1	45.9548	-0.410212	0.150113	-2.73269	0.00628204
NPR 2.00	7.02597	-0.720634	0.263767	-2.73209	0.00629348
AC083870.1	6.29619	0.756467	0.276985	2.73107	0.00631289
EPHB6	3.66717	1.30061	0.476377	2.7302	0.00632954
EEF1AKMT2	42.2106	-0.372912	0.136676	-2.72845	0.00636332
CSTB	20.7642	0.529496	0.194199	2.72656	0.00639979
TLR4	29.5804	0.647318	0.237427	2.72638	0.00640323
TUBE1	28.3645	-0.546617	0.200496	-2.72632	0.00640454
ZFAND2A	7.89651	0.858664	0.314954	2.72632	0.00640454
MCUB	3.80156	-1.19117	0.437057	-2.72543	0.00642169
TFPI	15.616	-0.954282	0.35033	-2.72395	0.00645056
LINC01622	4.64009	1.24203	0.456066	2.72336	0.00646207
ARL13B	47.2006	-0.451924	0.16605	-2.72162	0.00649628
XPNPEP2	1.72319	1.54091	0.56623	2.72136	0.00650146
AL133268.4	6.63926	-1.17306	0.431166	-2.72066	0.00651515
RPS2	30.5364	0.488618	0.179689	2.71923	0.00654332
ABLIM1	774.314	0.370786	0.136374	2.71889	0.00655006
SPTY2D1OS	9.43797	-0.83961	0.308914	-2.71794	0.0065689
RNF169	66.747	-0.40988	0.150832	-2.71747	0.00657836
ATP13A3	124.783	0.656797	0.241733	2.71703	0.00658709
NOD1	118.795	0.280038	0.103092	2.7164	0.00659967
NAXD	22.8397	0.435056	0.16018	2.71605	0.00660668
CD82	20.8988	0.569093	0.209622	2.71486	0.00663044
CNOT8	95.9583	-0.475164	0.175131	-2.7132	0.00666373
NFATC1	30.2439	0.598486	0.22062	2.71275	0.00667269
MORF4L1	73.838	0.336307	0.124004	2.71206	0.00668669
SUN1	130.503	0.263565	0.0972246	2.71089	0.0067103
PLK2	44.8337	0.613758	0.226543	2.70924	0.00674384
MAN1A2	157.919	-0.256233	0.0946107	-2.70828	0.00676322
SELENOS	24.3276	0.440679	0.162821	2.70653	0.00679905
SERTAD2	40.4307	0.538581	0.199003	2.7064	0.00680161
LRGUK	3.99021	0.931806	0.344428	2.70537	0.00682281
B4GALT6	2.47188	1.36525	0.504702	2.70506	0.00682913
CAVIN1	59.3945	0.406398	0.150385	2.70237	0.00688461
LAMTOR5-AS1	29.6847	-0.376515	0.139328	-2.70236	0.00688488
EXOC3L2	1.14489	1.9654	0.727424	2.70186	0.00689525
KCNC3	6.78898	-1.01907	0.377209	-2.7016	0.00690061
BZW1	26.4501	0.502354	0.185988	2.70101	0.006913
MDM2	52.1326	-0.426401	0.15798	-2.69908	0.00695324
UVRAG	252.932	-0.256687	0.0951674	-2.69721	0.00699229
PHYKPL	63.9087	-0.33964	0.125983	-2.69592	0.00701935
TMEM248	28.7875	0.352048	0.130685	2.69387	0.00706273
KIAA0586	55.2977	-0.351185	0.130437	-2.69238	0.00709438
UMAD1	127.783	-0.291208	0.108175	-2.69202	0.0071021
ACBD4	6.82155	-0.901221	0.334788	-2.69192	0.00710422
GRK5	194.611	0.43881	0.163084	2.6907	0.00713016
CCN3	7.7774	-1.04843	0.389772	-2.68986	0.00714827
DACT2	18.5048	0.641918	0.23886	2.68742	0.00720058
ADRB2	4.00808	1.0265	0.382053	2.6868	0.00721403
BCOR	31.0807	0.376309	0.140188	2.68432	0.00726771
CDK6	128.943	0.339653	0.126539	2.68419	0.00727064
RDX	101.561	-0.262787	0.0979259	-2.68353	0.00728491
LMCD1	165.022	-0.514541	0.191839	-2.68216	0.00731492
DAP	92.146	-0.425876	0.158796	-2.68192	0.00732018
SH3TC2-DT	15.2568	1.05269	0.392692	2.68069	0.00734713
GABARAPL1	51.8045	0.917156	0.342162	2.68047	0.00735179
PRXL2B	5.15278	0.884352	0.329965	2.68014	0.0073591
ARVCF	13.3755	0.526448	0.196495	2.67919	0.00738004
LINC01128	21.0137	0.556963	0.207966	2.67815	0.00740302
TSBP1-AS1	9.35815	0.757376	0.282814	2.678	0.00740628
PRDM1	27.9683	0.910749	0.340229	2.67687	0.00743141
LAMA2	163.861	-0.548269	0.204831	-2.67669	0.00743527
NDUFS5	14.692	0.551946	0.20628	2.67571	0.00745714
CHPT1	22.4952	-0.734708	0.274695	-2.67463	0.00748116
ABHD18	57.1603	-0.284395	0.106367	-2.67371	0.00750173
APCDD1	126.738	0.551538	0.206344	2.67291	0.0075197
TFDP1	10.8348	0.746127	0.27915	2.67286	0.00752086
LRP4	4.93454	1.11237	0.416186	2.67277	0.00752277
COX5B	19.0184	0.598772	0.224045	2.67255	0.00752761
AC006369.1	5.77291	1.12484	0.421021	2.6717	0.0075468
CORO1C	90.4734	0.463896	0.17368	2.67099	0.00756289
RBL1	15.8566	-0.68578	0.256824	-2.67023	0.00757991
MMS22L	30.8148	-0.419632	0.157247	-2.66862	0.00761627
B3GALNT1	12.0949	-0.64296	0.241075	-2.66705	0.007652
YBEY	6.71093	-0.759441	0.28491	-2.66555	0.00768622
GAS7	11.6621	0.821477	0.308223	2.6652	0.0076942
MAP3K1	188.314	0.306078	0.114868	2.66462	0.00770756
LCN10	1.93235	-1.88598	0.708443	-2.66215	0.00776429
PARD6G-AS1	4.29023	-1.08484	0.407586	-2.66161	0.0077767
TAF13	20.8487	0.829494	0.311695	2.66124	0.0077854
RNF144A	18.588	0.597066	0.224385	2.6609	0.00779319
RNF126	10.934	0.65774	0.247275	2.65995	0.00781525
MRPL33	34.2816	-0.37998	0.143009	-2.65703	0.00788323
VPS33B	7.41323	-0.721839	0.272176	-2.65211	0.0079991
ZNHIT1	13.4696	0.522907	0.197238	2.65115	0.0080219
MLLT1	64.9679	0.462537	0.174469	2.65111	0.00802278
SLC30A5	29.8909	-0.389655	0.147035	-2.65009	0.00804706
SCARB1	498.703	0.546034	0.206142	2.64883	0.00807718
KLHL29	66.202	-0.82342	0.310997	-2.64768	0.00810459
DGCR9	4.68229	1.14183	0.431428	2.64663	0.0081298
AL096803.2	12.5862	-0.590754	0.223258	-2.64606	0.00814355
CA2	25.086	1.02265	0.386608	2.64517	0.00816491
SRGAP2-AS1	3.55737	1.47416	0.557432	2.64456	0.0081798
FAM117B	89.2343	0.609254	0.23055	2.64261	0.00822688
RBM3	30.376	0.575673	0.218094	2.63956	0.00830133
RAB6B	6.60235	0.950482	0.360093	2.63955	0.00830166
PAPSS2	188.609	-0.598333	0.22671	-2.6392	0.00831023
HBB	23.3957	1.04399	0.395689	2.63842	0.00832939
PBX3	98.4133	-0.479919	0.182007	-2.63682	0.00836877
AP1S2	72.7674	0.432957	0.164251	2.63595	0.00839012
PLAG1	24.6708	0.482248	0.183007	2.63514	0.00841024
CAPN10	5.8248	-0.879058	0.333591	-2.63514	0.00841026
AC246817.2	18.5016	0.707267	0.268572	2.63343	0.00845269
DNM3	730.663	0.428941	0.162946	2.63242	0.00847791
CSNK1G1	83.5209	-0.298586	0.113464	-2.63154	0.00849993
OLFML2A	11.0855	0.782552	0.297552	2.62997	0.00853932
ANKRD10-IT1	9.97003	0.606904	0.230872	2.62875	0.00856992
LINC00877	11.4882	0.817107	0.310913	2.62809	0.00858652
NDUFB4	11.2609	0.544495	0.207216	2.62767	0.00859712
COL25A1	14.271	-1.24639	0.474362	-2.62751	0.00860123
MT-CO3	116.849	0.732288	0.279121	2.62354	0.008702
AC023424.3	11.2757	0.63943	0.243732	2.62349	0.00870336
C11orf68	4.10514	0.902795	0.34422	2.62273	0.00872285
AC109927.1	20.1787	-0.905591	0.345533	-2.62086	0.00877095
FAM120C	14.8138	-0.575786	0.219754	-2.62014	0.00878936
JUNB	36.3948	1.07233	0.40949	2.61868	0.00882701
ATF7IP	107.811	-0.36951	0.141167	-2.61754	0.00885668
SLC9C1	1.94353	1.41971	0.542678	2.61611	0.00889374
BCL6	8.00152	-1.17134	0.447871	-2.61534	0.00891383
MAP4K3-DT	116.681	-0.469303	0.179465	-2.61501	0.00892249
DBP	1.91329	1.33084	0.50897	2.61477	0.00892869
CYYR1	232.363	-0.464781	0.177805	-2.61399	0.00894908
ITGA10	19.9456	-0.669422	0.256194	-2.61295	0.00897645
ARL5A	39.4011	-0.363104	0.139018	-2.61192	0.00900351
SLC16A13	8.20395	0.61486	0.235431	2.61164	0.00901102
CCDC180	17.7413	0.50828	0.194728	2.6102	0.00904902
SPCS3	46.0184	0.333864	0.127924	2.60986	0.00905803
PIP5K1B	56.3403	0.461509	0.176961	2.60797	0.0091082
AC027097.2	38.9952	-0.45458	0.174369	-2.607	0.00913389
IKBIP	16.3456	-0.561442	0.21554	-2.60481	0.0091924
HACD4	8.05979	-0.894193	0.343314	-2.6046	0.00919827
C7orf50	27.6459	0.509977	0.195882	2.60348	0.00922815
JUN	88.7628	0.918779	0.352933	2.60327	0.00923394
SMAD3	153.531	0.385153	0.147998	2.60242	0.00925677
TUT7	62.9023	-0.3269	0.125646	-2.60175	0.00927481
HIST1H4C	13.8759	0.658289	0.253029	2.60163	0.00927815
TMEM156	14.8907	1.22422	0.47073	2.60067	0.00930406
H3F3B	74.4917	0.475175	0.182746	2.60019	0.00931713
H1F0	6.93198	0.88735	0.341354	2.5995	0.00933593
L1CAM	1.21137	1.86542	0.717814	2.59875	0.00935636
TG	6.78512	-0.840961	0.323604	-2.59873	0.00935691
TMEM33	22.3265	-0.414867	0.159643	-2.59871	0.00935739
TMSB10	253.562	0.514398	0.198008	2.59786	0.00938068
ZC4H2	45.1537	-0.506753	0.195125	-2.59708	0.00940214
AC007611.1	14.4619	0.955618	0.367971	2.59699	0.00940433
NAGLU	4.81436	-1.01139	0.38956	-2.59624	0.00942516
CDH5	164.283	0.45267	0.174444	2.59494	0.00946076
ROMO1	7.07955	0.768556	0.296261	2.59419	0.00948148
NPIPB2	10.526	0.793991	0.306184	2.59318	0.00950928
RHOBTB3	7.3864	0.692926	0.267469	2.59068	0.0095787
NDUFB7	10.4053	0.706207	0.272637	2.59028	0.00958978
TATDN3	9.09201	-0.732628	0.282844	-2.59022	0.00959149
SELENOK	8.7834	0.760777	0.293813	2.58932	0.00961655
Z95118.2	5.71509	-0.807248	0.311942	-2.58781	0.00965882
TRMT2B	18.5152	-0.493564	0.190732	-2.58773	0.00966093
SERPINB9	69.6851	0.458365	0.177198	2.58673	0.00968908
AC005064.1	10.6386	-1.28427	0.496708	-2.58556	0.00972199
KANK1	253.171	0.398543	0.154152	2.5854	0.00972667
AC022146.2	1.96559	1.33851	0.517822	2.58489	0.00974113
RBPMS	156.445	-0.264239	0.102236	-2.5846	0.00974917
SLC25A20	4.80242	-1.27414	0.493088	-2.58399	0.0097664
YTHDF3	57.7392	0.360107	0.139378	2.58366	0.00977574
IFT80	41.3042	-0.450857	0.174577	-2.58257	0.00980677
AC004784.1	2.9982	1.20542	0.466777	2.58242	0.00981094
SAMD12	693.232	-0.385392	0.149316	-2.58105	0.00985007
ERGIC1	85.2482	0.36412	0.141079	2.58096	0.00985258
UBE2A	17.2316	0.466419	0.18077	2.58017	0.00987504
RAD18	25.3494	-0.443267	0.17183	-2.57968	0.00988919
PPM1D	44.1832	-0.406704	0.157754	-2.57809	0.00993487
CCDC107	5.86476	0.804697	0.312142	2.57798	0.00993787
TMEM150C	29.8703	0.515412	0.19995	2.57771	0.00994578
FHIT	316.071	0.265656	0.103104	2.57658	0.00997827
FBXL2	7.93617	0.917801	0.356544	2.57416	0.0100484
CACHD1	32.9667	-0.571912	0.222236	-2.57344	0.0100692
ATAD5	8.47783	-0.871736	0.338859	-2.57257	0.0100948
ID3	91.1615	0.44434	0.172762	2.57198	0.0101118
ALAS1	23.2488	0.418463	0.16271	2.57184	0.0101161
HSPBAP1	22.5597	-0.441074	0.171538	-2.57129	0.010132
SCD	7.49872	0.923088	0.359171	2.57005	0.0101683
RPA1	28.2033	-0.42394	0.165	-2.56933	0.0101896
EGFLAM	2.60743	1.84237	0.718141	2.56547	0.0103036
JAK1	267.679	0.280138	0.109215	2.56503	0.0103168
YWHAG	47.6591	0.417563	0.162817	2.56462	0.0103289
NEXN	2.67153	-1.37097	0.534755	-2.56374	0.0103551
USP38	20.0797	-0.464475	0.181187	-2.56351	0.010362
UBE2V2	34.4397	0.340394	0.132786	2.56349	0.0103626
HIF3A	261.332	-0.342259	0.133521	-2.56334	0.0103671
GNLY	5.21417	-1.35092	0.527282	-2.56204	0.010406
CD300LG	1.98026	1.69938	0.663358	2.56178	0.0104136
NAA38	23.8594	0.547185	0.213602	2.5617	0.010416
ICA1L	36.9483	-0.47525	0.185605	-2.56055	0.0104507
BST2	66.5825	0.497583	0.194335	2.56044	0.0104538
LINC01578	97.151	0.410173	0.160317	2.55851	0.0105121
AL157938.2	7.922	0.751633	0.293857	2.55781	0.0105332
CEP290	64.0186	-0.399607	0.156258	-2.55736	0.0105471
SLC38A3	59.6715	0.558484	0.218405	2.5571	0.0105549
CUL4A	89.7376	0.304963	0.119272	2.55687	0.010562
SYNJ2	56.9302	0.602797	0.23589	2.55541	0.0106061
IL18R1	82.2077	-1.47939	0.578945	-2.55532	0.0106092
CA11	6.61905	0.746891	0.292482	2.55363	0.0106605
HBEGF	14.5583	0.798845	0.312909	2.55296	0.0106811
DGAT1	10.2269	0.560064	0.219615	2.5502	0.010766
FAM210A	24.5907	0.5665	0.222159	2.54997	0.0107731
AMZ1	9.43993	0.735043	0.288281	2.54975	0.0107801
CDK2AP1	10.1202	0.549743	0.215617	2.54962	0.0107839
CSRP2	42.3498	0.544991	0.213811	2.54893	0.0108053
EPB41L5	38.2709	0.458781	0.180082	2.54763	0.0108457
SRC	15.2471	0.556105	0.218297	2.54747	0.0108507
IFFO2	4.87856	-0.879074	0.345205	-2.54653	0.01088
PRELID2	271.246	-0.44914	0.176649	-2.54256	0.0110043
NUP107	31.3322	-0.399945	0.157334	-2.54201	0.0110218
C4orf3	16.2143	0.635404	0.250046	2.54115	0.011049
CYP4X1	2.18444	-1.28264	0.504894	-2.54041	0.0110722
VEGFA	5.1191	-1.01684	0.400526	-2.53876	0.0111245
ST3GAL1	203.485	0.344729	0.13581	2.53832	0.0111385
NCALD	255.739	0.645637	0.254424	2.53764	0.0111603
SLC25A3	25.5489	0.415244	0.163639	2.53756	0.0111627
PIR	21.0495	-0.632803	0.249451	-2.53678	0.0111876
MKS1	3.41267	-1.09149	0.430469	-2.53558	0.0112262
ZNF711	1.30133	1.82585	0.720204	2.53519	0.0112387
VANGL1	25.4663	0.537084	0.211887	2.53476	0.0112523
NSMF	9.52881	0.729756	0.287928	2.53451	0.0112605
ARL 6.00	11.9698	-0.721508	0.284932	-2.53221	0.0113347
AC002377.1	6.82326	-0.730224	0.288552	-2.53065	0.0113852
FKBP9	68.6566	0.301132	0.119089	2.52862	0.0114511
ZFYVE28	254.136	0.506485	0.200384	2.52757	0.0114854
BCCIP	13.1523	-0.618879	0.244855	-2.52753	0.0114868
RBM38	5.81303	0.840547	0.332812	2.52559	0.0115504
INTS6	117.285	0.339956	0.134622	2.52527	0.0115608
AC106793.1	4.02603	-1.108	0.43898	-2.52403	0.0116017
EIF4H	41.4268	0.311082	0.12325	2.524	0.0116028
LHFPL3	3.74635	-1.1813	0.468051	-2.52388	0.0116068
LRRTM2	1.99777	1.3883	0.55053	2.52176	0.011677
SLC66A2	35.8442	0.413167	0.163905	2.52078	0.0117097
SLC43A2	11.7542	0.876727	0.347833	2.52054	0.0117177
CHD1L	3.65644	1.01365	0.402249	2.51996	0.0117368
SLC37A3	43.2415	0.31582	0.125401	2.51848	0.0117862
USP3-AS1	7.11835	0.83189	0.330331	2.51835	0.0117906
PRKAG2	93.255	0.410887	0.163303	2.5161	0.011866
AC005072.1	4.71653	0.869798	0.34571	2.51598	0.0118703
SLC7A6OS	18.2212	-0.455256	0.180973	-2.5156	0.011883
ZNF529	25.6394	0.382709	0.152177	2.51489	0.0119069
AC004253.1	2.52199	1.12516	0.447451	2.51459	0.0119169
PCID2	36.7483	0.360279	0.143314	2.51391	0.01194
WFS1	13.9801	0.512488	0.204033	2.51179	0.012012
ANKRD44	221.863	0.316194	0.125885	2.51178	0.0120125
TMEM154	20.5199	0.802653	0.319691	2.51072	0.0120487
PI4K2B	25.618	-0.397957	0.158512	-2.51058	0.0120534
RPS6KA1	3.56464	-1.19894	0.477691	-2.50987	0.0120776
SIN3B	46.2365	0.477013	0.190061	2.50979	0.0120801
SRGAP2	473.814	0.397993	0.158592	2.50954	0.0120889
TMEM99	5.05391	-0.879831	0.350611	-2.50942	0.0120928
ZNF253	14.1963	-0.695224	0.277054	-2.50934	0.0120956
CALM2	84.4825	0.352919	0.140799	2.50655	0.0121917
NPIPB11	70.8366	0.565792	0.22583	2.50539	0.0122315
VWA1	16.0047	0.691305	0.275932	2.50535	0.0122331
GPBP1	139.248	0.21599	0.0862152	2.50524	0.0122369
PLEKHA5	80.9423	-0.298573	0.119193	-2.50496	0.0122465
ARHGEF37	43.9905	0.355552	0.142019	2.50355	0.0122955
KANK4	2.58869	1.62547	0.649557	2.50242	0.0123346
TMTC4	27.6462	-0.391458	0.156445	-2.5022	0.0123423
PKD1L1	20.5717	0.709212	0.283511	2.50153	0.0123656
MOCOS	3.38138	-0.94115	0.376248	-2.50141	0.0123701
KDM7A	192.558	0.336258	0.134471	2.50059	0.0123986
MROH7	7.15577	0.755995	0.302389	2.50007	0.0124167
GAK	81.0757	0.408546	0.163574	2.49762	0.0125029
LNX2	62.5068	-0.295202	0.118248	-2.49647	0.0125435
OAZ1	34.3321	0.461697	0.185059	2.49486	0.0126008
AC010260.1	4.04438	1.04424	0.419023	2.49209	0.0126995
REV3L	158.809	-0.257574	0.103378	-2.49158	0.0127175
AC007743.1	36.0616	-0.373956	0.150143	-2.49067	0.0127502
TM9SF2	93.8502	-0.281523	0.113101	-2.48912	0.012806
AL158198.1	2.43626	1.15831	0.465408	2.4888	0.0128174
RAP1GAP	1.76659	1.60402	0.645523	2.48484	0.0129609
EXT1	249.228	0.360797	0.145224	2.48441	0.0129765
AC005740.5	1.81836	-1.36865	0.551012	-2.48388	0.012996
RACK1	33.6326	0.41737	0.168035	2.48383	0.0129977
NDUFA12	21.7179	-0.565281	0.227619	-2.48345	0.0130115
RAB31	11.9857	-0.906521	0.365099	-2.48295	0.0130301
AC139887.2	53.5418	-0.400736	0.161434	-2.48234	0.0130521
NTN4	23.0902	-0.948415	0.382225	-2.4813	0.0130904
LRRC8D	63.585	-0.331048	0.13344	-2.48087	0.0131061
RIN3	42.8825	0.307786	0.124086	2.48042	0.0131226
ATP2A3	4.05004	0.965739	0.389425	2.47991	0.0131415
ZNF682	11.5222	-0.562381	0.226946	-2.47804	0.0132106
ZNF248	42.8636	-0.369715	0.149204	-2.47792	0.0132149
TNIP1	49.3099	0.388142	0.156642	2.4779	0.0132158
PER2	20.8625	0.706621	0.285244	2.47725	0.0132398
PRCP	29.3997	0.485442	0.196016	2.47655	0.013266
AC011447.3	13.0421	-0.706874	0.285443	-2.47641	0.0132713
EGR1	27.657	1.66415	0.67234	2.47516	0.0133175
INTU	16.7613	-0.609774	0.246432	-2.47441	0.0133457
RNF19A	391.951	0.371904	0.150408	2.47264	0.0134118
PAWR	73.8265	-0.371607	0.150337	-2.47182	0.0134428
APH1B	8.9076	-0.879949	0.356031	-2.47155	0.0134529
WSCD2	1.42815	1.79737	0.727258	2.47143	0.0134572
SPAG9	303.792	0.369256	0.149451	2.47075	0.0134829
NOL8	26.0471	-0.374606	0.151638	-2.4704	0.0134963
WDR45B	56.4146	0.514848	0.208419	2.47026	0.0135015
SNTG2	10.9609	-1.46252	0.592116	-2.46999	0.0135116
SINHCAF	25.1162	0.408517	0.165402	2.46984	0.0135172
BTNL8	11.4409	-1.0354	0.419265	-2.46955	0.0135282
RBM26	141.608	-0.304621	0.123353	-2.4695	0.0135302
VPS37B	87.543	0.33966	0.137546	2.46943	0.0135328
SLC25A4	4.3181	0.854658	0.34645	2.46691	0.0136286
CAMKK1	6.38276	0.784686	0.31809	2.46687	0.0136302
STMN3	4.77697	1.03489	0.419582	2.46648	0.0136448
TGFB2	42.948	0.573344	0.232715	2.46372	0.0137505
PET100	9.26151	0.621979	0.252528	2.46301	0.0137777
MT-CO1	199.531	0.529219	0.214931	2.46227	0.013806
MAP4K2	77.2211	0.375607	0.152546	2.46226	0.0138064
TARSL2	40.3996	-0.354922	0.144163	-2.46194	0.0138187
ITPR1	32.6679	0.490549	0.199257	2.46189	0.0138208
SSR4	7.87069	0.70967	0.288396	2.46075	0.0138647
CEP152	15.7712	-0.483805	0.196621	-2.46059	0.0138707
ZNF676	1.94035	-1.63206	0.663353	-2.46032	0.0138812
NPTXR	4.44439	0.931577	0.378659	2.4602	0.013886
C15orf41	38.6766	-0.38139	0.155046	-2.45985	0.0138994
DPM1	23.4875	-0.456084	0.185425	-2.45966	0.0139068
LAMA5	78.447	-0.433825	0.176382	-2.45958	0.0139102
SAMD5	23.7307	1.25451	0.510332	2.45823	0.0139623
HES5	1.72567	1.64656	0.669908	2.45789	0.0139756
NDUFA8	11.6235	0.571452	0.232522	2.45763	0.0139857
ITGA9	17.1297	-0.799498	0.325794	-2.454	0.0141277
NDUFB8	20.3271	0.43226	0.176156	2.45385	0.0141335
DBNDD1	1.03874	1.85436	0.756079	2.45259	0.0141831
URB1	41.8177	0.37373	0.152427	2.45186	0.0142119
SRP14	28.6765	0.427917	0.174528	2.45185	0.0142123
MTM1	103.753	-0.334805	0.136584	-2.45127	0.0142354
NPIPB8	4.81564	0.908912	0.37092	2.45043	0.0142687
MLH1	20.9599	-0.406876	0.166224	-2.44776	0.0143749
PAQR5	159.199	0.28755	0.117493	2.44737	0.0143901
SEPTIN6	9.69448	0.67672	0.276704	2.44565	0.0144593
NME1	2.24039	1.27161	0.519954	2.44561	0.0144606
AKR1C3	8.52343	-0.772895	0.316098	-2.44511	0.0144807
ITPR2	84.622	-0.430413	0.176046	-2.44488	0.0144899
ARHGEF7	168.042	0.359943	0.147246	2.44451	0.014505
RBMS1	219.714	-0.246206	0.100732	-2.44416	0.0145188
AC025809.1	3.80867	-1.21914	0.499025	-2.44304	0.0145642
FBXO31	37.9805	0.353138	0.144592	2.44231	0.0145937
NR3C2	719.022	0.362598	0.148489	2.44191	0.0146097
HEXB	21.3709	-0.428433	0.17549	-2.44136	0.0146323
AUTS2	692.737	0.22118	0.0906183	2.44079	0.0146551
BLOC1S1	7.40513	0.695807	0.285095	2.44061	0.0146624
EIF5	36.4206	0.304651	0.124886	2.43944	0.0147102
PPIL4	31.4647	-0.381742	0.156507	-2.43914	0.0147224
ADARB2	5.24154	-1.08903	0.446667	-2.43813	0.0147636
CCDC85A	403.34	-0.500039	0.205158	-2.43734	0.0147958
MEF2A	798.726	0.334092	0.137073	2.43733	0.0147961
BNIP3L	45.3227	0.417078	0.171221	2.43591	0.0148544
GTF2B	30.0671	0.429415	0.176298	2.43572	0.014862
HELZ2	24.0813	0.51207	0.210248	2.43556	0.014869
ATP5MF	8.54822	0.689674	0.283186	2.43541	0.014875
NCAPD3	12.7664	-0.545246	0.223961	-2.43456	0.01491
ECI2	31.2099	-0.355799	0.146284	-2.43225	0.0150054
PLEKHH1	23.7234	0.596015	0.24511	2.43162	0.0150313
ZNF813	4.84699	-0.77044	0.316874	-2.43138	0.0150414
ADNP	114.817	0.203423	0.0837007	2.43036	0.0150839
TBC1D31	8.27417	-0.793615	0.326664	-2.42945	0.0151217
PNKP	14.556	-0.542964	0.223565	-2.42867	0.0151545
AL356489.2	1.53279	1.39724	0.575537	2.42772	0.0151942
NCEH1	34.535	-0.365632	0.150654	-2.42697	0.0152256
ABHD17A	51.0543	0.405809	0.167212	2.42692	0.0152277
EOGT	90.0456	0.266806	0.109939	2.42685	0.0152305
SAMD4A	158.641	-0.631809	0.260348	-2.42679	0.015233
MTFP1	6.12794	1.10539	0.455511	2.4267	0.0152367
BCAS4	4.97457	0.867437	0.357481	2.42653	0.0152442
AC034195.1	43.2314	0.593587	0.244678	2.42599	0.0152665
GAS5	22.5246	0.51799	0.213594	2.42512	0.0153034
RGS7BP	3.31701	0.92522	0.381534	2.425	0.0153084
COX10-AS1	16.216	-0.536896	0.221437	-2.4246	0.0153252
DIRAS1	1.99798	1.16538	0.480992	2.42286	0.0153988
SRD5A3	5.47361	0.801964	0.331157	2.42171	0.0154478
CABLES2	3.33077	0.971655	0.401234	2.42167	0.0154496
AC018618.1	5.14216	-1.08574	0.448427	-2.42121	0.0154689
KDM5B	47.7849	0.294247	0.121555	2.4207	0.0154906
EGLN3	4.39083	-1.13254	0.468128	-2.41929	0.015551
HIF1A	70.4031	0.290112	0.119958	2.41844	0.0155871
MINDY4	6.08921	-0.73089	0.302282	-2.41791	0.0156099
KCNH3	1.92305	1.55432	0.64284	2.4179	0.0156102
HERC4	344.489	-0.174532	0.0721965	-2.41746	0.0156295
KIF2A	37.8273	-0.360075	0.148949	-2.41744	0.0156303
RNF114	46.9332	0.294912	0.122027	2.41677	0.0156587
SERTAD1	15.6562	0.827036	0.342214	2.41672	0.015661
SDC3	25.926	0.42526	0.176106	2.41479	0.0157441
C9orf16	12.1683	0.683619	0.283214	2.41379	0.0157874
ADGRF5	604.572	0.27	0.111874	2.41342	0.0158035
LDB2	258.618	0.617528	0.255978	2.41243	0.0158466
DEPTOR	124.972	-0.64692	0.26817	-2.41235	0.0158502
FAM92A	10.8718	-0.608847	0.252397	-2.41226	0.0158539
NPIPB9	1.3296	1.48933	0.617459	2.41203	0.0158641
FKRP	7.15291	-0.689668	0.285938	-2.41195	0.0158677
APOOL	24.5244	-0.402047	0.16672	-2.41151	0.0158867
TMEM14B	93.0347	-0.289267	0.120019	-2.41019	0.0159443
ZRSR2	17.3295	-0.479606	0.199029	-2.40973	0.0159644
GOLM1	36.7082	-0.360364	0.149572	-2.4093	0.0159832
SIPA1L1	217.795	-0.200618	0.08329	-2.40867	0.0160109
FBXO38	59.4826	-0.257276	0.106839	-2.40808	0.0160369
ZNF208	8.20107	-1.00954	0.419274	-2.40783	0.0160479
AC110611.2	15.0683	0.677678	0.281467	2.40767	0.0160548
FZD6	92.5836	0.235133	0.0976736	2.40733	0.0160696
MTFR1	34.7825	-0.451496	0.187595	-2.40676	0.0160946
TEC	47.4751	0.455938	0.189449	2.40666	0.0160992
ARMCX4	88.2834	-0.324027	0.134686	-2.40579	0.0161374
RERG	53.5349	-0.724156	0.301102	-2.40502	0.0161715
FGFR3	6.31375	0.825445	0.343263	2.4047	0.0161856
ATP5MD	13.43	0.534783	0.222542	2.40306	0.0162583
DNM1	12.6253	0.574804	0.239294	2.40208	0.016302
DNPEP	22.616	0.396661	0.165207	2.401	0.0163504
KALRN	173.78	-0.510083	0.21252	-2.40016	0.0163879
PRSS23	76.462	-0.401879	0.167449	-2.40001	0.0163945
HDAC8	171.093	-0.25425	0.105967	-2.39932	0.0164254
CTTNBP2	46.9517	-0.749825	0.312525	-2.39925	0.0164288
FOXF2	15.7103	0.438991	0.182987	2.39903	0.0164388
PNN	54.3368	-0.292064	0.121757	-2.39874	0.0164514
AMER2	2.18931	1.23001	0.512848	2.39838	0.0164676
SEC14L2	5.13388	0.840964	0.350748	2.39763	0.0165014
AFDN	513.966	0.334238	0.139598	2.39429	0.0166525
NRG3	281.013	0.523536	0.218666	2.39422	0.0166556
AL354809.1	5.43255	-0.95145	0.397498	-2.3936	0.016684
LINC01099	6.43425	1.25058	0.522543	2.39325	0.0166999
AC026803.3	4.88632	0.856925	0.358217	2.3922	0.0167478
CMIP	112.828	-0.478477	0.200168	-2.39038	0.0168309
ADGRG1	45.4693	-0.505749	0.211591	-2.39022	0.0168381
AL008633.1	34.368	-0.415815	0.174037	-2.38924	0.0168832
RFTN1	68.2512	-0.972037	0.406971	-2.38847	0.0169188
CCAR2	17.5004	0.462535	0.193658	2.38841	0.0169214
C1orf143	1.92237	2.22113	0.929965	2.3884	0.0169217
GARS	22.8446	0.513909	0.215235	2.38766	0.0169558
IFIT3	23.1488	0.638295	0.267527	2.3859	0.0170372
ALG5	20.5718	-0.43836	0.183768	-2.38541	0.0170603
AL139317.5	11.7133	-0.640917	0.268747	-2.38483	0.0170869
ZNF587	21.2301	0.399009	0.167359	2.38415	0.0171185
LINC02646	7.13638	-0.91406	0.383401	-2.38409	0.0171216
QSOX2	17.804	0.798534	0.33507	2.38319	0.0171634
LINC01588	11.6257	-0.693111	0.291139	-2.38069	0.0172802
TMEM144	3.76157	-1.01202	0.425121	-2.38056	0.0172865
PGPEP1	18.3783	-0.492198	0.206803	-2.38003	0.017311
ABHD3	34.6264	-0.490856	0.206299	-2.37935	0.0173434
NR2C1	67.6616	-0.284436	0.119572	-2.37879	0.0173697
ZNF143	18.974	-0.429986	0.180893	-2.37702	0.0174533
AL033504.1	12.9101	1.19779	0.503972	2.37671	0.0174679
ADAM17	92.4712	0.32655	0.137442	2.37592	0.0175054
SMAGP	11.1645	0.523135	0.220291	2.37475	0.0175609
AC022387.2	5.62969	0.7077	0.298018	2.37469	0.0175637
VSIR	114.851	0.365978	0.154216	2.37316	0.0176368
ZNF600	9.00406	-0.560846	0.236407	-2.37237	0.0176742
ANXA9	1.34409	1.72889	0.728969	2.37168	0.0177072
ZNF66	18.9809	-0.465253	0.196195	-2.37138	0.0177219
IER2	62.1118	0.770683	0.325066	2.37085	0.0177474
NOP9	2.38688	-1.1925	0.503093	-2.37034	0.0177717
KCND3	4.03626	-1.18059	0.498198	-2.36972	0.0178018
PACSIN1	3.43255	1.1179	0.471805	2.36942	0.0178161
LINC01169	13.9838	0.536273	0.226401	2.36868	0.0178517
CMPK2	17.2048	0.56812	0.240032	2.36685	0.01794
SYBU	50.7583	-0.424632	0.179421	-2.36668	0.0179485
Z96074.1	41.249	-0.478741	0.202287	-2.36665	0.0179501
AMOTL1	113.186	0.303793	0.12842	2.36562	0.0179999
EGFR	400.201	0.484721	0.204989	2.36461	0.0180489
DIP2C	154.019	0.287024	0.12148	2.36273	0.0181408
GDA	3.09843	1.1091	0.469557	2.36201	0.0181761
NEO1	51.8534	0.412409	0.174613	2.36184	0.0181845
USP6NL	421.654	0.276915	0.117273	2.36129	0.0182115
TTN	167.187	0.794087	0.33637	2.36075	0.018238
VMP1	97.7156	-0.339197	0.143695	-2.36054	0.0182485
MAGED1	6.84877	0.74004	0.313523	2.3604	0.0182552
PIGK	24.0413	-0.46557	0.197319	-2.35948	0.0183008
NDN	1.12882	1.64557	0.697567	2.35901	0.0183235
NPTX1	4.39857	0.941375	0.399059	2.35899	0.0183249
DIAPH2	58.4121	0.454275	0.192702	2.3574	0.0184035
SULF1	4.75202	-0.868758	0.368747	-2.35597	0.0184742
TBC1D1	199.119	-0.270993	0.115053	-2.35539	0.0185035
PPP1R21	53.9129	-0.457018	0.194166	-2.35375	0.0185849
ATP6V1F	7.6079	0.681532	0.289668	2.35281	0.0186323
POLH	14.0959	-0.494385	0.210157	-2.35246	0.0186499
LINC00159	5.24711	-0.988847	0.420601	-2.35103	0.0187215
GTF2IRD1	23.055	0.409928	0.174364	2.35099	0.0187234
PACRGL	32.4203	-0.361879	0.153946	-2.35069	0.0187388
TYMP	8.0538	-0.990218	0.421271	-2.35055	0.0187457
GOLGA8M	3.7302	0.971221	0.413194	2.35052	0.0187471
GIN1	10.9112	-0.654636	0.278563	-2.35005	0.018771
H3F3A	63.6795	0.444504	0.18916	2.34988	0.0187792
LMO4	24.3116	0.448208	0.190737	2.34987	0.0187798
AC073332.1	5.98335	-0.96676	0.411591	-2.34883	0.0188323
POLRMT	5.30302	0.685259	0.29177	2.34863	0.0188427
NDUFB11	9.15898	0.780971	0.332697	2.34739	0.0189054
MMRN2	55.3446	0.390539	0.16638	2.34728	0.0189112
DZIP1L	11.7141	-0.538506	0.229609	-2.34532	0.0190107
IFNGR1	119.465	-0.59799	0.254976	-2.34528	0.0190127
PPP1R12B	96.9158	-0.222599	0.094925	-2.345	0.019027
SUPT20H	50.8266	-0.322213	0.137412	-2.34486	0.0190341
COL14A1	4.65737	-0.908569	0.387536	-2.34448	0.0190537
MPDZ	228.101	0.173143	0.07386	2.3442	0.019068
UQCRB	13.1387	0.512617	0.218729	2.34362	0.0190976
NAP1L5	3.07267	1.04913	0.447733	2.34319	0.0191194
PPP1R1C	2.65434	-1.33785	0.571054	-2.34278	0.0191407
C1orf54	34.9565	0.421766	0.180046	2.34254	0.0191529
AL021937.3	26.2335	-0.632333	0.270021	-2.34179	0.0191914
STRA6	1.27693	2.28015	0.974323	2.34024	0.0192711
NCDN	6.063	0.7398	0.316201	2.33965	0.0193017
KIAA1549L	72.8333	-0.652657	0.278977	-2.33947	0.0193113
ITGB3BP	23.4742	-0.555786	0.237645	-2.33873	0.0193497
C1orf195	1.0995	1.86158	0.796153	2.33822	0.0193759
RRNAD1	7.6458	-0.647249	0.276938	-2.33716	0.0194306
MR1	6.4524	-0.698333	0.298974	-2.33577	0.0195034
MMP25	2.49798	1.29392	0.55409	2.33522	0.019532
NDFIP2	26.7973	0.471333	0.201837	2.33521	0.0195324
TRABD2B	13.6154	0.758151	0.324663	2.33519	0.0195334
DNHD1	27.2794	0.482229	0.206562	2.33455	0.019567
AL353586.1	2.94112	-1.36438	0.584442	-2.3345	0.0195697
MIR31HG	19.7386	-0.605183	0.259558	-2.33159	0.0197222
GEMIN5	36.4803	-0.346333	0.148564	-2.3312	0.0197428
SLC9A3R1	5.7127	0.777412	0.333608	2.33032	0.0197894
UNC5B	53.1238	0.442835	0.19011	2.32936	0.0198401
MAFF	31.145	1.07822	0.462922	2.32916	0.0198506
PLA1A	23.0701	-0.981513	0.42146	-2.32884	0.0198675
STARD4-AS1	8.03001	0.64539	0.277145	2.32871	0.0198747
RYBP	147.237	0.293569	0.126118	2.32773	0.0199266
AC246817.1	41.1623	0.6417	0.275714	2.32741	0.0199434
APOA1-AS	4.76944	0.845834	0.363608	2.32622	0.0200066
SRSF3	50.4205	0.430737	0.185179	2.32606	0.0200156
LRRC6	11.0238	-0.563327	0.242304	-2.32488	0.0200786
TRAF3IP2-AS1	76.3897	-0.326136	0.140316	-2.3243	0.0201095
ANKS1A	812.343	0.257526	0.1108	2.32424	0.0201124
PITPNA	115.918	0.248284	0.106877	2.32308	0.020175
LINC01135	12.1891	-0.708715	0.305091	-2.32296	0.0201813
ABCD4	20.7519	-0.445772	0.191989	-2.32186	0.0202407
MYL6B	4.65811	0.757804	0.326777	2.31902	0.0203938
TANC1	541.699	-0.180747	0.0779415	-2.31901	0.0203946
HIBADH	58.6431	-0.392685	0.169347	-2.31881	0.0204052
CDKN2B	4.00245	0.914525	0.394502	2.31818	0.0204397
XRCC2	1.42024	-1.77084	0.764057	-2.31768	0.0204665
TWIST2	2.35081	1.57368	0.679008	2.31761	0.0204704
ATP1A3	5.48535	0.939141	0.405332	2.31697	0.0205054
BMT2	62.7445	-0.352067	0.151984	-2.31647	0.0205325
UQCC1	63.4636	-0.281091	0.121352	-2.31632	0.0205406
RECQL	19.0264	-0.421115	0.181807	-2.31627	0.0205435
APOD	4.06099	-1.05128	0.454267	-2.31424	0.0206546
MTIF3	31.7824	-0.513386	0.221873	-2.31387	0.0206747
H1FX-AS1	4.42652	-0.946343	0.409183	-2.31276	0.0207357
NUP214	121.718	0.30326	0.131144	2.31242	0.0207548
PRDX5	8.08921	0.635182	0.274731	2.31201	0.020777
DDT	3.70354	0.869306	0.376025	2.31183	0.0207871
GAPDH	85.4954	0.527704	0.228308	2.31137	0.0208127
ANAPC11	6.06556	0.734165	0.317643	2.31129	0.020817
HELLS	4.82931	-0.954982	0.41322	-2.31107	0.0208288
SLC25A5	5.6252	0.82339	0.356387	2.31038	0.0208671
MYO18A	27.9246	-0.42388	0.183581	-2.30895	0.0209462
GP1BB	2.42627	1.30164	0.563909	2.30825	0.0209851
ZBTB10	31.87	0.414661	0.179647	2.30819	0.0209883
PLEKHH2	15.9317	0.566509	0.245443	2.30811	0.0209931
PGS1	43.7379	-0.362551	0.15726	-2.30542	0.0211431
WDFY3	321.196	-0.202122	0.0877321	-2.30385	0.021231
TOP2B	108.106	0.250114	0.108597	2.30313	0.0212717
GALNT1	48.9453	-0.281901	0.122474	-2.30172	0.0213512
MTMR11	1.71138	-1.31679	0.572155	-2.30145	0.0213661
SEL1L3	7.4523	0.70923	0.308172	2.30141	0.0213686
C16orf72	26.6386	0.382284	0.166182	2.30039	0.0214262
CD46	275.56	0.43278	0.188143	2.30027	0.0214331
TRPC1	73.6047	-0.312429	0.135842	-2.29995	0.0214511
AP001020.2	3.77181	0.82246	0.357629	2.29976	0.0214617
COG2	16.2898	-0.587378	0.255433	-2.29954	0.0214744
MOSMO	112.327	-0.468773	0.203856	-2.29953	0.021475
HOMER1	46.0989	0.423538	0.184264	2.29854	0.0215309
APBB3	5.98862	0.650148	0.282922	2.29798	0.0215629
PHF24	1.75265	1.50102	0.653256	2.29776	0.0215756
PRKAA1	53.9008	-0.281721	0.122655	-2.29686	0.0216265
AC048341.1	15.4649	-0.518078	0.22563	-2.29614	0.0216679
GANC	40.0109	-0.376215	0.163848	-2.29613	0.0216687
CWF19L2	93.4809	-0.242799	0.105777	-2.29539	0.0217107
AC090114.2	5.16962	0.779917	0.339906	2.29451	0.0217614
PDGFC	133.337	-0.358902	0.156454	-2.29398	0.0217918
RAB7A	164.216	0.407106	0.177483	2.29377	0.0218036
KYNU	15.4171	-0.856225	0.373457	-2.2927	0.0218652
HRK	26.1015	0.631111	0.275302	2.29243	0.0218806
ACOX1	63.2025	0.33413	0.14576	2.29233	0.0218865
PRPF4B	126.355	-0.236844	0.103325	-2.29223	0.0218924
HIVEP2	237.969	0.419434	0.183013	2.29183	0.0219157
AC079921.1	18.5047	0.535538	0.233703	2.29153	0.0219325
ARF5	5.8209	0.687353	0.300017	2.29105	0.0219607
AL021408.1	2.78988	1.24094	0.541827	2.2903	0.0220042
TMEM120A	6.20673	0.596805	0.260616	2.28997	0.0220228
DNAH14	4.86681	1.0146	0.443293	2.28878	0.0220923
EFCAB6	10.9562	-0.608995	0.26615	-2.28816	0.0221281
TRADD	4.14328	-0.878093	0.383769	-2.28808	0.0221331
SNHG22	7.74442	-0.6985	0.305308	-2.28785	0.0221461
KRTCAP2	17.6097	0.459083	0.200665	2.28781	0.0221487
FUS	100.64	0.234849	0.102674	2.28732	0.0221769
LINC01376	90.0452	-0.3708	0.162115	-2.28726	0.0221804
ACTA2	8.73271	-0.698316	0.305412	-2.28647	0.0222268
EIF3I	16.984	0.581583	0.254447	2.28567	0.0222735
TMEM220	11.5945	-0.519573	0.227445	-2.28439	0.0223487
ST3GAL6-AS1	6.73685	-0.804983	0.35239	-2.28435	0.022351
SSBP3	91.8693	0.298291	0.13063	2.28349	0.0224014
FBXO17	21.0995	-0.424664	0.185979	-2.2834	0.0224071
LDHA	31.8721	0.565443	0.247653	2.2832	0.0224184
EXOC1	68.5201	-0.259184	0.113536	-2.28283	0.0224406
SLC31A1	74.579	0.370507	0.162316	2.28263	0.0224523
ADAL	5.97986	-0.77622	0.340299	-2.28099	0.0225488
ZNF548	7.74883	0.537665	0.23575	2.28065	0.022569
DLC1	374.703	0.354006	0.155267	2.27999	0.0226083
AC104248.1	3.19139	0.981785	0.430689	2.27957	0.0226332
ATP5MC3	6.89934	0.68088	0.298866	2.27821	0.0227142
GALNT13	4.53856	0.885631	0.388779	2.27798	0.0227277
TRIR	17.232	0.40444	0.177589	2.2774	0.0227625
INSIG2	8.80889	0.700914	0.308047	2.27535	0.022885
COX7B	10.0392	0.56697	0.249208	2.27509	0.0229006
VOPP1	157.408	0.320645	0.140957	2.27476	0.0229201
STRAP	31.1316	0.454205	0.199711	2.27431	0.0229475
TSHZ3	32.7818	-0.380776	0.167442	-2.27408	0.022961
SLC2A9	7.96016	0.648969	0.285439	2.27358	0.0229913
CHCHD10	3.89871	0.991119	0.435964	2.2734	0.0230022
GNAI2	159.898	0.383416	0.16882	2.27115	0.0231376
AC009093.2	13.9992	0.551141	0.242738	2.27052	0.023176
NPIPB15	7.8475	0.85634	0.377163	2.27048	0.0231787
MSL3	12.9382	-0.515686	0.227132	-2.27043	0.0231818
PALB2	8.19014	-0.673237	0.296532	-2.27037	0.0231854
ATP8B4	3.50678	-1.0573	0.465778	-2.26997	0.0232094
KIAA0930	8.2179	0.569988	0.251163	2.26939	0.0232444
ZNF251	43.3222	-0.392332	0.172884	-2.26934	0.0232475
AC097376.3	47.4055	-0.373828	0.164775	-2.26872	0.0232856
SOX4	3.05474	1.05553	0.465363	2.26819	0.0233174
MYSM1	58.6641	-0.248067	0.109378	-2.26797	0.023331
SYT1	76.2074	0.518175	0.228505	2.26767	0.0233494
FOXO3	236.445	-0.247484	0.109152	-2.26733	0.02337
SEMA6A	254.882	0.329385	0.145275	2.26732	0.0233707
HIC1	11.5352	0.795759	0.351015	2.26703	0.0233886
CASC4	78.939	-0.235954	0.104082	-2.267	0.0233904
ANXA4	31.368	-0.457212	0.201751	-2.26622	0.0234379
GMDS-DT	281.84	-0.250258	0.110463	-2.26554	0.0234797
AP000459.2	23.2575	0.858735	0.379061	2.26543	0.0234866
SEPTIN8	20.1273	0.395868	0.174858	2.26394	0.0235779
SEL1L	45.8881	-0.309283	0.136615	-2.2639	0.0235803
USP13	38.2701	-0.589278	0.260341	-2.26348	0.0236058
EPB41L3	13.2857	0.731127	0.323159	2.26244	0.0236703
HSPD1	57.9474	0.764879	0.338203	2.26159	0.0237225
NECTIN2	93.4726	0.345099	0.15261	2.26132	0.0237397
VEGFC	103.176	0.357332	0.158107	2.26007	0.0238167
RARB	28.8461	-0.602451	0.266575	-2.25997	0.0238234
LMCD1-AS1	69.9499	0.439783	0.194654	2.25931	0.0238644
TEX2	26.2199	-0.377848	0.167341	-2.25795	0.0239485
AC025682.1	8.52586	-0.680058	0.30121	-2.25776	0.0239609
NASP	52.7219	-0.321983	0.142635	-2.2574	0.0239834
NDUFA3	15.7995	0.512284	0.227066	2.25611	0.024064
BAHCC1	10.6246	0.548112	0.243041	2.25523	0.0241191
ILF2	9.92951	0.561454	0.249086	2.25406	0.0241925
HAX1	7.44024	0.602824	0.267519	2.25339	0.0242347
RPL38	28.7792	0.405669	0.180033	2.2533	0.0242401
SETD4	12.4989	-0.585711	0.260012	-2.25263	0.0242826
SLC25A17	26.8819	-0.389432	0.172904	-2.2523	0.0243035
TXNIP	12.5558	-0.824061	0.365884	-2.25225	0.0243067
LIN9	10.5843	-0.673458	0.299034	-2.25211	0.0243154
BRSK1	4.99339	0.898723	0.399108	2.25183	0.0243331
AC092957.1	148.406	2.14222	0.951577	2.25123	0.0243711
SLC5A6	137.414	0.535414	0.237833	2.25121	0.0243719
APBB2	787.276	-0.260893	0.115895	-2.25112	0.024378
CCDC66	45.6941	-0.298501	0.132604	-2.25108	0.0243808
SMAD6	447.154	0.376139	0.167096	2.25103	0.0243835
KSR1	64.7188	0.374244	0.16627	2.25083	0.0243965
ASAH1	20.0548	0.449895	0.199929	2.25027	0.0244319
LINC00862	9.51725	-0.708196	0.314924	-2.24878	0.0245262
CNTNAP2	62.7465	0.466023	0.207388	2.24711	0.0246331
AC092839.1	17.6387	0.673492	0.29975	2.24685	0.0246496
SIAH1	39.4389	0.302526	0.134656	2.24666	0.0246618
CDKN1B	27.62	0.566902	0.252342	2.24657	0.0246678
LINC02725	1.96775	1.59734	0.711145	2.24615	0.0246945
VPS8	105.185	-0.258442	0.115098	-2.2454	0.0247422
PCK1	8.82966	-1.15919	0.516357	-2.24495	0.0247715
TSC22D1	486.067	-0.235247	0.104835	-2.24397	0.0248345
GATB	9.92325	-0.594105	0.264831	-2.24334	0.0248751
PRKAR1B	21.7872	0.486331	0.216796	2.24327	0.0248795
AP2A2	134.378	0.248705	0.110912	2.24235	0.0249385
SLC25A23	8.24839	0.719488	0.320901	2.24209	0.0249557
MTFMT	17.6595	-0.39798	0.177507	-2.24206	0.0249578
HIF1A-AS3	410.881	0.669015	0.298488	2.24135	0.0250037
MEF2B	12.2913	-0.58799	0.262366	-2.2411	0.0250194
ANGPTL4	11.1439	0.814955	0.363888	2.23958	0.0251182
SEMA6D	7.65493	0.716371	0.319924	2.23919	0.0251435
RIF1	75.453	0.301589	0.134712	2.23877	0.0251706
PHYHIP	5.4701	0.852113	0.380809	2.23764	0.0252447
VKORC1	7.41221	0.611284	0.273222	2.23732	0.0252654
CENPE	3.31664	-1.38789	0.620387	-2.23714	0.0252771
NPIPB6	2.43618	1.01618	0.454254	2.23704	0.025284
FAM227B	9.89542	-0.862518	0.385797	-2.23568	0.0253728
ANKRD6	58.7698	-0.307505	0.137589	-2.23496	0.0254201
AC012668.3	2.7784	1.20553	0.53958	2.23421	0.0254694
XRCC3	4.83251	0.795015	0.355839	2.2342	0.0254698
PODXL2	1.62367	1.55588	0.696452	2.23401	0.0254827
NALCN-AS1	3.41098	-1.09647	0.49089	-2.23363	0.0255072
COPA	96.8422	0.298859	0.13382	2.23329	0.0255296
FKBP5	159.289	-1.01494	0.454625	-2.23248	0.0255835
CCDC30	23.5053	-0.481313	0.215598	-2.23246	0.0255846
SULF2	111.531	-0.592463	0.265504	-2.23147	0.02565
NTMT1	5.68412	0.798558	0.357939	2.23099	0.0256819
ZNF529-AS1	10.6105	-0.551794	0.247364	-2.23069	0.0257015
CALM3	15.8678	0.500029	0.224174	2.23054	0.0257116
RESF1	71.4091	-0.352019	0.157871	-2.22979	0.0257612
ESYT1	17.0795	0.365849	0.164077	2.22974	0.0257649
PABPN1	23.1904	-0.35399	0.158774	-2.22951	0.0257797
ZPR1	4.80038	0.805295	0.361223	2.22936	0.02579
HEATR5A	47.7252	-0.338352	0.151828	-2.22852	0.0258458
COX6C	21.741	0.411031	0.184475	2.22812	0.0258728
FAM222B	94.208	-0.302237	0.135669	-2.22776	0.0258962
ADPGK	21.5672	-0.383929	0.172394	-2.22704	0.0259446
DDX18	31.5485	0.361635	0.162438	2.2263	0.0259942
ABHD2	88.863	0.316512	0.142264	2.22482	0.0260936
BEX4	7.38876	0.662484	0.297792	2.22465	0.0261048
KCNB1	6.32847	0.857213	0.385374	2.22437	0.0261236
TRIP4	32.5856	-0.314335	0.141328	-2.22416	0.026138
TOR3A	5.54403	-0.704203	0.316664	-2.22382	0.0261607
AC026202.2	5.31528	0.708666	0.318738	2.22335	0.0261924
CYREN	11.7117	0.591854	0.266258	2.22286	0.0262255
XPC	32.6623	-0.307677	0.138438	-2.2225	0.0262499
CCT4	31.9919	0.303922	0.136749	2.22249	0.0262501
KLHL12	16.4882	-0.434991	0.195725	-2.22245	0.0262526
ZDHHC22	0.763078	1.89803	0.8542	2.22199	0.0262837
IL15RA	26.8962	-0.400253	0.180145	-2.22184	0.0262941
AC010173.1	7.56487	-0.684769	0.308231	-2.22161	0.0263098
ELK4	36.6764	0.275734	0.124128	2.22137	0.0263262
SHPRH	113.046	-0.242975	0.109384	-2.2213	0.0263306
BTD	21.8056	0.522639	0.235287	2.22128	0.026332
INTS4	28.9345	-0.368023	0.165719	-2.22076	0.0263672
GABBR1	4.52285	0.929785	0.418836	2.21993	0.0264237
PURB	20.2158	0.405494	0.182723	2.21917	0.0264753
GRIN2B	14.3998	0.802278	0.361619	2.21858	0.0265156
EFNB1	6.76376	-0.877	0.395406	-2.21797	0.0265567
S100A6	12.489	-0.812962	0.366568	-2.21777	0.0265706
MRPL58	3.85171	-0.896339	0.404194	-2.2176	0.0265824
AC007285.1	4.85276	-1.0406	0.469549	-2.21616	0.0266803
ZNF398	22.3243	-0.38521	0.173851	-2.21575	0.0267088
TMEM205	7.40916	0.628664	0.283774	2.21536	0.0267351
NAGS	3.88347	-0.948726	0.428328	-2.21495	0.0267635
P2RX7	6.16578	0.863499	0.389894	2.2147	0.0267806
SLC18B1	21.9797	-0.505757	0.228449	-2.21387	0.0268376
NOTCH4	211.779	-0.247038	0.111598	-2.21364	0.0268539
TMTC3	30.7505	-0.411023	0.185738	-2.21292	0.0269034
RFLNB	1.78149	1.30576	0.590161	2.21254	0.0269291
FAM155A	668.423	0.461647	0.208665	2.21238	0.0269403
AC110048.2	10.5006	0.50718	0.22928	2.21206	0.0269627
CUTA	7.35517	0.682129	0.308386	2.21193	0.0269715
ANKRA2	24.5718	-0.497664	0.225071	-2.21114	0.027026
AC069277.1	27.2941	-1.38801	0.627824	-2.21082	0.027048
GOLPH3L	29.417	-0.349822	0.158314	-2.20967	0.0271283
SMIM29	4.42614	0.724006	0.327675	2.20953	0.0271381
MSRB2	9.13191	0.54387	0.246206	2.20901	0.0271742
FAM124A	41.1761	0.323584	0.14649	2.20891	0.0271807
AGAP2	3.2228	1.20862	0.547389	2.20797	0.0272462
KDM3A	92.4486	0.230879	0.104569	2.20792	0.0272501
DBF4	9.48728	-0.648138	0.293607	-2.2075	0.0272789
CROT	16.9537	-0.541089	0.245123	-2.20742	0.0272848
FBXO21	63.2863	0.285008	0.129158	2.20665	0.0273386
AL357054.2	7.07785	0.605361	0.274391	2.2062	0.0273699
TCF7	7.39381	0.605463	0.274522	2.20552	0.0274176
DNAAF4	6.39155	-0.907161	0.411316	-2.20551	0.0274184
METTL24	1.34096	1.87473	0.850178	2.20511	0.0274466
COG3	46.332	-0.250847	0.113763	-2.20499	0.027455
AC090517.5	25.9168	-0.480907	0.218154	-2.20444	0.0274934
AC007608.3	4.05364	1.1154	0.506078	2.20401	0.0275236
PLEKHM1	27.1538	-0.34674	0.157325	-2.20398	0.0275261
SNAP25	21.1248	0.484695	0.21997	2.20346	0.0275621
MIPOL1	92.0585	-0.33841	0.153586	-2.20339	0.0275676
HINT1	18.7006	0.444678	0.201858	2.20292	0.0276001
SPIDR	434.044	-0.153506	0.0696919	-2.20264	0.0276203
P4HA2	18.2559	0.546313	0.248062	2.20232	0.0276424
PNMA2	3.5313	0.902117	0.409674	2.20204	0.0276627
CNN3	63.8701	0.386668	0.175605	2.20192	0.0276707
GUCY1A1	2.87128	0.937877	0.42612	2.20097	0.027738
POMP	89.0443	0.320054	0.145459	2.2003	0.0277857
ABCC1	29.3196	0.388683	0.176654	2.20025	0.0277893
BEX5	6.16985	0.680569	0.309488	2.19902	0.0278766
SFMBT2	231.647	0.271142	0.123308	2.1989	0.0278851
SLC4A5	21.0134	0.557246	0.253423	2.19888	0.0278867
SLC35C2	17.8076	0.393066	0.178771	2.19871	0.0278983
PHPT1	4.32325	0.814321	0.370497	2.19792	0.027955
TTC33	22.0991	-0.36093	0.164261	-2.1973	0.027999
FOS	81.3984	1.43536	0.653362	2.19688	0.0280287
TIE1	193.544	0.358799	0.16334	2.19664	0.0280458
SLC25A33	18.8229	0.521866	0.237586	2.19654	0.0280535
FGF18	1.50778	-1.5686	0.714154	-2.19644	0.0280603
MAP3K6	14.0124	-0.652651	0.297223	-2.19583	0.0281041
RTTN	55.9718	-0.39164	0.178482	-2.19429	0.0282146
C5orf56	91.5934	-0.239813	0.109293	-2.19423	0.0282191
HTATIP2	5.20313	-0.822659	0.375001	-2.19375	0.0282534
CD302	17.5674	-0.440837	0.200988	-2.19335	0.0282822
SLC5A4	43.1405	-0.701689	0.31993	-2.19326	0.0282887
LRCOL1	1.68416	-1.32196	0.603062	-2.19208	0.028374
CTCF	54.6729	-0.268916	0.122682	-2.19198	0.0283809
MLH3	41.1892	-0.267147	0.121887	-2.19177	0.0283964
HEY2	4.04209	0.788959	0.359966	2.19176	0.0283971
NRXN1	55.1507	0.448246	0.204527	2.19162	0.0284072
LINC00963	28.8218	0.422985	0.193092	2.19059	0.0284812
CDRT1	2.62142	-1.16673	0.53272	-2.19015	0.0285136
LMBRD2	20.7815	-0.402126	0.183616	-2.19004	0.0285211
FLOT2	23.5201	-0.422158	0.192895	-2.18854	0.0286305
SCP2	61.7921	-0.365096	0.166858	-2.18807	0.0286648
CMTM8	517.864	-0.310182	0.141798	-2.1875	0.0287062
AC005237.1	16.798	0.572656	0.26191	2.18646	0.0287819
TBCK	158.98	-0.288137	0.131784	-2.18643	0.0287841
AMIGO1	2.32722	1.26382	0.578315	2.18534	0.0288638
CXXC5	14.1412	0.596612	0.273024	2.1852	0.0288745
RAD17	22.8757	-0.478939	0.219214	-2.1848	0.0289035
CTSF	4.24032	0.871106	0.398911	2.18371	0.0289836
ECPAS	137.725	0.286477	0.131193	2.18363	0.0289898
NUP205	32.2366	-0.290761	0.133213	-2.18268	0.0290594
CNN2	3.09416	1.15105	0.527798	2.18086	0.0291939
SHPK	9.94606	-0.587374	0.269438	-2.18	0.0292573
MOCS2	9.40395	-0.598877	0.274816	-2.17919	0.0293177
IRAK2	4.15725	-0.962054	0.441611	-2.17851	0.029368
ARL6IP4	15.7269	0.384971	0.176734	2.17825	0.0293877
TDRD3	86.6825	-0.225612	0.103606	-2.1776	0.0294357
ATP5PF	13.6745	0.477234	0.219192	2.17724	0.0294626
ANKRD24	1.99678	1.1707	0.53772	2.17715	0.0294696
TPK1	121.638	-0.255651	0.117429	-2.17707	0.0294751
USP36	41.873	0.474072	0.217828	2.17636	0.0295286
TRIM38	55.8971	-0.297808	0.136861	-2.17599	0.0295559
DUBR	15.2531	-0.676483	0.310978	-2.17534	0.0296047
RPL4	19.8248	0.419323	0.19283	2.17457	0.0296625
UBA6-AS1	52.9313	-0.58729	0.270079	-2.17451	0.0296669
KLF2	129.186	0.563714	0.259385	2.17327	0.0297601
S100A13	22.6995	0.400798	0.184595	2.17123	0.0299139
TMBIM1	14.9429	0.48575	0.223746	2.17099	0.0299322
TNRC18	103.533	0.24109	0.111066	2.17069	0.0299549
YBX1	34.0076	0.390026	0.179714	2.17026	0.0299869
TIMM10	2.37295	1.11362	0.513132	2.17024	0.0299884
TUSC3	14.9255	0.688103	0.317108	2.16994	0.0300117
Z93241.1	2.03144	1.36778	0.630605	2.16899	0.0300834
GOLGA1	36.278	-0.301299	0.138948	-2.16843	0.0301256
PRRX1	3.42839	1.31946	0.608563	2.16816	0.0301466
CDK18	3.40975	0.889082	0.410133	2.16779	0.0301748
THY1	9.13004	0.863949	0.39858	2.16757	0.0301914
ARMCX5-GPRASP2	33.1799	-0.306338	0.141333	-2.16749	0.0301973
ACSL3	163.343	0.40533	0.187005	2.16748	0.0301984
ANKRD42	6.75737	-0.765226	0.353065	-2.16738	0.030206
WSCD1	12.3736	-0.567053	0.261645	-2.16726	0.0302149
FAM53B	50.6772	0.247992	0.114429	2.16721	0.030219
RCC1	5.76268	-0.733882	0.338701	-2.16676	0.0302535
STK24	156.13	0.2885	0.133151	2.16671	0.0302571
SLCO2B1	586.709	0.210839	0.0973948	2.16479	0.030404
MIR181A1HG	156.568	-0.480028	0.221762	-2.16461	0.0304177
RHOA	141.345	0.385171	0.177946	2.16454	0.0304227
AC006387.1	1.27087	1.33748	0.617913	2.16451	0.0304252
SFMBT1	77.4327	-0.250086	0.11554	-2.1645	0.0304258
FASTK	5.48808	0.631014	0.29157	2.16419	0.0304495
RAD21	47.9604	0.272358	0.125897	2.16333	0.0305157
G3BP1	70.6775	0.377341	0.174492	2.1625	0.0305794
ZRANB2-AS2	7.39434	0.627031	0.290049	2.16181	0.0306327
KPNA3	80.7203	-0.277788	0.128498	-2.16181	0.0306327
H2AFZ	10.1861	0.589299	0.272651	2.16137	0.0306668
MAPKAPK5	32.1693	-0.30256	0.13999	-2.16129	0.0306729
MT1F	13.3013	0.756419	0.350008	2.16115	0.0306839
GCNT2	36.4874	-0.478647	0.221574	-2.16021	0.0307563
TMEM37	2.94015	0.949465	0.439562	2.16003	0.0307705
AL357093.2	1.33737	1.50524	0.697357	2.15849	0.0308897
BX890604.2	8.89281	0.708975	0.328692	2.15696	0.031009
AC046143.1	2.83808	1.02121	0.474318	2.153	0.0313184
PDE1C	8.58689	-0.676248	0.31411	-2.1529	0.0313266
BTF3	19.0007	0.481315	0.223599	2.15258	0.031352
TMEM271	1.12136	2.11324	0.981756	2.15251	0.0313573
ZNF449	9.39265	0.575367	0.267358	2.15204	0.031394
CLIC3	2.66282	1.16745	0.54254	2.15182	0.0314118
FAM78A	18.7253	0.524378	0.24372	2.15156	0.0314322
COL8A1	4.38748	-1.00739	0.468312	-2.15111	0.0314672
PLEKHA6	11.9199	-0.625837	0.290949	-2.15102	0.0314743
SRSF7	53.6336	0.599022	0.27865	2.14973	0.0315765
NMT2	72.6475	-0.437265	0.20341	-2.14967	0.0315813
WSB1	277.394	0.232996	0.108506	2.14732	0.031768
PARP14	290.862	0.270144	0.125813	2.14719	0.0317785
CEP350	161.891	-0.213056	0.0992863	-2.14588	0.0318829
CPAMD8	11.0384	-0.820033	0.382231	-2.14538	0.0319221
MTOR	72.4102	-0.230709	0.107574	-2.14466	0.0319801
MRPS22	16.3614	0.486576	0.226952	2.14396	0.0320363
FOSB	16.0188	2.02732	0.946026	2.14299	0.0321138
ACOT13	9.08712	-0.637855	0.297653	-2.14295	0.0321171
E4F1	4.32082	-0.785213	0.366443	-2.1428	0.0321292
ARHGEF19	2.89334	-0.892557	0.41657	-2.14263	0.0321426
WWOX	598.712	0.23515	0.109837	2.14089	0.0322826
HSPB11	24.4109	-0.456952	0.213457	-2.14072	0.0322965
SLC27A4	20.9923	0.375815	0.175594	2.14024	0.032335
C1R	2.04879	-1.60262	0.748855	-2.14009	0.0323473
AIFM2	6.82624	0.635466	0.29701	2.13954	0.0323919
MSH6	13.5126	-0.508935	0.237911	-2.13919	0.0324205
MTCH1	29.1025	0.317416	0.148412	2.13875	0.032456
FGD6	203.609	-0.467445	0.218623	-2.13814	0.0325058
ARSG	55.6976	0.503427	0.235505	2.13765	0.0325451
LRATD1	58.2814	0.476368	0.222974	2.13643	0.0326442
ATP1B1	9.4605	0.587932	0.275209	2.13632	0.0326537
ATP5MC2	20.9286	0.423956	0.198454	2.13629	0.0326558
TEAD1	325.065	0.280586	0.131402	2.13532	0.0327346
CACNG3	3.47549	1.13779	0.53297	2.13481	0.0327765
MICOS10	12.5214	0.551043	0.258241	2.13383	0.0328568
SLC30A6	29.0922	-0.341438	0.16009	-2.13279	0.0329417
FAM120A	112.327	0.184934	0.0867099	2.13279	0.0329423
OGFRL1	35.7458	0.404683	0.189763	2.13257	0.03296
KDM6B	10.9265	0.57789	0.271144	2.1313	0.0330642
GPRC5B	24.9546	-0.476939	0.223847	-2.13065	0.0331183
CHST15	126.606	0.326843	0.153428	2.13027	0.0331497
SMTN	43.1495	0.30348	0.142488	2.12986	0.0331829
RHEB	63.3843	0.273797	0.128594	2.12916	0.0332414
EVC	4.97505	1.08061	0.507625	2.12876	0.0332739
MBNL3	4.16803	0.964801	0.453409	2.12788	0.0333468
AGPAT2	5.14402	-0.668546	0.314227	-2.12759	0.033371
HAUS4	9.70709	-0.464192	0.218271	-2.12668	0.033447
SPATA6	46.151	-0.38608	0.181593	-2.12608	0.033497
RHOBTB1	200.672	0.31857	0.149842	2.12603	0.0335004
CD151	23.7338	0.474148	0.223042	2.12582	0.0335181
ZFYVE21	17.2215	0.425789	0.200361	2.12511	0.0335777
KCNMB2-AS1	13.171	-0.969202	0.456139	-2.12479	0.0336038
ACBD3	39.6823	-0.378068	0.177936	-2.12474	0.0336083
SPACA6	18.0535	-0.479875	0.225911	-2.12418	0.0336554
ACTR3B	19.6561	-0.445889	0.209951	-2.12378	0.0336885
CTDSP1	31.3263	0.392196	0.184669	2.12377	0.0336891
KHDRBS2	37.9906	0.583098	0.274567	2.1237	0.0336951
TRERF1	53.2461	0.776357	0.365582	2.12362	0.0337018
MLEC	52.4128	-0.303362	0.142869	-2.12336	0.0337239
LINC02245	16.4482	0.484873	0.22837	2.12319	0.0337379
ACTR6	13.4857	-0.511497	0.240962	-2.12273	0.0337767
ACTB	142.626	0.574616	0.270919	2.12099	0.0339228
RFX3	293.033	-0.214867	0.10134	-2.12026	0.0339842
ADPRH	4.28688	-0.797339	0.376089	-2.12008	0.0339994
HBP1	56.0963	0.267415	0.12618	2.11931	0.0340645
KIAA1755	18.1851	-0.697075	0.328946	-2.11912	0.0340807
SLC25A40	19.7181	-0.476672	0.224978	-2.11875	0.0341114
PRPF18	38.5131	-0.350852	0.165647	-2.11807	0.0341693
ANKH	229.267	0.327495	0.154645	2.11772	0.0341986
SLC35A4	6.15601	0.641645	0.303002	2.11763	0.0342066
LRRC37A2	21.9548	-0.537383	0.253878	-2.1167	0.0342856
NUP210	6.21656	0.801909	0.378893	2.11645	0.0343063
CEP97	13.2427	-0.455881	0.215447	-2.11597	0.034347
RASIP1	96.2497	0.33398	0.157912	2.11498	0.0344319
FLAD1	5.41583	-0.753112	0.356281	-2.11382	0.034531
RNASEK	22.787	0.354617	0.16779	2.11345	0.0345622
RRAGB	29.5067	-0.322815	0.152751	-2.11334	0.0345714
ARL5B	36.0733	0.725455	0.343281	2.1133	0.0345755
PCK2	1.9739	1.06475	0.503865	2.11317	0.0345862
SDE2	10.3322	0.575964	0.272693	2.11213	0.0346752
FOXO1	379.245	0.321079	0.152027	2.11199	0.0346875
SLC25A12	44.2749	-0.370015	0.175227	-2.11163	0.0347178
KLF7	184.076	0.321331	0.152175	2.11159	0.0347212
AC005920.2	6.35866	0.661346	0.313248	2.11125	0.0347508
LY75	39.3117	-0.437529	0.207428	-2.10931	0.0349179
PCLO	14.6946	0.594215	0.281784	2.10876	0.0349651
ZDHHC15	11.7322	-0.487689	0.23127	-2.10875	0.0349666
ACCS	3.75996	-1.00682	0.477455	-2.10872	0.034969
PITPNB	107.216	0.266975	0.126614	2.10857	0.0349819
PREP	83.1823	0.360186	0.170874	2.10791	0.0350391
PDK1	49.3517	0.369097	0.175118	2.1077	0.0350568
GALNT3	1.27861	1.18183	0.560809	2.10736	0.0350861
CNNM2	43.9534	-0.467468	0.221883	-2.10682	0.0351328
COX7A1	14.541	0.512984	0.243603	2.10582	0.0352203
RASSF3	193.331	0.381798	0.181335	2.10548	0.0352491
CTSS	5.12791	-0.887016	0.421392	-2.10497	0.0352943
CACNG2	2.19159	1.19192	0.566299	2.10475	0.0353129
PSMB6	6.13641	0.746226	0.354546	2.10474	0.0353144
PTER	5.18278	-1.13116	0.537516	-2.10442	0.0353416
NRXN2	2.79276	0.98207	0.466688	2.10434	0.0353488
GPR89A	16.2013	-0.401549	0.190845	-2.10406	0.0353728
HMGA2	13.3799	-1.08086	0.513822	-2.10357	0.0354162
SP110	69.3875	-0.290377	0.138105	-2.10259	0.0355019
INO80C	8.48473	-0.646611	0.30757	-2.10232	0.0355252
ERGIC2	23.0136	-0.440762	0.209656	-2.10231	0.0355258
MSMO1	11.5217	0.824906	0.392449	2.10194	0.0355583
ZNF257	5.20804	-0.736053	0.350188	-2.10188	0.035564
KAT6A	302.832	-0.19224	0.0914905	-2.1012	0.0356236
ALPL	188.773	0.52178	0.248382	2.10072	0.0356659
GABARAPL2	21.0192	0.423677	0.201709	2.10044	0.03569
APOE	7.20323	0.822537	0.391663	2.10011	0.0357188
ANKMY1	34.1777	-0.37996	0.181077	-2.09833	0.0358759
TBC1D8	170.167	0.336492	0.160368	2.09825	0.0358833
GRIA2	16.4064	0.49528	0.236075	2.09797	0.0359074
CDHR3	7.84922	0.67275	0.320692	2.09781	0.0359222
SYAP1	26.2409	0.411176	0.196021	2.09762	0.0359391
CCDC62	2.94238	-0.928984	0.442934	-2.09734	0.0359632
AL078604.4	24.4968	-0.656108	0.312858	-2.09714	0.0359809
TTC23	41.9303	-0.365907	0.174482	-2.09711	0.0359842
KIF26A	13.3591	0.493856	0.23559	2.09625	0.0360598
SELENOW	50.3345	0.346141	0.165132	2.09614	0.0360695
CLN6	5.54764	-0.667592	0.3185	-2.09605	0.0360779
TCIM	16.1738	0.912284	0.435369	2.09543	0.0361329
AC007391.3	5.50588	0.889356	0.42456	2.09477	0.0361915
MTUS1	743.866	0.310659	0.148329	2.09439	0.036225
DSE	23.6162	-0.536589	0.256211	-2.09432	0.0362311
ZNF627	10.7618	0.458207	0.218813	2.09406	0.0362546
TNFSF13B	18.0212	-0.529002	0.252624	-2.09403	0.0362577
KCNN2	5.32641	-0.861341	0.411348	-2.09395	0.0362647
PTPRS	5.57508	0.741022	0.353928	2.09371	0.0362858
SDK2	11.2652	0.928711	0.443645	2.09337	0.0363165
ZNF880	5.91567	0.685557	0.327515	2.09321	0.0363306
HDAC9	17.9563	-0.476808	0.227903	-2.09216	0.0364246
AQR	64.8788	-0.220118	0.105257	-2.09125	0.0365059
GFM2	17.4806	-0.392017	0.187458	-2.09123	0.0365074
MAPK8IP2	3.96314	0.965974	0.46223	2.08981	0.0366345
ARHGAP12	96.9443	-0.263031	0.125868	-2.08973	0.0366417
USP54	466.217	0.172398	0.0825026	2.08961	0.0366529
ZNF366	318.223	0.399314	0.191149	2.08902	0.0367058
RFC4	16.5037	0.480962	0.23034	2.08805	0.0367931
ECHDC2	83.5575	-0.291155	0.139489	-2.08729	0.0368615
SSR2	16.9462	0.433554	0.207739	2.08702	0.0368867
TXNDC5	20.9506	0.383736	0.18387	2.08699	0.0368886
ZNF429	18.954	-0.535941	0.256847	-2.08662	0.0369226
IL4R	228.548	-0.70735	0.339015	-2.08648	0.0369348
OBSL1	4.65339	0.685649	0.328747	2.08565	0.0370107
MAOA	96.7788	-0.502302	0.240845	-2.08558	0.0370168
VIT	1.58333	1.5102	0.724383	2.08481	0.0370861
HMGB2	7.94821	0.520221	0.249554	2.08461	0.0371051
KANK2	30.3403	0.414913	0.199041	2.08457	0.0371088
FOXP2	9.69197	0.8138	0.390481	2.08409	0.0371516
TM9SF3	108.795	0.251645	0.120768	2.08372	0.037186
SNAP29	16.791	-0.422912	0.202962	-2.0837	0.0371876
RBM39	216.202	0.181784	0.087251	2.08346	0.0372089
GABRR2	4.20043	-1.04773	0.503059	-2.08272	0.0372767
AFMID	26.342	0.7628	0.366382	2.08198	0.0373446
GAS2L1	7.69788	-0.672984	0.323337	-2.08137	0.0374002
IVNS1ABP	83.8753	0.426306	0.204836	2.0812	0.0374154
ORAI2	21.4632	-0.436736	0.209885	-2.08083	0.0374493
DYNC1H1	148.333	0.229631	0.110405	2.07991	0.0375341
JUND	47.4495	0.676331	0.325326	2.07893	0.0376234
AC104806.2	26.5429	-0.48873	0.235134	-2.07852	0.0376615
COL26A1	69.2779	0.553562	0.266367	2.07819	0.0376914
DECR1	45.5927	-0.351053	0.168949	-2.07787	0.0377213
MCM5	3.5829	-1.01146	0.486874	-2.07745	0.0377597
AC008115.3	3.26871	0.850046	0.409188	2.0774	0.037765
LIN7B	5.71238	0.687883	0.331131	2.07737	0.0377674
AL161891.1	3.37705	-0.9865	0.474971	-2.07697	0.0378045
AC079447.1	28.5997	-0.3891	0.187351	-2.07686	0.0378148
AP000787.1	33.4689	0.413057	0.1989	2.07671	0.0378283
HSP90AB1	126.193	0.65048	0.313278	2.07637	0.0378601
TNFRSF1B	73.3945	-0.282696	0.136177	-2.07595	0.0378982
FDX1	11.2824	-0.484303	0.233323	-2.07567	0.037924
EEF2	32.802	0.41874	0.20174	2.07564	0.0379273
PRELID1	7.83246	0.672803	0.324279	2.07477	0.0380081
PARPBP	3.52628	-0.931842	0.449157	-2.07465	0.0380193
STK19	6.31705	-0.650923	0.313799	-2.07433	0.0380484
DNAJB9	4.81546	0.800669	0.386125	2.0736	0.0381162
NDEL1	56.1705	0.301282	0.1453	2.07353	0.0381233
ELMSAN1	51.7888	0.369252	0.17813	2.07294	0.038178
ZNF200	4.46399	-0.913964	0.441131	-2.07186	0.0382782
CMTM6	14.1388	-0.466002	0.224979	-2.07132	0.0383293
SPATA18	1.56755	-1.29918	0.627427	-2.07064	0.0383921
LINC01266	34.1623	-0.794607	0.384078	-2.06887	0.0385583
MTERF3	7.63565	-0.605509	0.2927	-2.0687	0.0385741
VAMP5	17.2875	0.400562	0.193635	2.06864	0.0385795
AP1M1	27.8344	0.276681	0.133759	2.0685	0.0385928
ITGA2	68.4541	-0.365889	0.176932	-2.06796	0.0386439
MTLN	5.9407	0.687217	0.332432	2.06724	0.0387118
RWDD2B	3.01335	-0.941611	0.455525	-2.06709	0.0387255
SDF2	10.4167	0.444466	0.215092	2.0664	0.0387908
CIAO2A	8.82569	-0.652371	0.315786	-2.06586	0.0388414
ERMAP	6.41626	-0.643528	0.311575	-2.0654	0.0388852
CTSC	14.1276	-0.583465	0.282526	-2.06517	0.0389067
NADK	18.5329	-0.370426	0.179523	-2.06339	0.0390756
PACS1	177.529	-0.208822	0.101217	-2.06311	0.0391023
GABRB2	11.2958	0.602613	0.292175	2.06251	0.0391595
GPD1L	81.8748	0.522609	0.253483	2.06171	0.0392352
FTSJ1	7.92668	0.526195	0.255287	2.06119	0.0392851
LRRC75B	4.60408	0.727963	0.35333	2.06029	0.0393706
AHNAK2	5.62558	-0.986972	0.479148	-2.05985	0.0394133
RAB6A	129.895	0.198899	0.0965643	2.05975	0.039422
SPINT2	19.3914	-0.41432	0.201156	-2.05969	0.039428
RAB3IP	8.66177	-0.62369	0.303089	-2.05778	0.0396116
ZW10	13.9856	-0.460409	0.223742	-2.05776	0.0396128
SCG5	2.09461	1.13973	0.554154	2.0567	0.0397146
SLK	121.923	0.292619	0.142303	2.05632	0.0397521
NDUFC1	13.9884	0.466873	0.227051	2.05625	0.0397589
LYRM1	12.9651	-0.57358	0.278945	-2.05624	0.0397591
TIMMDC1	19.712	-0.372895	0.1814	-2.05565	0.0398166
MAP2K6	8.81445	0.924904	0.449945	2.0556	0.0398215
C1orf131	14.2619	-0.465869	0.226665	-2.05532	0.0398477
2024-03-05	53.9118	-0.24278	0.118155	-2.05476	0.0399024
ZCCHC17	42.169	0.287004	0.139689	2.05459	0.0399188
HINT2	3.57976	0.873515	0.425175	2.05448	0.0399289
NBPF9	7.27569	0.527263	0.25667	2.05425	0.0399518
ZNF154	9.317	0.596998	0.291006	2.0515	0.0402186
BAZ1B	78.0999	-0.208828	0.101834	-2.05068	0.0402983
RELCH	100.051	-0.182794	0.0891494	-2.05043	0.0403226
AGFG1	496.338	0.190856	0.0931344	2.04926	0.0404369
AC015631.1	25.1709	-0.480694	0.234585	-2.04913	0.0404497
VPS39	40.0122	-0.287417	0.140274	-2.04897	0.0404648
AC099795.1	2.2926	0.901311	0.44009	2.04802	0.0405584
ZCWPW2	14.9483	-0.543403	0.265333	-2.048	0.0405596
CENPC	79.6962	-0.235557	0.115029	-2.04781	0.0405786
C16orf74	9.1354	0.614979	0.300317	2.04777	0.0405825
AC105001.1	20.2571	-0.549913	0.268566	-2.04759	0.0406002
DHRS7	13.0935	0.389153	0.190094	2.04716	0.0406426
ZC3HAV1	120.545	0.274095	0.133906	2.04693	0.0406653
PABPC4	16.734	0.417263	0.20398	2.04561	0.0407946
EPN2-AS1	2.95899	0.880606	0.430514	2.04547	0.0408081
ANKMY2	11.8477	-0.521906	0.255289	-2.04437	0.040917
RPS6KL1	7.60878	-0.605849	0.296465	-2.04358	0.0409953
AC022893.1	9.82841	-0.563268	0.275628	-2.04358	0.0409954
CBR4	64.5821	-0.250794	0.122728	-2.04349	0.0410042
ZNF10	19.1506	0.427491	0.209218	2.04328	0.0410247
UCK2	33.4014	0.290071	0.141983	2.04299	0.0410531
ROBO1	12.8608	0.588756	0.288278	2.04232	0.0411194
AC098617.1	75.8623	0.417401	0.204385	2.04223	0.041129
AC137770.1	14.4291	-0.514585	0.252073	-2.04141	0.04121
NOL3	4.39993	-0.768413	0.376417	-2.04139	0.0412123
ZNF790	26.466	0.450536	0.220713	2.04128	0.0412232
SLC1A1	494.926	-0.208345	0.102107	-2.04047	0.0413038
EPAS1	1615.51	0.253796	0.12439	2.04033	0.0413175
OSBP2	25.6173	0.49977	0.245071	2.03928	0.0414217
TMOD2	41.8764	0.402423	0.197352	2.03912	0.0414383
CLEC16A	130.414	-0.171741	0.0842752	-2.03787	0.0415633
RFC5	1.83743	-1.23198	0.604567	-2.03779	0.0415706
LRRN1	2.06462	1.17879	0.57858	2.03738	0.041612
SLU7	14.5082	0.405937	0.199335	2.03645	0.0417047
ATF6B	15.6536	-0.572883	0.281341	-2.03626	0.0417245
CHMP5	20.1061	0.374712	0.184021	2.03624	0.0417259
AC007114.2	1.06701	1.3677	0.671795	2.03588	0.0417624
ELF1	266.436	-0.304438	0.149548	-2.03572	0.0417787
PIK3CB	115.501	-0.227312	0.11167	-2.03556	0.0417942
PLAC9	1.03774	1.52325	0.748408	2.03532	0.0418184
AL445524.1	1.20765	-1.36361	0.669988	-2.03528	0.0418228
ILDR2	4.04152	0.956399	0.469928	2.0352	0.0418304
ALG6	17.9639	-0.426842	0.209863	-2.03391	0.0419605
MAP3K8	73.8795	-0.535304	0.263277	-2.03324	0.0420288
AL139815.1	2.33069	1.20644	0.593651	2.03224	0.0421294
N4BP2L2	284.391	-0.157132	0.0773202	-2.03222	0.0421314
SPICE1	20.6714	-0.403747	0.198675	-2.0322	0.0421332
COLEC10	2.31296	-1.1146	0.548692	-2.03138	0.042216
ZNF582	3.89558	-0.756155	0.372297	-2.03105	0.0422495
LINC02145	3.42978	-0.88815	0.43765	-2.02936	0.0424213
ZNF618	32.8539	0.479408	0.236246	2.02928	0.0424303
AC012020.1	1.53329	-1.27586	0.628805	-2.02903	0.0424555
LINC02836	0.870007	2.15735	1.0639	2.02778	0.0425823
[truncated: 20,155 more rows]

## Sheet: Vein
gene_id	baseMean	log2FoldChange	lfcSE	stat	pvalue
AL353138.1	19.5466	-3.77299	0.494123	-7.63573	2.24549e-14
NRG2	18.6698	-2.88113	0.394022	-7.31209	2.6301e-13
LINC01644	25.8183	1.8777	0.283062	6.63355	3.27712e-11
UNC5C	36.0042	-2.70727	0.412054	-6.57018	5.02548e-11
PTCHD4	26.6871	-3.19391	0.496727	-6.42992	1.27673e-10
MMRN1	16.2453	-2.21434	0.346121	-6.39758	1.57858e-10
CP	112.646	-2.38204	0.380015	-6.26827	3.65088e-10
IGF2BP2	66.7039	1.63757	0.262855	6.22992	4.66661e-10
GLIS3	196.723	-0.941799	0.151514	-6.21593	5.10227e-10
AF064858.1	53.8227	-2.04903	0.335456	-6.10818	1.00772e-09
PLCB4	495.486	0.416258	0.0686356	6.06476	1.3215e-09
TRPM6	270.953	0.71565	0.118125	6.05841	1.37471e-09
TSPAN18	40.4376	1.95845	0.323515	6.05367	1.41582e-09
MACROD2	78.6876	0.893458	0.149436	5.97888	2.24678e-09
KLF3-AS1	31.5429	1.50511	0.254711	5.90907	3.44036e-09
PKHD1L1	60.2611	-2.45472	0.426035	-5.76179	8.32259e-09
CFH	227.995	-0.996521	0.174722	-5.70346	1.174e-08
KYNU	14.6161	-2.77371	0.48755	-5.68908	1.27729e-08
COL8A1	13.6211	-3.31834	0.589777	-5.62643	1.83978e-08
EFEMP1	8.6889	-2.82418	0.515366	-5.47994	4.2546e-08
MTUS2	46.7662	-1.89442	0.347924	-5.44492	5.18279e-08
SNCA	9.18126	-2.43529	0.448118	-5.43449	5.49538e-08
TMEM132C	51.775	-2.08272	0.383297	-5.43369	5.52009e-08
AL137139.2	74.4881	1.33955	0.247009	5.42306	5.85859e-08
AL445426.1	20.446	-2.68481	0.498038	-5.39077	7.0155e-08
ZMAT3	12.8533	-1.79182	0.336565	-5.32384	1.01601e-07
PRSS12	30.9922	1.55803	0.294287	5.29425	1.19503e-07
CD320	18.5296	1.45488	0.275003	5.29042	1.22034e-07
HRK	5.734	2.12248	0.405925	5.22874	1.70669e-07
SLC6A6	168.46	1.34417	0.260483	5.16031	2.46541e-07
PLAG1	10.4177	1.5658	0.307788	5.08727	3.63249e-07
FLNB	170.41	0.789742	0.155387	5.08242	3.72647e-07
SYNE1	335.773	-1.02605	0.202368	-5.07019	3.97421e-07
EGFL8	11.7179	1.1267	0.222711	5.05902	4.21418e-07
FAM107B	25.7783	1.20646	0.240789	5.01042	5.43101e-07
EDN3	14.0346	1.63524	0.328052	4.98471	6.20549e-07
SLFN11	26.6059	1.05465	0.211982	4.9752	6.51803e-07
LINC02360	5.67247	-2.77325	0.570175	-4.86385	1.15121e-06
OSBPL10	53.8847	-0.72075	0.148715	-4.8465	1.25658e-06
SPTBN1	483.519	0.619867	0.128743	4.81475	1.47385e-06
AL365295.1	21.8924	-1.4138	0.297333	-4.75493	1.98518e-06
PCAT1	57.1624	-0.873297	0.185236	-4.7145	2.42306e-06
RP1	20.8807	1.53627	0.326973	4.69846	2.62134e-06
FMNL2	76.5176	-1.03176	0.220797	-4.67291	2.96959e-06
PTGDS	53.6145	1.1033	0.238559	4.62484	3.74882e-06
DST	37.4271	-1.16115	0.251179	-4.62279	3.78619e-06
NTNG1	27.4472	1.05584	0.229778	4.59506	4.32623e-06
TNFAIP8	29.3464	-1.25546	0.274163	-4.57922	4.66704e-06
RPGR	108.206	-1.03009	0.226371	-4.55045	5.35317e-06
PDE9A	49.6416	0.839698	0.184534	4.55036	5.35537e-06
KIAA1755	7.23915	-1.67746	0.368801	-4.5484	5.40546e-06
THSD7A	206.064	-1.06384	0.234775	-4.53131	5.86195e-06
ADAMTS6	113.872	-1.18175	0.266093	-4.44111	8.94964e-06
DNAH11	5.24004	-1.83098	0.418389	-4.37626	1.20735e-05
HERC2	226.794	-0.67582	0.155539	-4.34502	1.39264e-05
AP000695.2	4.64273	-1.82122	0.420203	-4.33416	1.46321e-05
OSBPL3	8.47178	-2.25702	0.526527	-4.28661	1.81418e-05
ENC1	6.67731	1.58475	0.370584	4.27636	1.89976e-05
KIF26B	121.486	0.894442	0.209343	4.27261	1.93202e-05
TMTC1	62.5984	-1.7512	0.416215	-4.20744	2.58285e-05
KDR	10.3598	1.28486	0.306463	4.19255	2.75842e-05
KANK1	197.74	0.764302	0.182341	4.19162	2.76972e-05
PLCXD3	28.5157	-1.79696	0.429795	-4.18097	2.90266e-05
THRB	46.8312	1.34777	0.322674	4.17688	2.95528e-05
CAMK2N1	5.58654	1.40175	0.335989	4.172	3.01934e-05
SOX5	506.185	-0.584578	0.140471	-4.16155	3.16094e-05
CHPT1	13.311	-1.23472	0.297629	-4.14853	3.34614e-05
HDAC9	23.9698	-1.21354	0.292915	-4.14296	3.42845e-05
LAMA1	3.16689	3.08161	0.744294	4.14031	3.46839e-05
NCOA1	426.743	-0.531693	0.128448	-4.13938	3.48253e-05
ERGIC1	42.4858	0.627177	0.151516	4.13936	3.48282e-05
QRFPR	7.5579	2.03734	0.492472	4.13697	3.51918e-05
AC007611.1	4.54633	1.99051	0.482421	4.12609	3.68987e-05
FMO2	6.88225	-2.31555	0.563071	-4.11235	3.91648e-05
TESC	10.0518	1.89977	0.462421	4.10832	3.98546e-05
MIR34AHG	17.1622	-1.31689	0.321464	-4.09656	4.19342e-05
TEK	197.177	0.587636	0.144564	4.06488	4.80573e-05
KLHL29	10.3186	-1.6686	0.411015	-4.05971	4.91333e-05
SH3PXD2B	7.44469	1.79278	0.442878	4.04803	5.16516e-05
ATXN1	203.626	0.614044	0.151838	4.04409	5.25278e-05
KCNMB2-AS1	14.5476	-1.84597	0.45825	-4.0283	5.61805e-05
ATP5F1E	13.2565	1.0053	0.249738	4.02542	5.68731e-05
CMTM8	103.988	-0.874434	0.218308	-4.00551	6.18844e-05
CDH23	207.873	1.01823	0.255384	3.98704	6.69017e-05
REEP1	3.91858	2.17838	0.54641	3.98672	6.69944e-05
PARP12	41.2173	0.542933	0.136754	3.97014	7.18295e-05
SLC26A5	7.99866	-1.92358	0.485357	-3.96322	7.39461e-05
MAGI2	190.733	-0.546472	0.13811	-3.95679	7.59626e-05
CTSH	9.87598	1.37586	0.348272	3.95052	7.7981e-05
BACH2	36.483	0.868245	0.22	3.94657	7.92801e-05
AL591501.1	28.6744	-1.43784	0.365926	-3.92932	8.51862e-05
PRKAG2	66.2953	0.777816	0.198447	3.91952	8.87265e-05
AL929091.1	28.2023	-1.69645	0.432835	-3.9194	8.87704e-05
DNAH5	10.9812	-3.13433	0.800872	-3.91364	9.09156e-05
EPB41L1	8.21714	1.46001	0.373263	3.91147	9.17373e-05
AC092535.4	6.69681	1.3398	0.343404	3.90154	9.55834e-05
PPARG	6.41762	-2.56051	0.657986	-3.89144	9.96518e-05
MSI2	227.014	-0.385025	0.0989522	-3.89102	9.98236e-05
NPIPB4	71.4705	0.828862	0.214182	3.86989	0.000108883
GPCPD1	736.502	0.963637	0.249695	3.85925	0.000113733
GSR	9.96744	-1.15173	0.298652	-3.85644	0.000115052
PCK1	23.9022	-2.98751	0.776386	-3.84797	0.000119102
CFTR	18.0122	0.985663	0.256555	3.84192	0.000122075
MCM9	31.9488	-0.67661	0.176883	-3.82518	0.000130679
ATP9A	128.239	0.590196	0.154377	3.82307	0.000131798
FAM78B	12.2995	0.948595	0.248427	3.8184	0.000134318
PPARD	165.038	0.59784	0.157157	3.80409	0.000142324
SLC4A5	17.468	0.855149	0.225806	3.7871	0.000152418
EIF1	23.6058	0.692932	0.183014	3.78622	0.000152957
NCOA7	69.0482	-0.54488	0.144039	-3.78287	0.000155029
AC114757.1	141.318	-0.887553	0.234938	-3.77781	0.000158211
SQLE	3.27528	1.70601	0.454378	3.7546	0.000173621
TEAD1	232.501	0.576312	0.153778	3.74768	0.00017848
AKAP12	310.555	1.38243	0.370245	3.73382	0.000188601
NFKBIZ	27.3195	1.14718	0.307316	3.7329	0.000189287
PDE4B	71.5568	0.919595	0.246508	3.73049	0.000191107
NRAD1	22.9125	-1.45589	0.390425	-3.729	0.000192243
RPS15A	16.5823	0.907303	0.244095	3.71701	0.000201597
SCD5	12.5422	1.16903	0.315582	3.70437	0.00021192
FAM13C	3.02479	2.26075	0.610317	3.70423	0.000212036
NRXN3	154.293	-1.16462	0.315631	-3.68983	0.000224407
ADGRG6	223.183	0.84249	0.228926	3.68018	0.000233072
PRDM16	6.92187	-1.8104	0.492675	-3.67463	0.000238192
EGR1	12.6949	2.31519	0.630283	3.67325	0.000239482
CD46	91.9561	0.625069	0.1703	3.67039	0.000242178
GARNL3	28.8793	0.895167	0.245843	3.64121	0.000271356
CCND2	11.6428	1.14904	0.317358	3.62064	0.000293876
GPER1	3.02436	1.89748	0.524211	3.61969	0.000294953
FAAH2	7.5463	-1.02344	0.283298	-3.61258	0.000303164
MDM2	31.0946	-0.676048	0.187433	-3.60687	0.000309913
DTX4	7.18514	1.297	0.360178	3.601	0.000317
NTRK3	11.8716	-1.64202	0.456127	-3.59991	0.000318326
BASP1	26.4322	1.02341	0.28562	3.58312	0.000339508
ID2	16.5247	1.77918	0.50282	3.5384	0.000402559
LINC01266	30.9245	-1.51148	0.429339	-3.52048	0.000430764
RNF180	54.0977	-0.949504	0.270629	-3.50851	0.00045062
PPM1L	17.1603	-0.859382	0.245062	-3.50679	0.000453543
AC110611.2	12.0847	1.01958	0.291325	3.4998	0.000465605
ABLIM3	66.1435	0.630509	0.180462	3.49386	0.000476084
SH3RF2	20.9401	-1.35127	0.387363	-3.48838	0.000485953
SYTL4	16.2552	-0.727853	0.208834	-3.48532	0.000491549
METRNL	2.17487	1.75715	0.505691	3.47475	0.000511331
IPMK	16.4745	0.748458	0.215663	3.4705	0.000519487
COL5A1	8.26549	1.14709	0.330592	3.46982	0.000520813
TRABD2A	39.9238	0.694424	0.200186	3.46889	0.000522613
JADE2	19.3521	-0.762189	0.220276	-3.46016	0.000539858
GLI3	20.2291	-1.32788	0.384092	-3.45718	0.000545856
CORO2A	7.07582	1.16865	0.338157	3.45593	0.000548393
ZNF208	7.44649	-1.48602	0.430799	-3.44945	0.000561722
LDLR	62.5924	1.28273	0.373651	3.43297	0.000597004
ARHGAP20	27.2205	-0.734627	0.214047	-3.43209	0.000598955
TMEM161B-AS1	25.8271	-0.754154	0.219796	-3.43115	0.000601031
DUSP1	77.0923	0.846657	0.246833	3.43008	0.000603406
KANK4	4.00146	2.32261	0.677764	3.42688	0.000610567
ARHGAP5	28.0211	-0.645965	0.188836	-3.42077	0.000624449
WWTR1	335.804	0.550541	0.16133	3.41252	0.000643662
FAM155A	1077.23	0.655515	0.192712	3.40152	0.000670119
LRRC8C	82.9558	0.550551	0.161895	3.40068	0.000672194
CREB5	31.5958	-1.67663	0.493068	-3.40039	0.000672886
MAN1C1	17.7029	-1.321	0.388651	-3.39894	0.000676472
EXOC2	80.8622	0.375555	0.110492	3.39894	0.000676479
RSPO4	1.76152	2.03949	0.600517	3.39622	0.000683233
RHOBTB1	119.972	0.656051	0.193275	3.39439	0.000687817
PRDX5	2.36561	1.62644	0.479467	3.39219	0.000693371
STARD13-AS	3.36567	1.47162	0.434114	3.38994	0.000699071
SLC9A2	22.2188	1.09917	0.325634	3.37547	0.000736885
RFTN1	17.0959	-1.51883	0.450933	-3.36819	0.00075664
FOXQ1	8.99809	1.47239	0.437513	3.36537	0.000764407
NR6A1	11.4542	1.34974	0.402052	3.35713	0.000787559
LINC02185	7.70542	-1.53893	0.459431	-3.34965	0.000809145
CEMIP	266.732	1.20879	0.361689	3.34206	0.000831577
SRPX	15.1276	-1.30141	0.390374	-3.33376	0.000856803
SERPINB9P1	3.67606	1.78174	0.534651	3.33253	0.000860616
SH3KBP1	18.4392	-0.797306	0.239798	-3.32491	0.000884467
TSPAN5	312.449	0.669734	0.201994	3.31561	0.000914445
ZBTB4	16.2368	0.699381	0.211379	3.30866	0.000937453
HIST1H4C	5.6818	1.39992	0.42475	3.29586	0.000981192
AC132803.1	7.35747	-1.30722	0.397299	-3.29027	0.00100092
VPS37B	33.3934	0.719395	0.218708	3.2893	0.00100438
ELN	18.85	0.92053	0.279881	3.28901	0.00100542
ADCY1	2.42473	1.62577	0.494892	3.2851	0.00101947
AL589693.1	34.8907	1.42372	0.43345	3.28463	0.00102116
ROR1	11.1225	1.10696	0.337471	3.28017	0.00103746
EML5	9.39188	-0.930503	0.283986	-3.27658	0.00105071
EDA2R	1.76418	-2.66151	0.812761	-3.27465	0.00105792
COL26A1	16.1629	1.04968	0.320681	3.2733	0.001063
PRKCB	20.9423	1.08853	0.334025	3.25884	0.00111869
AC099795.1	1.51734	1.8573	0.570916	3.2532	0.00114115
ITIH5	18.5987	-1.15453	0.355318	-3.2493	0.0011569
NOVA2	28.7752	-0.563664	0.173564	-3.24758	0.00116389
ABHD3	12.3807	-0.948241	0.292552	-3.24127	0.00119
SLC25A37	40.0129	0.586991	0.18118	3.23982	0.00119605
FTCDNL1	3.28055	-1.79786	0.555167	-3.23842	0.00120194
USP3-AS1	3.95772	1.52244	0.470192	3.23791	0.00120407
CDK19	31.4785	-0.700993	0.217312	-3.22574	0.00125647
ZBTB46-AS1	1.57383	2.09908	0.652511	3.21692	0.00129573
SLC7A6	23.981	-0.659146	0.204988	-3.21553	0.00130202
AL360091.3	2.87562	1.44276	0.449506	3.20967	0.00132889
ADGRL3	285.083	-0.648561	0.202126	-3.2087	0.00133338
CNTLN	59.241	-0.567102	0.176848	-3.20672	0.00134258
EXT1	153.15	0.606606	0.189283	3.20476	0.00135173
FOXO1	381.282	0.636679	0.198792	3.20275	0.00136124
HMGCS1	15.3056	1.36237	0.425466	3.20206	0.00136448
AL022323.4	3.00845	1.50845	0.471227	3.20111	0.001369
MDK	3.3462	1.649	0.515174	3.20085	0.00137021
APOL2	9.02336	0.869097	0.271684	3.19893	0.0013794
AF130417.1	13.8937	-1.47068	0.459996	-3.19717	0.00138784
ATOH8	17.3776	-1.37526	0.430607	-3.19376	0.00140433
C7	3.11291	-1.97266	0.618516	-3.18935	0.00142595
XAF1	205.834	0.506127	0.15871	3.18901	0.00142763
RPS27A	12.8737	0.81114	0.254461	3.18767	0.00143423
STAU2	131.014	-0.398936	0.125206	-3.18624	0.00144133
RCN1	6.30421	0.916527	0.288386	3.17813	0.00148229
GNG4	20.5745	0.72113	0.227634	3.16793	0.00153526
SDK1	186.291	-0.662677	0.209309	-3.16602	0.00154539
RAPGEF2	447.031	0.466379	0.147309	3.16598	0.00154561
CDH2	112.308	-0.669825	0.211972	-3.15998	0.00157782
PCBP4	6.9343	1.14242	0.361664	3.15877	0.00158434
PRNP	6.98227	0.895707	0.283849	3.15557	0.00160184
LY75	10.3332	-1.04824	0.332327	-3.15424	0.00160919
MOCOS	2.63672	-1.67388	0.531421	-3.14982	0.00163371
TPO	24.6597	-1.92866	0.613204	-3.14521	0.00165965
AC025569.1	4.92773	1.13391	0.361155	3.13968	0.00169131
PRICKLE2	446.525	0.476177	0.151969	3.13338	0.00172806
COPA	45.3403	0.537902	0.171792	3.13112	0.00174139
WDR86	4.78539	1.98875	0.635392	3.12996	0.00174829
ITGA10	23.2015	-0.756894	0.242543	-3.12066	0.00180448
KCNJ6	133.814	0.852155	0.27319	3.11927	0.001813
ESR2	15.4588	-1.35572	0.434938	-3.11704	0.00182675
NRP1	157.435	0.533146	0.171358	3.1113	0.00186265
WDR13	8.78101	-0.877577	0.282196	-3.10982	0.00187202
ZMYND8	96.2264	-0.634839	0.20416	-3.10952	0.00187391
HIVEP1	120.611	-0.645224	0.208074	-3.10093	0.00192914
CARMN	11.7093	-1.60014	0.51617	-3.10003	0.00193501
EML4	58.9779	0.63889	0.206293	3.09701	0.00195486
PRKAR1B	19.5275	0.607279	0.196159	3.09585	0.00196247
EPHA7	9.49267	-1.62365	0.52572	-3.08842	0.00201223
LARP6	3.06924	1.47053	0.4762	3.08805	0.00201477
CLCN4	5.37304	1.00338	0.324968	3.08763	0.00201763
CNOT8	71.1946	-0.580058	0.187895	-3.08714	0.00202094
ADGRL4	112.052	-0.488285	0.158437	-3.08189	0.0020569
PMAIP1	6.93501	1.19114	0.387045	3.07751	0.00208737
MICOS10	4.39865	1.29293	0.420219	3.0768	0.00209233
RPL35	12.7841	0.812655	0.264379	3.07383	0.0021133
ANGPT2	15.4087	-1.39367	0.453557	-3.07276	0.0021209
TSPAN2	7.71701	-0.857516	0.279126	-3.07215	0.00212525
IL1RL1	29.4198	-2.16697	0.707043	-3.06484	0.00217787
AC109927.1	13.5447	-1.01075	0.331321	-3.05067	0.00228328
RFX3	158.762	-0.344496	0.112977	-3.04926	0.00229405
LINC02591	9.75697	0.922013	0.302979	3.04316	0.00234112
RBM20	83.4881	1.0741	0.353121	3.04174	0.00235217
SPATA18	1.79713	-2.17904	0.716525	-3.04113	0.00235695
SHFL	14.6217	0.618809	0.203733	3.03736	0.00238664
WDR49	5.1182	-1.62696	0.535912	-3.03587	0.00239844
AP000459.2	5.00476	1.62089	0.533935	3.03575	0.00239941
CYP51A1	6.62525	1.09245	0.360681	3.02884	0.00245494
LINC02249	11.5005	0.736639	0.243248	3.02835	0.00245897
LINC02147	570.584	-0.687682	0.227123	-3.0278	0.00246342
TSPAN7	11.1236	-0.926019	0.306265	-3.02359	0.00249799
SEPTIN4-AS1	1.69429	-2.05461	0.680454	-3.01947	0.00253219
RPL41	33.3766	0.659705	0.219156	3.01021	0.00261068
CAMK1D	187.496	0.499803	0.166078	3.00944	0.00261731
AC093866.1	4.47499	-3.30399	1.0989	-3.00663	0.0026416
BAIAP2L1	48.5376	0.687225	0.228597	3.00627	0.00264474
PAPSS2	107.986	-0.865979	0.288189	-3.0049	0.00265668
TANC2	45.1554	0.449825	0.149726	3.00432	0.00266175
MAP4K2	27.5436	0.572122	0.19044	3.00421	0.00266275
BTG2	31.9458	0.832069	0.277094	3.00284	0.0026747
FAM189A2	48.1448	1.13007	0.376413	3.00222	0.00268017
ST5	22.7123	0.765974	0.255289	3.00042	0.00269604
ALS2CL	13.9115	0.692377	0.230925	2.99827	0.00271513
HBB	8.02526	1.64974	0.55049	2.99686	0.00272776
AC092839.1	5.72368	1.08192	0.361275	2.99472	0.00274694
SERPINB6	74.0253	0.423473	0.14143	2.99423	0.00275136
RANBP17	42.2074	0.747127	0.249565	2.99372	0.002756
SLC7A11	76.4396	0.784288	0.261984	2.99365	0.00275662
ABHD17A	11.5212	0.638404	0.213486	2.99039	0.00278625
USP3	90.7901	0.511217	0.17135	2.98347	0.00285004
STPG2	19.2821	-0.767448	0.257332	-2.98232	0.00286071
MRS2	6.54464	-1.09013	0.366006	-2.97844	0.00289719
NEDD4	81.6635	-0.423898	0.142342	-2.97802	0.00290118
PBX3	41.3255	-0.546582	0.183886	-2.9724	0.00295486
IMMP2L	307.083	0.257766	0.0867233	2.97228	0.00295595
TBC1D9B	29.281	0.578914	0.194888	2.9705	0.00297317
RYR3	220.15	0.695743	0.234252	2.97006	0.00297738
AC233296.1	58.8755	1.01409	0.341486	2.96965	0.00298142
DDX47	1.36969	1.6987	0.572323	2.96808	0.00299666
PHLDB2	15.3379	-1.19933	0.404488	-2.96507	0.00302616
DNAJC6	7.9671	-1.10282	0.372552	-2.96019	0.0030745
CD9	3.27927	-1.64993	0.557462	-2.95972	0.00307921
HPCAL1	91.2117	0.502736	0.169877	2.95941	0.00308225
EIF2S3	15.7232	-0.632672	0.213849	-2.9585	0.00309144
AF165147.1	26.5207	-1.00102	0.338608	-2.95629	0.0031136
N4BP1	46.0232	0.451891	0.15288	2.95585	0.00311813
SETBP1	107.658	0.566848	0.191778	2.95576	0.00311904
PLD1	4.78627	-1.38103	0.467272	-2.95551	0.00312154
GRK5	188.278	0.81932	0.277607	2.95136	0.00316375
KIAA1671	98.2141	0.455124	0.154375	2.94817	0.0031966
AC007681.1	14.8437	-1.09267	0.37103	-2.94496	0.00322999
SAMD5	142.77	0.684116	0.232636	2.94071	0.0032746
LRRC32	35.8935	-0.731225	0.248749	-2.93961	0.00328624
TXNIP	72.2724	-1.17436	0.400383	-2.93309	0.00335609
ADD1	135.115	-0.42131	0.143758	-2.93069	0.00338209
TSC22D1	161.467	-0.311462	0.106564	-2.92276	0.0034694
FBLN2	3.17957	2.24561	0.770106	2.91597	0.00354583
PDE10A	350.997	0.564702	0.193705	2.91526	0.00355389
CHD2	133.248	0.518316	0.177813	2.91496	0.00355734
CLEC3B	3.96013	1.46803	0.503733	2.9143	0.00356483
CLIC5	86.2259	0.675459	0.231827	2.91364	0.00357242
SRSF7	33.4575	1.11917	0.384121	2.91359	0.00357302
KLF7	106.702	0.477797	0.164168	2.91042	0.00360939
ENY2	12.6081	0.711037	0.244325	2.91021	0.00361188
BCL2L14	3.43378	1.34626	0.46406	2.90106	0.00371905
RERE	308.756	0.273779	0.0943751	2.90097	0.00372012
SMIM10L1	2.79822	1.35878	0.468466	2.90048	0.00372598
ZZEF1	36.4677	-0.415768	0.143362	-2.90011	0.00373027
AL133346.1	27.7371	0.844062	0.291885	2.89176	0.00383089
ATP2B1	19.6425	-0.688053	0.237977	-2.89126	0.00383704
NPNT	13.2589	1.31161	0.454408	2.88642	0.00389647
AC211433.1	3.06347	1.32203	0.458186	2.88536	0.00390968
DOCK8	2.1581	-1.73638	0.602119	-2.88378	0.00392932
CDA	10.2147	-0.887238	0.308003	-2.88061	0.00396902
RPS18	21.0346	0.717573	0.249365	2.8776	0.00400718
SGMS1	373.833	0.44077	0.15334	2.87446	0.00404713
PGR	40.8167	-0.586182	0.204396	-2.86787	0.00413247
CUEDC1	27.3056	0.553022	0.193593	2.85663	0.00428171
SASH1	341.377	0.393204	0.137773	2.854	0.00431719
HHIPL2	1.73958	2.51452	0.881623	2.85215	0.00434252
TGFBR2	224.724	0.385813	0.135331	2.85089	0.00435968
SLC37A3	21.1576	0.577093	0.202563	2.84896	0.00438627
XPC	15.4514	-0.609004	0.213988	-2.84597	0.00442765
SLC9C2	4.95299	-1.45416	0.511336	-2.84384	0.00445736
LINC00476	8.78148	-0.944644	0.333265	-2.83451	0.00458954
MFSD14A	32.9508	0.573622	0.202373	2.83449	0.00458995
NPIPB5	131.287	0.556675	0.196437	2.83387	0.00459882
NFKBID	5.50519	1.21094	0.42786	2.83022	0.00465159
CALD1	72.9127	0.743753	0.262804	2.83007	0.00465385
RPS27	17.2039	0.61779	0.218311	2.82987	0.00465674
MEF2A	378.111	0.492627	0.174248	2.82716	0.00469626
PWRN1	15.7302	1.11705	0.395344	2.82551	0.00472059
ZC3H8	10.0631	-0.77072	0.272842	-2.82478	0.00473129
PCSK2	9.61707	1.20143	0.426548	2.81663	0.00485301
PKP4	396.333	0.346379	0.123143	2.81281	0.00491114
PSD3	61.5227	0.606407	0.215798	2.81007	0.00495304
RASA2	125.136	0.407752	0.145186	2.80847	0.00497777
SP100	129.424	0.286268	0.101932	2.80843	0.00497834
ITGA6	315.855	0.510296	0.181821	2.80658	0.00500711
IDE	27.9776	-0.426441	0.152086	-2.80394	0.00504823
SRGAP2	240.751	0.415911	0.148469	2.80134	0.00508907
EPC2	47.5862	-0.480012	0.171384	-2.8008	0.00509759
FARP1	13.2943	-0.856868	0.306271	-2.79775	0.00514606
EBF1	297.053	0.541184	0.193513	2.79663	0.00516391
PCMT1	12.1578	-0.790133	0.282596	-2.79598	0.00517419
IFIT3	6.44711	1.11394	0.398704	2.79389	0.00520774
RASGRP2	7.08202	-1.06688	0.382449	-2.7896	0.00527725
SLC35E3	9.2097	-0.842497	0.302017	-2.78957	0.00527785
ZNF175	3.61311	-1.18368	0.424343	-2.78945	0.00527969
COL18A1	46.694	0.690209	0.247768	2.78571	0.00534114
ANKRD33B	35.6487	-1.03019	0.370533	-2.78029	0.00543096
SELP	2.57865	-1.77701	0.640005	-2.77657	0.00549366
DNM3	488.209	0.481564	0.173515	2.77535	0.0055143
ARAP2	53.3097	0.426886	0.153905	2.77369	0.00554237
EXOC6	180.913	0.389151	0.140302	2.77368	0.00554268
PARP15	5.89788	-1.24958	0.450865	-2.77151	0.00557967
APBB2	336.44	-0.269321	0.0971813	-2.77133	0.00558281
SFMBT1	36.5458	-0.448808	0.162126	-2.76827	0.00563547
CCDC85A	148.666	-0.600645	0.21705	-2.76731	0.00565203
CBL	34.0389	-0.449461	0.162522	-2.76554	0.0056829
CADM3-AS1	5.87771	-1.41336	0.511403	-2.76368	0.00571531
PPP2R2A	106.784	0.38811	0.140444	2.76346	0.00571929
PLA2G4C	24.3256	0.744804	0.269898	2.75957	0.00578768
LFNG	14.7428	1.45615	0.52923	2.75146	0.00593309
NHSL1	57.579	0.409267	0.148767	2.75105	0.00594037
PLPP1	144.996	-0.638606	0.232492	-2.74679	0.00601812
AC104389.5	24.9809	0.60427	0.22005	2.74606	0.00603158
COL4A2	95.7528	0.720247	0.26258	2.74297	0.00608868
EXPH5	22.3065	-0.604438	0.220409	-2.74235	0.00610017
DDX18	14.078	0.559549	0.204071	2.74194	0.00610776
MT-CO1	73.8886	0.521827	0.190449	2.73999	0.00614418
RTN4	91.3791	0.68767	0.251037	2.73931	0.00615677
LINC00862	4.63477	-1.27456	0.465301	-2.73921	0.00615865
IFI44L	123.197	0.705873	0.258199	2.73384	0.00626008
NDEL1	26.4547	0.441629	0.161564	2.73347	0.00626715
NAT10	9.5104	-0.783416	0.286974	-2.72992	0.00633495
DBN1	5.18829	-1.0162	0.372701	-2.72657	0.00639962
NOD2	4.91288	1.35827	0.499169	2.72106	0.00650732
CCDC68	36.3703	0.522158	0.191931	2.72055	0.00651743
SLC66A2	23.9185	0.491755	0.180863	2.71894	0.00654912
GHR	31.6946	-0.632143	0.232561	-2.71818	0.00656415
Z95118.2	2.63522	-1.39674	0.514043	-2.71717	0.00658426
DENND2A	7.46436	-1.30532	0.480458	-2.71683	0.00659098
AC093334.1	7.65635	0.986668	0.363349	2.71549	0.00661787
RECQL5	3.61777	-1.1947	0.439962	-2.71547	0.00661825
PRPSAP1	27.415	0.603412	0.222249	2.71502	0.0066271
RAB11A	47.2044	0.40009	0.147446	2.71347	0.00665836
LY6E-DT	11.7713	0.615993	0.227213	2.71108	0.0067065
IFNGR1	126.714	-0.875694	0.323081	-2.71045	0.00671921
ACER3	92.803	0.602855	0.222486	2.70963	0.00673582
FAM120C	10.121	-0.741387	0.273944	-2.70635	0.00680281
SLCO1A2	61.5611	1.17375	0.434009	2.70444	0.00684186
ISG15	6.45345	1.3377	0.494651	2.70433	0.00684416
OLFML2A	2.2109	1.63312	0.604097	2.7034	0.00686336
LRRC4C	21.574	-0.62095	0.229727	-2.70299	0.00687187
PNPLA3	1.93241	1.56344	0.578482	2.70267	0.0068786
SERPINE1	93.2444	-2.31282	0.85598	-2.70195	0.00689341
PTPRR	2.63545	-1.35559	0.502447	-2.69798	0.00697624
OGFRL1	10.5666	0.667171	0.247347	2.69731	0.00699027
TSPAN9	162.755	0.398737	0.147877	2.69641	0.00700913
CAMKV	0.787792	2.57739	0.955979	2.69607	0.00701628
GNG5	13.138	0.709931	0.263396	2.6953	0.00703261
PARVG	2.40747	1.41737	0.526344	2.69287	0.00708407
PDLIM1	80.4095	-1.14624	0.426236	-2.68921	0.00716205
GALNT7	20.3945	-0.5345	0.198779	-2.68892	0.0071684
MRPS11	4.22821	-1.15116	0.428314	-2.68765	0.00719564
NUCB1	19.8192	0.620522	0.230958	2.68673	0.00721558
SNHG7	9.1227	0.834592	0.310735	2.68587	0.00723422
RNF165	4.80358	1.56736	0.583712	2.68517	0.00724937
DHX37	4.6277	-0.974859	0.363128	-2.68461	0.00726135
PIK3IP1	7.92918	0.937715	0.35033	2.67666	0.007436
PCSK5	11.6855	0.919294	0.343527	2.67605	0.00744959
ABHD6	17.8113	0.572529	0.21408	2.67437	0.00748703
HOMER2	15.7958	-0.974205	0.364432	-2.67321	0.00751285
FES	15.499	0.866041	0.324417	2.66953	0.00759575
AL390957.1	7.13108	-0.883723	0.331278	-2.66762	0.00763904
ABHD2	51.1256	0.491978	0.18458	2.66539	0.00768997
RIT1	14.3854	0.565195	0.212056	2.66531	0.00769162
RGS22	7.44862	0.832242	0.312742	2.66111	0.00778831
NOL4	4.81914	-1.19368	0.449164	-2.65755	0.00787108
MSRB3	104.748	0.349056	0.131451	2.6554	0.00792134
NLGN1	23.6559	-0.822608	0.309793	-2.65534	0.00792279
OLFM1	6.65231	0.829608	0.312888	2.65145	0.0080147
SYPL1	25.429	0.498647	0.188172	2.64995	0.00805043
STK10	30.5263	0.450731	0.170156	2.64893	0.00807462
LINC01500	1.30204	2.15485	0.813748	2.64805	0.00809568
TMEM184B	40.6664	0.53233	0.201176	2.64609	0.00814285
KCNT2	103.369	-0.640758	0.242251	-2.64502	0.00816859
LNX2	26.8677	-0.613041	0.231805	-2.64465	0.00817759
IGFBP7	110.314	-0.52355	0.198059	-2.64341	0.00820766
ABI2	37.6412	-0.385083	0.14577	-2.64172	0.00824862
PHLPP1	76.319	0.397736	0.150588	2.64121	0.00826103
AL355304.1	4.22703	3.0334	1.14958	2.6387	0.00832236
PEX7	4.93885	-1.1938	0.452784	-2.63657	0.00837496
NBPF15	27.5758	0.528634	0.20051	2.63645	0.00837783
RGS2	24.5151	-1.11663	0.423621	-2.63593	0.00839074
MYO9A	141.252	-0.427709	0.162391	-2.63383	0.00844278
COG3	23.1684	-0.451552	0.17152	-2.63265	0.00847218
NKD2	2.68684	1.30691	0.496462	2.63245	0.00847707
BLOC1S6	13.1857	0.573899	0.218144	2.63083	0.00851777
PGK 1.00	26.4191	0.552263	0.210015	2.62963	0.00854771
IL18R1	52.2663	-0.933217	0.355002	-2.62877	0.00856951
AC087627.1	5.46017	-1.09232	0.415643	-2.62803	0.00858806
SPATA13	55.987	0.427227	0.162647	2.62672	0.00862126
RIPOR2	22.1707	-0.995126	0.378899	-2.62636	0.00863037
RPL28	29.9864	0.559407	0.213079	2.62536	0.00865579
ZFP28	2.91119	1.15318	0.439971	2.62104	0.00876624
IQCK	13.7492	-0.587102	0.224267	-2.61787	0.00884814
CFAP161	32.5693	0.5946	0.227411	2.61465	0.00893189
PDLIM7	9.13514	-0.94718	0.362289	-2.61443	0.00893755
TLN2	37.8164	0.597953	0.228755	2.61395	0.00895031
PPP2CB	23.587	0.422628	0.161696	2.61372	0.00895621
PLBD2	4.4659	-1.06643	0.408483	-2.61071	0.00903535
ST3GAL6	141.308	0.409517	0.156862	2.61069	0.00903604
NRIR	11.5564	0.99714	0.382024	2.61015	0.00905014
LINC01169	2.18197	1.40105	0.537594	2.60614	0.00915687
AGFG2	2.52061	-1.25549	0.48198	-2.60486	0.00919119
RPS15	16.3393	0.848357	0.32595	2.60272	0.00924877
CEACAM1	7.84415	1.10016	0.422816	2.60198	0.00926862
SUN1	73.3794	0.40858	0.157117	2.60049	0.00930916
CKB	4.86351	1.04038	0.400793	2.59581	0.00943688
SMAD3	155.762	0.620639	0.239156	2.59512	0.00945582
GRIA3	6.44861	-1.08039	0.416541	-2.59371	0.00949452
FGFR1	35.0509	0.780581	0.301006	2.59324	0.00950751
ZBTB8OS	20.1416	-0.566998	0.21878	-2.59163	0.0095522
VOPP1	50.9712	0.443354	0.17117	2.59013	0.00959385
HSPA9	22.0592	0.50297	0.194218	2.58971	0.00960554
C8orf37-AS1	9.08765	-0.919819	0.355256	-2.58917	0.00962068
CYC1	1.74394	1.6763	0.647861	2.58744	0.00966909
INO80C	3.10697	-1.16584	0.45105	-2.58473	0.00974553
PKN3	14.3933	-0.58037	0.224789	-2.58184	0.00982743
MYO1B	82.0607	0.480405	0.186092	2.58155	0.00983578
UFL1-AS1	13.4034	-1.09981	0.426065	-2.58131	0.0098427
FLRT2	17.5883	1.23543	0.479297	2.57759	0.0099491
TET1	6.22729	1.14109	0.442975	2.57596	0.00999618
RAB1A	90.9699	0.371626	0.144389	2.57378	0.0100595
HEG1	272.37	0.369092	0.143422	2.57347	0.0100686
YPEL2	53.1663	0.731712	0.284686	2.57024	0.0101628
ANKMY1	14.7402	-0.538552	0.20975	-2.5676	0.0102407
PARP8	9.29907	-1.16906	0.45574	-2.56519	0.0103119
NR3C2	273.729	0.367085	0.143228	2.56294	0.0103791
LINC00482	4.09003	1.13096	0.441285	2.56287	0.010381
PODN	22.8511	-0.654169	0.255565	-2.5597	0.0104763
AP001528.1	17.7764	0.581536	0.227226	2.55928	0.010489
GPR157	2.13196	-1.5365	0.600603	-2.55826	0.0105197
CD34	30.5864	-0.678068	0.265282	-2.55603	0.0105875
RASGEF1B	6.00416	-1.38053	0.54035	-2.55489	0.0106221
SH3PXD2A	8.8167	1.19106	0.466261	2.55449	0.0106343
TDGF1	2.47678	1.37584	0.538662	2.55418	0.0106437
GOLGA8B	17.5632	0.74991	0.293803	2.55243	0.0106975
ITPR3	55.9391	-0.369015	0.144757	-2.54921	0.0107967
LPAR6	39.525	0.54478	0.213918	2.54668	0.0108752
IQSEC2	5.83507	-0.987986	0.38828	-2.54452	0.0109427
ZNRF1	104.27	0.499326	0.196322	2.5434	0.0109779
SPIDR	241.92	-0.263201	0.103502	-2.54297	0.0109915
WARS2	10.071	0.697546	0.274463	2.54149	0.0110381
EXOC6B	308.606	0.284404	0.111917	2.5412	0.0110473
PCDH11X	30.2275	0.988589	0.389133	2.54049	0.0110698
NPEPPS	62.6182	0.357488	0.140775	2.53942	0.0111035
AL353586.1	3.10426	1.49561	0.588971	2.53937	0.0111053
FBXO34	155.613	0.343144	0.135158	2.53884	0.011122
SH3TC2-DT	5.04038	1.22666	0.483402	2.53755	0.011163
DDT	1.87555	1.66566	0.657214	2.53442	0.0112633
TSPAN12	5.64991	0.959729	0.3787	2.53427	0.0112682
UBE2E2	124.685	0.318578	0.125791	2.5326	0.011322
HS3ST1	4.55961	1.08281	0.4279	2.53051	0.0113897
HS2ST1	29.0866	-0.593618	0.234607	-2.53026	0.0113977
AIM2	3.04075	-2.13045	0.842183	-2.52968	0.0114166
ARMH3	52.2984	-0.308328	0.122097	-2.52527	0.0115609
PLAT	109.163	0.672325	0.266308	2.52462	0.0115825
AL365214.2	1.36708	1.90457	0.755024	2.52253	0.0116514
LRRC8D	35.7656	-0.549548	0.218006	-2.52079	0.0117092
AL133410.1	3.23066	1.13873	0.451738	2.52077	0.0117098
CNN3	36.3697	0.572224	0.227462	2.51569	0.0118801
MOSMO	43.8944	-0.644926	0.256401	-2.5153	0.0118931
BTNL8	5.10756	-1.4381	0.572117	-2.51365	0.0119489
FGF12	52.7716	0.594975	0.236899	2.51151	0.0120216
AC006001.2	7.19396	-0.878677	0.349989	-2.51059	0.0120531
ABO	14.8566	-0.63432	0.252659	-2.51057	0.0120536
PLCL1	23.4341	-0.617841	0.246438	-2.50708	0.0121732
TIGAR	9.71014	-0.72115	0.287809	-2.50566	0.0122223
AL450998.2	3.1937	1.15247	0.461577	2.49681	0.0125314
NEBL	428.27	0.312214	0.125048	2.49676	0.0125333
COG7	46.2673	-0.576555	0.230926	-2.49671	0.0125353
TUBB2A	1.7588	1.58485	0.634897	2.49623	0.0125522
AL392172.1	4.98841	-0.943432	0.378276	-2.49403	0.0126302
TMTC3	8.76908	-0.673088	0.270003	-2.49289	0.0126707
DLC1	118.648	0.555004	0.222655	2.49266	0.0126788
L3MBTL3	7.66417	-0.952269	0.382288	-2.49097	0.0127394
SFPQ	78.9894	0.28351	0.113862	2.48995	0.012776
DHCR7	1.85071	1.57291	0.631938	2.48902	0.0128097
SMAD7	59.3096	-0.604447	0.242885	-2.48861	0.0128242
ANXA11	32.5336	0.476788	0.191634	2.48801	0.0128459
PSTPIP2	10.429	-0.702631	0.282789	-2.48465	0.0129679
SNX25	53.9649	0.398435	0.160361	2.48462	0.0129691
LINC01693	4.97422	-1.4517	0.584336	-2.48435	0.0129787
BASP1-AS1	2.1537	1.75917	0.708464	2.48308	0.0130253
RNFT2	5.39572	0.895607	0.361372	2.47835	0.0131991
AL033504.1	89.6184	0.567099	0.22888	2.47771	0.0132228
NDUFC1	6.43765	0.794854	0.321125	2.47522	0.0133156
TSTD3	17.4202	-0.742312	0.300066	-2.47383	0.0133672
TMSB10	99.1495	0.47719	0.193017	2.47227	0.0134259
DIPK1B	5.9789	0.851134	0.344488	2.47072	0.0134842
NKD1	67.3237	0.519457	0.210275	2.47037	0.0134973
BAIAP2	30.3578	0.672646	0.272429	2.46907	0.0135464
GNAI1	9.46074	-0.785412	0.318161	-2.4686	0.0135644
ANAPC10	33.221	-0.417507	0.169129	-2.46857	0.0135654
TBC1D12	62.3043	-0.392564	0.159044	-2.46827	0.0135768
LINC00630	19.6992	-0.568949	0.230675	-2.46645	0.0136461
ILRUN	34.2151	0.361762	0.146782	2.46463	0.0137155
PTPDC1	14.3257	0.503095	0.204439	2.46085	0.0138608
CD40	6.9354	1.09806	0.446309	2.46032	0.0138813
THY1	2.72314	1.18124	0.480511	2.4583	0.0139596
HLA-E	128.846	0.439144	0.178691	2.45756	0.0139883
MFHAS1	82.8296	0.533623	0.217147	2.45742	0.0139938
AFMID	17.9099	0.923554	0.376248	2.45464	0.0141025
SEC22A	23.6724	-0.547201	0.222947	-2.4544	0.0141121
PDGFC	71	-0.390956	0.159327	-2.45379	0.0141359
ADGRB2	1.45854	1.76299	0.718894	2.45236	0.0141922
SMAP2	8.94414	-0.671987	0.274071	-2.45187	0.0142114
PUM1	123.328	0.309153	0.126142	2.45084	0.0142523
GLUL	22.2237	0.831155	0.339256	2.44994	0.0142882
EGFR	138.524	0.417415	0.170726	2.44494	0.0144876
PCAT19	60.4888	0.393552	0.160977	2.44477	0.0144945
MINPP1	6.24282	-0.91637	0.375173	-2.44253	0.0145848
FAM171A1	74.7185	0.381022	0.156142	2.44022	0.0146782
SYN1	3.04594	1.39031	0.56978	2.44008	0.0146841
MAMLD1	35.7865	0.544699	0.223243	2.43994	0.0146898
MCL1	47.6151	0.681046	0.279188	2.43938	0.0147125
ARMCX5-GPRASP2	18.4572	-0.556989	0.228556	-2.43699	0.0148101
AL078604.4	20.2355	-0.791641	0.324858	-2.43688	0.0148145
MAFF	16.2639	1.12119	0.460258	2.436	0.0148507
VWA2	46.2232	-0.432909	0.177815	-2.4346	0.0149084
SUPT6H	26.2432	0.512957	0.210774	2.43368	0.0149462
GPATCH8	72.2841	-0.329371	0.135375	-2.43303	0.0149732
DNAJC21	13.586	-0.606531	0.249472	-2.43126	0.0150464
RNF212	1.41301	1.62248	0.668192	2.42816	0.0151757
NR3C1	233.449	0.364905	0.150311	2.42767	0.0151963
KIAA1109	110.376	-0.293644	0.120961	-2.42759	0.0151995
CCDC9	4.07208	0.995987	0.410446	2.4266	0.0152412
MFAP3	21.9408	-0.664384	0.273899	-2.42565	0.0152809
RPS28	48.9056	0.52992	0.218542	2.4248	0.0153168
ATP5PO	4.36911	0.902524	0.372425	2.42337	0.0153773
DENND1A	250.99	-0.227918	0.0941379	-2.42111	0.0154734
FLRT3	1.1567	2.42408	1.00188	2.41954	0.0155401
NT5DC1	48.0764	-0.434398	0.179881	-2.41492	0.0157388
TBC1D22A	239.226	-0.202024	0.0836722	-2.41447	0.015758
GSTM2	2.9876	1.00529	0.416531	2.41348	0.015801
MAST4	120.333	0.538194	0.223039	2.413	0.0158218
LYPD6	3.7022	1.94275	0.805145	2.41292	0.0158252
TMEM154	16.1195	0.754898	0.312996	2.41185	0.0158719
DNAH14	32.668	0.463688	0.192259	2.41178	0.0158747
MAP2K6	2.86344	1.58545	0.65792	2.40978	0.015962
COL4A1	56.8099	0.700826	0.290915	2.40904	0.0159943
MIR31HG	5.85736	-1.29096	0.536133	-2.40791	0.0160443
NAGS	1.41064	-1.64671	0.684314	-2.40636	0.0161124
LAYN	12.4418	-0.686731	0.285441	-2.40586	0.0161344
PDE1C	6.42363	-1.13595	0.472191	-2.40571	0.0161412
NRG3	36.8853	-0.805408	0.334934	-2.40468	0.0161867
MCAM	14.6835	-0.998465	0.415288	-2.40427	0.0162048
TP53I11	1.04996	1.86361	0.775192	2.40406	0.0162139
MTRNR2L12	16.0534	1.24331	0.517481	2.40262	0.0162782
PEX3	12.5381	-0.610148	0.253983	-2.40231	0.0162918
IFI27	36.4893	0.555808	0.231381	2.40213	0.0162997
ABI3BP	46.4119	0.983112	0.409484	2.40086	0.0163567
FRAS1	55.4324	0.583272	0.243085	2.39945	0.0164196
KLHL6	10.3005	1.03739	0.432466	2.39879	0.0164494
SDCBP2-AS1	8.44788	0.711342	0.296607	2.39826	0.016473
RPL11	20.7317	0.558713	0.23301	2.39781	0.0164936
SV2A	1.24347	1.88558	0.786546	2.39729	0.0165169
ZSCAN16-AS1	5.05893	-1.05716	0.44107	-2.3968	0.0165388
ACAT2	1.78647	1.44043	0.600987	2.39677	0.0165404
ORAI2	3.25652	-1.05399	0.43978	-2.39662	0.0165469
ADGRG1	17.9236	-0.833505	0.347923	-2.39566	0.0165904
PRKCA	34.6395	-0.476881	0.199128	-2.39485	0.0166273
TBC1D8B	6.34425	-0.826645	0.345541	-2.39232	0.0167423
AL513164.1	1.79323	1.60973	0.674002	2.38832	0.0169255
LCA5	17.1292	-0.573149	0.240031	-2.38781	0.0169491
RFC3	26.872	-0.64924	0.271918	-2.38763	0.0169574
PLCL2	9.10734	-1.28592	0.538928	-2.38608	0.0170292
AMZ1	3.7511	1.00403	0.420935	2.38524	0.0170682
GBP1	18.0009	0.75843	0.31819	2.38358	0.0171453
RGMB	3.64681	-1.07102	0.449741	-2.38142	0.0172462
GGA1	9.37325	-0.674312	0.283355	-2.37974	0.0173249
TNRC6A	98.0545	-0.305472	0.128397	-2.37912	0.0173541
ARL17B	26.4743	-1.46526	0.615928	-2.37895	0.0173622
ELMO1	226.137	0.309492	0.130098	2.37891	0.017364
NRGN	8.99647	0.776511	0.326479	2.37844	0.0173859
AC073050.1	5.03172	-1.17859	0.495716	-2.37755	0.0174281
RBM5	54.194	0.306404	0.128897	2.37712	0.0174486
ARMC4	12.0257	1.10555	0.465149	2.37677	0.0174648
SPTBN4	2.0864	1.36091	0.573356	2.37359	0.017616
FNIP1	65.8559	-0.291683	0.122921	-2.37293	0.0176475
ILK	11.7142	0.532108	0.224348	2.3718	0.0177016
SYBU	12.4337	-0.81551	0.343972	-2.37086	0.0177466
TCEA2	6.08119	0.724916	0.306113	2.36813	0.0178781
GPIHBP1	1.20196	1.80434	0.76225	2.36712	0.0179273
TRMT9B	11.3303	-0.9102	0.384855	-2.36505	0.0180277
LINC01166	2.64602	1.62775	0.688738	2.36339	0.0181087
HIST1H2AC	18.732	-0.993461	0.420414	-2.36306	0.0181249
PLEKHA1	49.4565	0.319032	0.135018	2.36289	0.0181331
ACTA2	2.34915	-1.38028	0.584369	-2.36201	0.0181763
BEX3	7.25829	0.858766	0.363626	2.36168	0.0181925
AC006972.1	3.98052	1.70627	0.722591	2.36132	0.0182101
DAPK3	16.8663	0.963477	0.408129	2.36072	0.0182397
RTCA	9.89434	-0.744712	0.315578	-2.35984	0.018283
CAPS2	17.7885	-0.620536	0.263125	-2.35833	0.0183574
INSIG1	41.2027	1.42634	0.604838	2.35822	0.0183626
FDFT1	15.3985	0.599819	0.254385	2.35792	0.0183779
EPHA6	18.5729	0.99833	0.423481	2.35744	0.0184016
B3GNT2	13.4757	0.574861	0.243896	2.35699	0.0184239
NOD1	51.8057	0.388353	0.164771	2.35693	0.0184267
FNIP2	84.1569	0.659738	0.279939	2.35672	0.0184373
LINC02762	11.0908	-0.617194	0.261918	-2.35644	0.0184511
UCHL1	4.42444	1.08713	0.461385	2.35624	0.0184608
ST3GAL1	137.073	0.40243	0.170803	2.35611	0.0184677
BIVM	8.76343	-0.757022	0.321534	-2.3544	0.0185524
DGKZ	14.3554	0.511302	0.217211	2.35394	0.0185754
AL139022.1	2.69711	1.27752	0.543001	2.3527	0.0186379
SC5D	3.17678	0.932613	0.396499	2.35212	0.0186667
BCAS4	2.59404	1.08569	0.461662	2.35169	0.0186884
MAP3K14	29.1168	0.457717	0.194669	2.35126	0.0187101
TRAF3	17.3735	-0.609151	0.25908	-2.35121	0.0187125
DHX33	4.92888	-0.86979	0.370242	-2.34925	0.0188114
MAPK6	25.1045	0.420372	0.179129	2.34676	0.0189373
EBPL	9.67574	-0.784827	0.334535	-2.34603	0.0189748
POLE4	6.68157	-0.980351	0.417918	-2.3458	0.0189864
LRRC37A3	15.7185	-0.50676	0.216037	-2.34571	0.0189906
PEX6	4.90177	-0.870777	0.371616	-2.34322	0.0191182
TLE3	11.4841	0.665673	0.284191	2.34235	0.0191629
ADAMTSL3	28.269	0.891165	0.380723	2.34072	0.0192468
MOV10L1	7.62272	0.843669	0.360442	2.34065	0.0192502
CCDC149	43.9325	-0.503114	0.21495	-2.34061	0.0192523
DDX52	17.1194	-0.47445	0.202711	-2.34052	0.0192569
LGI2	11.8789	-1.14871	0.490992	-2.33957	0.0193059
NADK2	8.9104	-0.685987	0.293352	-2.33845	0.0193641
SLC1A7	5.60219	-1.31703	0.56387	-2.3357	0.0195068
NOM1	6.8068	-0.745436	0.319215	-2.33521	0.0195323
WDR46	1.62674	-1.43477	0.614578	-2.33456	0.0195662
AL136317.2	2.3123	1.38585	0.594154	2.33248	0.0196755
NDUFA8	5.72864	0.837063	0.358877	2.33245	0.0196771
AC105450.1	3.63151	-1.71815	0.737136	-2.33084	0.0197615
CLIP1	104.82	0.436326	0.187351	2.32892	0.0198632
EEF1A2	2.10038	1.34008	0.575689	2.32778	0.0199237
SULF1	4.50152	-1.21535	0.522238	-2.32719	0.0199553
RMND5A	8.2925	-0.768478	0.330326	-2.32642	0.0199961
COX17	9.57659	0.695679	0.299133	2.32565	0.0200371
ADGRL2	204.639	-0.422914	0.181895	-2.32505	0.0200693
RAPGEF4	275.048	0.361882	0.155723	2.32388	0.0201318
HES1	17.2413	0.876877	0.377665	2.32184	0.0202416
HBA1	4.08144	1.41661	0.61044	2.32064	0.0203061
AC010524.1	2.38061	1.27288	0.549122	2.31803	0.0204477
ZNF410	13.4903	-0.536266	0.23137	-2.31779	0.020461
PTGR2	3.79242	-0.942748	0.40676	-2.3177	0.0204656
DDHD1	25.4001	-0.503033	0.217169	-2.31632	0.0205407
POLR2L	5.65158	0.798427	0.344964	2.31452	0.0206392
FBXL7	137.307	-0.395925	0.171104	-2.31394	0.020671
ZNF680	16.2098	-0.495531	0.214197	-2.31344	0.0206986
TTC32	2.71221	-1.23347	0.533333	-2.31275	0.0207361
WDR81	3.94923	-1.00051	0.432717	-2.31215	0.0207694
BX284613.2	13.7369	-1.17251	0.507161	-2.31191	0.0207825
AKR1C1	2.96835	-1.34798	0.583122	-2.31166	0.0207967
SRGAP2-AS1	1.43447	1.56137	0.675602	2.31107	0.0208289
LPP	203.482	0.310069	0.134258	2.3095	0.020916
NAALADL2	55.3517	0.600991	0.260272	2.30909	0.0209388
CALM2	28.6323	0.375689	0.162815	2.30747	0.0210287
SSBP3	58.1971	0.376612	0.163228	2.30728	0.0210391
MAP4K3-DT	43.6533	-0.476621	0.206711	-2.30573	0.0211255
TPST2	109.512	-0.393162	0.170575	-2.30493	0.0211707
CEP152	9.72458	-0.642502	0.278791	-2.30461	0.0211887
IFT74	13.9863	-0.593582	0.257871	-2.30185	0.0213434
ZBTB16	345.898	-0.711575	0.309199	-2.30135	0.0213719
FRMD4A	44.3769	0.535634	0.232814	2.3007	0.0214089
ACSL3	81.2998	0.447676	0.19463	2.30014	0.0214405
EFCAB11	19.2549	-0.651539	0.283399	-2.29901	0.0215042
LRP4	2.57102	1.26712	0.551343	2.29824	0.0215482
APAF1	19.5801	0.524286	0.228156	2.29793	0.021566
PTP4A3	8.58897	-0.8139	0.354683	-2.29472	0.0217491
ZNF782	19.7539	-0.45319	0.197608	-2.29338	0.0218261
HLCS	111.55	-0.333402	0.145463	-2.292	0.0219057
CBFB	35.9398	-0.330206	0.144071	-2.29196	0.0219078
AGPAT4	35.2271	0.324124	0.141462	2.29124	0.0219496
LMO7	14.3168	-0.573568	0.2504	-2.29061	0.021986
VPS4B	15.7631	-0.521187	0.227533	-2.2906	0.0219864
RABL6	15.8544	-0.489775	0.21386	-2.29017	0.0220116
GCNT2	27.3106	0.623469	0.272328	2.28941	0.0220558
ZNF407	138.773	-0.286268	0.125052	-2.28919	0.0220685
PYGO2	1.52068	1.33788	0.584497	2.28894	0.0220831
RALGAPA2	368.691	-0.567528	0.248017	-2.28826	0.0221223
HDGFL3	56.834	0.274365	0.119983	2.28669	0.0222137
SREBF2	36.8794	0.648233	0.283712	2.28482	0.0223232
AC002072.1	2.15688	2.05659	0.900539	2.28373	0.0223873
PGGHG	4.21765	0.834989	0.365645	2.28361	0.0223946
ALMS1	26.1509	-0.421614	0.184687	-2.28286	0.0224388
ESRRA	3.34942	-1.09089	0.47823	-2.2811	0.0225423
TYW1B	26.2495	-0.548768	0.24066	-2.28026	0.0225923
USPL1	7.84335	-0.694985	0.304791	-2.2802	0.0225956
ZSWIM5	83.105	-0.473154	0.207629	-2.27885	0.0226762
CRTC3	59.8261	0.52901	0.232148	2.27876	0.0226815
KCNMB4	19.7641	-0.955058	0.41916	-2.2785	0.0226966
SENP1	14.1964	-0.531268	0.233188	-2.27829	0.0227096
ALCAM	40.0304	-0.623467	0.273693	-2.27798	0.0227277
KANSL1	207.403	-0.338651	0.148711	-2.27724	0.0227717
IFT88	16.7587	-0.69546	0.305451	-2.27683	0.0227965
JRKL	1.23249	1.57944	0.693932	2.27608	0.0228412
AL512662.2	7.66778	0.853592	0.375036	2.27602	0.0228445
LAMA5	31.9103	-0.559274	0.245764	-2.27565	0.0228669
PRTG	58.5754	0.439732	0.193249	2.27547	0.0228776
TPD52	28.0142	0.466079	0.204853	2.27518	0.0228949
MESD	10.7129	-0.591264	0.259908	-2.27489	0.0229124
PM20D2	3.42612	-1.01762	0.447697	-2.27301	0.0230257
TUSC3	24.5283	0.810576	0.356807	2.27175	0.0231017
NCALD	46.7347	0.74126	0.326416	2.27091	0.0231526
GLA	3.46894	1.52445	0.671393	2.27058	0.0231726
CTNNB1	176.745	0.255111	0.112432	2.26903	0.0232664
MYL6	19.2158	0.451909	0.199169	2.26897	0.0232701
FTH1	36.8166	0.630348	0.277817	2.26893	0.0232724
MLLT3	115.818	0.407221	0.179497	2.26868	0.023288
RAMP2	14.8173	0.732185	0.323608	2.26257	0.0236624
ASXL1	89.5003	0.328461	0.14525	2.26135	0.0237379
STARD4	22.0176	0.748731	0.331288	2.26006	0.0238177
RBMS3	1124.74	-0.264788	0.117196	-2.25936	0.0238608
SLC2A1-AS1	26.2206	0.483028	0.213806	2.25919	0.0238715
FAM89B	1.95989	1.46132	0.64688	2.25903	0.0238817
PAQR6	1.90395	1.2537	0.555102	2.25849	0.0239148
MAML2	100.245	0.44705	0.197981	2.25804	0.0239429
CSF2RB	2.57849	1.55351	0.688086	2.25772	0.0239629
RPS13	9.5388	0.718652	0.318413	2.25698	0.0240095
AC002463.1	3.57857	1.09318	0.484466	2.25646	0.0240421
PDZRN3	440.557	-0.351391	0.155858	-2.25456	0.0241613
NOS1AP	26.0002	0.608961	0.270114	2.25446	0.0241673
EDIL3	4.41028	-0.952586	0.422726	-2.25344	0.0242315
DAGLA	1.06122	1.71599	0.761759	2.25267	0.0242799
UCK2	24.1692	0.465163	0.206541	2.25216	0.0243123
APOD	1.64775	-1.50578	0.668719	-2.25173	0.0243391
AC073332.1	6.58014	-1.00072	0.444825	-2.24968	0.0244691
AC006230.1	4.99854	0.7492	0.333222	2.24835	0.0245536
NBL1	3.42439	1.02884	0.457817	2.24728	0.0246223
UBE2G1	39.4929	-0.322169	0.143424	-2.24627	0.024687
VPS28	4.9454	0.721511	0.321322	2.24545	0.0247393
ARSB	46.9299	-0.49622	0.221118	-2.24415	0.024823
AC104123.1	14.9261	-0.671454	0.299212	-2.24408	0.0248275
AP000695.1	1.90128	-1.45981	0.650537	-2.24401	0.0248318
GFM2	9.67975	-0.602498	0.268537	-2.24363	0.0248563
TAFA4	38.3483	1.0636	0.474251	2.2427	0.0249161
MTERF3	3.88861	-0.94139	0.420329	-2.23965	0.0251136
FAM124A	29.1112	0.370643	0.165567	2.23863	0.0251798
EIF5B	22.9768	-0.500369	0.223525	-2.23854	0.0251861
CDC37	32.467	0.427071	0.190807	2.23824	0.0252057
EIF4A2	24.8128	0.393584	0.175847	2.23821	0.0252073
AC006299.1	22.2376	-0.622427	0.278172	-2.23756	0.0252499
ZNF443	3.86321	-0.890139	0.397828	-2.2375	0.0252537
ADAMTSL4-AS1	18.3214	0.702204	0.313892	2.23709	0.0252805
GSE1	89.9833	0.592865	0.265102	2.23637	0.0253276
PAM	250.217	0.276209	0.123522	2.2361	0.025345
GPR137B	4.62101	0.759766	0.339804	2.2359	0.0253586
RPL26	11.5546	0.659054	0.294835	2.23533	0.0253957
HBEGF	11.4865	0.814094	0.364328	2.23451	0.0254496
LCNL1	4.08617	1.07889	0.482875	2.23431	0.0254629
GRAP	7.13324	-0.725236	0.32465	-2.2339	0.0254897
FSCN3	0.646097	2.5466	1.14027	2.23332	0.0255276
PROCR	15.0241	0.702605	0.314974	2.23067	0.0257027
LRRFIP2	77.5672	0.412386	0.184911	2.23018	0.0257355
MGME1	5.33408	-0.875	0.39239	-2.22993	0.0257524
TRPC6	38.2568	-0.699098	0.314021	-2.22628	0.0259955
SPNS1	2.50534	-1.2445	0.559143	-2.22572	0.0260329
TMED8	7.54812	-0.646891	0.290773	-2.22473	0.0260994
AC092640.1	2.02008	1.39428	0.627374	2.2224	0.0262561
TPM3	56.2868	0.463287	0.208479	2.22223	0.0262679
ATL2	69.5447	0.311427	0.140336	2.21914	0.026477
EBP	2.22617	1.17594	0.530036	2.2186	0.0265141
FBXO42	38.9802	-0.322182	0.14525	-2.21812	0.0265464
TRIM69	6.57219	0.739032	0.333262	2.21757	0.0265843
UIMC1	44.0267	-0.345522	0.15587	-2.21674	0.026641
BEX1	2.46649	1.47239	0.664332	2.21635	0.0266678
RB1CC1	64.5417	0.293305	0.132339	2.21632	0.0266695
AC145124.1	3.09072	1.14084	0.514832	2.21595	0.0266948
MBOAT2	62.7216	0.430158	0.194237	2.2146	0.0267872
MAFK	9.83904	0.627466	0.283382	2.2142	0.0268147
MAP1B	34.6329	0.496006	0.224036	2.21395	0.026832
CDH5	58.4593	0.366411	0.165553	2.21325	0.0268801
KIAA1522	13.9158	-0.611977	0.276657	-2.21204	0.0269639
SPIRE1	33.5392	-0.489934	0.221559	-2.21131	0.0270146
INTS10	20.6915	-0.433139	0.195933	-2.21065	0.0270599
DCAKD	8.02243	-0.712226	0.322277	-2.20998	0.0271066
PPIL3	4.07807	-0.962391	0.435623	-2.20923	0.0271588
RPL37A	25.7237	0.439065	0.198742	2.20922	0.0271594
KLF7-IT1	1.76345	1.58384	0.717378	2.20782	0.0272566
HSPA8	25.0444	0.957072	0.433498	2.20779	0.0272592
MPRIP	72.1267	0.380363	0.172328	2.2072	0.0273002
LTC4S	2.06054	1.50872	0.683582	2.20708	0.0273084
AP000829.1	31.3256	-1.0266	0.465605	-2.20487	0.0274633
FO681492.1	3.89972	0.914038	0.414861	2.20324	0.0275781
COX10-AS1	7.22723	-0.739391	0.335659	-2.2028	0.0276085
PGAM1	5.79261	0.813372	0.369244	2.2028	0.0276087
PLD2	7.44508	0.805951	0.366005	2.20202	0.0276639
SKAP2	41.7158	-0.415283	0.188651	-2.20133	0.0277125
BMP2K	125.49	0.44512	0.202258	2.20076	0.0277533
AL157938.2	3.19754	1.00916	0.4586	2.20053	0.0277693
ATP1B1	4.31787	0.938134	0.426535	2.19943	0.0278475
AP003469.4	1.44251	-1.41351	0.642971	-2.1984	0.0279204
IQGAP1	124.499	0.314896	0.14327	2.19793	0.0279544
GLIS2	1.95615	-1.25139	0.569612	-2.19692	0.0280259
IDI1	6.07866	0.974203	0.443488	2.19668	0.0280431
SLC35F5	33.9766	-0.383545	0.174711	-2.19531	0.0281416
SPSB3	3.84042	0.843448	0.384211	2.19527	0.0281441
SLC2A1	277.056	0.405996	0.18499	2.19469	0.0281858
TANGO6	24.5342	-0.386623	0.176285	-2.19317	0.0282954
ZDHHC17	44.0459	0.32274	0.147184	2.19277	0.0283241
UBXN2B	6.41148	-0.750593	0.342421	-2.19202	0.028378
ADNP2	16.6126	0.478016	0.218118	2.19154	0.0284126
GOPC	17.1783	-0.4672	0.213268	-2.19067	0.0284754
NCEH1	15.032	-0.523583	0.239089	-2.18991	0.0285307
SAP130	12.8369	-0.531027	0.242984	-2.18544	0.0288566
PER2	8.33805	0.709339	0.324575	2.18544	0.0288566
SEC11A	15.9792	-0.443383	0.202894	-2.18529	0.0288674
UTP23	4.16567	-0.915586	0.419089	-2.1847	0.0289106
YEATS2	45.6678	0.327691	0.15006	2.18374	0.0289817
NIPBL	148.036	-0.245815	0.112605	-2.18299	0.0290367
CDK9	5.82447	0.65823	0.301527	2.18299	0.0290368
DPYSL3	4.47428	1.45183	0.665141	2.18274	0.0290548
CFI	37.432	-0.407297	0.186647	-2.18217	0.0290967
SPATA6L	26.231	-0.675086	0.309368	-2.18215	0.0290988
LINC00649	3.42315	-1.39565	0.639794	-2.18141	0.0291529
NREP	23.0409	0.489689	0.224575	2.18051	0.0292194
CAMK2A	5.11714	0.886581	0.406713	2.17987	0.0292669
PDIA5	4.74127	-0.801533	0.367832	-2.17908	0.029326
PUS10	21.7322	-0.423689	0.194454	-2.17886	0.0293421
B4GAT1	2.67511	1.05738	0.485307	2.17879	0.0293471
NEDD1	9.12563	0.569304	0.261346	2.17836	0.0293795
SH3BGRL2	41.5669	-0.484978	0.222641	-2.1783	0.0293838
UPF3B	12.9584	-0.626938	0.287851	-2.17799	0.0294066
AC007319.1	51.6105	0.972878	0.446777	2.17754	0.02944
TERF2IP	26.9119	-0.416754	0.1914	-2.17739	0.0294513
AGRN	8.80761	0.619191	0.284445	2.17684	0.0294926
DBF4	5.91714	-0.82277	0.378033	-2.17645	0.0295216
DYNLL1	6.09896	0.757786	0.348206	2.17626	0.0295359
PARG	21.9891	-0.43757	0.201183	-2.17498	0.0296317
AL390198.1	8.2603	-0.634689	0.291828	-2.17488	0.0296393
DOT1L	15.5211	0.555014	0.255201	2.17482	0.0296439
BMP6	18.7598	-0.845754	0.388902	-2.17472	0.0296509
SEZ6L2	3.23746	1.21602	0.559967	2.17159	0.0298863
RABEPK	6.6269	-0.677392	0.311961	-2.1714	0.0299012
LTBP3	9.94536	0.532819	0.245537	2.17001	0.030006
IL4R	327.866	-0.601206	0.277087	-2.16973	0.030027
AL157944.1	11.9742	0.959187	0.44208	2.16971	0.0300285
IKBKB	93.3714	0.26415	0.121776	2.16916	0.0300708
LINC00877	4.74417	1.30177	0.600757	2.16688	0.030244
ZNF765	8.06964	-0.855641	0.39509	-2.16569	0.030335
MAST2	30.1335	-0.417086	0.1926	-2.16556	0.030345
TBC1D8	80.889	0.410632	0.189699	2.16465	0.0304145
NUCB1-AS1	1.5974	1.24117	0.573479	2.16428	0.0304427
DCAF10	31.9293	-0.447913	0.206976	-2.16408	0.0304579
GFAP	5.94946	-0.786328	0.363489	-2.16328	0.0305197
TXNDC9	5.62427	-0.835062	0.386159	-2.16248	0.030581
TRAF4	1.80632	1.26884	0.587151	2.16101	0.0306945
VEGFC	23.4961	0.630279	0.291681	2.16085	0.030707
FRZB	0.983539	1.98627	0.91996	2.15908	0.0308436
SLC39A8	67.5781	0.357358	0.165576	2.15828	0.0309064
SLC6A1	1.09814	1.60474	0.743665	2.15788	0.0309369
RNASE1	11.7888	0.660975	0.306365	2.15748	0.0309685
SNTB2	28.1602	0.331999	0.153898	2.15727	0.0309845
CD109	21.3003	0.709404	0.328849	2.15724	0.0309872
RTTN	23.6062	-0.447968	0.207681	-2.157	0.0310053
RGS4	3.38303	1.24229	0.576181	2.15608	0.0310774
ACADS	1.70481	-1.42467	0.661151	-2.15483	0.0311748
ATL1	3.87836	-1.01031	0.469226	-2.15314	0.0313078
MIR4435-2HG	14.4424	-0.796137	0.369809	-2.15283	0.0313317
FKBP5	168.057	-0.863082	0.401182	-2.15135	0.031449
FN1	273.074	0.535513	0.249248	2.14851	0.031673
SERINC5	160.806	0.64185	0.298757	2.1484	0.0316818
FAM219B	4.46092	0.788615	0.367123	2.1481	0.0317061
HERPUD1	86.3696	-0.645886	0.300832	-2.147	0.0317932
AC011997.1	31.4573	-0.743091	0.346183	-2.14653	0.0318306
AP1S3	7.11114	-0.682153	0.317803	-2.14646	0.031836
ST8SIA6-AS1	9.34938	0.775141	0.361258	2.14567	0.0318992
DUXAP8	16.1372	-1.45344	0.678015	-2.14367	0.0320596
EPAS1	545.591	0.3249	0.151589	2.1433	0.0320889
TLE4	37.715	-0.619855	0.289213	-2.14325	0.0320932
AFF1	187.381	0.241365	0.112839	2.13902	0.0324338
GNG7	10.0715	0.69288	0.324644	2.13427	0.0328205
HLA-B	57.2135	0.409237	0.191839	2.13323	0.0329057
CTDSPL	3.23105	-1.24412	0.583291	-2.13294	0.0329299
ADAMTS17	2.72137	-1.38428	0.649544	-2.13115	0.0330764
ARHGAP17	60.1324	0.338446	0.158814	2.13108	0.0330825
HBA2	7.79701	1.06816	0.501262	2.13094	0.0330941
TPT1-AS1	41.8252	-0.311661	0.146283	-2.13053	0.0331279
ZFAND4	12.5619	-0.600251	0.281785	-2.13017	0.0331574
RPS12	17.1847	0.526699	0.247348	2.12938	0.0332227
PAXBP1	28.2143	-0.369818	0.173752	-2.12843	0.0333017
B3GLCT	13.3236	-0.545197	0.256197	-2.12804	0.0333339
SYT15	6.63389	0.727317	0.341794	2.12794	0.0333421
C2CD4B	6.25646	1.28053	0.60275	2.12448	0.0336302
USP53	134.906	0.302703	0.142498	2.12426	0.0336487
FSIP1	2.19771	-1.20542	0.567659	-2.12349	0.0337131
CNTN4	6.10529	0.80055	0.377082	2.12301	0.0337527
EPS8	116.152	0.445995	0.210095	2.12282	0.0337688
RAPGEF6	63.2288	-0.351413	0.165666	-2.12121	0.0339041
BCAR1	32.2841	0.492417	0.23215	2.12111	0.0339123
HDAC1	15.6855	-0.459568	0.216804	-2.11974	0.0340279
SLC1A1	271.818	-0.393693	0.185773	-2.11922	0.0340722
ACAP2	109.888	-0.225466	0.106479	-2.11748	0.0342194
LINC01801	2.79296	1.06489	0.502908	2.11745	0.0342213
ID1	26.7832	0.542627	0.256344	2.11679	0.0342778
ME2	13.7953	-0.517333	0.244529	-2.11563	0.0343761
PVR	31.523	0.517121	0.244495	2.11506	0.0344247
CYB5R4	11.2292	-0.500839	0.23692	-2.11396	0.0345186
SNAP25	9.8397	0.614789	0.290842	2.11383	0.03453
AGFG1	308.263	0.253134	0.119775	2.11342	0.034565
RPS19BP1	2.47976	1.11116	0.525803	2.11326	0.0345786
RPS26	9.32112	0.677311	0.3206	2.11263	0.0346322
UBE2Q1	3.41693	-0.987504	0.467464	-2.11247	0.0346461
LUZP1	69.1025	0.293258	0.138835	2.11228	0.0346625
AC005884.1	1.1354	1.98978	0.942252	2.11173	0.0347093
EEF2K	18.9086	0.576952	0.27325	2.11144	0.0347344
RCC1	4.32758	-0.925853	0.438545	-2.11119	0.0347559
ISG20	9.0098	0.667349	0.3163	2.10986	0.0348701
PLA2R1	8.25036	-1.1491	0.544778	-2.1093	0.034919
HIVEP2	139.452	0.499882	0.237103	2.10829	0.035006
SCUBE2	3.64431	0.759933	0.360463	2.10822	0.0350123
NOS1	5.45863	1.16871	0.554626	2.10721	0.0350992
ECT2	19.3209	-0.447696	0.212611	-2.1057	0.0352301
MPP5	17.2402	0.45453	0.215983	2.10447	0.0353374
SAMD12-AS1	22.061	-0.815773	0.387855	-2.10329	0.03544
PHLPP2	12.932	-0.480508	0.228556	-2.10236	0.0355217
KIF26B-AS1	1.32127	1.26916	0.603856	2.10176	0.0355743
RASSF8	135.379	0.311353	0.148159	2.10148	0.0355988
KCNH1	4.26634	0.798648	0.380051	2.10142	0.0356037
NOMO2	5.32697	-0.733537	0.349216	-2.10052	0.035683
GABRR2	2.62305	-1.16271	0.553613	-2.10023	0.0357089
FBXL20	48.5538	-0.380226	0.181051	-2.10011	0.0357193
TMEM74B	3.21854	-1.15526	0.550133	-2.09996	0.0357323
DDX58	49.4703	0.344821	0.164226	2.09967	0.0357578
TBC1D14	18.7558	-0.478566	0.227925	-2.09967	0.0357582
ZNF133	11.4177	-0.674076	0.321062	-2.09952	0.035771
Z82215.1	4.92908	0.859111	0.409304	2.09896	0.0358209
AC022146.2	1.11684	1.45574	0.693622	2.09876	0.0358384
FOSB	16.1405	1.86462	0.888518	2.09857	0.0358549
BNC2	248.095	0.241315	0.114991	2.09856	0.0358556
FIP1L1	28.8184	-0.351674	0.167705	-2.09698	0.0359951
GBE1	66.5447	0.461317	0.220091	2.09603	0.0360795
CABLES1	4.06196	-1.06049	0.506101	-2.09541	0.0361349
ATP5F1A	14.2955	0.548254	0.26169	2.09505	0.0361665
CACNG3	1.40112	1.92941	0.921523	2.09372	0.0362852
MLEC	20.1526	-0.594951	0.284344	-2.09236	0.0364062
SLK	51.3805	0.31789	0.151957	2.09197	0.0364412
AP001267.3	1.18107	1.46344	0.699956	2.09075	0.0365501
CEP97	5.2754	-0.829297	0.396703	-2.09048	0.0365751
LINC01409	4.44726	-1.00961	0.482986	-2.09035	0.0365859
STT3A	5.47242	-0.807421	0.386283	-2.09023	0.0365969
PPWD1	21.5198	-0.385349	0.184393	-2.08982	0.036634
RPL36	15.4343	0.612215	0.292953	2.0898	0.0366354
CPD	175.163	0.313227	0.149918	2.08932	0.0366787
ALG5	10.5545	-0.684967	0.327849	-2.08928	0.0366826
COL4A5	4.61861	0.935472	0.447793	2.08907	0.0367012
DSP	14.8163	0.487139	0.233198	2.08894	0.0367127
DBP	1.19594	1.54558	0.740101	2.08833	0.0367678
NR2F1-AS1	9.58758	-0.838583	0.401576	-2.08823	0.0367771
SLC25A3	11.4591	0.537348	0.257406	2.08755	0.036838
SPATA2L	2.31322	1.07548	0.515268	2.08723	0.0368675
DECR1	20.9807	-0.56471	0.270555	-2.08723	0.0368677
ELOVL5	66.0113	0.610647	0.292569	2.08719	0.0368712
SMIM12	8.23983	-0.709921	0.340287	-2.08624	0.0369568
ITPR1	30.9736	0.433894	0.208025	2.08578	0.0369987
PPP3CB-AS1	3.86857	0.75287	0.360973	2.08567	0.0370085
CCT7	3.43301	-0.949113	0.455115	-2.08544	0.0370297
CA8	9.41211	-1.07623	0.51609	-2.08536	0.0370367
USP54	211.569	0.359485	0.172417	2.08498	0.037071
PPP1R10	36.2523	0.472086	0.226435	2.08486	0.0370817
COX7C	4.72903	0.776344	0.372604	2.08357	0.0371997
CBR4	35.0268	-0.325574	0.15634	-2.08247	0.0372997
DCP1B	8.38321	-0.713803	0.342881	-2.08178	0.0373624
PATJ	30.33	-0.321396	0.154454	-2.08085	0.0374478
CASP1	3.37855	0.773531	0.371748	2.08079	0.0374527
ARHGAP10	2.96583	-1.16128	0.558145	-2.0806	0.0374702
GNG3	0.892117	1.96301	0.943512	2.08054	0.0374762
CGREF1	2.22682	-1.39212	0.66916	-2.08039	0.0374895
AL161457.2	2.72982	1.27222	0.612152	2.07828	0.0376835
AC243964.3	10.2808	0.567693	0.273588	2.07499	0.0379873
SCN2A	16.4669	-0.533185	0.25717	-2.07328	0.0381464
EIF4G3	198.227	-0.174782	0.0843314	-2.07256	0.0382131
SS18	32.0928	-0.344172	0.166069	-2.07247	0.0382221
UBE2D1	7.1675	-0.621869	0.300104	-2.07218	0.0382487
C19orf12	6.21083	-0.639629	0.30876	-2.0716	0.0383023
PLXNA4	4.47346	1.20261	0.58056	2.07147	0.0383152
S100PBP	29.6869	-0.34601	0.167062	-2.07115	0.038345
SESN3	49.5366	-0.587233	0.283737	-2.06964	0.0384865
AC092957.1	54.6125	2.25929	1.092	2.06894	0.0385517
COLQ	3.565	-1.00541	0.485969	-2.06888	0.0385575
GAREM1	3.89715	-0.864341	0.417784	-2.06887	0.038558
NEB	2.82253	-1.25066	0.604699	-2.06823	0.0386181
CAMSAP2	80.9119	0.267374	0.129324	2.06747	0.0386897
RNF11	17.1021	0.420652	0.203465	2.06744	0.0386925
AC064853.1	2.10704	-1.31828	0.63778	-2.06699	0.0387354
CHSY3	9.56609	0.624575	0.30219	2.06683	0.0387504
CTTNBP2	53.7935	-0.484936	0.234673	-2.06643	0.0387876
TENT5A	15.8003	-0.788792	0.381789	-2.06604	0.0388246
LINC02062	8.73287	-0.609183	0.294883	-2.06585	0.038843
NBEAL2	7.85327	-0.695551	0.336702	-2.06578	0.0388495
GAS5	15.4075	0.615165	0.297804	2.06567	0.0388592
JARID2	180.737	0.217998	0.105588	2.06461	0.0389601
ETV3	4.57769	0.771139	0.373643	2.06384	0.0390327
TM9SF3	52.5884	0.306859	0.148687	2.06379	0.0390372
CD55	52.005	0.669634	0.324511	2.06352	0.0390636
PCED1B	17.7908	-0.94868	0.459953	-2.06256	0.0391544
DLL1	7.82046	0.709741	0.344117	2.0625	0.03916
ERCC6L2	39.0421	-0.296888	0.143951	-2.06243	0.0391671
CFAP54	5.87697	-0.778834	0.377662	-2.06225	0.039184
JCAD	97.8562	0.464592	0.225404	2.06115	0.0392886
RAB11FIP5	17.3844	0.41634	0.202014	2.06094	0.0393084
DNMBP	27.3976	0.411198	0.199601	2.0601	0.0393892
UBE2K	89.396	-0.229775	0.111596	-2.05899	0.0394952
FAM189A1	23.2702	0.762112	0.370189	2.05871	0.039522
RAD51-AS1	6.81545	-0.725352	0.352393	-2.05836	0.0395556
RRAS	4.20784	-0.895677	0.435198	-2.05809	0.0395813
PSIP1	20.5141	-0.493653	0.240014	-2.05677	0.0397086
AC106793.1	2.85091	-1.37243	0.667284	-2.05675	0.0397105
NOP10	2.28669	1.22676	0.596665	2.05603	0.0397794
EMP1	41.9425	1.11205	0.540977	2.05563	0.0398183
PIGN	33.4699	-0.387287	0.188461	-2.055	0.0398791
IFI44	61.6187	0.34745	0.169138	2.05424	0.039952
RAB6A	70.7975	0.274769	0.133884	2.05229	0.0401411
WWC2	171.126	0.244418	0.119128	2.05172	0.0401974
C1orf54	18.4376	0.465838	0.227081	2.05142	0.0402262
PELI2	193.317	-0.39412	0.192182	-2.05077	0.0402897
SEMA6B	22.9841	-0.627859	0.30638	-2.04928	0.0404348
DRAM1	13.5661	-0.618636	0.301893	-2.04919	0.0404438
CCDC91	56.1609	-0.309854	0.151219	-2.04904	0.0404586
MYLK2	1.66215	1.65645	0.80853	2.04871	0.0404901
TCF7L2	193.939	0.315659	0.15419	2.0472	0.0406383
NOTCH4	59.0223	-0.453283	0.221539	-2.04607	0.0407498
GAK	43.2801	0.342883	0.167605	2.04578	0.040778
GJC2	1.59208	1.35501	0.662728	2.04459	0.0408956
ZC3HAV1	54.6658	0.346735	0.169628	2.04409	0.0409449
MAP1LC3A	4.5006	0.749775	0.366909	2.04349	0.0410037
TOX2	21.6802	-0.68316	0.334416	-2.04285	0.0410674
SLC13A4	1.76973	1.40143	0.686169	2.0424	0.0411115
GTPBP1	15.0673	0.456582	0.223731	2.04077	0.0412741
SLC19A3	107.941	-0.314112	0.153964	-2.04016	0.0413339
TAFA1	10.8504	0.773686	0.379284	2.03986	0.0413642
GMDS	249.924	0.232072	0.113775	2.03975	0.0413756
C16orf74	1.75311	1.29479	0.635057	2.03885	0.0414648
TSC22D3	18.3845	-0.707912	0.347303	-2.03831	0.0415189
CHIC1	37.3988	-0.369367	0.181229	-2.03812	0.0415379
ASH2L	10.1449	-0.543644	0.266758	-2.03796	0.0415535
KCTD10	12.1592	0.533952	0.262007	2.03793	0.041557
MB21D2	6.74418	1.07276	0.526411	2.03787	0.0415632
ENTPD1	100.176	0.39008	0.191473	2.03726	0.0416238
ITM2A	65.8725	-0.499846	0.245438	-2.03655	0.0416956
CUX1	227.382	0.239053	0.117396	2.0363	0.0417206
PTAFR	2.53474	1.36916	0.67265	2.03547	0.0418034
SERTAD2	14.5867	0.536176	0.263439	2.0353	0.0418208
MAPK9	18.0852	-0.400309	0.196725	-2.03486	0.0418645
MORF4L1	38.3587	0.440197	0.216389	2.03429	0.0419223
SPDYE2	1.81019	1.69876	0.83566	2.03283	0.0420695
ARHGAP12	45.108	-0.404451	0.198973	-2.03269	0.0420836
VAV3	2.47905	-1.45044	0.713702	-2.03228	0.0421254
AP1G2	5.78264	-0.768124	0.378044	-2.03184	0.0421697
LZTS2	4.96268	0.649874	0.319958	2.03112	0.0422427
SMAP1	50.7734	-0.282467	0.139199	-2.02922	0.0424355
TAF3	46.8475	-0.425723	0.209837	-2.02882	0.0424765
BCL10	4.52237	0.682443	0.336376	2.02881	0.0424776
MIR222HG	41.6413	0.689706	0.340007	2.02851	0.0425085
PLSCR4	92.5113	-0.432763	0.213377	-2.02816	0.042544
SLC9A6	9.28551	-0.599067	0.295544	-2.027	0.0426626
CC2D2B	25.6568	0.578784	0.285562	2.02683	0.0426802
TNKS2	39.6018	0.282214	0.13926	2.02653	0.0427109
FLNA	12.6038	-0.605755	0.298997	-2.02596	0.0427692
MPHOSPH8	32.9612	-0.365606	0.180487	-2.02566	0.0427998
HERC4	154.462	-0.203661	0.100587	-2.02473	0.0428952
KCNQ1	15.8706	0.495295	0.244739	2.02377	0.042994
METTL25	20.1848	-0.445558	0.220192	-2.0235	0.0430217
UBE2J2	9.19447	-0.525542	0.259824	-2.02268	0.0431057
AK4	2.75166	-1.05742	0.522869	-2.02234	0.0431411
KIAA1217	51.7557	-0.715408	0.353914	-2.02141	0.043237
RPS27L	6.50006	-0.739594	0.365911	-2.02124	0.043255
PCCA-DT	7.58732	0.616795	0.305359	2.0199	0.0433936
MINK1	47.6057	0.425362	0.210776	2.01808	0.0435832
RAB7A	94.0535	0.436133	0.216173	2.01752	0.0436413
SRRM2	79.8428	-0.271223	0.134452	-2.01725	0.0436697
TNFRSF10D	40.2744	0.464268	0.230328	2.01569	0.0438327
Z93930.2	16.0877	-0.671611	0.333287	-2.01512	0.0438924
PLCG1-AS1	3.5362	1.04657	0.519389	2.01499	0.0439053
RPS3A	12.2131	0.502174	0.249257	2.01468	0.0439377
FKBP1A	77.8099	0.415993	0.206487	2.01462	0.0439448
DDX1	11.9881	-0.49887	0.247735	-2.01372	0.0440387
KIF26A	2.94819	0.928354	0.461023	2.01368	0.0440426
KRBOX4	17.1747	-0.415809	0.206581	-2.01281	0.0441342
SLC9A4	1.72832	1.77941	0.88415	2.01257	0.0441602
EIF2B2	3.45283	0.81925	0.407128	2.01227	0.0441918
FOXL2NB	2.94814	0.937141	0.465854	2.01166	0.0442557
TMBIM1	8.4126	0.629307	0.312899	2.01121	0.0443029
SCML1	18.7184	0.513378	0.255282	2.01102	0.0443233
ZNF785	5.91697	-0.702984	0.349577	-2.01096	0.0443298
ENPP2	19.9963	-0.62513	0.311052	-2.00973	0.0444602
AFG1L	20.8388	0.378276	0.188255	2.00938	0.0444966
ATF7IP	52.8518	-0.434971	0.216508	-2.00903	0.0445338
FGD4	106.599	0.43819	0.218191	2.00829	0.0446122
MYO5A	8.37928	0.563811	0.280748	2.00825	0.0446172
SNRPA1	12.6707	0.474683	0.236386	2.00809	0.044634
GPHN	159.605	-0.199991	0.0995999	-2.00795	0.0446488
TUSC2	1.58994	1.32114	0.657976	2.00789	0.0446548
METRN	2.28585	1.01582	0.505942	2.00777	0.0446675
ASXL3	1.54228	1.51493	0.75498	2.00658	0.0447947
AL591519.1	10.0877	-1.525	0.760011	-2.00656	0.044797
SLC28A2	1.33071	1.51027	0.753185	2.00518	0.0449439
AC004551.1	1.88853	1.264	0.630558	2.00458	0.045008
SYCP2	9.79048	-0.539542	0.269167	-2.00449	0.0450181
RPL27	8.55948	0.716217	0.357367	2.00415	0.0450539
SCGB2B2	16.294	-0.496024	0.247651	-2.00291	0.045187
ZNF582	1.17074	-1.40882	0.703444	-2.00275	0.0452044
C9orf40	9.16904	0.607259	0.303243	2.00255	0.0452257
TPM1	86.6983	-0.277918	0.138809	-2.00216	0.0452671
ZNF37A	28.5757	-0.340006	0.169841	-2.0019	0.0452951
ZC3H12B	8.39026	-0.873506	0.436717	-2.00017	0.0454824
MRPS22	7.75925	0.653174	0.326664	1.99953	0.0455514
LARP1	45.5086	-0.3345	0.167305	-1.99934	0.0455719
DAAM1	37.2724	0.415067	0.207618	1.99919	0.0455883
HINT1	7.79814	0.548083	0.274233	1.9986	0.0456516
USP4	30.5561	-0.337179	0.168729	-1.99835	0.0456789
ATP10D	59.068	-0.347039	0.173832	-1.9964	0.0458902
EIF3I	7.99244	0.573744	0.28743	1.99612	0.0459213
PROM1	36.8674	0.692384	0.346919	1.99581	0.0459551
SHB	143.995	0.66005	0.330744	1.99565	0.0459718
LINC00342	31.3329	0.427829	0.214429	1.9952	0.0460216
CDK6	60.073	0.392014	0.196481	1.99517	0.0460243
RAB3IP	5.64917	-0.859259	0.430687	-1.99509	0.046033
LINC02021	1.76699	-1.31054	0.656977	-1.99481	0.0460638
SLC22A10	3.47522	1.18715	0.595157	1.99468	0.046078
BCLAF3	13.1189	-0.480846	0.241242	-1.99321	0.0462388
TPK1	65.2697	-0.272169	0.136564	-1.99298	0.0462637
LINC00607	64.0697	-0.679297	0.341114	-1.99141	0.0464362
PRELID1	3.91874	0.841126	0.422434	1.99114	0.046465
POLH	9.08496	-0.75684	0.380233	-1.99046	0.0465402
TSHZ1	37.0519	0.340269	0.170991	1.98999	0.0465923
AC093298.2	2.83338	0.970357	0.487642	1.9899	0.0466022
SERPINB8	1.45031	-1.33602	0.671432	-1.98981	0.0466118
WLS	38.7829	-0.429846	0.216121	-1.98891	0.046711
AP4E1	17.3799	-0.525399	0.26424	-1.98834	0.0467743
IST1	28.4766	0.366594	0.18441	1.98793	0.04682
CHUK	7.13739	-0.620895	0.31237	-1.98769	0.0468461
ARHGEF3	172.48	0.253486	0.127561	1.98717	0.0469033
WDR60	106.1	-0.298738	0.150345	-1.98703	0.0469195
NUP42	10.3928	0.546693	0.275144	1.98693	0.0469299
ITM2C	1.45943	1.54915	0.779726	1.98679	0.0469456
YTHDC1	50.8942	0.30855	0.155407	1.98543	0.0470967
LINC02197	2.54507	1.60391	0.80827	1.98438	0.0472139
NEDD4L	63.3767	0.287911	0.145091	1.98435	0.0472167
CUBN	7.29801	0.64228	0.323772	1.98374	0.0472843
WASHC2A	18.9716	-0.596938	0.301005	-1.98315	0.0473505
MGAT3	5.97586	-0.8216	0.414424	-1.98251	0.0474222
INTS4	14.6794	-0.453679	0.228932	-1.98172	0.0475107
GOLGA1	23.9236	-0.402547	0.203149	-1.98154	0.0475311
EXD3	30.9169	-0.333748	0.168433	-1.98149	0.0475366
RPS7	13.2895	0.511931	0.258496	1.98042	0.0476561
ANTXR2	6.13946	-0.704187	0.355633	-1.98009	0.047693
CEP128	9.45082	-0.660023	0.333393	-1.97971	0.0477356
CSAD	25.7252	0.34222	0.172873	1.97961	0.0477478
CBR3	1.38886	1.44401	0.729455	1.97958	0.0477508
NCKAP1	131.543	0.232402	0.117426	1.97913	0.0478011
NPC1	25.4898	0.479151	0.242271	1.97774	0.0479576
VPS4A	7.70411	0.554747	0.280539	1.97743	0.0479929
USP24	54.6659	-0.297906	0.150713	-1.97665	0.0480815
BBS5	13.807	0.566552	0.286754	1.97574	0.0481838
AC104126.1	1.05233	1.52563	0.772193	1.97571	0.0481874
SYNJ2	40.1133	0.654345	0.331212	1.97561	0.0481991
NOLC1	3.85852	0.755464	0.382503	1.97506	0.0482616
SPRY4-AS1	2.00315	1.2152	0.615619	1.97395	0.048387
RAP1B	148.258	0.308829	0.156478	1.97362	0.0484249
ARMCX4	48.7678	-0.395316	0.20031	-1.97352	0.0484363
PRODH	1.51029	1.2947	0.6562	1.97303	0.0484922
RPL27A	10.9171	0.548534	0.278076	1.9726	0.0485409
UBN1	37.2293	0.325639	0.165105	1.97232	0.0485737
SLC38A2	34.8845	0.380559	0.192959	1.97223	0.0485834
IFNGR2	64.5573	0.372147	0.188714	1.97202	0.0486075
PDE2A	3.2392	1.17836	0.597589	1.97186	0.0486252
Z82217.1	2.15895	0.949508	0.481534	1.97184	0.0486279
MYO9B	56.0742	0.32332	0.164068	1.97064	0.048765
UPB1	2.54183	1.06637	0.54114	1.9706	0.0487697
DCLK1	58.0754	0.471299	0.239177	1.9705	0.0487806
MTM1	59.872	-0.391913	0.19891	-1.9703	0.0488042
CRACR2A	3.87767	-0.839857	0.426395	-1.96967	0.0488763
FRG1-DT	8.359	-0.925301	0.470127	-1.96819	0.0490459
MLIP	2.7644	-1.11784	0.568282	-1.96706	0.0491768
MINDY2	27.4681	-0.466926	0.237381	-1.96699	0.0491843
AC104088.1	2.57757	1.03831	0.527959	1.96665	0.0492231
HIKESHI	8.18675	-0.691005	0.351376	-1.96657	0.049233
SNX9	62.27	0.467421	0.237723	1.96624	0.0492704
SMG1	122.081	0.265393	0.134989	1.96603	0.0492947
PIAS2	86.6707	0.386323	0.196547	1.96555	0.0493506
KIAA1841	34.1883	0.326039	0.166097	1.96294	0.0496532
SNX19	29.1765	-0.403434	0.205573	-1.96248	0.0497063
ZNF687	1.29413	1.34578	0.685777	1.96242	0.0497135
IP6K1	21.0488	-0.375167	0.191193	-1.96224	0.0497346
PLEKHH2	41.4793	0.548021	0.279302	1.96211	0.0497495
AL109946.1	0.717575	2.10952	1.0755	1.96143	0.0498284
PTGR1	6.39021	0.753241	0.384061	1.96125	0.0498497
TIPARP	56.1326	0.770986	0.393439	1.95961	0.0500418
SAP30L-AS1	7.19703	-0.665326	0.339538	-1.95951	0.0500536
DHCR24	0.870918	1.73902	0.887506	1.95944	0.0500611
ARHGEF7	94.1295	0.326879	0.166829	1.95936	0.0500706
RIMBP2	1.99618	1.16746	0.595852	1.95931	0.050076
LINC00558	2.70628	1.58959	0.811345	1.9592	0.050089
ZNF546	4.70407	-0.83054	0.42392	-1.95919	0.0500906
MAP3K1	67.5553	0.321948	0.1644	1.95832	0.0501927
VANGL1	8.76611	0.576308	0.29435	1.9579	0.0502415
WASF1	5.46928	-0.73927	0.377645	-1.95758	0.0502792
PIK3R4	13.9693	-0.434766	0.222338	-1.95543	0.0505326
SEC24B	78.5289	0.214145	0.109514	1.95541	0.0505346
EFCAB7	5.55337	-0.761691	0.389827	-1.95392	0.0507106
LINC02649	5.11352	-0.755669	0.386876	-1.95326	0.0507889
SIAE	4.95963	-0.748002	0.383255	-1.95171	0.0509726
PABPC1	43.5074	0.361106	0.185042	1.95148	0.0510003
ELK4	18.3691	0.361167	0.185385	1.9482	0.051391
C20orf203	2.39067	0.988504	0.50756	1.94756	0.0514676
AC010894.3	1.70922	1.10478	0.567642	1.94626	0.0516241
PURG	5.382	0.629497	0.323569	1.94548	0.0517173
MTX2	21.0736	-0.457745	0.235343	-1.94502	0.0517731
SERPINB1	37.6449	0.683798	0.351627	1.94467	0.0518148
FRS2	34.3959	-0.323436	0.166362	-1.94417	0.0518744
RDH10	11.1826	-0.791309	0.407077	-1.94388	0.05191
AL138733.1	1.2914	1.54103	0.793051	1.94317	0.0519958
REV3L	108.575	-0.273017	0.140514	-1.94299	0.0520178
DENND5B	73.6286	0.354334	0.182366	1.94298	0.0520187
AC004951.1	8.20912	-0.595498	0.306662	-1.94187	0.0521526
NDUFAF6	12.505	-0.563225	0.290087	-1.94157	0.052189
NR2F1	1.57019	1.25375	0.645796	1.9414	0.0522098
AC007364.1	12.8391	-0.637772	0.328542	-1.94122	0.0522317
CDON	2.30045	1.08853	0.560815	1.94098	0.0522613
TPI1	10.6351	0.533719	0.275059	1.94038	0.0523333
CCND2-AS1	1.93562	1.07765	0.555387	1.94037	0.052335
AC034268.2	6.71705	0.709748	0.36581	1.94021	0.0523542
HMCN1	19.2614	-0.685903	0.353526	-1.94018	0.0523584
ADAM10	113.464	-0.230393	0.118781	-1.93965	0.0524224
AC023424.3	3.61801	0.768482	0.396203	1.93961	0.0524266
AC021733.4	4.92922	-0.791242	0.408062	-1.93902	0.0524984
IRF2BP2	15.1186	0.507625	0.262005	1.93746	0.0526889
POLR2I	1.71694	1.3534	0.698838	1.93664	0.052789
LYPLA1	23.3408	-0.360761	0.186363	-1.93579	0.0528933
GATA2	17.261	-0.584144	0.301786	-1.93562	0.0529141
TLR4	22.7874	0.497713	0.257172	1.93533	0.0529494
TLE2	4.99123	0.678205	0.350475	1.9351	0.0529776
SARAF	18.8333	0.379217	0.196064	1.93415	0.0530943
DCTD	6.12259	-0.629296	0.325476	-1.93346	0.0531791
PLEKHO1	1.73601	-1.30635	0.675659	-1.93345	0.0531811
KSR2	3.20875	0.894118	0.462519	1.93315	0.0532181
SEC14L2	2.11849	1.03851	0.537365	1.93259	0.0532865
LRBA	180.071	-0.216218	0.111994	-1.93062	0.0535305
GTF3C3	12.7266	-0.41998	0.217675	-1.92939	0.0536825
DACT2	8.63996	0.588061	0.304996	1.92809	0.0538433
MAP3K7CL	14.4015	-0.610035	0.31648	-1.92756	0.0539095
SERTAD4	1.91642	1.30463	0.676916	1.92731	0.0539404
TIMM10	1.15429	1.7015	0.882904	1.92716	0.0539592
LINC00205	5.4579	0.593602	0.308076	1.9268	0.0540043
G3BP1	36.6663	0.367713	0.190865	1.92657	0.0540338
RESF1	31.4341	-0.341265	0.177143	-1.9265	0.0540424
MAP3K13	28.1004	-0.430192	0.223308	-1.92645	0.0540481
CCDC84	26.853	-0.350422	0.181919	-1.92626	0.0540725
SPIN3	5.01873	-0.72043	0.374051	-1.92602	0.0541016
CPNE2	14.3846	0.41787	0.217039	1.92532	0.0541898
FBRSL1	16.7153	0.404871	0.210352	1.92473	0.0542628
CCK	2.65501	1.09209	0.567402	1.92471	0.0542652
SLC35G1	3.7066	-0.963699	0.500764	-1.92446	0.0542973
KCTD12	28.8933	-0.365445	0.189903	-1.92437	0.0543076
PYY	3.77662	-0.833075	0.432984	-1.92403	0.0543507
DICER1-AS1	3.53273	0.768908	0.399797	1.92325	0.0544492
AC018797.3	1.68961	1.13839	0.592012	1.92291	0.0544914
NRCAM	8.47282	0.593883	0.308886	1.92266	0.0545227
ABCD3	90.9675	0.54396	0.282926	1.92262	0.0545276
DNAJB9	2.43648	0.986567	0.51321	1.92235	0.054562
GPR17	1.37231	1.28274	0.667365	1.92209	0.0545941
CD99L2	17.0421	-0.509042	0.264861	-1.92192	0.0546154
HNRNPA2B1	122.438	0.347319	0.180751	1.92153	0.0546648
INTS9	17.2176	-0.442352	0.230286	-1.92088	0.0547469
SNX1	33.984	0.310992	0.161978	1.91996	0.0548631
C1QTNF3	3.08783	0.827921	0.431473	1.91882	0.0550066
ZNF33B	23.9876	-0.517032	0.26946	-1.91877	0.055013
PPP5C	13.0507	-0.474267	0.247184	-1.91868	0.0550248
TRAPPC6B	9.73526	-0.655105	0.341447	-1.91862	0.0550328
MICU2	29.6439	-0.334121	0.174148	-1.9186	0.0550347
KIF5C	4.40021	0.775966	0.404458	1.91853	0.0550436
SRGAP3	2.66826	0.970676	0.505951	1.91852	0.0550455
NNMT	14.0327	-0.836856	0.436287	-1.91813	0.055094
DUSP19	1.88837	1.39853	0.729271	1.91771	0.0551484
CLNS1A	16.976	-0.50063	0.261088	-1.91748	0.055177
LINC02391	2.58565	-1.30798	0.682323	-1.91695	0.0552444
CLK2	5.11668	-0.652507	0.340402	-1.91687	0.0552538
SHISA6	3.14793	1.25052	0.652384	1.91685	0.0552576
EMILIN2	14.875	0.68128	0.355487	1.91647	0.0553056
CLTC	52.753	0.232186	0.121175	1.91613	0.0553486
AHDC1	16.8068	-0.407567	0.212716	-1.91601	0.0553634
TSPOAP1	1.98362	1.00572	0.524998	1.91567	0.0554074
CREG2	2.32277	1.02568	0.535434	1.91561	0.0554148
RPS8	20.7288	0.431045	0.225065	1.9152	0.0554665
TMEM123	50.5882	-0.361314	0.188727	-1.91448	0.0555594
PPM1B	29.241	-0.341177	0.178247	-1.91408	0.0556106
UBXN4	48.388	0.309656	0.1618	1.91382	0.0556433
FLI1	592.233	-0.219644	0.114801	-1.91326	0.0557154
GEMIN5	23.4692	-0.400135	0.209198	-1.91271	0.0557849
CCP110	3.96912	-0.81698	0.427446	-1.9113	0.0559655
PKIA	3.37355	-1.00218	0.524425	-1.91101	0.0560039
EML2	7.73284	-0.589195	0.30843	-1.9103	0.0560942
NPEPL1	7.24271	-0.543674	0.28463	-1.91011	0.0561195
FOXN2	22.167	-0.469314	0.245778	-1.90951	0.0561968
ZNF366	87.5633	0.434781	0.227752	1.90901	0.0562607
OSBPL1A	27.7633	-0.430838	0.225724	-1.90869	0.0563015
PSMG1	2.15425	-0.935366	0.490474	-1.90707	0.0565121
CA3	1.91537	-1.15425	0.605339	-1.90679	0.0565484
ZNF521	113.317	0.389466	0.204283	1.9065	0.0565854
TBC1D4	471.817	-0.356814	0.187177	-1.90629	0.0566123
GRHL1	7.00117	0.702316	0.368587	1.90543	0.0567246
MIR137HG	2.28539	1.06517	0.559035	1.90537	0.0567322
CAMKMT	123.518	-0.291249	0.152879	-1.9051	0.0567676
IER3	49.9343	0.484439	0.254314	1.90489	0.0567947
HNRNPM	60.1477	0.35717	0.187547	1.90442	0.056855
ASIC2	16.8516	0.576792	0.302906	1.9042	0.0568848
PEX11A	1.28447	1.28737	0.676155	1.90396	0.056915
CRBN	40.28	0.290906	0.152828	1.90349	0.0569762
SLC30A6	14.3146	-0.457305	0.240447	-1.9019	0.0571846
KLHL7	18.0917	0.463221	0.243562	1.90186	0.057189
CAND2	8.91613	0.535314	0.281658	1.90058	0.0573565
TBKBP1	4.6665	-0.758742	0.399267	-1.90034	0.057389
SEC13	8.92902	0.472201	0.248604	1.89941	0.05751
CARMIL1	46.8394	-0.450264	0.237073	-1.89927	0.0575293
CRY2	11.4069	0.502626	0.264658	1.89915	0.0575446
LINC00174	22.4225	0.488228	0.257106	1.89894	0.0575724
GBP3	10.223	0.555958	0.292839	1.89851	0.0576288
RXFP1	6.69815	-0.862904	0.45459	-1.8982	0.0576692
NAB2	2.07451	1.07021	0.56382	1.89815	0.0576767
INTS3	30.8533	0.298358	0.157228	1.89762	0.0577468
WWC3	42.4677	-0.252944	0.13337	-1.89656	0.0578861
LINC00265	3.07341	1.01274	0.534155	1.89597	0.0579643
SH3BGRL	35.9912	-0.336247	0.177412	-1.89529	0.0580543
SH2B2	6.66108	-0.934066	0.492947	-1.89486	0.058111
SLC37A1	9.35479	-0.600362	0.317229	-1.89252	0.0584219
DUSP8	1.87492	1.2995	0.686787	1.89215	0.0584716
CDK5RAP1	8.48833	-0.499864	0.26425	-1.89163	0.05854
VPS33B	4.70766	-0.859856	0.454614	-1.8914	0.058571
CEP68	20.4048	0.46077	0.243628	1.89128	0.058587
GKAP1	15.8434	-0.499235	0.26402	-1.8909	0.0586381
PRAG1	36.8543	-0.525664	0.278098	-1.89021	0.05873
LUZP2	5.10837	0.869295	0.459918	1.89011	0.0587435
CXCL1	4.08718	-1.16263	0.615126	-1.89007	0.0587489
THSD4	736.827	-0.3613	0.191264	-1.88902	0.0588896
HLA-F	11.6882	0.516031	0.273255	1.88846	0.0589645
HEATR5A	23.3213	-0.332632	0.176184	-1.88798	0.0590284
ABCC1	10.652	0.790524	0.418765	1.88775	0.0590594
NGEF	1.16632	1.81356	0.961054	1.88705	0.0591531
DDX46	37.808	-0.277495	0.147081	-1.88668	0.059203
RPS21	9.80355	0.687049	0.364205	1.88643	0.0592366
PTPN14	162.2	0.214988	0.113981	1.88618	0.0592704
BTBD9	132.534	-0.272327	0.144403	-1.88588	0.0593116
AC069277.1	6.58985	-1.16732	0.619075	-1.88559	0.0593503
RASGRF2	245.449	0.220489	0.116973	1.88496	0.0594351
LINS1	4.12977	0.776604	0.412171	1.88418	0.0595409
RPL9	13.5498	0.466186	0.24745	1.88396	0.0595702
PPP1R12B	38.892	-0.302222	0.16045	-1.88359	0.0596211
POMC	0.972544	1.8526	0.983609	1.88347	0.0596364
ROGDI	4.48707	0.739075	0.392586	1.88258	0.0597571
CD164	12.9148	0.419731	0.222978	1.88239	0.0597834
NME4	1.66685	-1.16514	0.61944	-1.88095	0.0599781
RSU1	37.6957	-0.340683	0.181142	-1.88075	0.0600059
AL357054.2	3.33095	0.877102	0.466406	1.88056	0.0600322
TNS1	144.512	0.450111	0.239427	1.87995	0.0601149
FTL	16.076	0.468106	0.249018	1.87981	0.0601342
MGAT5	88.4165	-0.320903	0.170728	-1.87962	0.0601605
UBE2H	143.082	0.395909	0.210694	1.87907	0.0602348
AC079921.1	3.42524	0.886181	0.471619	1.87902	0.060242
ITGB3BP	9.50766	-0.781272	0.415963	-1.87823	0.0603503
CISD1	6.66802	0.632647	0.336841	1.87817	0.0603573
ZNF43	24.6931	-0.40699	0.21675	-1.8777	0.0604226
SDHD	5.23229	-0.740483	0.394488	-1.87707	0.0605083
PKD2	46.9999	-0.282364	0.150443	-1.87688	0.0605349
PNPLA8	30.8143	0.4944	0.263507	1.87623	0.0606231
WDTC1	11.1088	-0.470132	0.250729	-1.87506	0.0607843
NRXN2	1.05823	1.24943	0.666595	1.87434	0.0608834
LRRK2	27.3216	-0.509789	0.272167	-1.87307	0.0610582
AC007292.3	0.884265	1.98923	1.06222	1.8727	0.0611101
TRAFD1	8.55256	-0.557622	0.297881	-1.87196	0.0612116
BDKRB2	9.5412	1.0429	0.557198	1.87168	0.0612502
SOX18	11.9192	0.565181	0.301991	1.87151	0.0612739
AKAP8	12.9961	0.502509	0.268516	1.87143	0.0612857
SFXN4	3.60362	-0.741797	0.396387	-1.8714	0.0612902
MT-CO3	38.751	0.545313	0.291615	1.86998	0.0614872
APOOL	14.3371	-0.411947	0.220313	-1.86982	0.0615084
SERPING1	4.46285	-0.802353	0.429147	-1.86965	0.0615329
RPL13A	22.1221	0.419135	0.224199	1.86948	0.0615567
ADARB1	56.6814	0.224762	0.120229	1.86945	0.0615607
RPL30	11.4495	0.507314	0.271457	1.86885	0.0616434
DNAJB4	5.35853	0.708312	0.379096	1.86842	0.0617031
TTF2	9.2269	-0.617858	0.330848	-1.8675	0.0618318
AL157392.3	14.9265	-0.392771	0.210352	-1.86721	0.0618722
BCL2L11	5.18739	0.674068	0.361093	1.86674	0.0619374
SLC25A30	2.44865	-0.994515	0.532791	-1.86661	0.0619557
PPP1R18	5.38209	-0.668375	0.358156	-1.86615	0.06202
AC008731.1	1.06386	1.32944	0.712481	1.86593	0.0620507
GOSR1	23.5917	-0.339316	0.181851	-1.8659	0.0620553
CDK2	5.43926	0.674701	0.361862	1.86452	0.0622481
KIAA1324L	49.3693	0.432513	0.232043	1.86393	0.0623313
TENT4B	17.2373	-0.433386	0.232536	-1.86373	0.0623593
ANXA1	41.3494	0.756546	0.406177	1.8626	0.0625185
SF3B3	22.0347	-0.393608	0.211333	-1.8625	0.0625327
ATM	37.145	-0.359374	0.19298	-1.86223	0.0625706
YAP1	87.432	0.285042	0.153089	1.86193	0.0626129
ITPRIP	24.9127	0.659494	0.354254	1.86164	0.0626533
BEX2	1.91423	1.00339	0.539006	1.86155	0.0626661
POC1A	2.0663	-1.03098	0.553922	-1.86124	0.0627102
RBM18	8.02661	0.554107	0.297943	1.85978	0.0629172
INKA2	2.0055	1.11507	0.599764	1.85918	0.0630015
SLC25A28	11.0474	0.439504	0.236448	1.85877	0.0630593
ANK2	14.0819	0.628836	0.338354	1.85851	0.0630964
KDM6B	7.10401	0.951184	0.51193	1.85803	0.0631641
SAR1A	11.7044	0.415017	0.223386	1.85785	0.0631909
AKTIP	5.10081	-0.652169	0.351088	-1.85756	0.063231
SLC30A9	39.3242	-0.296283	0.159524	-1.85729	0.0632696
AL355612.1	5.66196	0.669337	0.360404	1.85719	0.0632848
KIAA1257	5.82505	0.810934	0.436672	1.85708	0.0632998
SLC5A4-AS1	13.3169	0.489121	0.263411	1.85688	0.0633289
ILF3	23.9172	0.327066	0.176173	1.85651	0.0633812
ZC4H2	16.6593	-0.459097	0.247408	-1.85563	0.063507
PPCDC	24.2278	-0.355063	0.191451	-1.85459	0.0636548
MMP28	13.1454	0.691199	0.372723	1.85446	0.0636737
TCEAL9	4.81728	0.628616	0.339093	1.85381	0.0637659
POMZP3	3.15784	0.739979	0.399233	1.8535	0.0638102
MT-ND5	22.7705	0.515969	0.278661	1.8516	0.064083
SPG7	38.5641	0.340096	0.18368	1.85157	0.0640872
2024-03-01	1.88135	1.09129	0.589446	1.85139	0.0641141
PNP	8.63594	0.923258	0.498723	1.85124	0.0641346
CELF5	2.13053	1.21403	0.656026	1.85059	0.064229
HESX1	2.38337	1.1308	0.611089	1.85047	0.0642463
NECTIN2	53.5667	0.386874	0.209096	1.85022	0.0642817
RPH3AL	26.1913	-0.356783	0.192854	-1.85002	0.0643114
RUSC1	2.62876	0.796892	0.430749	1.85001	0.0643115
HRH1	14.7311	0.687682	0.371729	1.84996	0.0643199
PTPRK	251.273	-0.273514	0.147909	-1.8492	0.0644294
SLC16A1	85.9376	-0.741887	0.40125	-1.84894	0.0644667
AC005009.2	2.02235	1.18879	0.64322	1.84819	0.0645755
NRBP2	8.80816	-0.594599	0.321728	-1.84814	0.0645823
TMBIM4	37.9078	-0.311935	0.168809	-1.84785	0.0646239
GLMN	14.1698	-0.433575	0.234676	-1.84755	0.0646678
PVT1	5.58652	-0.735698	0.398325	-1.84698	0.0647503
HNRNPH3	24.1206	0.316755	0.171536	1.84658	0.0648082
BAMBI	9.13393	0.693243	0.375422	1.84657	0.0648098
AHNAK	57.55	0.301211	0.163155	1.84616	0.0648688
REXO1	8.77099	0.463145	0.250913	1.84584	0.0649154
FAXC	2.84735	1.2132	0.657341	1.84562	0.0649471
AL589863.1	2.09075	1.042	0.564726	1.84515	0.0650157
GMFB	2.9459	0.8491	0.460214	1.84501	0.0650358
ILDR2	3.33153	1.20828	0.654959	1.84482	0.0650643
ZNF880	2.84398	0.855549	0.463832	1.84452	0.0651073
ME1	25.4171	0.368834	0.199963	1.84451	0.0651093
SDCCAG8	92.726	-0.2599	0.140974	-1.8436	0.0652419
LRRC7	10.5512	0.554328	0.30069	1.84352	0.0652527
C12orf40	2.79762	1.14906	0.62338	1.84327	0.0652895
AMDHD1	1.17486	1.34702	0.730863	1.84306	0.0653209
PLEKHA6	2.17037	-1.11703	0.606174	-1.84275	0.0653651
FRA10AC1	20.1147	-0.373103	0.202522	-1.84228	0.0654336
TMEM14C	3.36217	-0.847655	0.460137	-1.84218	0.0654487
USP6NL	185.067	0.215051	0.116753	1.84193	0.065486
JAZF1	95.9003	-0.32324	0.175493	-1.8419	0.0654903
TRMT1L	8.34147	-0.61668	0.334959	-1.84106	0.0656126
ZNF480	5.8936	-0.655205	0.355967	-1.84063	0.0656752
SLC44A2	14.0053	-0.511336	0.277828	-1.84048	0.0656977
PSPC1	81.5402	-0.273186	0.148434	-1.84045	0.065702
FSCN1	10.8053	0.478569	0.260147	1.83961	0.0658255
SMCO2	1.69286	-1.25095	0.680036	-1.83954	0.065836
SLC7A1	365.822	0.278239	0.151279	1.83925	0.0658788
CSNK1E	25.8015	0.441235	0.239936	1.83897	0.0659192
VKORC1L1	24.3408	-0.426106	0.231734	-1.83877	0.0659493
AC097376.3	17.7229	-0.485495	0.264119	-1.83816	0.0660382
F11-AS1	1.57586	1.67546	0.911805	1.83752	0.0661327
CLEC16A	62.9924	-0.270451	0.147188	-1.83746	0.0661427
GGT5	38.6227	-0.545379	0.296911	-1.83684	0.0662332
MIOS	9.08111	-0.566983	0.308697	-1.8367	0.0662545
MAP7D3	1.79252	1.32192	0.719824	1.83646	0.0662903
REPS2	3.8645	0.818283	0.445739	1.83579	0.0663891
C2orf83	76.6253	-0.674508	0.367453	-1.83563	0.0664125
ARFGEF2	133.548	-0.192283	0.104754	-1.83556	0.066422
LYPD6B	4.14605	2.19994	1.19858	1.83546	0.066438
AC018450.1	1.11988	-1.56226	0.851289	-1.83517	0.0664799
DLGAP4	76.0103	0.376204	0.205042	1.83476	0.0665412
PLXNB1	2.38575	-1.41013	0.768588	-1.83471	0.066549
PTDSS2	6.97575	-0.565557	0.308285	-1.83453	0.0665759
STARD13	158.093	0.271281	0.147913	1.83406	0.0666447
C16orf87	2.79763	0.774063	0.422115	1.83377	0.0666877
ZBTB40	10.8274	-0.524898	0.286355	-1.83303	0.0667974
ZFP2	2.25379	-0.988266	0.53917	-1.83294	0.0668113
PABPC4	9.51936	0.492722	0.268853	1.83268	0.0668503
OAS2	10.7183	0.479859	0.261846	1.8326	0.0668619
RPN2	15.2648	-0.437946	0.238999	-1.83242	0.0668886
CRYBG3	73.2715	0.312589	0.170616	1.83212	0.0669333
PRRC1	6.47096	-0.624997	0.341171	-1.83191	0.0669641
YWHAB	24.6951	0.319625	0.174601	1.83061	0.0671589
KDM3A	37.0815	0.29233	0.159759	1.82982	0.0672773
HEPH	3.14326	-1.03171	0.56386	-1.82973	0.0672904
CDR2L	3.134	0.817122	0.446614	1.82959	0.0673105
CREB1	34.7417	-0.289439	0.158292	-1.82852	0.067472
AC104695.2	1.3094	1.42848	0.781794	1.82718	0.0676725
HMGCR	5.25521	0.668049	0.365685	1.82685	0.067723
SEMA3B	6.54296	0.538148	0.294661	1.82633	0.0678005
DPYD-AS1	1.79895	1.08192	0.592411	1.8263	0.0678055
LINC00663	2.83471	0.978488	0.535834	1.8261	0.0678348
AFF4	122.07	0.290367	0.15909	1.82518	0.0679745
ATP1A3	2.37557	1.05831	0.579856	1.82512	0.0679827
WIPF1	28.9576	-0.41963	0.230066	-1.82395	0.0681597
HSPB8	10.1199	0.799858	0.438533	1.82394	0.0681608
TUBA1B	13.1979	0.466972	0.256112	1.82332	0.0682557
IL18	1.20287	-1.68621	0.924876	-1.82318	0.0682769
PHACTR1	167.27	0.310924	0.170543	1.82314	0.0682815
PTPA	10.3729	-0.455318	0.249766	-1.82298	0.0683065
DKK 3.00	2.53838	1.20113	0.659133	1.82229	0.0684116
NFATC1	22.5645	0.581546	0.319132	1.82228	0.0684131
MEGF9	6.17959	-0.636088	0.349109	-1.82203	0.0684502
PRNCR1	1.47809	-1.16187	0.637728	-1.82189	0.0684717
EEA1	60.0335	-0.29798	0.163636	-1.82099	0.068608
EP300	49.3415	-0.246522	0.1354	-1.82069	0.0686535
MNAT1	90.3624	0.203478	0.111788	1.82022	0.068726
ID3	28.5826	0.484354	0.266126	1.82002	0.0687558
STAT6	16.9008	0.357636	0.196547	1.8196	0.0688204
UNC45A	7.82922	0.568562	0.312716	1.81814	0.0690428
KIRREL3	4.70688	0.743887	0.40916	1.81808	0.0690515
DGCR2	16.2775	-0.431567	0.237453	-1.81749	0.0691425
HACD2	16.5696	-0.479154	0.263732	-1.81682	0.0692443
STRIP2	1.96111	-1.08661	0.598257	-1.81629	0.0693254
DDX39A	3.61197	0.680194	0.374535	1.8161	0.0693547
CTNNAL1	35.496	0.469037	0.258486	1.81456	0.0695922
STXBP1	79.7289	0.285353	0.157294	1.81414	0.0696558
N4BP2	15.8752	0.353213	0.194802	1.81319	0.069803
CCM2	27.0334	-0.344892	0.190269	-1.81266	0.0698844
MTF1	5.29955	-0.618774	0.341458	-1.81215	0.0699624
TRIM35	2.45347	-0.891386	0.49207	-1.8115	0.0700628
SLC33A1	9.1385	-0.610738	0.337219	-1.8111	0.0701252
FRG1	5.73964	-0.579071	0.319803	-1.81071	0.0701855
KANK2	13.1683	-0.400844	0.221382	-1.81064	0.0701961
SELENON	12.6552	-0.515558	0.284886	-1.8097	0.0703425
SMARCB1	8.00302	-0.554376	0.306352	-1.8096	0.0703574
USP8	28.5718	-0.302514	0.167184	-1.80947	0.0703783
LINC00513	5.64592	0.580937	0.321092	1.80926	0.0704112
CHCHD10	1.13772	1.29228	0.714325	1.8091	0.0704361
SNTG2	267.784	-0.852274	0.471281	-1.80842	0.070541
PLXDC2	44.113	-0.607336	0.33595	-1.80782	0.0706345
HTRA1	9.01901	0.588824	0.325747	1.80761	0.070667
SGO1-AS1	48.0486	-0.378135	0.209193	-1.80759	0.0706697
NDUFA4	5.65046	0.675462	0.373766	1.80718	0.0707342
ESD	7.27704	-0.684844	0.379213	-1.80596	0.0709246
ZNF112	2.74666	-0.837251	0.463646	-1.8058	0.0709501
DNAJB14	40.7432	-0.287473	0.159266	-1.80499	0.0710764
GLCE	42.4115	0.430364	0.238445	1.80488	0.0710931
IGFBP3	25.679	-1.10917	0.614713	-1.80437	0.0711739
BCCIP	6.05876	-0.689092	0.381904	-1.80436	0.0711747
AKAP10	35.5685	-0.256356	0.142079	-1.80432	0.0711813
LINC02646	5.13431	-0.744647	0.412828	-1.80377	0.0712669
C19orf53	2.52278	0.939946	0.521115	1.80372	0.0712749
HHAT	23.256	0.419668	0.232718	1.80333	0.071336
ANKRD7	1.9653	1.00857	0.559308	1.80326	0.071348
PELP1	7.49672	-0.557169	0.308995	-1.80316	0.0713625
CDK5RAP2	40.2855	-0.371966	0.206286	-1.80316	0.0713631
SPTY2D1	4.47104	0.690441	0.382991	1.80276	0.0714261
LYAR	1.67439	-1.05917	0.5876	-1.80253	0.0714619
COG1	5.89777	0.524901	0.291222	1.80241	0.0714811
SPART	21.1849	-0.416978	0.231415	-1.80186	0.071567
LMO4	8.91938	0.521883	0.289748	1.80116	0.0716775
LATS1	22.3344	-0.382694	0.212528	-1.80068	0.0717539
ZNF766	5.08461	-0.645482	0.358574	-1.80014	0.0718392
MPZL3	7.44316	0.514086	0.285598	1.80003	0.0718554
PDHA1	4.35188	-0.787295	0.437441	-1.79977	0.0718964
LUCAT1	3.0099	1.17273	0.651794	1.79924	0.0719815
SARS	16.8842	0.39592	0.220094	1.79887	0.0720394
HELZ2	8.58007	0.504638	0.280682	1.7979	0.0721925
KIAA0100	13.4594	-0.442018	0.24588	-1.7977	0.0722246
CERNA1	1.16072	1.3781	0.767031	1.79667	0.0723884
GPR4	3.15982	-0.991516	0.551942	-1.79641	0.0724289
AKAP11	22.9271	-0.431135	0.240157	-1.79522	0.0726186
AL023882.1	0.866996	1.55112	0.864099	1.79507	0.072643
AC018618.1	2.79533	-0.995303	0.554547	-1.7948	0.0726848
SULT1B1	36.2323	-0.492771	0.274642	-1.79423	0.0727766
RMDN2	8.72843	-0.645288	0.359832	-1.7933	0.0729245
PTK2B	15.2462	-0.502198	0.280089	-1.79299	0.0729742
DNM2	128.922	0.258832	0.144373	1.7928	0.0730052
EIF2B3	16.8896	-0.418754	0.233648	-1.79224	0.0730947
C8orf76	5.99824	-0.593429	0.331224	-1.79163	0.0731929
C1R	7.61452	-0.879207	0.490877	-1.79109	0.0732782
KIAA0408	1.23508	1.32687	0.740841	1.79104	0.0732875
TNFRSF10A	27.8466	0.342018	0.191098	1.78975	0.0734938
ZNF358	4.56777	0.586313	0.327612	1.78966	0.0735087
PARN	42.6957	-0.257074	0.14365	-1.78959	0.0735201
AC002377.1	7.93414	-0.668494	0.373583	-1.78941	0.0735484
MEGF6	16.4097	0.42821	0.239341	1.78912	0.0735953
KHDC4	20.0277	0.342735	0.191566	1.78912	0.0735954
CACHD1	66.7154	-0.32752	0.183063	-1.7891	0.0735982
WWOX	291.171	0.207088	0.115803	1.78827	0.0737318
DGKH	99.6242	-0.300193	0.167877	-1.78817	0.0737484
UNC119B	2.46895	-0.991438	0.554449	-1.78815	0.0737519
CALM3	5.66181	0.610073	0.341418	1.78688	0.0739564
FOSL1	4.61731	1.30077	0.727968	1.78686	0.0739608
CRYZL1	18.9635	-0.37898	0.212108	-1.78673	0.0739803
SCP2	32.4796	-0.334177	0.187054	-1.78653	0.0740133
AP3S2	22.29	-0.345346	0.193443	-1.78526	0.0742198
HELLPAR	1.22549	1.54492	0.865459	1.78509	0.0742468
CACNA1A	4.90834	-0.723281	0.405367	-1.78426	0.0743808
FCHSD1	1.72593	-1.07829	0.604602	-1.78346	0.0745108
B3GALNT2	11.8677	-0.467332	0.262072	-1.78322	0.0745505
FAM53C	5.3382	0.558625	0.313281	1.78314	0.0745633
ARL5B	39.4423	0.797711	0.44737	1.78311	0.0745684
TEF	1.6334	1.11761	0.627038	1.78236	0.0746904
ACTN1	186.745	0.404129	0.226798	1.78189	0.0747668
RPGRIP1L	2.97845	-0.877837	0.492814	-1.78127	0.0748677
ACTR1B	7.10507	0.484451	0.271989	1.78114	0.0748891
PRKCE	129.088	0.280624	0.157703	1.77944	0.0751671
UBA6-AS1	36.0207	-0.658544	0.370168	-1.77904	0.0752327
MRTFB	652.702	-0.336697	0.189274	-1.77889	0.0752573
PROSER1	11.4553	-0.43514	0.244619	-1.77885	0.0752651
CDK10	6.83886	-0.526311	0.295882	-1.77879	0.0752746
AP002495.1	11.2754	-0.512158	0.287973	-1.77849	0.075323
EHBP1	77.3228	-0.283693	0.159516	-1.77846	0.075328
DENND2C	24.1462	0.410728	0.230982	1.77818	0.0753747
REST	12.7898	-0.511565	0.287831	-1.77731	0.0755167
SNX8	7.17432	-0.520948	0.293242	-1.77651	0.0756484
ABCB8	2.68458	-0.972738	0.547884	-1.77545	0.0758244
BRINP3	2.76941	0.880109	0.495758	1.77528	0.0758516
CFLAR-AS1	5.34227	0.658071	0.370749	1.77498	0.0759013
AL354892.1	0.815714	2.08988	1.17751	1.77483	0.0759262
BTF3L4	11.1373	-0.436608	0.246069	-1.77433	0.0760085
LIMS2	115.822	0.223168	0.12579	1.77413	0.0760418
AC010976.2	2.53172	0.900708	0.507703	1.77408	0.0760495
AP001021.3	1.26264	1.44784	0.81613	1.77402	0.076059
CXorf38	7.14578	-0.535718	0.302166	-1.77293	0.076241
RNF19A	102.214	0.286845	0.161837	1.77243	0.0763224
MT1X	9.40949	0.860277	0.485452	1.77212	0.0763754
COQ8A	5.66435	-0.582567	0.328962	-1.77093	0.0765728
P2RX7	3.25294	0.933821	0.527518	1.77022	0.0766908
AC011511.2	9.43553	1.51466	0.856027	1.76941	0.0768256
AC097448.1	0.773125	2.1559	1.21914	1.76837	0.0769988
CDK12	35.8035	-0.286243	0.161923	-1.76777	0.0770986
SRGAP2B	95.7234	0.325061	0.183965	1.76697	0.0772332
NDUFV1	8.44248	0.480047	0.271701	1.76682	0.0772581
MIF	8.08175	0.585149	0.331268	1.76639	0.07733
BAG3	14.8811	0.546947	0.309662	1.76627	0.0773501
RPS23	25.0356	0.431382	0.244414	1.76496	0.07757
UQCR11	5.60727	0.644093	0.364954	1.76486	0.0775871
LINC02208	35.7281	0.382434	0.216722	1.76462	0.077627
DNAL1	3.73382	-0.900428	0.510422	-1.76409	0.0777176
MSL1	12.3464	0.441065	0.250073	1.76375	0.0777748
SYT7	11.2727	0.743094	0.421339	1.76365	0.0777913
AC019197.1	81.1576	0.445834	0.25291	1.76282	0.0779313
MT-CO2	39.713	0.507118	0.287716	1.76257	0.0779739
MARS	6.54465	-0.562711	0.319346	-1.76207	0.0780574
MAN2A2	8.09044	0.545314	0.309533	1.76173	0.0781143
SPRED3	2.61717	-2.203	1.25093	-1.76109	0.0782235
SLC39A9	15.0891	-0.452569	0.256996	-1.761	0.0782386
SLC9A3R2	16.776	-0.520419	0.295721	-1.75983	0.0784362
CTXN1	1.26749	1.28603	0.731353	1.75843	0.078675
DDI2	13.3655	-0.453284	0.25786	-1.75787	0.0787699
AGO2	51.6308	0.35324	0.200949	1.75786	0.0787721
NEK5	18.0843	-0.620206	0.352841	-1.75775	0.0787896
VIT	2.0453	1.59362	0.906724	1.75756	0.0788229
FLT1	1285.68	0.341063	0.194087	1.75727	0.0788714
TBC1D30	12.7489	-0.472134	0.268708	-1.75705	0.0789092
AC015987.1	6.49865	0.86711	0.493633	1.75659	0.0789881
CLEC2B	58.578	0.522432	0.297492	1.75612	0.079068
RBM15	5.11766	-0.569086	0.324186	-1.75543	0.0791857
PIK3R3	243.091	-0.469855	0.267694	-1.7552	0.0792259
USP38	10.1812	-0.446241	0.254266	-1.75502	0.0792565
RABGGTB	7.00179	0.604046	0.34422	1.75482	0.0792896
LRRC37A2	11.4992	-0.437535	0.249342	-1.75476	0.0793004
PRKCH	680.583	0.209558	0.119431	1.75464	0.0793211
ZMIZ1	101.317	0.27168	0.154866	1.75429	0.0793813
STARD4-AS1	4.8168	0.769639	0.438748	1.75417	0.0794014
TRA2B	59.6542	0.43463	0.247772	1.75415	0.0794044
CENPB	2.39004	0.876487	0.499714	1.75398	0.0794345
USP12	76.1826	0.384558	0.219274	1.75378	0.0794689
VAMP5	4.04675	0.679477	0.387449	1.75372	0.0794787
AP002336.2	7.46692	0.554835	0.316574	1.75263	0.0796664
PALD1	98.2903	-0.330194	0.188463	-1.75203	0.0797684
HIST1H2BC	2.9513	-1.12132	0.640121	-1.75173	0.0798211
AC009495.1	1.97654	1.07901	0.616046	1.75151	0.0798585
ZNF280C	7.59162	-0.497768	0.284221	-1.75134	0.0798865
AP000442.1	1.99132	1.03835	0.593386	1.74987	0.0801408
MFSD11	24.5768	-0.291715	0.166715	-1.74978	0.0801557
CHFR	27.8679	-0.283078	0.161864	-1.74886	0.0803145
AL158068.2	1.33654	1.132	0.647326	1.74873	0.080338
ISYNA1	2.44439	0.891064	0.509564	1.74868	0.0803468
FBXO36	3.61543	0.698939	0.399714	1.7486	0.0803603
ELK3	61.9183	0.365481	0.209028	1.74848	0.0803807
SLC25A21	9.32143	-0.692788	0.396341	-1.74796	0.0804707
AC138123.1	2.52355	1.16286	0.66536	1.74771	0.0805144
GUK1	17.6832	0.352599	0.201888	1.74651	0.0807223
ERCC3	9.83958	-0.43024	0.246352	-1.74644	0.0807345
PRELID2	153.885	-0.326394	0.186892	-1.74643	0.080736
AP1AR	5.42935	-0.580081	0.332152	-1.74643	0.0807361
RGP1	4.33422	0.66616	0.381447	1.7464	0.0807408
FMR1	12.4541	-0.385346	0.220661	-1.74632	0.0807548
RLF	42.4832	0.305672	0.175045	1.74625	0.0807671
HELZ	61.6881	-0.229266	0.131346	-1.74552	0.0808947
AFF3	769.515	-0.672881	0.385522	-1.74538	0.0809189
ANKRD30BL	7.87716	-0.85073	0.487424	-1.74536	0.080922
RASA1	70.7716	-0.280166	0.160521	-1.74535	0.080924
ZYX	7.24936	0.604104	0.34628	1.74455	0.0810627
FOXP4	2.46176	-1.01412	0.581407	-1.74424	0.0811167
LTV1	4.68437	-0.716969	0.411234	-1.74346	0.0812533
MEPCE	3.1495	0.815581	0.467996	1.74271	0.0813848
RHOU	6.63078	0.733972	0.42124	1.74241	0.0814374
NPIPB3	18.3381	0.550357	0.315879	1.7423	0.0814558
PRSS3	7.851	-1.08852	0.62488	-1.74196	0.0815149
SLC41A3	15.8787	0.439913	0.252549	1.74189	0.0815274
AC090589.2	0.639533	2.43817	1.39987	1.74171	0.0815585
BCLAF1	47.237	0.235963	0.135521	1.74115	0.0816581
VSNL1	5.46103	-0.651572	0.374264	-1.74094	0.0816938
SRD5A1	4.64071	-0.653614	0.375524	-1.74054	0.0817646
FAM149B1	10.2152	-0.478095	0.274712	-1.74035	0.0817976
ZNF569	9.29359	-0.447642	0.257322	-1.73962	0.0819264
NAA35	25.6002	-0.301323	0.173328	-1.73846	0.08213
GRIA4	5.30966	0.675986	0.388865	1.73835	0.0821484
AL139260.1	13.3289	0.622095	0.357865	1.73835	0.0821493
ZBTB38	114.303	0.271573	0.156244	1.73814	0.0821863
RPS6KA1	2.1506	-0.907308	0.522008	-1.73811	0.0821915
AATF	25.224	-0.31576	0.181774	-1.7371	0.0823701
C1GALT1	131.422	0.42052	0.2422	1.73625	0.0825193
ERICH6-AS1	4.51858	-0.658744	0.379462	-1.736	0.0825646
LTBP1	22.0474	-0.367385	0.211685	-1.73553	0.0826471
MTMR8	7.55691	-0.763537	0.440155	-1.7347	0.0827935
TFCP2	46.5002	-0.233643	0.134761	-1.73376	0.0829606
EIF3A	28.3414	0.305401	0.176153	1.73372	0.0829676
EIF3D	7.62489	-0.577505	0.333159	-1.73342	0.083021
CLSTN1	23.4287	-0.300264	0.173255	-1.73308	0.0830817
RUNDC3A	1.01048	1.4556	0.840105	1.73264	0.0831602
CCNT2	35.6434	0.244108	0.140954	1.73183	0.0833031
MT-ATP6	28.4679	0.505793	0.292094	1.73161	0.0833435
PPP1R21	26.6036	-0.327806	0.189332	-1.73139	0.0833829
ADAMTS16	1.13525	2.78427	1.60814	1.73137	0.0833863
PLS3	34.3958	-0.482245	0.278536	-1.73135	0.0833886
GPX4	3.33505	0.815787	0.471579	1.7299	0.0836473
C1orf115	2.52471	0.875412	0.506135	1.7296	0.0837015
CYSTM1	30.2431	0.451606	0.261145	1.72933	0.0837493
LSMEM2	0.876008	2.17466	1.25754	1.7293	0.0837553
AC093425.1	0.747707	1.82584	1.05627	1.72858	0.083885
PAAF1	6.7245	-0.539822	0.312303	-1.72852	0.0838954
AGTRAP	2.94505	-0.87419	0.505919	-1.72793	0.0840015
SLC35D1	12.8718	-0.415954	0.240789	-1.72746	0.0840852
C12orf29	2.45407	0.744902	0.431476	1.7264	0.0842747
CHD7	23.8974	0.382865	0.2219	1.72539	0.0844566
RSF1	75.7759	-0.201046	0.116561	-1.72481	0.0845614
AL008633.1	31.0905	-0.416893	0.241769	-1.72434	0.0846459
CPE	126.454	0.413451	0.239829	1.72394	0.0847182
CD99	59.771	0.446625	0.259121	1.72362	0.0847768
AHCYL2	145.521	-0.254445	0.147642	-1.72339	0.0848178
NFXL1	13.612	-0.416538	0.241742	-1.72307	0.0848768
AC007608.3	3.55004	0.81879	0.475248	1.72287	0.0849124
IRF9	11.4369	0.438754	0.254832	1.72174	0.0851165
NUP205	17.9623	-0.335598	0.194936	-1.72159	0.0851447
PDGFRA	0.684222	2.1681	1.2597	1.72113	0.0852274
NR4A2	3.85237	0.915811	0.532275	1.72056	0.0853305
ARHGDIG	1.11496	1.76808	1.0278	1.72026	0.0853852
RNASEK	10.267	0.469562	0.273073	1.71955	0.0855146
C22orf23	0.594153	2.47145	1.43758	1.71917	0.0855831
TERF2	12.2821	-0.433071	0.251979	-1.71868	0.0856728
LINC02798	11.6524	0.61987	0.360751	1.71827	0.0857466
TUBA1A	4.8665	0.652814	0.38006	1.71766	0.0858585
TPPP	1.15278	1.21118	0.705259	1.71736	0.0859142
FILIP1	1.18719	-1.2076	0.703435	-1.71673	0.0860292
MAP3K3	86.139	0.274855	0.160156	1.71617	0.0861306
CA4	5.34029	0.979993	0.57117	1.71576	0.0862052
GRB14	10.4151	0.507526	0.295823	1.71564	0.0862282
FGD5-AS1	6.35125	0.55567	0.323941	1.71535	0.086282
TMEM130	1.91563	1.06841	0.622919	1.71517	0.0863147
SKA2	5.94779	-0.668572	0.389818	-1.71509	0.0863295
NAXD	12.0848	0.429815	0.250613	1.71506	0.0863348
WDPCP	64.628	-0.31474	0.183564	-1.71461	0.0864169
NXN	465.194	0.299794	0.174861	1.71447	0.0864423
GALNT15	142.772	-0.308336	0.179933	-1.71362	0.0865992
GTF2I	91.2068	0.189054	0.110357	1.71311	0.0866921
HECTD1	67.2879	-0.202225	0.118046	-1.7131	0.0866944
STEAP1B	10.7249	-0.712369	0.415868	-1.71297	0.0867184
COX7B	5.10346	0.622967	0.363686	1.71292	0.0867264
AC008264.2	2.71978	0.823365	0.480754	1.71265	0.0867766
GPR89B	9.3556	-0.472873	0.276148	-1.71239	0.0868245
OAS1	8.44169	0.681635	0.398141	1.71204	0.0868887
CCDC14	17.005	-0.365943	0.213794	-1.71166	0.0869598
TVP23B	4.11772	-0.776071	0.453501	-1.71129	0.087028
STAU1	40.8811	0.354104	0.206964	1.71094	0.0870917
SHC1	23.9224	0.433708	0.253584	1.71031	0.0872086
WDR91	3.74051	0.607566	0.355336	1.70983	0.0872965
NELL2	5.67707	0.670666	0.392354	1.70934	0.0873886
DNMT3B	3.46947	0.86072	0.503579	1.70921	0.0874126
HMGA1P4	3.81251	-0.696105	0.407284	-1.70914	0.0874251
CDH9	1.73583	1.07661	0.62996	1.70901	0.0874483
CASZ1	3.10253	-0.884099	0.517336	-1.70895	0.087461
ZC3H11A	1.03858	1.16583	0.682434	1.70834	0.0875727
DUT	7.76015	-0.509496	0.298247	-1.7083	0.087581
CDC123	17.7625	-0.361372	0.211615	-1.70769	0.0876939
PARP14	181.052	0.247923	0.145225	1.70717	0.0877907
SBDS	7.60105	0.513386	0.300796	1.70676	0.087867
FAM168A	44.9638	-0.312764	0.183264	-1.70663	0.0878911
MRPS27	19.3518	-0.419206	0.245647	-1.70654	0.0879078
TMEFF2	3.74677	0.80258	0.470472	1.7059	0.0880258
AC093110.1	1.00834	1.83239	1.07428	1.70569	0.088066
AC090578.1	5.32265	0.758842	0.444994	1.70529	0.0881411
PPFIBP2	1.99023	-0.857885	0.503088	-1.70524	0.0881502
CMSS1	55.8875	-0.333262	0.195502	-1.70465	0.0882596
OTUD4	29.5469	0.346596	0.203337	1.70454	0.0882799
USP31	23.4632	-0.351019	0.205961	-1.7043	0.088326
PPP1R13B	122.663	-0.205203	0.120416	-1.70411	0.0883603
PRIM1	1.89672	-0.995442	0.5842	-1.70394	0.0883924
SERP2	3.03404	0.712563	0.418197	1.70389	0.0884012
ARPP19	14.3582	0.372717	0.218775	1.70366	0.0884447
LY96	24.3802	-0.437852	0.257034	-1.70348	0.0884782
PDE3B	48.6521	-0.481738	0.282986	-1.70234	0.0886923
CHST8	1.14936	1.28813	0.756942	1.70176	0.0888012
DIP2C	122.145	0.286009	0.16809	1.70152	0.0888448
ATP11A	171.257	0.506027	0.297517	1.70083	0.0889742
GABARAP	4.8382	0.709942	0.417428	1.70075	0.0889895
CLEC1A	33.8109	0.466019	0.274022	1.70066	0.0890062
STK36	2.40011	0.82087	0.482679	1.70065	0.089008
TMEM192	6.47123	-0.59016	0.347166	-1.69994	0.0891427
PEX11B	3.3588	-0.739673	0.435174	-1.69972	0.0891837
KCTD16	6.76211	0.664237	0.390958	1.699	0.0893193
AL031073.2	1.81512	-1.39044	0.818788	-1.69816	0.089477
SSBP4	8.33619	0.455157	0.268063	1.69795	0.0895176
MAPRE3	8.53754	-0.572061	0.336982	-1.6976	0.0895835
OSBPL7	5.01522	-0.637133	0.375319	-1.69758	0.0895873
CCDC50	83.6954	0.261847	0.154252	1.69752	0.0895975
TCAF2	3.84864	0.701067	0.413022	1.69741	0.0896196
SNRK	82.701	0.37251	0.219472	1.6973	0.0896393
SPG21	6.52168	-0.555635	0.327413	-1.69705	0.089688
ABCB7	21.6295	-0.389252	0.229472	-1.69629	0.0898306
TMEFF1	4.27049	-0.762533	0.449697	-1.69566	0.0899502
ALG14	5.27304	-0.776308	0.457822	-1.69565	0.0899517
AIG1	33.7503	-0.274274	0.161753	-1.69563	0.0899557
AC023480.1	1.25656	1.27396	0.751466	1.69529	0.0900199
ARRB1	26.1127	0.44815	0.26435	1.69529	0.09002
MAPKAPK2	14.4703	0.459289	0.270928	1.69525	0.0900288
SHROOM2	96.3351	0.219156	0.129304	1.69488	0.0900974
MTR	41.1949	-0.258129	0.152309	-1.69478	0.0901176
PRR14L	29.017	-0.30764	0.181547	-1.69455	0.0901605
TTC17	100.679	-0.206225	0.121731	-1.69411	0.0902436
SH3RF3	164.688	0.483858	0.285687	1.69366	0.0903292
BAZ2A	33.3923	0.282612	0.166908	1.69322	0.0904128
CCDC146	21.9601	0.356561	0.210654	1.69264	0.0905246
CD82	9.2505	0.607649	0.359118	1.69206	0.0906351
ZYG11B	18.9892	-0.341225	0.201663	-1.69205	0.0906361
B3GALNT1	4.45025	-0.669817	0.395915	-1.69182	0.0906807
HCLS1	1.08328	-1.33296	0.788095	-1.69138	0.0907652
ELOVL6	9.0502	-0.450899	0.266606	-1.69126	0.0907878
PTCD2	5.16714	-0.724469	0.428419	-1.69103	0.090831
LINC00894	30.8548	-0.284864	0.168477	-1.69082	0.0908712
AL662884.5	0.995211	1.28568	0.760388	1.69082	0.090872
SENP3	4.15612	-0.632513	0.374239	-1.69013	0.091003
COQ10A	1.23023	1.17325	0.694515	1.6893	0.091161
DEPTOR	48.5694	-0.591011	0.349899	-1.68909	0.0912023
TMEM252-DT	1.031	1.52506	0.903458	1.68802	0.0914068
ZNF195	8.56545	-0.529693	0.313798	-1.68801	0.09141
EPB41L4B	1.33904	1.35272	0.801637	1.68744	0.0915186
AC010809.2	2.13904	0.89553	0.530948	1.68666	0.0916683
ERCC1	4.99717	0.543663	0.322441	1.68608	0.0917796
LINC02755	1.48172	1.21946	0.723631	1.6852	0.0919509
CDYL2	118.73	-0.26767	0.158851	-1.68504	0.0919817
RNF168	19.7361	-0.330728	0.196288	-1.68491	0.0920054
RBFA	4.09152	0.633767	0.376293	1.68424	0.0921361
SERTAD1	3.21605	0.679236	0.403376	1.68388	0.0922053
KLHL22	15.4976	-0.429031	0.254843	-1.68351	0.0922765
CPT1C	2.95174	-0.967609	0.574782	-1.68344	0.0922907
FAM122C	19.5587	0.302459	0.179679	1.68333	0.0923113
RASAL2	351.97	0.216075	0.128372	1.68319	0.0923374
NOL3	2.20532	-0.826241	0.490957	-1.68292	0.0923904
SLC20A1	32.7869	0.334103	0.198566	1.68258	0.0924565
PITPNC1	324.565	0.605583	0.359995	1.6822	0.0925298
RALB	20.2565	0.343557	0.204347	1.68124	0.0927164
KCNJ2	1.06573	-1.46563	0.8718	-1.68115	0.092733
CCAR1	47.1432	-0.229058	0.136299	-1.68056	0.092849
MAGOHB	3.95815	-0.714133	0.425053	-1.6801	0.0929369
UMPS	3.17402	-0.767278	0.456939	-1.67917	0.0931191
COL5A2	13.382	0.54346	0.32368	1.67901	0.0931509
PER3	30.782	0.485535	0.289192	1.67893	0.0931648
HELQ	11.403	-0.479801	0.285827	-1.67864	0.0932217
SOCS5	7.04302	0.561908	0.334748	1.6786	0.0932303
SLC41A2	1.60411	-1.11275	0.6635	-1.67709	0.0935252
PROX1	3.88503	0.85341	0.509035	1.67653	0.0936352
AC003681.1	1.26054	1.29496	0.772564	1.67618	0.0937022
DDX56	4.56169	-0.597045	0.356272	-1.67581	0.0937749
SERHL2	2.87065	0.918081	0.547847	1.6758	0.0937777
TCP1	13.3804	0.539167	0.321804	1.67545	0.0938453
DAB2	13.5733	0.384079	0.229289	1.67508	0.0939179
COL11A1	1.05523	1.2384	0.739348	1.67499	0.0939355
CEP126	3.53648	-0.764007	0.456192	-1.67475	0.0939834
ACTR2	36.8869	0.34811	0.20788	1.67457	0.094018
TTC9C	6.54493	-0.540693	0.323005	-1.67395	0.0941405
PCSK1N	1.99776	0.972855	0.581256	1.67371	0.0941876
ZFX	29.6754	-0.304729	0.182074	-1.67365	0.0941993
GRM7	8.52683	0.62674	0.374495	1.67356	0.094217
AP2A2	58.391	0.247234	0.147757	1.67325	0.0942781
UBB	7.97017	0.566937	0.339061	1.67208	0.0945081
AC105916.1	2.43521	0.886386	0.530191	1.67182	0.0945591
RAP1GDS1	58.2887	-0.284967	0.170493	-1.67143	0.0946361
AC020911.2	6.64589	-0.854096	0.511031	-1.67132	0.0946584
KCTD8	296.63	-0.439868	0.263294	-1.67063	0.0947941
AC116534.1	0.78616	2.00564	1.20079	1.67026	0.0948675
SIRT3	3.77867	0.627117	0.375471	1.67021	0.094877
NOVA1	164.27	-0.313173	0.187513	-1.67014	0.0948922
ENDOV	4.97471	0.571256	0.342079	1.66995	0.094929
ANGPTL4	15.2744	0.672911	0.403204	1.66891	0.0951351
RELCH	54.4634	-0.207244	0.124184	-1.66884	0.0951491
AC007743.1	13.0231	-0.423961	0.254066	-1.6687	0.0951764
FBXL4	29.1094	-0.358088	0.214616	-1.66851	0.095215
ERP29	3.44939	0.679803	0.407446	1.66845	0.0952268
SCN3A	1.77748	0.991769	0.594842	1.66728	0.0954581
IGSF9B	8.08022	1.02271	0.613617	1.66669	0.0955769
MGST2	31.5455	-0.338002	0.20286	-1.66618	0.0956775
NIPSNAP2	17.6901	0.348197	0.209017	1.66588	0.0957376
ANAPC16	26.125	-0.307616	0.184703	-1.66546	0.0958207
MLH1	10.3311	-0.437916	0.26298	-1.66521	0.0958718
MARK2	23.8919	-0.30032	0.180416	-1.66459	0.095994
H2AFV	11.11	0.449397	0.270015	1.66434	0.0960442
RGN	1.42145	-1.49309	0.897756	-1.66314	0.0962853
CLN8	17.3222	0.326536	0.196404	1.66257	0.0963979
ANKRD37	29.1124	0.715692	0.430479	1.66255	0.0964027
SYNRG	34.6609	-0.272253	0.163798	-1.66212	0.0964881
JADE3	15.9729	-0.35415	0.213086	-1.66201	0.0965113
PPP2R2B	10.1484	-0.589983	0.355086	-1.66152	0.096609
DLGAP2	7.51001	0.651881	0.392403	1.66126	0.0966622
DMTF1	56.8772	0.20693	0.124575	1.66108	0.0966977
RBMS1	144.621	0.191659	0.115398	1.66085	0.0967426
MIR181A2HG	1.90404	0.958444	0.57711	1.66076	0.0967607
STARD8	43.8466	-0.44284	0.266709	-1.66039	0.0968369
TUFM	3.02934	0.739326	0.445404	1.6599	0.0969348
ZNF267	7.64782	0.581069	0.350092	1.65976	0.0969626
LINC01290	11.9472	0.495175	0.298412	1.65937	0.0970422
AC113414.1	4.42107	-0.818752	0.493644	-1.65859	0.0971988
RAD52	9.50399	-0.406868	0.24536	-1.65825	0.0972678
PI4KA	50.5482	-0.264061	0.15926	-1.65805	0.0973081
TMEM120B	6.37274	-0.566593	0.341762	-1.65786	0.0973459
AC104211.1	8.70855	0.569877	0.343827	1.65745	0.0974278
INPP5E	2.23397	-0.88288	0.532788	-1.65709	0.0975003
PRRX1	2.08208	0.97135	0.58619	1.65706	0.0975082
MAP3K8	89.2136	-0.309161	0.186652	-1.65635	0.0976502
SRGAP2C	90.7145	0.334289	0.201852	1.6561	0.0977008
MROH7	2.66991	0.864044	0.52213	1.65484	0.0979563
PXN	76.8306	0.361682	0.218589	1.65462	0.0980015
TIA1	17.1211	0.328549	0.198648	1.65393	0.0981421
COL9A3	0.599843	2.11936	1.28147	1.65385	0.0981571
AC123768.4	1.33215	1.11127	0.672011	1.65365	0.0981987
XYLT1	3.18969	0.752781	0.455241	1.65359	0.0982112
RPL5	17.4819	0.351733	0.212728	1.65344	0.0982414
HPCA	1.04335	1.3854	0.837904	1.65342	0.098246
HSPG2	54.1219	-0.381875	0.230991	-1.6532	0.0982899
NTHL1	1.76178	0.898677	0.543697	1.6529	0.0983508
ZNF664	2.74785	-0.817342	0.494578	-1.6526	0.0984113
LIN9	3.3915	-0.785137	0.475158	-1.65237	0.0984587
GLRX	6.81965	-0.493028	0.298433	-1.65206	0.0985232
SIPA1L2	62.1692	-0.331536	0.200698	-1.65191	0.0985524
PYM1	3.81002	-0.785239	0.475353	-1.65191	0.0985537
EIF3F	7.26941	0.530101	0.321039	1.6512	0.0986969
[truncated: 17,483 more rows]

## Sheet: Microglia
gene_id	baseMean	log2FoldChange	lfcSE	stat	pvalue
PADI2	68.445	-1.89147	0.237209	-7.97384	1.53816e-15
PTCHD4	20.7267	-3.02881	0.423176	-7.15732	8.22673e-13
CDH13	21.6233	2.17907	0.317635	6.86031	6.87131e-12
AFF3	48.5467	1.6216	0.24109	6.72613	1.74234e-11
SLIT2	19.7348	1.69292	0.254299	6.6572	2.79093e-11
DDB2	25.1256	-1.49459	0.231492	-6.45633	1.07269e-10
DOCK5	36.81	-3.52009	0.545481	-6.45318	1.0953e-10
MS4A6A	36.1059	-2.50785	0.389682	-6.43565	1.22946e-10
LINC00996	34.4057	2.64534	0.421203	6.28044	3.37613e-10
GLDN	67.5199	-2.80218	0.448598	-6.24651	4.19718e-10
AL353138.1	14.4709	-2.76493	0.443076	-6.24029	4.36749e-10
MIR34AHG	38.6607	-1.23222	0.202701	-6.07899	1.20942e-09
MIR646HG	165.056	-0.781225	0.131594	-5.93663	2.90947e-09
ZMAT3	42.1342	-1.06866	0.182125	-5.86776	4.41718e-09
TANC2	92.4853	-0.990921	0.170925	-5.79741	6.73469e-09
DIRC3	10.1314	-2.84435	0.500181	-5.68664	1.29565e-08
ASTN1	29.3472	1.65038	0.291462	5.66241	1.49262e-08
CPM	34.1218	-1.31529	0.232307	-5.66184	1.49762e-08
WLS	37.1209	0.824176	0.146648	5.6201	1.90851e-08
JAG1	6.84361	1.73602	0.317523	5.4674	4.56684e-08
IFNLR1	3.83078	-2.28428	0.419894	-5.44014	5.32398e-08
CLEC2B	4.97586	-2.52304	0.466982	-5.40286	6.55871e-08
AC066613.2	14.2407	-2.56084	0.47903	-5.34588	8.99769e-08
VWC2	5.11286	2.46638	0.462294	5.33508	9.55008e-08
LINC01268	42.2309	0.902847	0.169822	5.31644	1.05817e-07
FOXP1	107.625	-1.56959	0.296144	-5.3001	1.15742e-07
KCNMB2-AS1	50.9257	-1.09262	0.207184	-5.27368	1.33713e-07
CACNA1A	56.6854	-1.18962	0.226319	-5.25641	1.46893e-07
COX10-AS1	50.6089	-1.04164	0.19942	-5.22335	1.75719e-07
LINC02232	125.863	-1.09408	0.210275	-5.20311	1.95977e-07
TTC7A	110.452	-0.812004	0.156333	-5.19405	2.05769e-07
DPYD	82.3746	-2.45686	0.47401	-5.18315	2.18169e-07
NAV2	258.157	1.3269	0.256263	5.17787	2.24431e-07
SH3PXD2A	7.88892	-2.29818	0.447158	-5.13953	2.75425e-07
XYLT1	23.6996	-1.10062	0.214205	-5.13816	2.77444e-07
TNFRSF21	9.79756	1.8194	0.354481	5.13259	2.85786e-07
MDM2	37.9401	-0.912786	0.178443	-5.11528	3.13271e-07
FMN1	143.732	-1.0146	0.198348	-5.11524	3.13341e-07
PID1	53.8545	1.31187	0.259453	5.05627	4.27544e-07
MS4A4E	6.72569	-3.23802	0.645706	-5.01471	5.31148e-07
TMEM178B	17.5235	1.83892	0.368328	4.99261	5.95677e-07
FAM149A	107.585	-0.623135	0.124824	-4.99211	5.97219e-07
PLCL1	44.9315	-1.10187	0.223438	-4.93143	8.1629e-07
CORO1C	25.573	-0.649185	0.133012	-4.88063	1.05746e-06
SHTN1	144.597	-0.62795	0.128766	-4.87668	1.07885e-06
ARRDC3	7.72413	1.18842	0.246805	4.81523	1.47028e-06
HIST1H2AC	58.1694	-1.61975	0.336827	-4.80886	1.51794e-06
ESR1	8.30685	-2.86479	0.596404	-4.80344	1.55963e-06
LINC01645	12.2088	2.15366	0.449292	4.79345	1.63941e-06
GAS7	39.7001	-1.52091	0.317515	-4.79005	1.66738e-06
SHISAL2A	4.34029	-1.84521	0.385508	-4.78644	1.69767e-06
ADAMTS17	20.3577	-2.018	0.423346	-4.76679	1.87185e-06
TLR2	83.7263	-1.11088	0.234128	-4.74475	2.08767e-06
MRC1	80.0382	0.851506	0.180307	4.72253	2.32928e-06
JAZF1	266.881	-0.67962	0.144436	-4.70534	2.53445e-06
LTC4S	15.95	1.025	0.218227	4.69693	2.64103e-06
UNC5C	38.7963	1.70903	0.364601	4.6874	2.76694e-06
SOCS2-AS1	2.67638	2.25421	0.483994	4.65751	3.20051e-06
AL592429.2	40.5973	1.25691	0.270987	4.63825	3.51367e-06
SLC9A7	4.42503	-2.06336	0.445107	-4.63564	3.55833e-06
KCNIP1	113.487	-1.47283	0.317793	-4.63457	3.57686e-06
ADCY9	12.0558	-1.50046	0.325776	-4.60582	4.10845e-06
CCDC26	130.505	-1.46959	0.32036	-4.58731	4.48993e-06
ESRRG	28.396	1.54789	0.338432	4.57371	4.79167e-06
AL158071.4	4.91419	-1.48609	0.326844	-4.54677	5.44752e-06
PER3	26.9145	1.02168	0.224927	4.54228	5.56483e-06
HIST1H2BD	7.36114	-1.87101	0.413843	-4.52106	6.15318e-06
FIRRE	14.1166	-1.10922	0.246035	-4.50837	6.53275e-06
CLEC5A	5.51298	-2.67854	0.597266	-4.48467	7.30265e-06
SYT17	55.6925	-0.527456	0.117815	-4.47697	7.5709e-06
AC024084.1	5.37735	-2.46021	0.551051	-4.46458	8.02254e-06
TLE4	60.3225	0.560417	0.126292	4.43749	9.10159e-06
C22orf34	33.3067	-2.12485	0.479321	-4.43304	9.29141e-06
MEIS1	9.2881	1.52418	0.344097	4.4295	9.44498e-06
GPCPD1	83.6081	0.400652	0.0907125	4.41672	1.00208e-05
PPARGC1B	23.333	-0.924923	0.210406	-4.39589	1.10319e-05
EDA2R	4.57607	-1.91579	0.436037	-4.39365	1.11462e-05
C1orf162	7.27774	-1.33428	0.303876	-4.39086	1.12904e-05
LIPG	8.77463	-1.82921	0.421802	-4.33666	1.44663e-05
TBC1D16	42.8796	-0.810886	0.187391	-4.32723	1.50997e-05
WSB1	85.0414	0.43582	0.101415	4.29737	1.72834e-05
UBAC2	109.487	0.440099	0.102431	4.29652	1.73501e-05
C4orf19	36.1482	0.923468	0.215373	4.28776	1.80487e-05
YTHDC2	54.9609	0.492781	0.115617	4.26217	2.02452e-05
CDH23	43.2462	0.713773	0.167807	4.25355	2.1041e-05
PLAT	6.05131	1.22623	0.288369	4.25228	2.11601e-05
DPYS	17.1031	2.78485	0.65829	4.23043	2.33248e-05
PGBD5	7.17187	-2.58729	0.612993	-4.22075	2.43487e-05
HIST1H2BG	8.75998	-1.84933	0.439183	-4.21084	2.54425e-05
AC106865.2	9.53855	-2.39211	0.568176	-4.21015	2.55198e-05
SCIMP	9.26881	-1.04393	0.248676	-4.19794	2.69352e-05
AC009432.2	41.3081	1.46845	0.349884	4.19697	2.7051e-05
AP001636.3	8.49784	-3.11723	0.744825	-4.18518	2.84941e-05
AL357522.1	91.3395	-0.532099	0.127162	-4.18441	2.85905e-05
BRINP2	14.1721	1.51312	0.362599	4.17298	3.00636e-05
AC066613.1	1.87706	-2.24026	0.538525	-4.15999	3.18266e-05
MITF	35.3147	-0.953642	0.229469	-4.15586	3.24064e-05
NEAT1	733.06	-0.74775	0.180712	-4.13779	3.5067e-05
PTH2R	3.21493	-2.72943	0.661401	-4.12674	3.67945e-05
RGS6	10.6983	1.44934	0.352117	4.11608	3.85378e-05
PRKX	23.5556	-0.664166	0.161888	-4.10264	4.0846e-05
SGSM1	8.74048	1.4215	0.34677	4.09927	4.14459e-05
SPTLC3	36.5754	0.902231	0.220285	4.09574	4.20813e-05
CPNE5	4.80458	1.86562	0.455957	4.09166	4.28295e-05
SSH2	381.968	-0.593068	0.145546	-4.07477	4.60595e-05
DUSP10	6.33903	-1.27672	0.315688	-4.04426	5.24881e-05
PCNX2	173.582	0.380967	0.0943391	4.03827	5.3846e-05
SKAP2	149.217	-0.376417	0.0934773	-4.02682	5.65354e-05
CARD11	60.0336	-0.722028	0.179729	-4.01732	5.88634e-05
LINC00578	17.2178	-1.57631	0.392777	-4.01326	5.98865e-05
ACSL1	39.8921	-1.22657	0.305682	-4.01257	6.00624e-05
PLEKHH2	6.03904	1.24732	0.311147	4.0088	6.10285e-05
FBXO41	4.22767	-1.18085	0.295982	-3.98962	6.61796e-05
CKB	7.51073	1.13291	0.284019	3.98884	6.63971e-05
ZNF704	7.07426	1.03705	0.260883	3.97513	7.03409e-05
TSPAN7	15.3641	1.39708	0.356647	3.91727	8.95584e-05
SPIN1	74.5525	0.422041	0.108434	3.89215	9.93587e-05
NR1D2	17.1693	0.748004	0.192289	3.89	0.000100244
CDC42EP3	3.9043	-1.56297	0.403537	-3.87318	0.000107426
DPP4	3.82789	1.65864	0.428357	3.87211	0.000107898
AL133346.1	3.87284	1.74675	0.451261	3.87082	0.00010847
MYO1E	54.0859	-0.930565	0.240895	-3.86295	0.000112026
HIST1H1D	6.21792	-1.95155	0.505664	-3.85939	0.000113669
PRAM1	41.896	-0.551513	0.142939	-3.85839	0.000114138
KIAA1211L	15.4259	0.837298	0.217789	3.84454	0.000120777
SLC11A1	60.6078	-1.37287	0.357539	-3.83978	0.000123143
SRRM2	96.7453	-0.421264	0.109803	-3.83656	0.00012477
SIL1	45.4887	-0.479327	0.124969	-3.83558	0.00012527
PLA2G7	8.76121	-1.52779	0.398661	-3.8323	0.000126951
PRUNE2	10.9728	1.28097	0.334676	3.82748	0.000129463
SOCS6	92.1054	-0.631957	0.165954	-3.80803	0.000140081
AOAH	308.802	0.285662	0.0750292	3.80734	0.000140468
PLS1	4.16344	-1.32232	0.34855	-3.79377	0.000148376
ZNF804A	14.3077	-2.98097	0.788587	-3.78014	0.000156743
ATG7	139.55	-0.646636	0.171081	-3.77971	0.000157011
TNFRSF14	2.63257	-1.70149	0.450504	-3.77685	0.000158827
CACNA1D	86.6395	-0.724	0.192211	-3.76669	0.000165426
PDPN	8.66885	-1.46028	0.387978	-3.76383	0.000167333
ZFP36L1	137.232	-0.572504	0.152122	-3.76345	0.000167583
SGPP1	22.4783	-0.737198	0.196396	-3.75363	0.00017429
PLXNA1	3.01299	-1.9024	0.507492	-3.74863	0.000177804
SETBP1	99.3866	0.704851	0.189251	3.72443	0.000195757
SPRY1	3.52116	1.32348	0.355466	3.72321	0.000196703
C20orf194	96.6919	-0.519349	0.139857	-3.71344	0.000204465
CD274	6.23673	1.54861	0.418454	3.70078	0.000214941
KIAA1211	5.07135	1.45535	0.393301	3.70035	0.000215304
MMRN1	13.3449	1.11021	0.300055	3.70002	0.000215581
ATP2B1	63.5352	0.548271	0.148278	3.6976	0.000217647
IQGAP1	15.4174	-1.54573	0.418274	-3.6955	0.000219453
ZBTB16	48.5941	-1.58703	0.429905	-3.69158	0.000222864
RHBDF2	118.008	-0.658351	0.178618	-3.6858	0.000227989
PTK2B	25.2333	-0.635613	0.172969	-3.67471	0.000238119
CA13	1.53566	2.00296	0.545294	3.67318	0.000239547
MAFB	6.5029	-1.57187	0.428086	-3.67185	0.000240804
HDGFL3	6.36003	1.04408	0.285018	3.66323	0.000249058
AC008691.1	347.725	1.14413	0.312504	3.66117	0.000251063
LINC01237	5.05643	-1.05539	0.288308	-3.66063	0.000251599
KYNU	36.1754	-0.811074	0.221892	-3.65527	0.000256915
ARID5B	30.2372	-0.694586	0.190043	-3.65488	0.0002573
OSBPL3	73.6513	-0.703848	0.192687	-3.6528	0.000259398
DOC2A	3.80975	-1.53919	0.421443	-3.65219	0.000260014
KLF3-AS1	11.5956	0.962024	0.263669	3.6486	0.000263676
STK32B	44.5315	-0.689223	0.189451	-3.638	0.000274765
AC120193.1	16.9504	1.04326	0.286945	3.63574	0.000277182
NR3C1	88.6352	0.453278	0.125089	3.62365	0.00029047
MTSS1	137.269	-0.628012	0.173419	-3.62136	0.000293055
CNKSR2	7.43708	1.17797	0.325964	3.61379	0.000301756
LHFPL2	259.349	-0.68711	0.190327	-3.61015	0.000306022
CHST15	51.6734	-0.730433	0.202726	-3.60305	0.000314506
IL15	6.83061	-2.67243	0.742084	-3.60125	0.000316694
KCNMA1	226.643	-0.786948	0.218662	-3.59893	0.000319531
LINC02642	62.5937	0.763704	0.212383	3.59587	0.000323305
AP000547.3	2.67789	-1.64799	0.458569	-3.59376	0.000325939
ATP7A	6.20282	0.972452	0.270829	3.59065	0.000329853
RPS6KA2	131.936	-0.519824	0.144847	-3.58877	0.000332242
SEPTIN10	8.24169	-0.881406	0.245649	-3.58808	0.000333127
AGBL4	15.7317	0.96001	0.268529	3.57507	0.000350141
NSUN7	6.43745	0.892734	0.249929	3.57195	0.000354329
ATXN7L1	63.9674	-0.360958	0.101366	-3.56094	0.000369536
STX3	8.0333	-0.811001	0.227816	-3.5599	0.000370997
AXL	47.8358	-0.625681	0.175954	-3.55594	0.000376633
AC078845.1	9.06879	-2.13895	0.603522	-3.54412	0.000393933
TMEM51	34.6436	-0.494959	0.139684	-3.54341	0.000394992
TRPM2	79.8473	-0.41191	0.116975	-3.52133	0.000429382
EIPR1	20.6537	-0.498211	0.141582	-3.51889	0.000433357
SLC2A9	34.7698	-0.709792	0.201869	-3.5161	0.000437942
CDK6	62.2911	-0.598767	0.170354	-3.51483	0.00044003
DIAPH2-AS1	3.90892	1.29124	0.367437	3.51418	0.000441119
SLA	50.0976	-0.585923	0.166925	-3.51011	0.000447928
PATL2	6.27809	-1.16477	0.332424	-3.50386	0.000458558
SLC39A11	92.5837	-0.311333	0.0889012	-3.50201	0.000461762
SMDT1	2.80356	1.49927	0.42835	3.50009	0.000465101
NREP	4.07855	1.18903	0.340965	3.48725	0.00048801
RHOB	7.35249	0.947259	0.271985	3.48277	0.00049626
TTC28	146.646	0.312462	0.0898448	3.4778	0.000505555
TUBB8	5.66035	1.28821	0.370673	3.47532	0.000510242
LINC02627	3.11912	-1.57476	0.453215	-3.47464	0.000511534
SLC37A3	5.35085	0.981005	0.282609	3.47124	0.000518057
SLC36A1	5.94265	-1.02763	0.296318	-3.46801	0.000524335
MICAL2	8.47223	-1.32464	0.382357	-3.46442	0.000531374
FPR3	3.08172	-2.38615	0.692003	-3.44818	0.000564381
LINC01909	11.8732	-0.796872	0.23117	-3.44712	0.00056659
CLIC2	6.17799	-1.42313	0.413481	-3.44183	0.000577793
VAV2	12.8835	-0.738009	0.214427	-3.44177	0.000577915
NLN	10.554	-0.81445	0.236668	-3.44131	0.000578905
LRRFIP1	68.1719	-0.407622	0.118457	-3.44111	0.00057934
RABGEF1	53.9613	-0.40913	0.119073	-3.43596	0.000590461
AHI1	30.6144	0.770439	0.224263	3.43543	0.000591611
B3GNT5	57.9305	0.683877	0.199905	3.42101	0.00062389
GPD2	37.955	-0.428535	0.125365	-3.4183	0.000630128
PDE4B	127.61	1.0341	0.302679	3.4165	0.00063431
DENND3	194.28	-0.671667	0.197009	-3.40932	0.000651254
POU2F2	66.8059	-0.684478	0.200915	-3.4068	0.000657285
MEF2C	547.378	0.347382	0.102079	3.40308	0.000666309
WIPF3	8.66285	-1.48937	0.43913	-3.39164	0.000694764
TBL1X	28.9637	0.634417	0.187179	3.38936	0.000700564
IGF2R	25.4703	-1.04452	0.308384	-3.38709	0.000706386
CPPED1	21.3262	-0.703988	0.207947	-3.38541	0.00071071
SMIM10L1	2.2357	1.66875	0.495718	3.36633	0.000761753
PRDM1	16.956	0.6282	0.187192	3.35592	0.000791022
HTRA1	94.9392	0.581246	0.173211	3.3557	0.00079164
UNC5B	15.5282	-0.921543	0.274947	-3.35171	0.000803135
CD163	21.0598	-2.72538	0.814017	-3.34807	0.000813775
ANOS1	48.4556	-0.715656	0.214127	-3.3422	0.00083118
HLCS	32.977	-0.46588	0.140028	-3.32704	0.00087774
THY1	3.0839	1.45226	0.436923	3.32383	0.00088789
P2RX1	3.10533	-1.64704	0.495815	-3.32188	0.000894131
SH3RF1	33.2119	-0.668623	0.201465	-3.31881	0.000904008
AP001977.1	7.96212	-1.30171	0.392352	-3.3177	0.000907621
ZRSR2	11.902	-0.697275	0.210212	-3.31702	0.000909844
AC008083.3	8.99213	0.88924	0.268947	3.30638	0.00094511
EPB41L1	5.36237	1.76235	0.5332	3.30523	0.000948993
ZNF561-AS1	3.95695	-1.03417	0.313016	-3.30389	0.000953539
TTC7B	37.2998	-0.465515	0.141213	-3.29653	0.000978859
SFPQ	59.2981	0.374105	0.113516	3.2956	0.000982109
SRGAP3	63.8945	-0.594491	0.180458	-3.29435	0.000986494
CERNA2	2.0709	-2.57574	0.783012	-3.28953	0.00100354
LINC01605	4.43308	-1.24366	0.380071	-3.27217	0.00106726
IRF8	66.2011	-0.467852	0.143094	-3.26954	0.00107724
NHSL1	85.2148	-0.812908	0.249009	-3.26457	0.00109632
STX6	20.9751	-0.497724	0.152553	-3.26264	0.00110381
GCLC	10.6354	-0.67896	0.208815	-3.25149	0.00114801
ARHGAP18	30.0412	-0.56245	0.173255	-3.24636	0.0011689
MIR31HG	40.6823	0.769	0.2374	3.23925	0.00119843
ATP11C	58.5998	0.455362	0.140723	3.23588	0.00121267
SMARCD3	3.85335	-1.59786	0.494204	-3.2332	0.0012241
TNFRSF13C	8.05335	0.821101	0.254152	3.23075	0.00123466
SCIN	53.6403	-1.1631	0.361506	-3.21738	0.00129368
H3F3A	18.1205	0.617309	0.191977	3.21554	0.001302
KSR1	36.876	0.543544	0.169141	3.21355	0.00131107
TNR	4.04722	1.32316	0.412544	3.20733	0.00133973
AC006230.1	55.9605	0.685481	0.214341	3.19808	0.00138345
ITGAL	19.7666	-0.757451	0.237035	-3.19552	0.00139577
FBP1	3.50203	-1.1301	0.35365	-3.19552	0.00139577
AL354740.1	6.36025	-0.947336	0.296748	-3.19239	0.00141101
VENTX	2.28239	-1.77871	0.557367	-3.19127	0.00141651
AC023051.1	4.81426	1.13871	0.357014	3.18955	0.00142496
DHX57	11.2527	-0.70993	0.222797	-3.18644	0.00144036
UBE2E3	36.8065	0.441096	0.138446	3.18604	0.00144233
RGPD8	6.49177	0.780136	0.245145	3.18235	0.00146086
MYL6	8.55085	0.925821	0.291044	3.18103	0.0014675
ACTA2	4.00319	-1.26473	0.398144	-3.17658	0.00149024
PBX1	21.5703	0.831042	0.261847	3.17377	0.00150473
AC010894.3	3.73688	1.08616	0.342457	3.17167	0.00151566
HCLS1	55.3836	-0.493593	0.155794	-3.16824	0.00153366
UBE2E1	92.4636	0.295413	0.0932499	3.16797	0.00153506
AC010210.1	14.389	-0.740505	0.233813	-3.16708	0.00153978
RPS10	3.64021	1.58548	0.501248	3.16306	0.00156118
NAALADL2	100.665	-0.545166	0.172423	-3.16179	0.001568
AC108718.1	4.61654	0.992825	0.314745	3.15438	0.00160841
ACY3	8.03846	0.828232	0.262598	3.15399	0.00161055
WDFY3	192.115	0.394284	0.125197	3.1493	0.0016366
LINC00106	6.93003	-0.92049	0.292363	-3.14845	0.00164142
AC022784.1	2.00461	-1.73908	0.552373	-3.14838	0.00164178
ITPR2	873.245	0.369842	0.117605	3.14478	0.00166212
TSHZ3	4.10389	-1.53661	0.48918	-3.1412	0.0016826
DLC1	11.1196	0.921617	0.293602	3.139	0.00169524
AC007879.3	2.76454	1.51859	0.484106	3.13689	0.00170748
ADAM10	120.518	0.324704	0.103722	3.13051	0.00174501
AL136114.1	2.16363	1.60966	0.515591	3.12197	0.00179645
GGT7	21.8443	0.885459	0.283763	3.12042	0.00180593
PDE4D	91.6421	0.550933	0.176598	3.11971	0.00181028
AC009226.1	16.9029	0.697031	0.223571	3.11771	0.00182262
SNX24	37.3452	-0.405154	0.130259	-3.11036	0.00186857
SH3KBP1	173.579	-0.356687	0.114765	-3.10797	0.00188379
MAD1L1	41.7768	-0.395721	0.127462	-3.10462	0.00190525
RGS18	12.6086	0.716977	0.230955	3.1044	0.00190665
EMB	33.7142	0.514091	0.165735	3.10188	0.00192293
MYO5A	70.4786	-0.435987	0.140807	-3.09635	0.00195918
AC009522.1	8.46167	0.933809	0.301911	3.093	0.00198146
AC010378.2	26.4305	0.775442	0.250996	3.08946	0.00200522
EEF2K	15.701	-0.560584	0.181668	-3.08576	0.00203032
RASSF10-DT	3.00105	1.79482	0.582317	3.08221	0.00205472
AL139351.3	11.2029	1.85709	0.602821	3.08066	0.00206545
SLC25A43	6.68646	-0.976459	0.317179	-3.07858	0.00207993
RILPL1	12.4719	0.724232	0.235388	3.07676	0.00209262
JUNB	8.65598	0.954087	0.311027	3.06754	0.0021583
AC023282.1	2.48672	-1.64743	0.537102	-3.06726	0.00216033
ASAH1	31.6069	-0.527909	0.17213	-3.06691	0.00216282
PARVB	16.0637	-0.924115	0.301381	-3.06627	0.00216748
SMU1	15.5187	0.597177	0.19498	3.06276	0.00219306
ZFYVE9	19.6983	0.701311	0.229006	3.06241	0.00219559
LINC02649	48.8429	0.546695	0.178589	3.06119	0.00220462
ATP10D	37.3053	-0.546377	0.178879	-3.05446	0.00225469
KCNK13	81.8507	-0.296158	0.0970007	-3.05315	0.0022645
ITPR1	48.3408	-0.681218	0.223339	-3.05015	0.00228727
C12orf4	15.4286	0.492995	0.161646	3.04984	0.00228965
FOXN2	21.929	-0.480177	0.157446	-3.04979	0.00228998
BCL2	101.957	-0.514934	0.16892	-3.0484	0.00230066
ZMYND11	58.1579	0.430605	0.141454	3.04414	0.00233347
SPG11	58.1197	-0.2911	0.0958404	-3.03734	0.00238675
ENC1	7.43821	0.836919	0.275875	3.0337	0.00241578
UNC13C	4.22087	1.33738	0.441284	3.03065	0.0024403
HLA-DPB1	21.1599	-0.888677	0.293589	-3.02694	0.00247041
MIPEP	11.6919	-0.604951	0.199917	-3.02602	0.00247796
NCKAP5	150.142	0.423809	0.140147	3.02402	0.00249441
COTL1	51.3304	-0.395131	0.130713	-3.02289	0.0025037
FCGR3A	15.443	-0.828739	0.274196	-3.02243	0.00250754
TSNAX	20.4974	-0.584381	0.193447	-3.02089	0.00252033
FHIT	295.543	-0.316208	0.104853	-3.01572	0.00256374
AC008568.1	4.70635	1.5602	0.517378	3.01558	0.00256487
GRPEL1	2.50415	1.34267	0.445275	3.01538	0.00256657
PVT1	18.169	-1.45124	0.482	-3.01088	0.00260496
RMDN2	7.32118	-0.762954	0.253604	-3.00844	0.0026259
WDR81	11.1729	-0.628041	0.208877	-3.00676	0.00264052
TOP 1.00	53.8379	0.424313	0.141126	3.00664	0.00264154
UBE4B	37.3463	-0.358416	0.119213	-3.00651	0.00264263
PC	6.93349	-0.742228	0.247175	-3.00284	0.00267473
XPC	13.6959	-0.530326	0.176732	-3.00074	0.00269326
PDGFC	44.982	-0.527986	0.176081	-2.99854	0.00271274
RNASET2	196.531	-0.313234	0.104513	-2.99707	0.00272584
FAM3C	9.9648	0.645407	0.2154	2.99632	0.00273262
PSPC1	53.3247	0.28452	0.0950009	2.99492	0.00274515
PTPN13	10.1004	1.02822	0.343445	2.99383	0.00275496
MNDA	20.1422	0.511033	0.170731	2.99321	0.00276062
TMCO4	13.7358	-0.47942	0.160908	-2.97946	0.00288761
2024-03-05	12.6521	0.643366	0.216156	2.9764	0.00291658
ENPP2	6.20151	1.51476	0.50907	2.97554	0.00292472
AC090994.1	3.25038	1.17127	0.393637	2.97551	0.00292505
ADGRE2	14.3067	-1.57704	0.530651	-2.9719	0.00295964
AC005699.1	23.087	1.2543	0.422232	2.97064	0.00297178
FMNL2	227.219	-0.377593	0.127226	-2.9679	0.00299841
P2RY14	6.8729	1.71474	0.578194	2.96568	0.00302012
PLD1	73.1788	0.558393	0.188309	2.96531	0.0030238
SLC35E3	14.0387	-0.686992	0.231715	-2.96481	0.00302865
TPRG1	16.4614	-1.42714	0.482121	-2.96013	0.00307514
RBL1	11.6182	-0.564275	0.190703	-2.95892	0.00308717
FNDC3B	82.1626	-0.361187	0.122164	-2.95658	0.00311076
NRCAM	15.3286	1.11559	0.377908	2.95201	0.00315712
CDK2	2.00692	1.68598	0.571169	2.9518	0.00315927
AL445250.1	2.16288	1.53959	0.521787	2.95061	0.00317149
RNF212	1.78215	1.45446	0.493324	2.94829	0.00319538
FGGY	29.0671	-0.635872	0.215804	-2.94653	0.00321359
PARD3B	40.3973	-0.547502	0.185927	-2.94472	0.00323249
P3H2-AS1	0.963444	1.81703	0.617611	2.94203	0.00326071
GYPC	16.9709	-0.740671	0.251908	-2.94024	0.00327955
FURIN	1.34875	1.60367	0.545604	2.93926	0.00328993
ARHGEF12	37.8962	0.469962	0.160078	2.93584	0.00332651
CCDC50	71.2185	0.608972	0.207519	2.93454	0.00334041
LUC7L2	36.945	0.387874	0.132207	2.93383	0.00334808
GLT1D1	5.65331	1.5421	0.52613	2.93103	0.00337841
CHCHD6	16.1388	-0.680591	0.232235	-2.93062	0.0033829
KANK2	9.03572	0.949781	0.324189	2.92972	0.00339273
NECTIN3	17.1141	0.641611	0.219068	2.92882	0.00340254
MAP3K20	15.9212	0.764027	0.261226	2.92478	0.00344702
KDM7A	53.2658	0.37289	0.127499	2.92466	0.00344836
AC009403.1	1.42695	1.74818	0.598762	2.91965	0.00350423
CYTH4	54.0586	0.460618	0.158016	2.915	0.00355688
DIPK1A	21.164	-0.506649	0.173829	-2.91463	0.00356106
HPRT1	14.1278	0.628593	0.215989	2.9103	0.00361078
TM9SF1	1.81405	1.4945	0.513877	2.90828	0.00363426
DUSP16	29.9101	0.440883	0.151689	2.90649	0.00365514
ABCA5	6.27629	-1.09927	0.379427	-2.89717	0.00376545
AP1G2	4.08332	-0.987398	0.341198	-2.89391	0.00380474
EMC2	9.92117	0.573382	0.198178	2.89326	0.00381266
APP	33.9962	0.795417	0.274928	2.89318	0.00381361
ZNF438	32.5662	-0.379989	0.131342	-2.89313	0.00381421
TUBA1C	6.44166	0.865727	0.299336	2.89216	0.00382608
ENPP1	10.5279	-0.869881	0.300859	-2.89133	0.0038362
NAGK	21.7324	-0.492919	0.170759	-2.88664	0.00389379
EXT1	86.6027	0.531508	0.18446	2.88143	0.00395876
LRRC8D	65.8473	-0.351695	0.122112	-2.8801	0.00397544
TPST1	15.9748	0.761675	0.264581	2.8788	0.00399196
OLFML3	6.27546	0.836529	0.291209	2.87261	0.00407099
LINC00958	6.52293	1.44454	0.503764	2.86749	0.00413738
HSPA1A	21.8167	-1.10877	0.387117	-2.86418	0.00418093
MCF2L2	16.8976	0.769787	0.269771	2.85348	0.00432437
UTRN	102.546	-0.389264	0.136427	-2.85328	0.00432709
FAM53C	5.88886	0.87371	0.306292	2.85254	0.00433713
AC093849.4	3.40467	-1.07544	0.377296	-2.8504	0.00436641
KLF3	29.3468	0.340449	0.119454	2.85005	0.00437127
WARS2-AS1	15.6741	-0.522464	0.183408	-2.84864	0.00439068
SLC22A23	58.7295	0.556516	0.195369	2.84853	0.00439213
RORA-AS1	8.98377	0.79977	0.281217	2.84396	0.0044557
ZNF846	56.0584	-0.365643	0.12857	-2.84391	0.00445633
HACE1	28.2752	0.452193	0.159222	2.84001	0.00451118
GLIS3	42.4067	0.600859	0.211904	2.83552	0.00457512
FRG1-DT	9.48072	-0.699608	0.246905	-2.83351	0.00460397
TNFRSF10B	19.788	-0.737441	0.260283	-2.83323	0.00460798
OXR1	253.819	-0.491136	0.173679	-2.82784	0.00468628
NCKAP1	9.24588	0.797023	0.282418	2.82215	0.00477035
CASP10	22.6533	0.527869	0.187087	2.82152	0.00477967
PRKCA-AS1	2.88482	1.52029	0.5392	2.81952	0.00480955
LRRK1	145.743	-0.479208	0.170162	-2.81619	0.00485964
C1orf35	2.68115	1.54233	0.548036	2.81429	0.00488848
LSM 3.00	2.69286	1.10459	0.392858	2.81167	0.00492846
CHD2	93.3721	0.240884	0.0857516	2.80909	0.00496817
C5orf51	6.1524	0.686714	0.244547	2.80811	0.00498334
PLEKHA2	52.2041	-0.330578	0.117728	-2.80797	0.00498551
THRB	19.1358	-1.2954	0.461526	-2.80679	0.00500385
ZDHHC19	3.47279	1.11335	0.39668	2.80667	0.00500557
TIMM17A	4.97286	0.856048	0.305115	2.80565	0.00502145
PSD3	70.7687	0.347773	0.123957	2.8056	0.00502225
KCNQ5	20.1632	0.771462	0.275073	2.80457	0.00503844
PTPRG	62.7053	-1.29852	0.463158	-2.80361	0.00505335
PCBP1-AS1	36.5984	0.397482	0.141849	2.80215	0.00507637
RGS16	5.85982	-1.33504	0.47646	-2.80198	0.00507892
NCMAP	6.93794	0.749801	0.26763	2.80163	0.00508457
ETV5	55.1972	-0.491772	0.175673	-2.79936	0.00512046
TRERF1	27.8273	-1.12261	0.401375	-2.79692	0.00515927
PRDX4	2.87348	1.1015	0.393998	2.79569	0.00517896
CALCR	15.5025	1.34656	0.48281	2.78901	0.0052869
DNMT3A	66.9165	-0.377609	0.135437	-2.78808	0.00530212
SEC61G	2.48634	1.27341	0.457715	2.7821	0.00540088
NIPAL3	9.01455	-0.644408	0.231666	-2.78162	0.00540876
AL050403.2	4.50976	1.30137	0.468275	2.77907	0.00545146
FAM78A	15.8901	-0.520225	0.18721	-2.77884	0.00545535
CCDC40	9.33088	-0.775776	0.279223	-2.77834	0.00546376
FAM221A	4.02923	0.990424	0.356537	2.7779	0.0054712
ATP6V0A1	43.4139	-0.480574	0.173094	-2.77638	0.00549684
PPP1R10	23.5941	0.406901	0.14656	2.77635	0.00549733
AC114930.1	4.91366	2.27757	0.820711	2.77512	0.0055182
CD9	1.60498	-1.69912	0.612319	-2.77489	0.00552204
RUNX2	147.462	0.45461	0.163917	2.77343	0.00554694
AGPAT4	9.99369	-0.637369	0.229905	-2.77232	0.00556589
NPC1	58.2398	0.397902	0.143534	2.77219	0.00556807
SCPEP1	11.7211	-0.662259	0.238941	-2.77164	0.00557739
CTNNA3	32.0288	0.692326	0.249891	2.77051	0.00559679
FRMD4A	1756.12	0.295075	0.106537	2.76968	0.00561106
MYO7A	9.92463	-0.653952	0.236192	-2.76873	0.00562746
RASA1	72.0512	-0.370344	0.133788	-2.76815	0.00563758
BCL6	19.8937	-1.51165	0.546605	-2.76553	0.00568305
BANK1	5.27948	0.970923	0.351337	2.76351	0.00571833
TBC1D1	123.698	-0.2698	0.0976478	-2.76299	0.00572741
IRAK4	18.5096	0.420164	0.152261	2.7595	0.00578898
SPTLC2	98.5695	-0.525547	0.190585	-2.75755	0.00582356
MIF	4.52365	1.08632	0.394041	2.75686	0.00583586
PDE3A	3.1095	1.35304	0.49107	2.7553	0.00586389
XYLB	11.2382	-0.55555	0.201675	-2.75468	0.0058749
DOCK10	249.823	-0.35577	0.129185	-2.75396	0.00588785
NPC2	10.0394	-0.641987	0.233165	-2.75336	0.00589875
ANKRD6	14.138	-0.589244	0.214191	-2.75102	0.00594101
LINC01768	1.18535	2.53697	0.922745	2.74937	0.00597106
RTN4RL1	5.21587	-1.12686	0.410274	-2.7466	0.00602164
TNK2	21.0572	-0.448452	0.163336	-2.74558	0.00604045
AL359644.1	6.19724	0.653672	0.238167	2.74459	0.00605858
AC008969.1	4.45476	0.797446	0.290602	2.74412	0.00606731
MED29	3.09156	1.07155	0.390512	2.74397	0.00607002
PURG	1.99271	1.40952	0.514277	2.74077	0.00612955
DACT1	2.99688	1.373	0.501113	2.7399	0.00614584
AKAP10	57.4587	-0.337147	0.123095	-2.73892	0.00616405
LMBR1L	11.2946	0.493209	0.180146	2.73783	0.00618469
COX6A1	3.86523	0.953937	0.348532	2.73701	0.00619999
TMEM209	5.38322	0.755026	0.275906	2.73653	0.00620902
PANX1	5.62247	0.802945	0.293427	2.73644	0.00621087
ABI2	25.0841	0.431793	0.157867	2.73517	0.00623488
PPM1L	37.798	-0.528162	0.193186	-2.73396	0.00625775
HIST2H2BE	3.46449	-1.31921	0.482617	-2.73345	0.00626752
TSPOAP1-AS1	4.20626	-0.90786	0.332222	-2.73269	0.00628191
TMEM9B-AS1	7.41744	-0.82035	0.30055	-2.72949	0.00634319
VSIG4	30.4963	-1.06647	0.390755	-2.72925	0.00634776
CUL9	9.95371	-0.591574	0.216905	-2.72734	0.0063847
RSBN1	11.843	0.593585	0.217693	2.7267	0.00639712
RFX3	87.215	0.436939	0.160301	2.72573	0.00641587
PCDH12	2.76003	1.12708	0.413673	2.72457	0.00643856
CABP1	3.50304	1.37621	0.50547	2.72263	0.00647643
CD163L1	11.4392	-1.55923	0.572868	-2.7218	0.00649273
HLA-DMB	18.2324	-0.52248	0.192057	-2.72045	0.00651937
LIMK1	13.1596	-0.530844	0.195175	-2.71983	0.00653151
AC024257.3	14.6294	-0.798074	0.293753	-2.71682	0.00659117
ARHGAP15	238.06	-0.496941	0.18292	-2.71672	0.00659332
HBS1L	15.2069	0.502886	0.185298	2.71393	0.00664892
COG4	11.3588	-0.536838	0.197852	-2.71334	0.00666097
FNBP1	54.9942	-0.584273	0.215342	-2.71323	0.00666306
ATG16L2	19.1029	-0.636965	0.234867	-2.71203	0.00668725
LINC01091	62.0092	0.774012	0.285465	2.71141	0.00669987
EIF4E	23.4723	0.413835	0.15297	2.70534	0.00682347
TRPC1	11.3877	-0.686969	0.253981	-2.7048	0.00683449
HECTD2	53.8487	-0.323483	0.119765	-2.70097	0.00691366
BCAR3	70.0481	0.235912	0.0874696	2.69707	0.00699521
RBPMS	3.16803	1.55801	0.577829	2.69631	0.0070112
PLXNC1	5.98398	-1.58543	0.588362	-2.69465	0.00704626
COX7C	3.98913	0.912746	0.338939	2.69295	0.00708219
NCOA3	97.6923	-0.286787	0.106572	-2.69101	0.00712353
MIPOL1	11.3893	-0.682764	0.253837	-2.68978	0.00714998
TMEM156	83.5718	-0.388642	0.144525	-2.6891	0.00716448
NOP10	1.34482	1.70869	0.635511	2.68869	0.00717326
SUCNR1	2.43101	1.64183	0.610841	2.68781	0.00719223
ZSWIM6	394.687	0.241364	0.0898264	2.687	0.00720963
KIAA0513	15.617	-0.504648	0.187962	-2.68483	0.0072566
SH3BGRL	94.8497	-0.28602	0.106589	-2.6834	0.00728787
TSPAN5	24.9571	0.668929	0.249666	2.67929	0.00737775
USP9X	61.9023	0.357413	0.133464	2.67796	0.0074072
FOXO1	51.4444	0.351428	0.131248	2.6776	0.00741519
WDR33	52.7624	0.287083	0.107239	2.67704	0.00742752
AC018742.1	1.45129	-2.56082	0.957142	-2.67549	0.007462
HOTAIRM1	2.08112	-1.827	0.68322	-2.6741	0.00749302
PIWIL2	3.33803	1.96681	0.736735	2.66964	0.00759336
EPOR	3.6772	1.01275	0.379694	2.66729	0.00764662
P2RY8	3.57872	-2.03723	0.763986	-2.66658	0.00766276
TLR3	6.43932	-0.856034	0.321123	-2.66576	0.00768153
STXBP5	38.1277	0.332574	0.124859	2.6636	0.00773105
LINC01684	32.1761	-1.08128	0.406329	-2.66109	0.00778893
WDFY3-AS2	3.15507	0.921754	0.346527	2.65998	0.00781447
AC092535.4	11.5078	0.811473	0.305089	2.65979	0.00781898
SNX27	28.6001	-0.312112	0.117561	-2.65488	0.00793359
RPS3A	9.27133	0.650898	0.245205	2.6545	0.0079426
SLC22A17	1.57411	1.28217	0.483313	2.65288	0.00798086
RAP1GDS1	49.6691	-0.309741	0.116843	-2.65092	0.00802729
SIPA1L2	124.966	0.514078	0.19398	2.65017	0.00804521
GPNMB	3.9592	-1.69174	0.638583	-2.6492	0.00806817
QDPR	6.47481	-0.65194	0.246271	-2.64724	0.00811515
ANGPT2	2.71132	1.13993	0.431052	2.64453	0.00818047
AC016831.5	5.27019	0.931312	0.352385	2.64288	0.00822036
NEB	12.8682	-0.714191	0.27027	-2.64251	0.0082295
MIR503HG	10.445	0.553793	0.209644	2.64159	0.00825174
ZBTB47	2.56446	1.17674	0.44563	2.64063	0.00827522
DNAJC13	68.0016	0.299195	0.11335	2.63958	0.00830088
DOP1B	25.9725	-0.486517	0.184445	-2.63773	0.00834626
DENND11	49.279	0.393993	0.149413	2.63694	0.00836568
FGD3	29.6793	-0.351766	0.133413	-2.63668	0.00837215
PPARG	20.5327	-0.676569	0.256778	-2.63484	0.00841763
EVA1C	9.53687	-1.06521	0.404599	-2.63275	0.00846962
LY86-AS1	3.64895	0.976517	0.370994	2.63217	0.00848422
CGNL1	15.406	-1.20948	0.459563	-2.6318	0.00849331
BHLHE41	71.7723	-0.420065	0.159657	-2.63105	0.0085122
APMAP	37.3004	-0.464944	0.177001	-2.62679	0.00861934
ITM2B	112.96	0.402766	0.153383	2.62589	0.00864228
RBMX	40.1058	0.300766	0.114562	2.62536	0.00865578
ZNF626	11.8691	-0.470343	0.179218	-2.62442	0.00867975
AC010974.2	1.3752	1.32259	0.50538	2.61702	0.0088701
ALCAM	49.8069	-0.643281	0.245894	-2.61609	0.00889425
DNAAF4	8.41839	-0.701521	0.268522	-2.61253	0.0089876
PRRT3-AS1	1.03399	1.60534	0.614859	2.61091	0.00903022
TNFAIP3	5.85294	-0.787288	0.30171	-2.60942	0.00906956
PCSK1N	1.95148	1.50258	0.575884	2.60917	0.00907626
LCP1	20.7131	-0.526849	0.201941	-2.60892	0.00908272
TGFBI	3.87422	-1.95246	0.748716	-2.60775	0.00911393
NLRC5	19.1259	-0.847338	0.325259	-2.60512	0.00918434
PNRC1	19.3751	0.484073	0.185822	2.60504	0.00918634
ABHD12	54.3435	-0.369956	0.142116	-2.60319	0.00923618
AL683807.1	1.9578	-1.33399	0.512615	-2.60232	0.00925954
CPNE4	10.2746	0.716669	0.275588	2.60051	0.00930846
NCEH1	14.5838	-0.612768	0.235648	-2.60035	0.00931283
SCML2	2.30543	1.28599	0.49485	2.59875	0.00935627
XRCC5	65.608	0.284859	0.109702	2.59667	0.00941318
GMDS-DT	113.764	-0.23853	0.0918969	-2.59562	0.00944192
KCNQ3	775.62	0.250607	0.0965586	2.59539	0.00944831
AL353194.1	1.11307	1.67342	0.644841	2.59509	0.00945652
SPECC1	110.14	-0.433171	0.16696	-2.59446	0.00947402
METTL7A	18.0596	-0.41736	0.160929	-2.59344	0.00950218
PLXDC1	13.6863	0.782556	0.301916	2.59197	0.00954284
PDCD1LG2	9.07942	0.6665	0.257222	2.59115	0.00956557
2024-12-01	10.7087	0.64614	0.249368	2.59111	0.00956672
CASP4	12.6206	0.759975	0.293307	2.59105	0.00956826
INSYN2B	3.16499	1.06848	0.412494	2.59029	0.00958945
LINC01146	5.1823	-1.78815	0.690457	-2.58981	0.00960283
GRIK5	3.37367	1.1397	0.440089	2.58971	0.00960578
TBC1D8	28.8793	-0.773217	0.298709	-2.58852	0.00963881
BASP1	30.0305	-0.424244	0.163896	-2.5885	0.00963946
LMBR1	35.1374	0.321433	0.124232	2.58737	0.00967123
CERT1	42.8591	-0.288954	0.111682	-2.58728	0.00967359
MROH7	2.09029	-1.60393	0.620069	-2.58669	0.0096902
MAP3K9	4.75765	0.731227	0.282765	2.58598	0.00971012
AP001924.1	5.34299	1.18641	0.458937	2.58513	0.00973432
VPS8	64.7085	-0.332909	0.128899	-2.58272	0.00980252
LPL	1.99229	-1.52915	0.592317	-2.58164	0.00983325
AC008731.1	0.671865	2.22412	0.862291	2.57932	0.00989948
AL157392.2	4.3931	0.750822	0.291473	2.57596	0.00999616
FAM200A	3.54652	1.06076	0.411797	2.57593	0.00999705
UFM1	9.70281	0.594662	0.23092	2.57519	0.0100185
CEACAM1	2.84071	-1.35503	0.526217	-2.57505	0.0100226
DANCR	1.27921	1.44846	0.562867	2.57337	0.0100715
CNTN5	10.1651	0.816559	0.317517	2.5717	0.0101199
FGD4	250.47	-0.2957	0.114985	-2.57165	0.0101216
ACSF2	13.0589	-0.507081	0.197207	-2.57131	0.0101314
RHOH	19.6079	0.582162	0.226425	2.57111	0.0101374
CTNNBIP1	10.7323	-0.484632	0.188719	-2.56801	0.0102285
RNF111	56.9998	0.351624	0.137028	2.56606	0.010286
DDX17	145.18	0.276604	0.107809	2.5657	0.0102969
RNF135	14.4076	-0.570629	0.222643	-2.56298	0.0103778
TIGAR	28.242	-0.406669	0.158724	-2.56212	0.0104036
MRPL22	4.44743	0.889856	0.347435	2.56122	0.0104306
FAM241A	9.48902	1.17504	0.45897	2.56017	0.0104622
GNB4	93.1478	0.450554	0.175988	2.56014	0.010463
C4orf3	2.59071	1.18749	0.463916	2.55972	0.0104757
LOXL3	21.0926	-0.582403	0.22759	-2.559	0.0104973
RPL10A	8.08038	0.85697	0.334991	2.55819	0.0105219
NABP1	29.6277	0.391571	0.153083	2.5579	0.0105307
BTN3A2	6.03014	-0.812423	0.317985	-2.55491	0.0106216
TTC39C	19.9254	0.759884	0.297497	2.55425	0.0106415
FARP1	32.9153	-0.601713	0.235741	-2.55243	0.0106974
PTAFR	29.2621	-0.380956	0.149509	-2.54805	0.0108326
LINC02432	2.30099	-2.63326	1.03395	-2.54681	0.0108713
LINC00671	2.19515	1.28628	0.505312	2.54552	0.0109115
LPCAT2	149.109	-0.352674	0.138666	-2.54333	0.0109802
MYO1F	117.168	-0.274661	0.108105	-2.54069	0.0110633
AC017083.1	1.97667	1.43485	0.564786	2.54052	0.0110688
IL1RAP	53.6147	0.584641	0.230203	2.53967	0.0110956
CTSS	31.0892	-0.391622	0.154285	-2.5383	0.0111391
AC009690.2	2.45508	0.968778	0.381817	2.53728	0.0111717
PBX3	54.4098	-0.594532	0.23444	-2.53597	0.0112135
DTD1	20.637	-0.375941	0.148307	-2.53489	0.0112484
LINC01331	1.88604	1.62857	0.643022	2.53268	0.0113196
PTPN18	32.9577	-0.389275	0.153735	-2.53211	0.0113377
PHF14	51.709	0.283475	0.112103	2.5287	0.0114487
AZI2	4.4221	0.786194	0.311084	2.52727	0.0114953
CHPT1	17.8562	-0.541926	0.214569	-2.52565	0.0115486
KCNH5	3.12936	1.32174	0.523418	2.52522	0.0115627
DHX9	32.4363	0.333845	0.132221	2.52489	0.0115734
SLC1A3	447.748	-0.631086	0.250278	-2.52154	0.0116842
DHRS9	11.7299	0.606519	0.240628	2.52056	0.0117167
GPC6	8.66517	0.995303	0.395325	2.51768	0.011813
CCND1	14.5644	-0.567938	0.225802	-2.5152	0.0118964
SAV1	5.69462	0.734159	0.292105	2.51334	0.0119594
AIG1	71.192	0.208865	0.0831134	2.51301	0.0119705
TAX1BP1	48.0944	0.308984	0.122971	2.51267	0.0119822
SIDT1	2.40017	1.24341	0.494877	2.51256	0.011986
BMP2K	347.889	-0.254164	0.101183	-2.51193	0.0120075
RAB5IF	2.68239	1.06878	0.425497	2.51183	0.0120107
BRPF3	4.09541	1.0044	0.400204	2.50972	0.0120828
IQGAP2	14.6112	-1.19759	0.477273	-2.50924	0.0120992
ACOT11	3.02163	-1.2072	0.481368	-2.50785	0.0121467
GPX4	5.82388	0.874371	0.348931	2.50585	0.0122157
AC006299.1	5.27032	-1.09208	0.435871	-2.50551	0.0122276
SOX5	67.269	0.8747	0.349118	2.50546	0.0122294
UBE2W	81.6181	0.388941	0.155239	2.50543	0.0122301
GPATCH2L	48.5153	-0.322837	0.128885	-2.50484	0.0122506
BATF3	8.10951	0.670935	0.267953	2.50393	0.0122822
ELMSAN1	19.7614	-0.354765	0.14178	-2.50222	0.0123418
LINC01422	5.05996	-0.982828	0.393137	-2.49996	0.0124207
SNX22	2.34837	1.15511	0.462322	2.49849	0.0124723
SLC31A2	2.29392	-1.14761	0.459532	-2.49734	0.0125127
AC133065.1	0.856649	2.18542	0.876219	2.49414	0.0126261
DUSP27	4.4622	0.9109	0.36554	2.49193	0.0127051
ST6GALNAC3	595.682	0.500268	0.200822	2.4911	0.0127348
TMEM126B	4.79621	0.798678	0.320667	2.49068	0.0127499
NCK1	37.1313	-0.290162	0.116737	-2.48561	0.0129329
AC027097.2	40.5695	-0.372066	0.149818	-2.48346	0.0130112
B3GNT2	5.78205	0.614822	0.247592	2.4832	0.0130207
SELPLG	20.305	0.581055	0.23411	2.48198	0.0130655
CPSF6	34.4116	0.341343	0.1376	2.48068	0.0131131
SIGLEC8	15.0932	-0.565819	0.228456	-2.47671	0.0132601
AC007666.2	2.06023	1.52646	0.616389	2.47646	0.0132692
NDUFA5	7.61915	0.673341	0.271934	2.47612	0.0132818
PSIP1	20.9854	0.488968	0.197693	2.47336	0.0133847
ELF2	73.9979	0.379192	0.153405	2.47184	0.0134418
CARD8	59.9435	-0.249811	0.101081	-2.47138	0.0134591
VEZT	28.2168	0.309394	0.125236	2.47049	0.0134929
RIDA	2.28901	-1.02585	0.415509	-2.4689	0.0135527
MLXIPL	19.6501	-0.547588	0.221807	-2.46875	0.0135584
TBC1D25	3.42507	0.891469	0.361166	2.46831	0.0135752
EML4	124.98	0.40243	0.163073	2.46779	0.0135949
INPP5D	337.952	-0.247038	0.100289	-2.46327	0.0137678
SPOUT1	2.55968	1.07627	0.437535	2.45986	0.0138992
AC012358.3	2.52271	1.03877	0.422416	2.45913	0.0139276
C21orf91	2.50155	0.97259	0.395544	2.45887	0.0139376
RTN1	11.8001	-0.981037	0.399006	-2.4587	0.013944
AC018362.1	4.91806	0.691276	0.281188	2.45841	0.0139554
VPS13D	85.3657	0.237269	0.0965235	2.45815	0.0139656
SWAP70	59.3689	0.440444	0.179179	2.45813	0.0139664
ZHX2	30.7508	0.438443	0.178453	2.45691	0.0140136
TCTEX1D1	1.76442	1.38329	0.563479	2.45491	0.014092
PFKP	5.64064	-1.06299	0.433047	-2.45469	0.0141007
SPRED1	169.577	0.294663	0.120118	2.45311	0.0141627
RO60	11.5041	0.480006	0.195693	2.45285	0.0141729
FCAR	1.50152	-1.5391	0.628068	-2.45052	0.0142649
CBL	68.5867	-0.296086	0.120893	-2.44916	0.0143189
AC009120.2	25.9405	-0.347736	0.142029	-2.44835	0.0143514
KDM6B	3.59236	0.995176	0.406474	2.44831	0.0143528
KRCC1	26.688	0.336465	0.137528	2.44651	0.0144247
COX6B1	3.20552	0.888461	0.363184	2.44631	0.0144327
ADAMTS9	5.06102	0.867732	0.35497	2.44452	0.0145044
PDIA6	16.0439	0.487322	0.19948	2.44296	0.0145674
COX5B	4.92362	0.853755	0.34949	2.44286	0.0145714
HINT1	4.07462	0.803675	0.329006	2.44274	0.0145763
SPON1	5.46166	-1.59575	0.653402	-2.44221	0.0145976
KDM1B	22.8248	-0.369743	0.151424	-2.44177	0.0146153
AC022146.2	0.947342	1.69999	0.697487	2.4373	0.0147972
ARGLU1	78.457	0.263438	0.108154	2.43577	0.01486
MED12L	22.5062	0.62695	0.257577	2.43403	0.0149316
NKIRAS1	4.31181	0.816324	0.335694	2.43175	0.015026
SOCS2	1.05591	1.69067	0.695343	2.43142	0.0150396
DCLK2	10.549	-0.789686	0.324966	-2.43006	0.0150964
PSMA3	7.2357	0.644478	0.265295	2.42929	0.0151285
SCARB1	38.2839	-0.414401	0.170665	-2.42816	0.0151757
DTNA	91.8579	-0.505783	0.208324	-2.42787	0.0151877
LINC00685	5.1954	-0.674735	0.278145	-2.42584	0.0152729
AC073343.2	2.04623	1.09884	0.453159	2.42485	0.0153147
GCH1	5.48205	1.03109	0.425307	2.42434	0.0153361
SSU72	12.2054	0.465708	0.192156	2.4236	0.0153677
CAPG	6.13223	-0.857906	0.354133	-2.42255	0.0154119
WWC2	54.3249	0.247479	0.102178	2.42205	0.0154333
RAB30	4.77738	1.05504	0.435664	2.42168	0.0154489
SLC2A3	37.1986	-1.11744	0.461693	-2.4203	0.0155077
AC008083.2	1.27621	1.30104	0.537621	2.42	0.0155206
ARL 10.00	5.41516	-0.643438	0.265969	-2.41922	0.0155539
SNHG7	3.65068	1.06222	0.439328	2.41782	0.0156136
N4BP2L1	26.0183	0.360891	0.149321	2.41687	0.0156544
ZYG11B	17.424	-0.353632	0.146326	-2.41674	0.0156603
ABCA7	2.16661	-1.13597	0.470453	-2.41463	0.0157511
SETD5	64.5964	0.210391	0.0871687	2.41361	0.0157953
LCLAT1	13.9864	0.444891	0.184386	2.41283	0.0158294
ST5	33.812	-0.419428	0.17392	-2.41162	0.0158819
GPRC5D-AS1	6.79137	0.70993	0.294588	2.40991	0.0159565
LPCAT3	6.61721	0.804834	0.333999	2.40969	0.0159661
NR6A1	35.3268	0.491477	0.203983	2.4094	0.0159788
ITM2C	5.38451	0.814791	0.338196	2.40923	0.0159863
SPIDR	148.3	-0.223011	0.0925859	-2.40869	0.0160098
PRICKLE1	2.89537	1.01501	0.421716	2.40686	0.0160905
CARD14	1.85201	1.64732	0.684656	2.40606	0.0161256
MXD4	18.9023	-0.448212	0.186387	-2.40473	0.0161843
PLAC8	3.60997	-1.12072	0.466248	-2.4037	0.0162301
ITFG1	92.5319	-0.212571	0.0885428	-2.40077	0.0163608
SSBP2	185.144	0.401709	0.16738	2.39998	0.016396
PCNX1	75.2057	0.483119	0.201338	2.39954	0.0164156
PDE7A	36.0793	0.436117	0.181836	2.3984	0.0164666
TMEM144	8.54466	-0.910988	0.380007	-2.39729	0.0165168
AL445928.2	1.59977	2.17648	0.907988	2.39704	0.0165281
MYEF2	10.378	0.511443	0.213385	2.39681	0.0165385
MKLN1	137.614	0.237077	0.0989649	2.39556	0.0165949
ACPP	9.94928	-0.652066	0.272373	-2.39401	0.0166652
ITGAX	81.3737	-0.41779	0.174531	-2.39378	0.0166756
TRMT112	2.93984	1.29847	0.542446	2.39373	0.0166781
CH25H	10.2436	0.997539	0.416805	2.3933	0.0166976
GALNT10	57.4837	-0.317911	0.132843	-2.39314	0.0167049
DGKH	10.5249	0.622967	0.26052	2.39124	0.0167915
F13A1	29.2534	-1.90237	0.796303	-2.38901	0.0168941
NBPF1	13.1112	-0.495046	0.207233	-2.38884	0.0169016
CECR2	44.3205	0.692993	0.290126	2.38859	0.016913
CPNE8	9.00734	-1.06684	0.446762	-2.38793	0.0169436
NCBP3	16.8886	0.362395	0.151879	2.38607	0.0170294
ARL17B	30.1976	-1.09772	0.460906	-2.38166	0.0172346
ENOX2	32.7205	-0.350134	0.147042	-2.38118	0.0172574
CDCP1	5.75791	-0.785127	0.32986	-2.38018	0.0173042
MIR4300HG	8.42196	2.29105	0.962554	2.38018	0.0173044
CCND3	81.0042	-0.694876	0.29195	-2.38013	0.0173068
NLRC4	10.1984	-0.519407	0.21827	-2.37966	0.0173288
LARP1	32.5559	-0.368201	0.154823	-2.37821	0.017397
RORB	2.88302	1.30647	0.549523	2.37746	0.0174322
RLIM	10.564	0.698732	0.294067	2.3761	0.0174969
MYNN	3.94698	0.816788	0.34401	2.37432	0.0175815
UQCR11	4.95689	1.03212	0.434809	2.37373	0.0176096
AC025171.2	15.1684	0.452529	0.190677	2.37327	0.0176313
CFAP161	6.00948	0.841867	0.354802	2.37278	0.0176547
TSPYL2	1.64284	1.258	0.53043	2.37167	0.017708
FCGR2A	28.1063	-0.628665	0.265413	-2.36863	0.0178541
ZNF770	4.06512	0.69554	0.293689	2.36829	0.0178707
SMOX	3.35185	0.949787	0.401304	2.36675	0.0179449
SLC2A8	4.50183	0.733154	0.309805	2.3665	0.017957
TEAD1	9.00156	-0.879991	0.37193	-2.36601	0.017981
DPH3	1.31638	1.32639	0.560603	2.366	0.0179813
SLC38A10	23.8566	-0.342048	0.144639	-2.36484	0.0180381
OPRM1	5.29288	0.732218	0.309779	2.36367	0.0180947
GALM	10.8602	-0.601866	0.254829	-2.36184	0.0181845
STIM1	44.8754	-0.311773	0.132054	-2.36095	0.018228
ACTR6	4.46504	0.716223	0.303459	2.36019	0.0182654
SLC39A6	1.84706	1.15464	0.489292	2.35981	0.0182841
DPH6-DT	13.6918	-0.568935	0.24115	-2.35926	0.0183116
SMURF2	84.9294	-0.166339	0.0705278	-2.35849	0.0183493
SF3A3	8.52529	0.58265	0.247147	2.3575	0.0183984
GTF2IRD1	15.8238	-0.450158	0.190953	-2.35742	0.0184024
SAP30	3.40142	-0.898878	0.38154	-2.35592	0.0184769
EPS8	89.2973	-0.368192	0.156448	-2.35344	0.0186005
OTUD6B-AS1	4.13262	0.788244	0.335215	2.35145	0.0187002
APAF1	39.6278	0.321771	0.136861	2.35108	0.0187189
PLSCR4	2.06741	1.32014	0.561665	2.35041	0.0187525
KAT2B	30.1272	-0.344085	0.14643	-2.34983	0.018782
CTDSP2	16.4928	0.432243	0.184142	2.34733	0.0189086
MYLIP	6.46044	0.794695	0.33871	2.34624	0.0189639
AC073115.2	1.63418	-1.96872	0.839197	-2.34596	0.0189781
PNPLA6	12.0737	-0.464528	0.198477	-2.34047	0.0192596
FEZ1	1.99159	1.19886	0.512342	2.33997	0.0192853
ZNF302	7.96901	0.538955	0.230398	2.33923	0.0193235
AC023424.3	3.12838	0.98177	0.419738	2.33901	0.019335
C19orf53	1.46822	1.26761	0.542064	2.33849	0.019362
MOB3C	3.60688	0.892703	0.381918	2.33742	0.0194174
TBC1D14	97.29	-0.547478	0.234311	-2.33655	0.0194628
BTG1	8.48645	-0.646603	0.27676	-2.33633	0.0194739
STARD13	53.2806	-0.492596	0.210861	-2.33612	0.0194852
CAMK2N1	4.29672	0.785366	0.336456	2.33423	0.0195837
DOCK2	293.801	-0.162508	0.0696757	-2.33235	0.0196822
PRKCD	30.7853	-0.387109	0.166145	-2.32995	0.0198088
ECHDC3	2.79007	-1.13332	0.486435	-2.32984	0.0198146
APOC1	6.93081	-0.682109	0.292881	-2.32896	0.0198612
EMC1-AS1	6.61512	0.682923	0.293292	2.32848	0.0198868
CCR5AS	3.44769	0.829949	0.356514	2.32796	0.0199144
ECHDC2	17.7027	-0.395787	0.170027	-2.3278	0.0199229
PEX11B	2.90414	0.87501	0.376152	2.32622	0.020007
RRM2B	12.1947	-0.516723	0.22222	-2.32527	0.0200574
CNTNAP5	10.0336	1.17192	0.50404	2.32505	0.0200695
ZNF814	6.25504	0.913978	0.393108	2.32501	0.0200717
AKR1A1	15.6298	-0.438236	0.188505	-2.3248	0.0200827
MAP1LC3B2	2.05097	1.25523	0.540007	2.32448	0.0201
TSPAN9	6.13279	1.33162	0.573003	2.32392	0.0201296
AL157392.3	9.28797	0.556646	0.239614	2.32309	0.0201743
PIP4P1	4.06591	0.911655	0.392457	2.32295	0.0201821
WAKMAR2	2.29168	-0.963494	0.414789	-2.32285	0.020187
SGMS1	116.651	0.254635	0.109705	2.3211	0.0202816
KBTBD11	2.71731	1.22964	0.529798	2.32095	0.0202894
AC109587.1	0.969857	1.99737	0.861088	2.31959	0.020363
BAHD1	4.48648	0.81545	0.351552	2.31957	0.0203639
AL590807.1	1.55053	1.20432	0.519263	2.31929	0.0203793
SLC49A4	26.3165	-0.549198	0.236797	-2.31927	0.0203803
TKT	8.13405	-0.530025	0.228666	-2.3179	0.0204549
ERICH1	50.5071	-0.571488	0.246623	-2.31725	0.0204901
LINC01374	254.697	0.350228	0.151171	2.31678	0.020516
HPN	4.24492	0.914269	0.394961	2.31483	0.020622
SCAND1	1.65024	1.19183	0.515179	2.31342	0.0206994
PLVAP	11.5136	0.848919	0.367099	2.31251	0.0207499
KREMEN1	1.11207	1.40264	0.606594	2.31231	0.0207603
OGFRL1	63.4097	-0.473775	0.204943	-2.31174	0.020792
TRIM14	13.5772	-0.520753	0.22527	-2.31168	0.0207951
FZD2	1.66034	1.13133	0.489504	2.31117	0.0208236
ZNF549	2.75967	0.991997	0.429299	2.31074	0.0208474
PECR	7.51436	-0.660522	0.285981	-2.30967	0.0209065
TMEM71	6.99964	-1.0084	0.436625	-2.30954	0.0209134
PROCR	6.5808	0.870212	0.376911	2.3088	0.0209547
NUP62CL	1.85157	1.42301	0.616588	2.30788	0.021006
FASTKD2	10.4659	0.591042	0.256249	2.30652	0.0210817
ENPP3	2.4537	-1.01761	0.441398	-2.30542	0.0211429
HLA-DRB1	28.2161	-0.725462	0.314765	-2.30477	0.0211792
KIAA1549L	7.65568	1.09857	0.476758	2.30426	0.021208
TMEM263	6.18258	0.595591	0.258526	2.30379	0.0212343
MAST1	1.17641	1.57414	0.683866	2.30183	0.0213447
ROR2	8.33437	0.941365	0.409173	2.30065	0.0214113
ZNF433-AS1	16.9759	-0.501844	0.218143	-2.30052	0.0214186
LINC02444	4.31983	0.935361	0.406949	2.29847	0.0215351
OFD1	26.2386	0.349397	0.152021	2.29835	0.0215422
RNF122	5.25428	0.965102	0.420025	2.29772	0.0215775
ZNF460	4.48545	0.6938	0.302066	2.29685	0.0216273
MIR181A1HG	15.8743	-0.81418	0.354618	-2.29593	0.0216796
KAT6A	87.9792	0.28542	0.124346	2.29536	0.0217122
IGF2BP3	5.28893	1.22218	0.532767	2.29403	0.0217887
AC025539.1	5.80034	0.917752	0.400285	2.29275	0.0218626
AC079781.5	30.4204	-0.360285	0.1572	-2.29189	0.0219119
ALG13	62.8564	0.296766	0.129516	2.29134	0.0219435
ZNF544	6.15612	0.612586	0.267357	2.29127	0.0219478
AC096711.2	4.40843	1.62546	0.7101	2.28907	0.0220755
AUTS2	328.476	0.276397	0.120891	2.28633	0.0222348
COPS9	2.96675	0.954417	0.417557	2.28572	0.0222707
STAM	23.613	0.3348	0.146606	2.28367	0.0223907
PHACTR1	68.2323	0.428413	0.187799	2.28124	0.0225343
HLA-B	15.8056	-0.506745	0.22216	-2.28099	0.0225488
PSMB2	7.69563	0.737665	0.323551	2.2799	0.0226135
LHFPL1	1.58508	1.23024	0.539626	2.2798	0.0226195
RNF13	74.0977	-0.226066	0.0991923	-2.27907	0.0226631
LRRC59	2.17449	0.938865	0.412038	2.27859	0.0226915
LINC02397	3.19677	-1.08194	0.474911	-2.2782	0.0227147
ABCC5	23.8071	-0.566899	0.249217	-2.27472	0.022923
GIT2	59.6688	-0.234972	0.103306	-2.27453	0.0229339
HGF	8.48479	0.553154	0.243218	2.27431	0.0229473
ADK	113.949	-0.271071	0.119225	-2.27362	0.0229889
ERCC6	18.6735	-0.457981	0.201525	-2.27258	0.0230515
EPDR1	2.40047	-1.34591	0.592436	-2.27182	0.0230973
NPTXR	1.76522	1.13271	0.498738	2.27116	0.0231371
CHD7	130.261	0.21651	0.0953604	2.27044	0.0231808
ANKRD37	1.31806	1.26854	0.558834	2.26997	0.0232093
KIF5C	6.119	0.931714	0.411008	2.2669	0.0233963
C19orf12	6.55813	0.818584	0.361173	2.26646	0.0234233
BAX	4.89383	-0.670832	0.296003	-2.2663	0.0234328
COX10	13.5929	-0.381739	0.16848	-2.26579	0.0234645
BOD1	4.06462	0.859245	0.379667	2.26316	0.0236261
DENND4C	46.6815	-0.24513	0.108437	-2.26058	0.023785
ACAD10	13.8901	-0.454267	0.201032	-2.25968	0.0238414
MSL1	13.2976	0.438861	0.194217	2.25965	0.0238431
SMCHD1	66.6916	0.252739	0.111866	2.25929	0.0238652
AP003086.1	15.986	0.483688	0.214122	2.25893	0.0238876
VIPR1	4.03793	0.85278	0.377615	2.25833	0.0239251
LTA4H	8.07151	-0.749084	0.331766	-2.25787	0.0239538
RANBP6	4.03698	0.778758	0.344943	2.25764	0.0239679
MSR1	73.7806	-0.740422	0.328115	-2.25659	0.0240336
LAMTOR5	2.00501	1.06163	0.470487	2.25645	0.0240423
APTR	3.50081	0.760417	0.33722	2.25496	0.0241359
FXN	9.09686	-0.499896	0.221789	-2.25393	0.0242005
CFTR	1.38913	1.37184	0.60901	2.25257	0.0242863
AC021613.1	1.69856	1.5016	0.666841	2.25181	0.024334
AL356417.3	3.07017	-1.36266	0.605228	-2.25149	0.0243546
MEF2B	7.64888	-0.570281	0.253306	-2.25135	0.0243632
USP3-AS1	2.39152	0.952825	0.42323	2.25132	0.0243654
PET100	1.55004	1.10829	0.492403	2.25078	0.0243996
CDC14B	42.5037	-0.304849	0.135512	-2.24961	0.0244739
BROX	13.2378	0.514855	0.228914	2.24911	0.0245053
AC113370.1	5.8033	0.959375	0.426595	2.24891	0.0245181
FER	139.278	0.197702	0.0879191	2.24868	0.0245331
CENPV	0.99303	1.54853	0.688783	2.24821	0.024563
ABCC3	3.92902	-0.957506	0.425926	-2.24806	0.0245725
GGNBP2	32.295	-0.381129	0.169641	-2.24668	0.0246604
ZC3H12C	25.4375	-0.442653	0.197049	-2.24641	0.024678
AP000331.1	4.53501	0.854731	0.3805	2.24634	0.0246823
NUP35	5.57286	0.687592	0.306168	2.2458	0.0247168
EIF5	14.3449	0.389156	0.173344	2.24499	0.0247689
LMO4	14.6134	0.351436	0.156594	2.24425	0.0248163
AC007563.2	2.67604	1.56452	0.697496	2.24305	0.0248937
PLAGL2	3.40786	0.886284	0.395445	2.24123	0.0250111
FAM168A	101.509	-0.348823	0.155676	-2.2407	0.0250457
AP2B1	35.3035	0.283934	0.126718	2.24068	0.0250471
EID1	4.25562	0.777805	0.347178	2.24037	0.0250672
TPK1	77.2982	-0.215744	0.0963232	-2.23979	0.0251045
AC027018.1	2.08781	1.18417	0.529275	2.23735	0.0252636
NECAP1	5.09994	0.676865	0.30255	2.2372	0.0252732
DAD1	3.54237	0.819132	0.366154	2.23712	0.0252784
DNAH14	3.03934	-1.07631	0.481509	-2.23528	0.0253991
SELENBP1	2.61741	1.15587	0.517335	2.23427	0.0254651
IGSF21	219.96	-0.385996	0.172819	-2.23353	0.0255143
KCNJ2	3.7056	-1.11954	0.50151	-2.23234	0.0255928
HIST2H2AC	2.90189	-0.855071	0.383175	-2.23154	0.0256451
MT3	7.5827	0.713243	0.319655	2.23129	0.0256621
SMC5-AS1	7.46622	-0.500135	0.224245	-2.23031	0.0257272
CASP6	2.25195	-0.939317	0.421242	-2.22988	0.0257556
STK24	43.0767	0.246037	0.110472	2.22714	0.0259376
PNKD	7.81284	0.755186	0.339123	2.22688	0.0259552
AC011139.1	2.58184	1.26737	0.569134	2.22683	0.0259585
LMBRD1	29.1892	0.27254	0.12243	2.22608	0.0260091
SHOC1	6.01628	1.01653	0.456676	2.22592	0.0260192
AL109809.5	11.5197	0.689467	0.309781	2.22566	0.0260367
PHLPP2	10.5975	0.640556	0.287911	2.22484	0.0260917
PTGFRN	2.17225	-1.22338	0.550152	-2.22372	0.0261673
ZNF613	1.61012	0.962359	0.432815	2.22349	0.026183
GPR85	4.26674	0.894005	0.402347	2.22198	0.0262849
AC044781.1	13.5356	0.580886	0.261478	2.22155	0.0263139
HIVEP2	34.058	0.863752	0.388891	2.22106	0.0263466
DGKD	20.3853	-0.441745	0.198988	-2.21995	0.0264221
ANKRD26	19.4913	-0.400688	0.180548	-2.21929	0.0264668
GNPTAB	27.9254	-0.479685	0.216155	-2.21917	0.0264754
C6orf47	1.06544	1.25791	0.566976	2.21864	0.0265114
SFXN1	8.69786	0.541294	0.244157	2.21699	0.0266237
ADAM22	7.34673	0.973281	0.439272	2.21567	0.0267142
CADPS2	29.7678	-0.631479	0.285086	-2.21505	0.0267565
MMP28	3.13568	0.930566	0.420298	2.21406	0.0268246
GPRASP1	2.71792	0.892617	0.403249	2.21356	0.026859
AC096677.1	2.24952	-1.0879	0.491589	-2.21302	0.0268962
HLA-DQB1	8.52336	-1.01817	0.460115	-2.21286	0.026907
BRWD3	31.2325	0.331377	0.149774	2.21251	0.0269313
SETD6	1.4426	1.13299	0.512269	2.2117	0.0269871
SNRPG	5.88503	0.79019	0.357412	2.21087	0.027045
RSU1	27.3432	-0.347146	0.157025	-2.21077	0.0270521
BEX4	3.85548	0.678133	0.306795	2.21038	0.0270788
IDH3B	1.48254	1.29257	0.585045	2.20935	0.0271501
CCDC125	18.1775	-0.447781	0.202839	-2.20757	0.0272743
DGKG	6.91029	-0.757359	0.343186	-2.20685	0.0273247
MAMDC2	22.0233	0.77722	0.352191	2.20681	0.027327
CDH10	5.23347	0.907202	0.411107	2.20673	0.0273329
AC068724.3	4.05502	1.00205	0.454122	2.20656	0.0273445
SNX16	2.69919	0.904746	0.410072	2.20631	0.0273622
ARSB	44.4481	-0.300907	0.13639	-2.20623	0.027368
HERC2	63.23	-0.267433	0.121222	-2.20614	0.0273742
C12orf42	12.8039	0.950402	0.430864	2.2058	0.0273978
LRRC58	7.39034	0.579455	0.262949	2.20368	0.0275469
HIST1H2BC	5.9064	-0.849125	0.385407	-2.20319	0.0275813
NDUFC2	2.1051	0.879639	0.39932	2.20284	0.027606
AC127024.5	0.767579	1.58441	0.71946	2.20222	0.0276497
RABIF	1.72968	1.33479	0.60629	2.20158	0.0276952
IARS2	11.225	0.476204	0.216457	2.2	0.0278072
AC090197.1	1.769	1.10863	0.504017	2.19959	0.0278363
ADAMTS6	4.43192	0.854871	0.388657	2.19955	0.0278387
POT1	17.2484	0.443798	0.201788	2.19933	0.0278548
NORAD	10.2644	0.515055	0.234197	2.19923	0.0278613
ITGA5	14.0445	0.398463	0.181212	2.19887	0.0278868
SNU13	5.11724	0.648504	0.294972	2.19852	0.0279118
DNER	5.45141	0.957976	0.435806	2.19817	0.027937
PAXIP1-AS1	1.65797	1.21959	0.555241	2.19651	0.0280555
LILRB1	26.1437	-0.481265	0.219152	-2.19603	0.0280895
NOD1	15.7422	-0.46096	0.209921	-2.19587	0.0281015
ZBTB7A	15.3791	-0.510834	0.232636	-2.19585	0.0281025
SNRPF	2.62468	0.903936	0.411667	2.19579	0.0281067
TM7SF3	23.2462	-0.338065	0.154002	-2.1952	0.0281492
TPT1-AS1	28.0961	0.416538	0.189813	2.19447	0.028202
ATP13A3	44.3029	0.343863	0.156764	2.19351	0.0282709
ZNF594	8.29069	-0.481712	0.219714	-2.19245	0.0283471
CLCN5	36.963	0.364242	0.166161	2.1921	0.028372
APEH	3.30117	1.09085	0.497857	2.1911	0.0284446
BTG3	4.90811	0.721141	0.329133	2.19103	0.0284494
ANXA11	21.8355	0.343471	0.156772	2.19089	0.0284596
RNF113A	0.964642	1.5369	0.701556	2.1907	0.0284738
PARP11	13.0999	-0.452366	0.206576	-2.18983	0.0285367
TMEM53	2.82993	1.02826	0.469655	2.18939	0.0285689
DOCK7	32.1481	-0.341652	0.156064	-2.18918	0.0285839
FAM20A	3.83023	-1.496	0.683942	-2.18732	0.0287195
LMO2	18.8176	-0.501495	0.229326	-2.18682	0.0287553
CCR1	7.53456	0.782209	0.357788	2.18624	0.0287983
CD58	26.66	-0.346691	0.158603	-2.18591	0.0288225
ARRDC1	7.95888	-0.611979	0.279968	-2.18589	0.0288235
HBB	1.46233	2.44739	1.12041	2.18438	0.0289346
FUT4	1.78479	1.25483	0.574544	2.18405	0.0289585
ARHGAP12	128.98	0.25497	0.11678	2.18333	0.0290115
PLPPR4	2.51444	1.06802	0.48929	2.18279	0.0290513
PARM1	2.42036	-1.08803	0.498479	-2.1827	0.0290576
DERL2	3.62235	0.784277	0.359448	2.18189	0.0291176
EHMT1	89.7539	-0.240505	0.110291	-2.18063	0.0292106
SPP1	152.737	-0.977607	0.448486	-2.17979	0.0292727
MYL12A	2.76942	0.816479	0.374933	2.17767	0.0294307
HSPA1B	7.6503	-1.06398	0.488872	-2.17639	0.0295258
AC090630.1	14.3423	-0.746229	0.342885	-2.17632	0.0295311
SUSD1	15.8903	-0.558291	0.256603	-2.1757	0.0295776
ADORA1	2.35139	0.999202	0.459511	2.17449	0.0296685
MCM5	6.61807	0.62104	0.285627	2.1743	0.0296826
ICE1	25.0203	0.353686	0.162695	2.17392	0.0297113
STARD9	10.0208	-0.418515	0.192598	-2.17299	0.0297808
LINC02712	124.907	0.579639	0.266765	2.17284	0.0297922
GRIN1	4.03904	1.03279	0.475442	2.17226	0.0298358
SH3D21	5.01054	0.911141	0.41962	2.17134	0.0299051
TNPO1	39.6843	-0.2999	0.138143	-2.17094	0.029936
CLVS1	3.85857	0.846797	0.390119	2.17061	0.0299604
AL591518.1	4.39072	1.08568	0.500345	2.16986	0.0300177
MIR100HG	13.3873	-0.764037	0.352145	-2.16967	0.0300319
FAM117B	18.3055	-0.478775	0.22069	-2.16945	0.0300486
BNIP3	2.30619	1.2173	0.561246	2.16893	0.0300881
DGLUCY	34.6789	-0.446899	0.206088	-2.16848	0.0301219
LINC02456	1.00105	1.69968	0.784504	2.16657	0.0302679
MAP1LC3A	1.11149	1.32952	0.613887	2.16574	0.0303307
EMP1	2.27822	1.41321	0.652663	2.1653	0.0303645
ZNF10	5.66325	0.535301	0.247241	2.1651	0.0303804
SLC8A1-AS1	6.56196	0.866958	0.400496	2.16471	0.0304099
LINC01094	40.303	-0.35946	0.166102	-2.1641	0.0304568
CASC2	2.24689	-1.13294	0.523645	-2.16356	0.0304982
TNFSF13B	15.614	-0.522537	0.241557	-2.1632	0.0305256
RTTN	82.4656	-0.484817	0.224121	-2.16319	0.0305263
RAB3IL1	8.41019	0.557361	0.257743	2.16247	0.0305821
ILK	5.89527	0.593771	0.274702	2.16151	0.0306563
AP1B1	89.9614	0.247019	0.114308	2.16099	0.0306957
NAAA	8.67301	-0.49416	0.228721	-2.16053	0.0307313
ZNF652	62.0794	-0.223596	0.103495	-2.16046	0.0307369
HSD17B14	3.57118	-0.75254	0.348441	-2.15974	0.0307931
E2F6	3.47352	0.679043	0.314448	2.15948	0.0308131
ARL5B	3.07798	1.01229	0.468822	2.15922	0.0308328
OLR1	58.246	-0.658663	0.305592	-2.15536	0.0311334
ANKRD12	93.5454	0.195038	0.0904947	2.15524	0.0311431
ARHGAP22	310.853	-0.268202	0.124472	-2.15471	0.0311843
AGBL3	4.82078	0.664521	0.308463	2.1543	0.031217
AC246817.1	4.42876	1.35607	0.629613	2.15382	0.0312542
AP000439.2	3.83438	0.851892	0.395548	2.1537	0.0312637
TUBGCP5	13.7288	-0.460566	0.213891	-2.15327	0.0312973
CCND2	21.0398	0.358546	0.166691	2.15096	0.0314791
CD69	9.7717	-1.12802	0.524505	-2.15064	0.0315045
ANLN	5.13043	1.15657	0.537784	2.15062	0.0315064
ADCK1	13.9484	-0.381375	0.177471	-2.14894	0.031639
LHFPL3	4.73066	0.959904	0.446927	2.14779	0.0317306
KDM5C	9.76796	0.543299	0.253041	2.14708	0.0317867
B9D1	1.12043	1.463	0.681918	2.14543	0.0319189
TRMT10C	2.51482	0.7767	0.362117	2.14489	0.0319619
ZNF711	6.80282	0.58654	0.273532	2.14432	0.0320071
IFT80	13.1722	0.566163	0.26418	2.14309	0.0321055
PRNP	7.07623	0.595844	0.278082	2.14269	0.0321381
RSRP1	48.8615	0.295403	0.13788	2.14246	0.0321567
TCF12	359.945	-0.191989	0.0896649	-2.14118	0.0322595
BARD1	12.704	0.628992	0.293965	2.13968	0.0323804
RAB5A	21.8259	0.391601	0.183082	2.13894	0.0324406
CCNL1	36.7334	0.295651	0.138262	2.13833	0.0324899
FGR	3.48318	-1.45227	0.679165	-2.13831	0.0324917
ADORA3	8.49778	-0.65885	0.308188	-2.13782	0.0325316
SEMA5A	2.50657	1.14541	0.53581	2.13771	0.0325401
NPL	98.5479	-0.325549	0.152369	-2.13658	0.0326321
SP4	14.7739	0.367981	0.172244	2.13639	0.0326473
VRK1	11.9676	0.546086	0.255684	2.13578	0.0326974
SMO	1.3894	1.29013	0.604124	2.13554	0.0327165
SLC35F2	2.75803	-0.814238	0.381409	-2.13481	0.0327762
AC008608.2	0.869526	1.87057	0.876794	2.13343	0.0328898
ZNF12	8.63162	0.58651	0.274942	2.13321	0.0329073
AC023480.1	1.99586	1.08124	0.507306	2.13133	0.0330616
ABI1	86.6787	0.32405	0.152094	2.13059	0.0331227
AMOT	12.2787	0.791082	0.371312	2.13051	0.0331297
UBE2H	48.465	0.263281	0.123638	2.12945	0.0332169
HOMER1	8.40445	0.708852	0.332884	2.12943	0.0332188
ANP32A	47.9412	-0.244956	0.115049	-2.12915	0.033242
ZNF780B	41.9032	-0.315545	0.148218	-2.12893	0.0332598
TRAF3	48.2616	-0.368713	0.173303	-2.12756	0.0333735
MEGF9	11.4522	-0.496364	0.233361	-2.12702	0.0334185
SF3B1	51.9827	0.278613	0.131084	2.12546	0.0335485
AL589863.2	3.55325	0.836556	0.393979	2.12335	0.0337246
GRASP	3.81424	1.25755	0.592314	2.12311	0.0337445
GANC	30.1431	-0.328931	0.154994	-2.12222	0.0338195
YWHAB	19.8932	0.325284	0.153292	2.12199	0.0338387
POMZP3	3.2266	0.825147	0.389242	2.11988	0.0340161
TSPAN14	60.3372	-0.277774	0.131039	-2.11978	0.0340245
GRIA2	10.9337	0.743442	0.350723	2.11974	0.0340278
ARPP21	9.13766	0.692946	0.326904	2.11972	0.0340294
TLR1	46.9644	0.286142	0.135011	2.1194	0.0340571
AC097376.3	40.4231	0.301517	0.142276	2.11923	0.0340707
AL050309.1	11.1494	-0.720258	0.340326	-2.11638	0.0343127
NOL7	6.87471	0.644	0.304307	2.11628	0.0343208
LRRFIP2	26.8566	0.369756	0.174807	2.11522	0.0344113
RASGEF1B	12.2774	-0.858331	0.405872	-2.11478	0.0344484
BBX	67.3223	0.287497	0.135949	2.11475	0.0344515
ARHGAP26	458.286	-0.269626	0.127534	-2.11415	0.0345022
CMKLR1	58.9224	-0.309585	0.146492	-2.11332	0.0345731
SF1	37.6666	0.257952	0.122116	2.11235	0.0346562
ALG14	4.94473	0.608453	0.28813	2.11173	0.0347095
PUM1	84.0966	-0.1916	0.0907371	-2.11159	0.0347215
AC016821.1	9.12716	-0.468142	0.221786	-2.11078	0.034791
CZIB	2.8734	0.869601	0.412116	2.11009	0.0348509
DHTKD1	31.632	-0.430822	0.204191	-2.1099	0.0348669
GRIN2B	8.22765	0.802857	0.38053	2.10984	0.0348725
MAP11	2.20781	0.838724	0.397855	2.10811	0.0350211
KNTC1	8.43174	-0.488279	0.231808	-2.10639	0.0351705
TMEM205	1.42829	1.04269	0.495119	2.10593	0.0352102
GPR180	6.911	0.633784	0.300971	2.1058	0.035222
KIAA0319L	43.6988	-0.237352	0.112718	-2.10573	0.0352282
RMDN1	16.6403	-0.446312	0.211973	-2.10551	0.0352468
TSNARE1	10.1848	-0.577094	0.274117	-2.10529	0.0352663
ANKRD50	5.83926	0.520804	0.24742	2.10494	0.0352965
DMXL2	34.096	-0.455795	0.216612	-2.10419	0.0353615
ASMTL-AS1	3.29905	-0.749948	0.356523	-2.1035	0.0354217
DCAKD	8.83197	-0.484011	0.230159	-2.10294	0.0354708
ZNF106	42.0614	-0.332929	0.158381	-2.10208	0.0355463
NUP98	43.5481	0.30464	0.144926	2.10204	0.0355499
EPS15	84.4581	-0.300847	0.143151	-2.10161	0.0355872
LUZP1	37.2272	0.337097	0.16046	2.10081	0.0356579
ARHGEF7	65.5325	0.32846	0.156394	2.1002	0.0357109
CU634019.5	2.04041	1.62288	0.772947	2.0996	0.0357639
TARS	8.16475	0.523015	0.249203	2.09875	0.0358392
GFM1	13.9048	0.385672	0.1838	2.09832	0.0358769
HEXA	28.5118	-0.3221	0.153512	-2.0982	0.0358873
AK6	3.04029	0.710035	0.338427	2.09804	0.0359012
KLHL15	2.39729	1.08246	0.516076	2.09748	0.0359514
DPYSL2	72.1926	0.325143	0.155207	2.0949	0.0361802
ATG10	48.805	-0.260038	0.124137	-2.09477	0.0361917
PRDX6	3.86957	0.652317	0.31154	2.09385	0.0362734
CISD2	5.37989	0.587472	0.280594	2.09367	0.036289
SPATA6	62.9332	-0.621617	0.296907	-2.09364	0.036292
TAF11	10.5493	0.474788	0.226913	2.09238	0.0364045
AC131568.1	7.34656	0.612659	0.292931	2.09148	0.0364852
MIATNB	12.251	-0.391421	0.187175	-2.0912	0.0365104
ADAM28	297.549	0.24237	0.115916	2.09091	0.036536
ME3	7.42746	0.598705	0.286595	2.08903	0.0367049
USP11	6.07246	0.546407	0.261626	2.0885	0.0367526
LRRC42	1.38462	1.06236	0.508689	2.08843	0.0367592
MLKL	13.0101	0.698074	0.334278	2.08831	0.0367702
GMPS	17.5134	0.383424	0.183621	2.08813	0.036786
UHRF1BP1L	38.8499	0.25832	0.123741	2.08759	0.0368348
DGUOK	10.3103	0.458989	0.219891	2.08735	0.0368565
JAK1	76.3647	0.219788	0.105354	2.08618	0.0369624
NCOA5	21.5764	0.348491	0.167087	2.08568	0.0370074
DDX54	3.83105	0.768629	0.368591	2.08532	0.0370406
PPP1R15B	6.04338	0.603212	0.289333	2.08484	0.0370841
AC243960.1	4.83044	0.636652	0.305401	2.08465	0.0371014
DUSP3	4.00705	0.712206	0.341652	2.08459	0.0371062
ADAM17	43.5625	-0.250393	0.120124	-2.08445	0.0371191
PJA2	35.6737	0.293733	0.140928	2.08428	0.0371348
DOCK1	15.625	-0.862461	0.413919	-2.08365	0.0371922
AL139260.1	13.654	-0.365839	0.175688	-2.08232	0.0373131
TM9SF3	35.3782	0.272105	0.130686	2.08213	0.0373305
EVI2B	8.03107	-0.813442	0.390708	-2.08197	0.0373452
MPEG1	4.79804	0.567868	0.272759	2.08194	0.0373483
AC106729.1	2.89562	-1.32941	0.63857	-2.08186	0.0373556
AL020995.1	1.19794	1.29257	0.621001	2.08143	0.0373941
FP671120.4	16.0197	-0.619244	0.297541	-2.0812	0.0374152
FBXO30	4.02089	0.690118	0.33173	2.08036	0.0374927
RAB11FIP5	1.8351	0.976317	0.469324	2.08026	0.0375017
BLNK	155.834	-0.315004	0.15146	-2.07978	0.0375456
CSRNP1	1.90921	0.928727	0.446743	2.07888	0.0376282
SPIRE1	36.0931	-0.350981	0.168884	-2.07824	0.0376876
MUS81	3.43937	0.813113	0.391272	2.07813	0.0376976
BTAF1	57.4228	0.205	0.0986596	2.07785	0.0377229
AC026341.1	4.97187	0.857945	0.41313	2.0767	0.0378295
MTG1	13.7229	-0.369242	0.177814	-2.07657	0.0378416
ZNF154	0.769485	2.41001	1.1608	2.07616	0.0378792
FAM53B	63.0891	-0.320293	0.154281	-2.07603	0.0378911
LINC00477	1.469	1.25668	0.60547	2.07554	0.0379365
CCDC69	4.81871	-0.611064	0.294422	-2.07547	0.0379427
HDAC2	14.0787	0.333856	0.161022	2.07336	0.0381388
INTS7	8.36328	-0.415466	0.200448	-2.07269	0.0382015
AC097634.3	1.3404	-1.30246	0.628567	-2.07211	0.0382549
POP4	3.14127	1.04142	0.502871	2.07095	0.0383636
TPM1	18.873	0.372648	0.179965	2.07067	0.0383895
ROCK2	62.0042	0.243295	0.117535	2.06999	0.0384535
ESYT2	32.5888	0.462609	0.223536	2.0695	0.038499
APOC2	16.3926	0.422236	0.204226	2.0675	0.0386874
GHRL	3.68459	-0.889087	0.430037	-2.06747	0.03869
ZNF672	2.42142	0.749611	0.363009	2.06499	0.0389236
SNAP91	5.68609	0.776858	0.376219	2.06491	0.0389315
SNHG8	3.0959	0.809194	0.391947	2.06455	0.0389658
NF2	18.0714	0.375219	0.181809	2.06381	0.0390359
TLR10	18.0936	0.371088	0.179812	2.06375	0.0390416
AC005786.3	1.42392	1.09301	0.529977	2.06237	0.0391724
ZNF587	6.8923	0.530809	0.257419	2.06204	0.039204
CAND1	21.7805	0.503723	0.244317	2.06176	0.0392306
CSNK1A1	79.5842	0.253271	0.122855	2.06155	0.0392505
TXNDC9	3.65874	0.788928	0.382784	2.06102	0.0393008
RPS7	9.29861	0.648041	0.31457	2.06009	0.0393902
PTCH1	5.16251	-0.750761	0.364613	-2.05906	0.0394881
ZNF292	89.0399	0.314318	0.152656	2.05899	0.039495
NCBP1	13.1322	0.388669	0.188836	2.05823	0.0395679
GPAM	2.30182	0.818667	0.397835	2.0578	0.039609
RNF213	119.155	-0.29285	0.142328	-2.05757	0.0396312
PLA2G4A	66.4584	0.31591	0.153544	2.05746	0.039642
HMGXB3	14.4028	0.427371	0.207787	2.05677	0.0397081
AL157769.1	1.61122	2.0164	0.980749	2.05598	0.0397847
AL139383.1	3.06688	1.15914	0.563863	2.05571	0.0398101
FAIM2	2.62216	1.27902	0.622208	2.05561	0.0398198
RNFT2	4.73777	-0.662731	0.322407	-2.05557	0.0398236
SREK1IP1	8.44036	-0.464492	0.226038	-2.05493	0.0398857
FRMD8	6.98581	0.639572	0.311285	2.05462	0.0399159
RNF130	150.711	-0.27353	0.133151	-2.05429	0.039948
ATP8B1	8.61282	0.718181	0.350263	2.05041	0.0403248
PLD5	2.40236	1.56836	0.765001	2.05015	0.0403502
P3H2	75.143	0.441665	0.215436	2.05009	0.0403552
SPATA18	1.26726	-1.78304	0.869998	-2.04948	0.0404152
UBFD1	4.5121	0.698124	0.340697	2.04911	0.0404517
AC087854.1	14.0839	0.616983	0.301179	2.04856	0.0405055
PLCB2	35.8957	-0.338972	0.165564	-2.04738	0.0406209
FYB1	273.338	-0.23027	0.112545	-2.04603	0.0407532
ZBTB20	244.739	0.22762	0.111284	2.04539	0.0408161
HSPB1	7.93718	-0.819691	0.400935	-2.04445	0.0409094
RPL35A	9.16213	0.712963	0.348791	2.0441	0.0409437
JAK3	23.3693	-0.830761	0.406422	-2.04408	0.0409453
CHCHD2	3.10331	0.812472	0.397657	2.04315	0.0410377
OST4	1.96496	1.02619	0.502607	2.04173	0.0411781
ZC3H10	1.66406	0.934398	0.457666	2.04166	0.0411855
REEP5	10.094	0.421974	0.206713	2.04135	0.0412158
URB1	7.33632	-0.523583	0.256599	-2.04047	0.0413036
GPATCH4	2.69353	0.860931	0.421945	2.04039	0.0413115
STX8	72.2016	-0.235544	0.115456	-2.04012	0.0413388
LILRB3	2.30185	-1.65358	0.810603	-2.03994	0.0413561
FAM20C	12.9644	-0.523043	0.256429	-2.03972	0.0413781
TNFRSF10D	20.4299	0.616896	0.30253	2.03913	0.0414375
MS4A4A	11.799	-0.575285	0.282169	-2.0388	0.0414703
PSMG2	10.329	0.400222	0.196416	2.03762	0.041588
CD74	90.1838	-0.419032	0.205662	-2.03748	0.0416023
BCL2L14	1.26122	1.58223	0.776831	2.03678	0.0416724
BTN2A2	3.18125	-0.722171	0.354617	-2.03648	0.0417022
DOCK6	9.12865	0.41426	0.203665	2.03403	0.0419485
ZNF574	0.854083	1.33573	0.656844	2.03356	0.0419961
MEIKIN	7.2956	1.55565	0.765172	2.03307	0.0420456
KNSTRN	2.50294	0.938057	0.461427	2.03295	0.0420579
GNAL	2.01802	1.12003	0.551411	2.0312	0.0422348
RPS13	6.37698	0.686574	0.33815	2.03038	0.0423177
GALNT6	5.78819	-0.647094	0.318726	-2.03025	0.0423311
GATM	11.3457	0.480045	0.236596	2.02897	0.0424618
CLDND1	6.98388	0.506646	0.249798	2.02822	0.0425375
FOXJ2	4.28641	0.59969	0.295758	2.02764	0.042597
RAPGEF2	96.0896	0.294095	0.145066	2.02732	0.0426302
LRRTM4	30.9425	0.593547	0.292907	2.0264	0.0427241
AC083843.3	1.062	1.41363	0.697629	2.02634	0.0427298
C9orf16	3.00605	0.802299	0.395953	2.02625	0.0427394
IL7	1.30684	1.49321	0.737338	2.02514	0.0428528
AKAP12	9.61179	0.863533	0.426536	2.02453	0.0429161
INPP4B	9.95991	-0.730766	0.361032	-2.0241	0.0429598
PRDX5	1.70948	1.14361	0.565204	2.02335	0.0430368
SLC7A6OS	10.3711	0.492702	0.24352	2.02325	0.0430476
AC068888.1	2.33078	0.925958	0.457792	2.02266	0.043108
LIPT1	1.54294	1.08351	0.535861	2.022	0.0431762
TTLL4	12.2117	-0.526569	0.260434	-2.02189	0.0431882
FUT8	35.6773	-0.305357	0.151126	-2.02054	0.0433273
ABCG2	13.5165	0.742435	0.367636	2.01949	0.0434368
SLFN12	5.43665	-0.577079	0.2858	-2.01917	0.0434693
SETDB1	18.9902	-0.304693	0.150937	-2.01868	0.0435207
RASA3	72.0418	0.278813	0.138204	2.01741	0.0436532
OSBPL6	44.4187	0.382593	0.189657	2.01729	0.0436656
ENTPD4	17.0783	0.327711	0.162482	2.0169	0.0437056
IER5L	2.21397	-0.826697	0.410017	-2.01625	0.0437735
ASTN2	12.1521	-0.686483	0.340484	-2.0162	0.0437796
WNT5A	14.287	-0.677383	0.335981	-2.01614	0.0437855
PLD4	14.8303	0.601061	0.298129	2.01611	0.0437883
AC008105.3	17	0.393955	0.195414	2.016	0.0437997
AC108479.3	0.775317	1.71846	0.852752	2.0152	0.0438837
SLC16A1-AS1	20.3628	-0.384357	0.190815	-2.01429	0.0439791
VAMP8	3.36634	0.750744	0.372797	2.01381	0.0440291
ITPK1	28.5032	-0.302054	0.150018	-2.01345	0.0440675
AC009119.1	5.18222	0.746529	0.370802	2.01328	0.0440848
XXYLT1	18.7494	-0.409537	0.203462	-2.01285	0.0441309
FBXL20	51.6562	-0.296129	0.147127	-2.01274	0.0441423
HMGA1P4	27.5232	-0.40646	0.201961	-2.01257	0.0441604
YTHDF3	24.4656	0.3023	0.150215	2.01245	0.0441725
REXO4	5.94651	-0.555827	0.276243	-2.0121	0.0442098
MDH2	4.14767	0.831342	0.413608	2.00998	0.0444338
DNAJC5	69.5152	-0.286591	0.142636	-2.00925	0.044511
TRAF3IP2-AS1	50.2574	-0.331316	0.16491	-2.00907	0.0445298
GIMAP8	23.3298	0.400052	0.199135	2.00895	0.0445423
RBM19	32.4226	0.333123	0.165844	2.00865	0.044574
ME2	49.7983	0.257787	0.128342	2.00859	0.0445807
FAU	9.21513	0.533702	0.265872	2.00736	0.0447113
NDUFA4	3.59275	0.695701	0.346685	2.00672	0.0447793
ZNF516	36.2697	-0.228512	0.1139	-2.00625	0.0448295
RPS26	6.72725	0.639881	0.319002	2.00588	0.044869
PIK3R5	117.682	-0.377049	0.187987	-2.00572	0.0448857
AC008875.3	1.65989	0.962146	0.479797	2.00532	0.0449288
RSPRY1	15.4852	0.341606	0.170405	2.00468	0.0449978
SYTL3	32.711	-0.445991	0.222588	-2.00366	0.045106
LIN7C	2.87307	0.761312	0.380104	2.0029	0.0451878
IL17RA	61.7156	-0.315183	0.15737	-2.00282	0.0451968
ZNF536	4.06964	1.15109	0.574788	2.00263	0.0452166
AC008467.1	1.9966	1.11187	0.555565	2.00134	0.0453556
VPS39	19.5881	-0.3884	0.194091	-2.00112	0.0453791
NDUFA1	1.90465	0.90888	0.454291	2.00066	0.0454295
AC104365.1	1.24105	1.47237	0.736223	1.9999	0.0455112
OLFM2	2.78667	-0.738521	0.369281	-1.99989	0.0455122
HLA-DMA	16.5455	-0.634616	0.317353	-1.99972	0.0455306
HPSE	9.44889	-0.592069	0.296171	-1.99907	0.0456004
TRPC3	1.12762	1.58702	0.793913	1.99899	0.0456092
CBFA2T3	10.5878	-0.630417	0.315557	-1.99779	0.0457393
ST3GAL1	57.5855	0.335693	0.168041	1.99769	0.0457504
AC104041.1	5.47129	-1.16564	0.583554	-1.99749	0.045772
FRY	6.63255	0.890595	0.446059	1.99658	0.0458704
PHAX	3.71733	0.654883	0.328122	1.99585	0.0459504
RMC1	9.70981	0.406723	0.203786	1.99583	0.0459524
BLOC1S4	0.752177	1.32093	0.662203	1.99476	0.0460695
KMT2E	92.4364	0.214174	0.107371	1.99471	0.0460745
ABCD2	0.645167	1.85598	0.930629	1.99432	0.0461167
TSHR	1.97906	1.02869	0.515827	1.99425	0.0461249
HCP5	5.2176	-0.711942	0.357035	-1.99404	0.0461477
AC083949.1	4.78554	0.991971	0.497576	1.99361	0.046195
KCNQ1OT1	8.71373	0.762314	0.382394	1.99353	0.0462037
ELAVL3	2.70281	0.966037	0.484634	1.99333	0.0462249
SEL1L	37.2897	0.224967	0.112863	1.99327	0.0462318
FAM210A	10.5304	0.491479	0.246655	1.99258	0.0463079
MCTP1	16.3458	-0.83999	0.421864	-1.99114	0.0464655
BEND6	1.94276	1.19763	0.601485	1.99112	0.0464676
USP46-AS1	1.20999	1.14695	0.576125	1.99079	0.0465037
SLC19A3	1.25372	1.92132	0.965105	1.99079	0.0465042
RALGPS1	24.228	0.349562	0.175603	1.99064	0.0465208
AC107884.1	7.01915	0.522827	0.262721	1.99004	0.0465862
HNRNPC	92.0046	0.198951	0.100008	1.98936	0.0466614
KIF9-AS1	22.6166	-0.3508	0.176398	-1.98869	0.0467357
FAM131A	4.38	0.708842	0.356448	1.98863	0.0467426
TLCD4	0.891584	1.70322	0.856666	1.9882	0.0467899
CCK	1.79924	1.1285	0.567942	1.98699	0.0469236
CTSZ	17.9508	-0.411374	0.207064	-1.9867	0.0469553
AL162431.1	2.93889	-0.746818	0.375913	-1.98668	0.0469584
LINC00513	7.19567	0.65736	0.330955	1.98625	0.0470056
NAA38	2.51379	0.792668	0.399125	1.98601	0.0470318
MRPL38	3.36312	0.67842	0.341687	1.98551	0.0470883
PPP3CB-AS1	4.12581	-0.681655	0.343347	-1.98532	0.0471087
PDPK1	13.9981	0.388551	0.195743	1.985	0.0471441
MYO16	2.4919	1.01345	0.510798	1.98405	0.0472506
TLNRD1	1.53809	0.980454	0.494376	1.98322	0.0473432
RUBCNL	80.8474	0.186319	0.0939709	1.98274	0.0473969
PARN	37.1281	-0.23346	0.117749	-1.98269	0.0474024
UBTD1	9.88838	0.406812	0.205351	1.98106	0.0475847
ABHD13	8.48867	0.470211	0.23746	1.98017	0.0476842
EGFL7	4.97387	0.91506	0.462201	1.97979	0.0477275
UPF1	12.5433	-0.424885	0.214647	-1.97946	0.047764
TTLL1	2.40639	-0.913993	0.461753	-1.9794	0.0477713
RNF150	69.5279	-0.55796	0.281967	-1.97881	0.0478372
NCOA7	43.257	0.29659	0.149887	1.97876	0.047843
TMTC3	11.9374	0.52616	0.266061	1.97759	0.0479754
APEX2	1.73877	1.04431	0.528148	1.9773	0.0480075
SBF1	3.67773	0.905135	0.457959	1.97646	0.0481032
RPS4X	9.99924	0.666979	0.337618	1.97554	0.0482066
ISCU	3.82062	-0.578758	0.292983	-1.9754	0.0482231
CFL2	3.63096	0.941183	0.476533	1.97506	0.048261
AC005037.1	3.21319	0.705728	0.357393	1.97466	0.048307
CD99L2	15.0122	0.403277	0.204323	1.97372	0.0484138
EIF3J-DT	3.82248	0.665778	0.33754	1.97244	0.0485593
AC084816.1	8.75451	1.0541	0.53442	1.97241	0.0485625
ARPC5L	2.55691	0.824123	0.41786	1.97225	0.0485814
TMEM255B	10.3194	-0.382233	0.193855	-1.97174	0.0486392
SELENOW	7.09995	0.648254	0.328916	1.97088	0.048738
GPRIN3	53.4282	-0.301425	0.153096	-1.96886	0.048969
CALY	1.2622	1.32856	0.674788	1.96885	0.0489699
GNGT1	1.01464	2.4328	1.23579	1.96862	0.0489966
PPP3CB	38.9013	0.254913	0.129578	1.96725	0.0491542
DDX49	3.30511	0.80084	0.40712	1.96709	0.0491732
VPS29	20.7795	0.282546	0.143692	1.96633	0.0492607
MLF 2.00	3.43226	0.718026	0.365251	1.96584	0.0493167
AHCYL1	19.431	0.289316	0.147248	1.96482	0.0494355
SLC12A4	3.1054	0.706237	0.359653	1.96366	0.0495692
ATG101	0.656041	1.72476	0.87842	1.96348	0.0495908
RBM5	32.0594	0.23406	0.119209	1.96344	0.0495955
SRC	10.0394	0.508666	0.259079	1.96336	0.0496045
RASSF4	45.7288	-0.499015	0.254167	-1.96334	0.0496073
SRCAP	13.5337	-0.354416	0.180675	-1.96163	0.049806
UTP11	4.07154	0.729183	0.371795	1.96125	0.0498497
METTL25	23.8844	-0.326463	0.16646	-1.96121	0.0498549
ATOH8	1.61162	-1.20941	0.616989	-1.96019	0.0499737
HIST2H3PS2	6.18402	0.538604	0.274816	1.95987	0.0500107
TSN	5.13403	0.565603	0.288611	1.95974	0.0500257
PARP15	3.32329	-0.889593	0.453946	-1.95969	0.0500322
SNRPA1	7.21773	0.547587	0.27948	1.9593	0.0500771
HTR2A	1.66976	1.41127	0.720366	1.95911	0.0501001
DIP2C	31.9061	-0.37766	0.192845	-1.95836	0.0501878
EID2	0.988899	1.65573	0.845641	1.95796	0.0502351
AL117335.1	5.57591	0.570641	0.291492	1.95766	0.0502704
SRSF7	15.6011	0.409395	0.209215	1.95682	0.050369
DLEU1	497.853	-0.604589	0.309	-1.9566	0.0503946
PPP2CA	20.7298	0.270452	0.138226	1.95659	0.0503954
CEP78	6.38109	0.571615	0.292239	1.95599	0.0504667
MBNL2	56.2382	0.308068	0.157532	1.95559	0.0505139
SLC25A3	10.497	0.446834	0.228803	1.95292	0.0508291
TNS3	160.976	-0.206525	0.105756	-1.95285	0.0508372
KHDRBS2	17.9353	-0.757053	0.387734	-1.95251	0.050878
AC103719.1	3.74799	0.777524	0.398269	1.95226	0.0509076
ADCK2	4.45054	-0.563268	0.288526	-1.95223	0.0509111
ZNF714	9.3567	-0.392575	0.201184	-1.95132	0.0510186
RFPL1S	17.0559	0.455059	0.233217	1.95122	0.0510303
ZNF639	2.92731	0.796269	0.408384	1.94981	0.0511993
TLR8	1.06212	1.32649	0.680429	1.9495	0.0512362
RECK	34.03	0.324428	0.166437	1.94926	0.0512646
CCDC120	0.938154	1.26141	0.647706	1.94751	0.0514738
BABAM2	95.9229	-0.201653	0.103627	-1.94594	0.0516618
MPLKIP	3.36696	0.672872	0.345827	1.94569	0.051692
AC040168.1	2.03693	1.72895	0.888872	1.94511	0.0517617
AC017101.1	1.4864	1.00532	0.517184	1.94384	0.0519152
CEP83	15.3355	-0.449565	0.231331	-1.94338	0.0519702
PMEPA1	42.9543	0.49858	0.25667	1.9425	0.0520769
CCDC3	2.59867	0.927875	0.477907	1.94154	0.0521928
AC005695.2	1.21282	1.49918	0.772253	1.9413	0.0522216
RPS15A	8.31348	0.459914	0.236972	1.9408	0.052283
RHOC	2.06531	0.895825	0.461578	1.94079	0.0522839
FSBP	1.03732	1.52315	0.784865	1.94065	0.0523007
CYP27A1	11.2849	-1.14626	0.590674	-1.9406	0.0523063
RPTOR	55.2095	-0.253851	0.130901	-1.93927	0.0524686
LDLRAD4	682.553	-0.181997	0.0938583	-1.93906	0.0524941
CLCN7	10.2206	-0.461897	0.238283	-1.93844	0.0525699
PRH1	15.1262	0.464468	0.23965	1.93811	0.0526097
MKNK1	137.322	0.232409	0.119926	1.93793	0.0526314
GPR137C	12.5615	0.363087	0.187358	1.93793	0.052632
FXYD6	2.51469	0.991988	0.512046	1.9373	0.0527082
LINC01476	1.46384	1.40184	0.723631	1.93723	0.0527177
FAM200B	1.93817	0.819545	0.42316	1.93673	0.0527788
ASAP1	72.9729	-0.358486	0.185158	-1.93611	0.0528547
STARD3	8.64807	-0.424206	0.219243	-1.93486	0.0530069
POLR3B	8.98188	-0.503884	0.260614	-1.93345	0.0531811
SCN3A	2.78164	1.03522	0.535456	1.93335	0.0531933
AP000442.1	1.86603	1.04946	0.542905	1.93304	0.0532314
C5orf17	15.5402	1.03476	0.535852	1.93105	0.0534764
TSPOAP1	1.591	0.893094	0.462496	1.93103	0.0534792
LGALS8	14.4456	0.519158	0.268912	1.93059	0.0535337
YAF2	34.3795	-0.272651	0.141298	-1.92962	0.0536538
PTPN7	1.62001	-1.26839	0.657398	-1.92941	0.0536803
AC022210.2	1.17749	1.40291	0.727369	1.92874	0.0537631
MAP3K7	20.4655	0.297713	0.154463	1.92741	0.0539286
PAG1	178.547	0.308164	0.159986	1.92619	0.0540803
ATP6V1F	2.67506	0.950957	0.493807	1.92577	0.0541334
RNF14	12.0663	0.370853	0.192689	1.92461	0.0542777
TMTC4	10.053	0.60452	0.314246	1.92372	0.0543901
INSR	25.9652	-0.444402	0.231031	-1.92356	0.0544096
AC093627.3	1.81981	-0.882546	0.459168	-1.92206	0.0545987
ST6GALNAC4	1.36326	1.03014	0.53596	1.92204	0.054601
BTBD7	51.1527	-0.217875	0.113386	-1.92153	0.0546655
UBC	24.13	-0.523588	0.272545	-1.92111	0.054718
ZNF473	3.35107	0.85288	0.444103	1.92046	0.0548003
FAM117A	2.28045	-0.719649	0.375052	-1.9188	0.0550096
ZNF208	3.82246	0.885169	0.461371	1.91856	0.05504
HIST1H4C	5.20547	0.738671	0.385238	1.91744	0.0551821
CUL1	54.572	0.346379	0.180724	1.91662	0.055286
KLHL11	0.953838	1.13295	0.591153	1.91651	0.0553008
PLEKHH1	5.47228	-0.653123	0.340907	-1.91584	0.0553854
LNCTAM34A	1.76274	-0.955903	0.498972	-1.91574	0.0553977
GOLGB1	50.6594	-0.209374	0.109294	-1.9157	0.0554035
CLNS1A	15.3884	-0.406209	0.212052	-1.91561	0.0554148
ZNF45	3.19547	0.66871	0.34913	1.91536	0.0554461
RCSD1	111.644	-0.214801	0.112156	-1.9152	0.0554665
AC079305.3	3.17548	1.2309	0.642748	1.91506	0.0554854
EIF3L	12.0934	-0.354159	0.184937	-1.91502	0.0554895
FBRS	5.1465	0.524897	0.274142	1.91469	0.0555322
TRA2B	47.2496	0.230084	0.120177	1.91454	0.0555515
ZBTB6	0.910717	1.38139	0.721608	1.91433	0.0555784
OTUD7A	14.1284	0.533228	0.27861	1.91388	0.0556352
USP37	21.5734	0.411112	0.214839	1.91358	0.0556735
CIITA	72.5987	-0.450129	0.235261	-1.91332	0.0557077
JARID2	66.862	-0.279278	0.145988	-1.91302	0.0557449
NCOA1	110.446	0.210125	0.109857	1.91272	0.055784
RASGRP3	13.9546	-0.471398	0.246522	-1.91219	0.0558514
AC132153.1	18.2527	0.346568	0.181304	1.91153	0.0559366
ARHGAP26-AS1	2.80275	0.882826	0.461952	1.91108	0.0559947
ST3GAL5	20.177	-0.325113	0.170122	-1.91105	0.0559977
JUP	2.63043	-0.751623	0.393342	-1.91087	0.0560219
RALY	37.1057	0.303921	0.159068	1.91064	0.0560512
ZBTB34	6.9374	0.458878	0.240214	1.91029	0.0560958
RABGAP1	51.8398	0.229188	0.119976	1.91028	0.0560973
SMIM3	3.55791	-0.741619	0.388306	-1.90988	0.0561485
AREL1	11.9256	0.395065	0.206876	1.90967	0.0561755
PKD2	56.8146	0.209287	0.109596	1.90962	0.0561827
RNF180	7.56337	-0.792126	0.414814	-1.9096	0.0561853
XPO1	60.393	-0.291445	0.152799	-1.90737	0.0564727
SASS6	5.25683	0.576859	0.302544	1.90669	0.0565603
KIF2A	31.7565	0.249956	0.131133	1.90613	0.056634
ARHGAP20	25.2397	-0.590975	0.310209	-1.90509	0.0567686
SRBD1	40.901	-0.311362	0.163447	-1.90497	0.0567845
PHF6	10.2492	0.395559	0.207669	1.90476	0.0568111
EIF2S3	18.2275	0.308694	0.162086	1.9045	0.0568445
DNAJC3	34.2578	0.341492	0.179386	1.90367	0.0569533
HLA-DQA1	8.0542	-0.96438	0.506791	-1.90291	0.057052
PAQR3	4.40814	0.67411	0.354312	1.90259	0.0570938
GAA	20.159	-0.406222	0.21357	-1.90205	0.057164
LIN52	19.2587	-0.293585	0.154392	-1.90156	0.0572292
MLYCD	7.51133	-0.427704	0.224956	-1.90128	0.0572659
ZFAS1	9.87277	0.411621	0.216574	1.90061	0.0573538
MMP24	3.67244	0.683995	0.359889	1.90057	0.0573579
CUEDC1	27.3834	-0.323786	0.170376	-1.90041	0.057379
PLEKHO1	35.4	-0.235421	0.12389	-1.90025	0.0574002
SIVA1	2.99583	0.770074	0.405273	1.90014	0.0574152
ZNF865	4.18031	0.543932	0.286275	1.90004	0.0574284
TMEM70	3.24567	0.860283	0.452877	1.8996	0.057486
AC008771.1	3.89466	0.666249	0.350756	1.89947	0.0575033
CDK8	44.9015	-0.228682	0.120415	-1.89911	0.0575503
VMA21	3.3395	0.79962	0.421406	1.8975	0.0577614
IFT81	2.74255	0.865139	0.455985	1.8973	0.0577886
DAP	42.5099	0.301042	0.158776	1.89602	0.0579569
EFCAB13	29.4	-0.309574	0.16328	-1.89597	0.0579637
ZNF449	4.10758	0.587378	0.309807	1.89595	0.0579668
SRSF10	18.9102	0.333125	0.175807	1.89484	0.0581138
MAP3K10	5.52958	-0.644062	0.339909	-1.89481	0.0581178
GABARAPL2	6.26456	0.532953	0.281307	1.89456	0.0581507
GPN2	4.30653	0.748309	0.39501	1.8944	0.0581714
ARHGAP35	81.1607	-0.256794	0.135662	-1.8929	0.0583716
SFXN5	20.4019	-0.308291	0.162878	-1.89277	0.0583883
ABR	473.336	-0.225749	0.119278	-1.89262	0.0584082
XPO4	30.402	0.248469	0.131426	1.89056	0.0586832
FKBP1A	15.0819	0.398771	0.211067	1.88931	0.0588501
AC104316.1	2.65046	1.71331	0.907025	1.88893	0.0589009
MAGOHB	3.03567	0.694855	0.367865	1.88889	0.058907
PDZRN4	3.8442	0.9149	0.484526	1.88824	0.0589943
ZBTB21	3.03072	0.653005	0.345842	1.88816	0.0590044
FBXO8	4.05181	0.585122	0.309953	1.88778	0.0590557
ACYP2	62.8298	-0.259452	0.137524	-1.8866	0.0592142
FCGBP	55.4305	-0.696917	0.369406	-1.88659	0.0592155
FADS3	5.01894	0.706184	0.374348	1.88644	0.0592361
PLAG1	25.9413	0.377792	0.20027	1.88641	0.05924
FAXDC2	2.58511	-0.817145	0.433526	-1.88488	0.0594457
OBI1	7.47635	0.444976	0.236147	1.88432	0.0595222
MAATS1	1.04529	1.50609	0.799479	1.88385	0.0595858
SAMHD1	77.0829	-0.298697	0.158579	-1.88359	0.0596201
IFNGR1	97.6202	-0.337807	0.179422	-1.88276	0.0597333
RAB11A	18.1242	0.32895	0.174732	1.8826	0.0597541
KIAA1191	4.04466	0.5646	0.299913	1.88255	0.0597616
SATB1-AS1	1.20572	1.08019	0.573888	1.88222	0.0598056
PMFBP1	2.87115	-0.744284	0.395501	-1.88188	0.0598526
TFE3	5.18259	0.52447	0.278711	1.88177	0.0598674
PSMB6	1.44098	0.942531	0.501024	1.88121	0.0599434
MCRIP2	1.57712	0.927106	0.493151	1.87996	0.0601131
PSMC6	11.2784	0.363093	0.193194	1.87942	0.0601869
MATK	1.02326	1.41597	0.753627	1.87887	0.0602626
AL157388.1	0.880633	1.83048	0.974298	1.87877	0.0602758
SYNC	1.4636	1.03057	0.5486	1.87855	0.0603056
HSPBAP1	39.218	-0.308314	0.164234	-1.87729	0.0604788
TBC1D12	83.8723	-0.228393	0.12168	-1.877	0.0605179
KCP	0.626056	2.57866	1.37459	1.87594	0.0606632
AFF4	51.0728	0.214798	0.114539	1.87532	0.0607484
PTPN1	32.1773	0.561291	0.299436	1.8745	0.0608621
AC008269.1	4.34523	-0.740931	0.395391	-1.87392	0.0609412
DENND6A-AS1	2.97479	0.683227	0.364677	1.87351	0.0609978
SEMA6A	3.09342	0.762399	0.407096	1.87278	0.0610994
HPS3	37.3902	-0.346434	0.185026	-1.87235	0.0611582
TMEM208	1.44731	1.01652	0.542956	1.8722	0.0611786
DDX52	10.0822	-0.423055	0.226015	-1.8718	0.0612342
FAR1	37.0066	-0.30204	0.161382	-1.87159	0.061264
FCHSD2	372.597	0.139866	0.074733	1.87154	0.0612705
ATP2B2	6.76325	0.677834	0.362262	1.87112	0.061329
ZNRF1	16.4566	0.691941	0.369832	1.87096	0.0613502
HAT1	11.5092	0.40359	0.215733	1.87079	0.0613745
FHAD1	7.54803	-0.848161	0.453415	-1.87061	0.0613995
SEC23A	18.5747	0.276545	0.147853	1.8704	0.0614284
CCM2	60.7213	0.289773	0.155019	1.86927	0.0615849
GRAPL	1.75513	0.883105	0.47252	1.86892	0.0616334
USP12	27.4332	0.352163	0.188464	1.8686	0.0616786
GAL3ST4	19.8051	0.356463	0.190787	1.86838	0.0617088
RAB2B	7.67234	0.438239	0.234638	1.86772	0.0618005
BRD8	6.65626	0.55874	0.29917	1.86763	0.0618131
TBCA	25.5168	0.301987	0.161746	1.86705	0.0618952
ZNF713	5.62447	0.671585	0.359772	1.8667	0.0619441
PLXDC2	1651.63	-0.199574	0.106935	-1.86631	0.0619985
AC022973.3	1.38454	1.05023	0.56277	1.86619	0.0620155
SEPTIN6	29.9957	-0.270163	0.144816	-1.86557	0.062102
GAREM2	1.14025	1.36565	0.732047	1.86553	0.0621078
ZFP36L2	86.7672	-0.547458	0.293471	-1.86546	0.0621173
NETO2	9.64593	0.593735	0.31829	1.86539	0.062127
GIPC2	4.21834	0.96825	0.519075	1.86534	0.0621341
SVOP	1.70933	1.21872	0.65354	1.86479	0.0622108
TIMM17B	0.808029	1.29174	0.693431	1.86282	0.0624871
PREB	1.24401	0.942512	0.506086	1.86236	0.062553
RGS12	62.224	-0.387317	0.208065	-1.86152	0.062671
C1orf112	28.7682	0.552447	0.296782	1.86145	0.06268
ASB8	5.16698	0.74698	0.401322	1.8613	0.0627018
PHRF1	12.206	0.366422	0.197039	1.85964	0.0629364
AIDA	32.3655	-0.351933	0.18926	-1.85952	0.062954
SSPN	13.46	-0.524459	0.28205	-1.85945	0.0629629
EFNB2	4.34644	0.870289	0.468295	1.85842	0.0631095
MAP4K3-DT	13.5881	-0.349538	0.188119	-1.85806	0.06316
PKN1	13.8067	-0.335511	0.18065	-1.85725	0.0632757
LRRC36	2.01784	1.1602	0.624758	1.85705	0.0633047
ARHGAP10	3.43109	-1.05716	0.569509	-1.85626	0.0634159
HEATR3	11.5409	-0.4601	0.247953	-1.8556	0.0635113
ZFAND2B	1.77453	0.891213	0.480326	1.85543	0.0635344
LMCD1-AS1	22.5251	-0.668908	0.360516	-1.85542	0.0635362
SLC4A8	21.6201	-0.405013	0.218321	-1.85512	0.0635785
AC107294.2	3.101	-0.709621	0.382528	-1.85508	0.0635845
PHF20	75.0145	0.268322	0.144686	1.85452	0.0636651
LINC01320	3.56475	0.849833	0.458749	1.8525	0.0639541
IGSF10	7.44675	0.48828	0.263619	1.85222	0.0639946
KIFC2	2.97609	0.737556	0.398236	1.85206	0.0640176
FAM104B	0.974416	1.06466	0.574943	1.85177	0.0640581
FAHD2B	0.912884	1.3406	0.724205	1.85113	0.0641507
ZP3	4.87276	-0.578933	0.312843	-1.85055	0.0642339
ZEB2	300.026	-0.312895	0.169146	-1.84985	0.0643354
ERF	6.73055	0.497543	0.269037	1.84935	0.0644076
RFESD	0.887997	1.3	0.703028	1.84914	0.0644375
AC007262.2	33.993	-0.558914	0.302261	-1.84911	0.0644419
SULT1C4	1.18387	1.0008	0.541441	1.84841	0.0645432
EGR2	1.35097	2.6074	1.41134	1.84747	0.0646795
AC095032.1	1.52788	0.855263	0.463015	1.84716	0.0647235
ZNF254	27.6474	0.256593	0.13901	1.84586	0.0649132
CUL3	53.8946	0.174339	0.0944761	1.84532	0.0649906
SHOC2	38.4809	0.227101	0.123143	1.84421	0.0651526
VNN 2.00	1.73736	-1.06415	0.577176	-1.84371	0.0652251
ATP5F1B	7.69817	0.48891	0.265286	1.84295	0.0653358
ZNF275	1.24309	1.13558	0.6163	1.84258	0.0653898
USP6NL	112.941	-0.3331	0.180782	-1.84255	0.0653941
RAC1	72.2653	0.34325	0.186321	1.84225	0.0654392
ST3GAL6	60.8193	-0.348484	0.189181	-1.84207	0.0654655
ESRRB	7.41417	-0.462388	0.251037	-1.84191	0.0654884
SPDYE3	1.20038	1.45464	0.789812	1.84175	0.0655115
B4GALT4	7.42799	-0.481632	0.261537	-1.84154	0.0655422
AC016773.1	0.718253	1.63838	0.889866	1.84116	0.0655983
PLEKHA3	7.43466	0.514191	0.279337	1.84075	0.0656579
AC245452.1	0.829891	1.31888	0.716529	1.84065	0.0656725
SHISA6	1.2495	1.25067	0.679477	1.84063	0.065676
MFF	19.3197	0.315573	0.17153	1.83975	0.0658045
SFR1	1.17973	1.41572	0.769639	1.83946	0.0658476
ARHGDIB	21.8413	-0.330356	0.179655	-1.83884	0.0659389
TEX30	1.65278	1.07577	0.585076	1.83868	0.0659619
ARNTL	18.0078	-0.346732	0.188587	-1.83858	0.065977
LRP1B	40.8698	0.384722	0.209261	1.83848	0.0659915
SEMA3C	2.89373	1.18762	0.6461	1.83813	0.0660426
HIST1H2BF	3.58951	-0.988866	0.538054	-1.83786	0.0660833
PGPEP1	14.4188	-0.348333	0.189556	-1.83763	0.0661176
TIMM8B	0.988773	1.31566	0.716166	1.83709	0.0661965
DHX15	29.2847	0.298455	0.162509	1.83655	0.0662769
TVP23A	3.84645	-0.881146	0.479941	-1.83594	0.0663659
HMGXB4	11.7704	0.404124	0.220172	1.83549	0.0664329
DBI	2.45019	-0.779124	0.424702	-1.83452	0.0665773
SLC35F1	6.26827	0.753399	0.410815	1.83391	0.0666672
RPS21	6.40377	0.559572	0.305289	1.83292	0.0668138
SHE	5.39229	0.89955	0.490825	1.83273	0.0668423
KMO	1.07448	-2.01047	1.09699	-1.83271	0.0668455
FKBP5	187.492	-0.700257	0.382324	-1.83158	0.0670135
A1BG-AS1	0.912662	-2.23451	1.22031	-1.8311	0.0670855
PECAM1	42.4198	-0.292139	0.159574	-1.83075	0.067138
DGCR9	2.39725	1.34495	0.734678	1.83067	0.06715
MAFF	1.06267	1.8525	1.01213	1.83029	0.0672065
ZNF540	2.93677	0.612731	0.334836	1.82994	0.0672587
MGMT	42.3654	-0.294284	0.160853	-1.82953	0.0673209
GPR137B	14.8946	0.354109	0.193567	1.82939	0.0673414
C1orf147	0.593114	1.55617	0.850732	1.82921	0.0673675
TMCO3	9.37911	-0.406496	0.222281	-1.82874	0.0674378
CAPN2	6.22542	0.528745	0.289152	1.8286	0.0674594
MOB3A	20.6061	-0.304013	0.166256	-1.82858	0.0674628
RPS23	12.3083	0.558864	0.305781	1.82766	0.0676001
C15orf40	3.62516	0.635815	0.347884	1.82766	0.0676002
PLCG2	213.524	-0.207101	0.113315	-1.82766	0.0676013
ANKDD1B	2.69302	-0.698824	0.382478	-1.8271	0.0676852
RUBCN	32.0644	0.260327	0.142482	1.82709	0.0676859
LINC02015	1.15219	-1.34743	0.737589	-1.82681	0.0677284
ZNF346	13.9565	0.451795	0.247352	1.82653	0.067771
SMC4	13.098	0.612177	0.335208	1.82626	0.067811
RNASEH2C	2.67768	0.719499	0.394069	1.82582	0.0678776
NDUFB9	2.75168	0.635367	0.348013	1.8257	0.0678956
CEP70	10.1439	0.420661	0.230424	1.8256	0.067911
COA4	2.24412	0.732378	0.401174	1.82559	0.0679123
COX7A2	2.84537	0.635049	0.347922	1.82526	0.0679612
SNHG9	2.59348	0.696567	0.381631	1.82524	0.067965
TRAPPC4	2.2563	0.776144	0.425238	1.8252	0.0679708
PCCA	84.1567	-0.173547	0.0950887	-1.82511	0.0679845
SETDB2	15.6121	-0.403819	0.221414	-1.82382	0.0681798
IL3RA	12.3071	0.454853	0.249449	1.82343	0.0682386
INTS10	34.2882	0.30027	0.164676	1.82339	0.0682437
LINC02646	1.99642	-0.823028	0.451398	-1.82329	0.0682599
AF127936.1	7.51448	0.698045	0.382971	1.82271	0.0683478
HELB	10.7543	0.386012	0.211797	1.82255	0.0683712
CRBN	12.1151	-0.379173	0.20819	-1.82128	0.0685643
ATP2B1-AS1	3.09835	0.690243	0.379049	1.82099	0.0686091
RPA1	15.5466	-0.288093	0.158239	-1.82062	0.068664
NAV2-IT1	1.08105	1.41226	0.775821	1.82034	0.0687074
MEX3C	2.61794	0.758148	0.416564	1.82001	0.0687582
EXOSC2	2.04608	0.739417	0.406326	1.81976	0.0687952
PANK4	1.6832	0.926351	0.509085	1.81964	0.0688137
CLCN4	6.33425	0.650368	0.35745	1.81947	0.0688402
PIK3CG	18.9522	-0.407832	0.224156	-1.81941	0.0688487
TMEM120A	1.35293	1.03186	0.56745	1.81842	0.0690005
ATF2	27.2066	0.245622	0.13509	1.81822	0.0690312
C1RL	8.45551	0.560094	0.308153	1.81759	0.0691275
FAH	4.11664	-0.546721	0.300811	-1.81749	0.0691417
SMS	19.605	-0.313342	0.172414	-1.81739	0.0691579
GRIK1	4.44349	0.584157	0.321448	1.81726	0.0691766
DENND2A	4.17349	0.804248	0.442615	1.81704	0.0692112
TRMT10A	1.03867	1.50839	0.830137	1.81704	0.0692114
AC092164.1	2.53843	0.73707	0.405742	1.8166	0.0692788
IKBKG	2.58962	0.702304	0.386657	1.81635	0.0693169
PPM1D	19.1679	-0.280503	0.154455	-1.81608	0.0693577
ZNF79	4.2388	-0.534304	0.294279	-1.81564	0.0694258
BEX3	4.11444	0.801108	0.44127	1.81546	0.0694535
PLCL2	136.771	0.188751	0.103975	1.81535	0.0694709
SRPRA	3.73883	0.585651	0.322703	1.81483	0.0695501
TAGLN2	1.25607	1.26394	0.696804	1.8139	0.0696924
ITPKB	37.1961	-0.327936	0.180823	-1.81358	0.0697428
FBXO21	11.8599	0.422692	0.233139	1.81304	0.0698252
AUXG01000058.1	4.14942	0.644461	0.355498	1.81284	0.0698566
HRH2	24.2641	0.554119	0.305682	1.81273	0.0698734
DDX18	11.5322	0.471626	0.260304	1.81183	0.0700127
KDM6A	81.3062	0.206288	0.113883	1.81141	0.0700778
ZDHHC20	25.1836	0.264711	0.14615	1.81123	0.0701054
LINC02193	2.73708	1.05834	0.584422	1.81091	0.0701545
SETD3	49.932	0.187043	0.10329	1.81086	0.0701632
EIF2B3	27.8031	-0.305257	0.168584	-1.81071	0.0701852
CACNB4	132.267	0.313709	0.173256	1.81067	0.0701919
ALKBH6	1.53505	0.984654	0.544172	1.80945	0.0703809
RGS17	2.15809	1.5223	0.841514	1.809	0.0704514
GOSR2	14.6131	0.320679	0.177366	1.80801	0.0706056
GASK1B	21.8127	0.379218	0.209869	1.80693	0.0707735
SF3B5	1.64735	1.07317	0.593984	1.80673	0.0708045
CRCP	12.9202	-0.316974	0.175459	-1.80655	0.0708332
APOL6	6.93329	0.708012	0.391946	1.8064	0.0708555
TXLNB	2.45603	0.92561	0.512456	1.80622	0.0708835
RABL6	11.9726	-0.377722	0.209161	-1.80589	0.0709353
TRIM36	20.3165	0.340234	0.188428	1.80564	0.0709744
CAMK2G	19.225	-0.310338	0.171897	-1.80537	0.0710166
LINC01736	12.0577	-0.473595	0.262363	-1.80512	0.0710564
KCTD19	0.60168	1.63286	0.904738	1.80478	0.0711088
POGK	7.25617	0.434625	0.240829	1.8047	0.0711209
DUSP28	0.743753	1.42908	0.791955	1.80449	0.071154
ALPK3	8.06816	0.77119	0.427619	1.80345	0.0713174
AC068587.4	65.2	-0.413783	0.229486	-1.80309	0.0713745
SPIN4	1.4934	1.05754	0.586562	1.80295	0.0713958
AC015712.2	6.81303	-0.570753	0.316587	-1.80283	0.071415
LINC00672	1.67606	1.35796	0.753637	1.80187	0.0715658
KLF10	0.744703	1.41809	0.787599	1.80052	0.0717784
SPNS3	11.3471	0.486599	0.270284	1.80032	0.0718099
CD180	2.44542	0.752193	0.41784	1.80019	0.0718301
[truncated: 18,351 more rows]

[truncated: 6 more sheets: Astrocyte, PVMP, Oligodendrocyte, OPC, Glut Neuron, GABA Neuron]
