# Supplementary material for: Endothelial TDP-43 depletion disrupts core blood–brain barrier pathways in neurodegeneration
Source: Nat Neurosci. 2025 Mar 14;28(5):973–84. doi: 10.1038/s41593-025-01914-5 (PMC12081287; doi:10.1038/s41593-025-01914-5)
Supplement: Supplementary file 9 — Summary of RNA sequencing data used for comparisons with TDP-43 deletion. [file 41593_2025_1914_MOESM9_ESM.xlsx]

## Sheet: MurphyLabData
Sample Name	Species	Tissue		Genotype		Treatment	Library Preparation	Paired or Single end	Sequencing Instrument
Tardbp_wt_1	Mus musculus	Carotid endothelium		Littermate control		Low flow, 48hrs	polyA RNA, SMARTer Universal Low Input RNA Kit	Paired	Illumina HiSeq 2000
Tardbp_wt_2	Mus musculus	Carotid endothelium		Littermate control		Low flow, 48hrs	polyA RNA, SMARTer Universal Low Input RNA Kit	Paired	Illumina HiSeq 2000
Tardbp_ecko_1	Mus musculus	Carotid endothelium		Tarbdp ECKO		Low flow, 48hrs	polyA RNA, SMARTer Universal Low Input RNA Kit	Paired	Illumina HiSeq 2000
Tardbp_ecko_2	Mus musculus	Carotid endothelium		Tarbdp ECKO		Low flow, 48hrs	polyA RNA, SMARTer Universal Low Input RNA Kit	Paired	Illumina HiSeq 2000
Tardbp_wt_contra_1	Mus musculus	Carotid endothelium		Littermate control		Normal flow, 48hrs	polyA RNA, SMARTer Universal Low Input RNA Kit	Paired	Illumina HiSeq 2000
Tardbp_wt_contra_2	Mus musculus	Carotid endothelium		Littermate control		Normal flow, 48hrs	polyA RNA, SMARTer Universal Low Input RNA Kit	Paired	Illumina HiSeq 2000
Tardbp_ecko_contra_1	Mus musculus	Carotid endothelium		Tarbdp ECKO		Normal flow, 48hrs	polyA RNA, SMARTer Universal Low Input RNA Kit	Paired	Illumina HiSeq 2000
Tardbp_ecko_contra_2	Mus musculus	Carotid endothelium		Tarbdp ECKO		Normal flow, 48hrs	polyA RNA, SMARTer Universal Low Input RNA Kit	Paired	Illumina HiSeq 2000
Tardbp_ECKO	Mus musculus	Bran endothelial cells		Tarbdp ECKO		Static, ATCC EC media with VEGF PCS-100-041	polyA RNA, SMART-Seq mRNA LP	Paired	Illumina NovaSeq
Tardbp_WT	Mus musculus	Bran endothelial cells		Littermate control		Static, ATCC EC media with VEGF PCS-100-041	polyA RNA, SMART-Seq mRNA LP	Paired	Illumina NovaSeq
TardbpKIhet1	Mus musculus	Bran endothelial cells		Tarbdp G348C/+		Static, ATCC EC media with VEGF PCS-100-041	polyA RNA, SMART-Seq mRNA LP	Paired	Illumina NovaSeq
TardbpKIhomo1	Mus musculus	Bran endothelial cells		Tarbdp G348C/G348C		Static, ATCC EC media with VEGF PCS-100-041	polyA RNA, SMART-Seq mRNA LP	Paired	Illumina NovaSeq
TardbpKIwt1	Mus musculus	Bran endothelial cells		Littermate control		Static, ATCC EC media with VEGF PCS-100-041	polyA RNA, SMART-Seq mRNA LP	Paired	Illumina NovaSeq
TardbpKIwt2	Mus musculus	Bran endothelial cells		Littermate control		Static, ATCC EC media with VEGF PCS-100-041	polyA RNA, SMART-Seq mRNA LP	Paired	Illumina NovaSeq
HuBrECnoSI	Homo sapiens	Bran endothelial cells		no siRNA control		Static, ATCC EC media with VEGF PCS-100-041	polyA RNA, SMART-Seq mRNA LP	Paired	Illumina NovaSeq
HuBrECcontrolSI	Homo sapiens	Bran endothelial cells		scrambled siRNA control		Static, ATCC EC media with VEGF PCS-100-041	polyA RNA, SMART-Seq mRNA LP	Paired	Illumina NovaSeq
HuBrECtardbpSI1	Homo sapiens	Bran endothelial cells		siTDP43_1		Static, ATCC EC media with VEGF PCS-100-041	polyA RNA, SMART-Seq mRNA LP	Paired	Illumina NovaSeq
HuBrECtardbpSI2	Homo sapiens	Bran endothelial cells		siTDP43_2		Static, ATCC EC media with VEGF PCS-100-041	polyA RNA, SMART-Seq mRNA LP	Paired	Illumina NovaSeq
Tardbp_ECKO.TNF	Mus musculus	Bran endothelial cells		Tarbdp ECKO		Static + 30ng/mL TNF, ATCC EC media with VEGF PCS-100-041	polyA RNA, SMART-Seq mRNA LP	Paired	Illumina NovaSeq
Tardbp_WT.TNF	Mus musculus	Bran endothelial cells		Littermate control		Static + 30ng/mL TNF, ATCC EC media with VEGF PCS-100-041	polyA RNA, SMART-Seq mRNA LP	Paired	Illumina NovaSeq
TardbpKIhet1.TNF	Mus musculus	Bran endothelial cells		Tarbdp G348C/+		Static + 30ng/mL TNF, ATCC EC media with VEGF PCS-100-041	polyA RNA, SMART-Seq mRNA LP	Paired	Illumina NovaSeq
TardbpKIhomo1.TNF	Mus musculus	Bran endothelial cells		Tarbdp G348C/G348C		Static + 30ng/mL TNF, ATCC EC media with VEGF PCS-100-041	polyA RNA, SMART-Seq mRNA LP	Paired	Illumina NovaSeq
TardbpKIwt1.TNF	Mus musculus	Bran endothelial cells		Littermate control		Static + 30ng/mL TNF, ATCC EC media with VEGF PCS-100-041	polyA RNA, SMART-Seq mRNA LP	Paired	Illumina NovaSeq
TardbpKIwt2.TNF	Mus musculus	Bran endothelial cells		Littermate control		Static + 30ng/mL TNF, ATCC EC media with VEGF PCS-100-041	polyA RNA, SMART-Seq mRNA LP	Paired	Illumina NovaSeq
HuBrECnoSI.TNF	Homo sapiens	Bran endothelial cells		no siRNA control		Static + 30ng/mL TNF, ATCC EC media with VEGF PCS-100-041	polyA RNA, SMART-Seq mRNA LP	Paired	Illumina NovaSeq
HuBrECcontrolSI.TNF	Homo sapiens	Bran endothelial cells		scrambled siRNA control		Static + 30ng/mL TNF, ATCC EC media with VEGF PCS-100-041	polyA RNA, SMART-Seq mRNA LP	Paired	Illumina NovaSeq
HuBrECtardbpSI1.TNF	Homo sapiens	Bran endothelial cells		siTDP43_1		Static + 30ng/mL TNF, ATCC EC media with VEGF PCS-100-041	polyA RNA, SMART-Seq mRNA LP	Paired	Illumina NovaSeq
HuBrECtardbpSI2.TNF	Homo sapiens	Bran endothelial cells		siTDP43_2		Static + 30ng/mL TNF, ATCC EC media with VEGF PCS-100-041	polyA RNA, SMART-Seq mRNA LP	Paired	Illumina NovaSeq
Tardbp_ECKO.InnerFlow	Mus musculus	Bran endothelial cells		Tarbdp ECKO		Inner (disturbed) Flow, ATCC EC media with VEGF PCS-100-041	polyA RNA, SMART-Seq mRNA LP	Paired	Illumina NovaSeq
Tardbp_WT.InnerFlow	Mus musculus	Bran endothelial cells		Littermate control		Inner (disturbed) Flow, ATCC EC media with VEGF PCS-100-041	polyA RNA, SMART-Seq mRNA LP	Paired	Illumina NovaSeq
TardbpKIhet1.InnerFlow	Mus musculus	Bran endothelial cells		Tarbdp G348C/+		Inner (disturbed) Flow, ATCC EC media with VEGF PCS-100-041	polyA RNA, SMART-Seq mRNA LP	Paired	Illumina NovaSeq
TardbpKIhomo1.InnerFlow	Mus musculus	Bran endothelial cells		Tarbdp G348C/G348C		Inner (disturbed) Flow, ATCC EC media with VEGF PCS-100-041	polyA RNA, SMART-Seq mRNA LP	Paired	Illumina NovaSeq
TardbpKIwt1.InnerFlow	Mus musculus	Bran endothelial cells		Littermate control		Inner (disturbed) Flow, ATCC EC media with VEGF PCS-100-041	polyA RNA, SMART-Seq mRNA LP	Paired	Illumina NovaSeq
TardbpKIwt2.InnerFlow	Mus musculus	Bran endothelial cells		Littermate control		Inner (disturbed) Flow, ATCC EC media with VEGF PCS-100-041	polyA RNA, SMART-Seq mRNA LP	Paired	Illumina NovaSeq
HuBrECnoSI.InnerFlow	Homo sapiens	Bran endothelial cells		no siRNA control		Inner (disturbed) Flow, ATCC EC media with VEGF PCS-100-041	polyA RNA, SMART-Seq mRNA LP	Paired	Illumina NovaSeq
HuBrECcontrolSI.InnerFlow	Homo sapiens	Bran endothelial cells		scrambled siRNA control		Inner (disturbed) Flow, ATCC EC media with VEGF PCS-100-041	polyA RNA, SMART-Seq mRNA LP	Paired	Illumina NovaSeq
HuBrECtardbpSI1.InnerFlow	Homo sapiens	Bran endothelial cells		siTDP43_1		Inner (disturbed) Flow, ATCC EC media with VEGF PCS-100-041	polyA RNA, SMART-Seq mRNA LP	Paired	Illumina NovaSeq
HuBrECtardbpSI2.InnerFlow	Homo sapiens	Bran endothelial cells		siTDP43_2		Inner (disturbed) Flow, ATCC EC media with VEGF PCS-100-041	polyA RNA, SMART-Seq mRNA LP	Paired	Illumina NovaSeq
Tardbp_ECKO.OuterFlow	Mus musculus	Bran endothelial cells		Tarbdp ECKO		Outer (laminar) Flow, ATCC EC media with VEGF PCS-100-041	polyA RNA, SMART-Seq mRNA LP	Paired	Illumina NovaSeq
Tardbp_WT.OuterFlow	Mus musculus	Bran endothelial cells		Littermate control		Outer (laminar) Flow, ATCC EC media with VEGF PCS-100-041	polyA RNA, SMART-Seq mRNA LP	Paired	Illumina NovaSeq
TardbpKIhet1.OuterFlow	Mus musculus	Bran endothelial cells		Tarbdp G348C/+		Outer (laminar) Flow, ATCC EC media with VEGF PCS-100-041	polyA RNA, SMART-Seq mRNA LP	Paired	Illumina NovaSeq
TardbpKIhomo1.OuterFlow	Mus musculus	Bran endothelial cells		Tarbdp G348C/G348C		Outer (laminar) Flow, ATCC EC media with VEGF PCS-100-041	polyA RNA, SMART-Seq mRNA LP	Paired	Illumina NovaSeq
TardbpKIwt1.OuterFlow	Mus musculus	Bran endothelial cells		Littermate control		Outer (laminar) Flow, ATCC EC media with VEGF PCS-100-041	polyA RNA, SMART-Seq mRNA LP	Paired	Illumina NovaSeq
TardbpKIwt2.OuterFlow	Mus musculus	Bran endothelial cells		Littermate control		Outer (laminar) Flow, ATCC EC media with VEGF PCS-100-041	polyA RNA, SMART-Seq mRNA LP	Paired	Illumina NovaSeq
HuBrECnoSI.OuterFlow	Homo sapiens	Bran endothelial cells		no siRNA control		Outer (laminar) Flow, ATCC EC media with VEGF PCS-100-041	polyA RNA, SMART-Seq mRNA LP	Paired	Illumina NovaSeq
HuBrECcontrolSI.OuterFlow	Homo sapiens	Bran endothelial cells		scrambled siRNA control		Outer (laminar) Flow, ATCC EC media with VEGF PCS-100-041	polyA RNA, SMART-Seq mRNA LP	Paired	Illumina NovaSeq
HuBrECtardbpSI1.OuterFlow	Homo sapiens	Bran endothelial cells		siTDP43_1		Outer (laminar) Flow, ATCC EC media with VEGF PCS-100-041	polyA RNA, SMART-Seq mRNA LP	Paired	Illumina NovaSeq
HuBrECtardbpSI2.OuterFlow	Homo sapiens	Bran endothelial cells		siTDP43_2		Outer (laminar) Flow, ATCC EC media with VEGF PCS-100-041	polyA RNA, SMART-Seq mRNA LP	Paired	Illumina NovaSeq
HUVECnoSI	Homo sapiens	Umbilical vein endothelial cells		no siRNA control		Static, ATCC EC media with VEGF PCS-100-041	polyA RNA, SMART-Seq mRNA LP	Paired	Illumina NovaSeq
HUVECcontrolSI	Homo sapiens	Umbilical vein endothelial cells		scrambled siRNA control		Static, ATCC EC media with VEGF PCS-100-041	polyA RNA, SMART-Seq mRNA LP	Paired	Illumina NovaSeq
HUVECtardbpSI1	Homo sapiens	Umbilical vein endothelial cells		siTDP43_1		Static, ATCC EC media with VEGF PCS-100-041	polyA RNA, SMART-Seq mRNA LP	Paired	Illumina NovaSeq
HUVECtardbpSI2	Homo sapiens	Umbilical vein endothelial cells		siTDP43_2		Static, ATCC EC media with VEGF PCS-100-041	polyA RNA, SMART-Seq mRNA LP	Paired	Illumina NovaSeq
HBEC5noSI	Homo sapiens	Brain endothelial cell line HBEC5i		no siRNA control		Static, ATCC EC media with VEGF PCS-100-041	polyA RNA, SMART-Seq mRNA LP	Paired	Illumina NovaSeq
HBEC5controlSI	Homo sapiens	Brain endothelial cell line HBEC5i		scrambled siRNA control		Static, ATCC EC media with VEGF PCS-100-041	polyA RNA, SMART-Seq mRNA LP	Paired	Illumina NovaSeq
HBEC5tardbpSI1	Homo sapiens	Brain endothelial cell line HBEC5i		siTDP43_1		Static, ATCC EC media with VEGF PCS-100-041	polyA RNA, SMART-Seq mRNA LP	Paired	Illumina NovaSeq
HBEC5tardbpSI2	Homo sapiens	Brain endothelial cell line HBEC5i		siTDP43_2		Static, ATCC EC media with VEGF PCS-100-041	polyA RNA, SMART-Seq mRNA LP	Paired	Illumina NovaSeq
InVivoTardbpBrECKO1	Mus musculus	Brain endothelial cells		Slco1c1CreERT2; Tardbp ff		FACs purified cells, Cd31+, Icam2+, lectin perfusion+, CD45neg, livedead neg	polyA RNA, SMART-Seq mRNA LP	Paired	Illumina NovaSeq
InVivoTardbpBrECKO2	Mus musculus	Brain endothelial cells		Slco1c1CreERT2; Tardbp ff		FACs purified cells, Cd31+, Icam2+, lectin perfusion+, CD45neg, livedead neg	polyA RNA, SMART-Seq mRNA LP	Paired	Illumina NovaSeq
InVivoTardbpBrECKO3	Mus musculus	Brain endothelial cells		Slco1c1CreERT2; Tardbp ff		FACs purified cells, Cd31+, Icam2+, lectin perfusion+, CD45neg, livedead neg	polyA RNA, SMART-Seq mRNA LP	Paired	Illumina NovaSeq
InVivoTardbpBrECKO4	Mus musculus	Brain endothelial cells		Slco1c1CreERT2; Tardbp ff		FACs purified cells, Cd31+, Icam2+, lectin perfusion+, CD45neg, livedead neg	polyA RNA, SMART-Seq mRNA LP	Paired	Illumina NovaSeq
InVivoTardbpBrECWT1	Mus musculus	Brain endothelial cells		Littermate control		FACs purified cells, Cd31+, Icam2+, lectin perfusion+, CD45neg, livedead neg	polyA RNA, SMART-Seq mRNA LP	Paired	Illumina NovaSeq
InVivoTardbpBrECWT2	Mus musculus	Brain endothelial cells		Littermate control		FACs purified cells, Cd31+, Icam2+, lectin perfusion+, CD45neg, livedead neg	polyA RNA, SMART-Seq mRNA LP	Paired	Illumina NovaSeq
InVivoTardbpBrECWT3	Mus musculus	Brain endothelial cells		Littermate control		FACs purified cells, Cd31+, Icam2+, lectin perfusion+, CD45neg, livedead neg	polyA RNA, SMART-Seq mRNA LP	Paired	Illumina NovaSeq
InVivoTardbpBrECWT4	Mus musculus	Brain endothelial cells		Littermate control		FACs purified cells, Cd31+, Icam2+, lectin perfusion+, CD45neg, livedead neg	polyA RNA, SMART-Seq mRNA LP	Paired	Illumina NovaSeq
InVivoTardbpKIhet1	Mus musculus	Brain endothelial cells		Tarbdp G348C/+		FACs purified cells, Cd31+, Icam2+, lectin perfusion+, CD45neg, livedead neg	polyA RNA, SMART-Seq mRNA LP	Paired	Illumina NovaSeq
InVivoTardbpKIwt4	Mus musculus	Brain endothelial cells		Littermate control		FACs purified cells, Cd31+, Icam2+, lectin perfusion+, CD45neg, livedead neg	polyA RNA, SMART-Seq mRNA LP	Paired	Illumina NovaSeq
InVivoTardbpKIhet3	Mus musculus	Brain endothelial cells		Tarbdp G348C/+		FACs purified cells, Cd31+, Icam2+, lectin perfusion+, CD45neg, livedead neg	polyA RNA, SMART-Seq mRNA LP	Paired	Illumina NovaSeq
InVivoTardbpKIwt1	Mus musculus	Brain endothelial cells		Littermate control		FACs purified cells, Cd31+, Icam2+, lectin perfusion+, CD45neg, livedead neg	polyA RNA, SMART-Seq mRNA LP	Paired	Illumina NovaSeq
InVivoTardbpKIwt2	Mus musculus	Brain endothelial cells		Littermate control		FACs purified cells, Cd31+, Icam2+, lectin perfusion+, CD45neg, livedead neg	polyA RNA, SMART-Seq mRNA LP	Paired	Illumina NovaSeq
InVivoTardbpKIwt3	Mus musculus	Brain endothelial cells		Littermate control		FACs purified cells, Cd31+, Icam2+, lectin perfusion+, CD45neg, livedead neg	polyA RNA, SMART-Seq mRNA LP	Paired	Illumina NovaSeq
InVivoTardbpBrECKO5	Mus musculus	Brain endothelial cells		Slco1c1CreERT2; Tardbp ff		FACs purified cells, Cd31+, Icam2+, lectin perfusion+, CD45neg, livedead neg	polyA RNA, SMART-Seq mRNA LP	Paired	Illumina NovaSeq
InVivoTardbpBrECKO6	Mus musculus	Brain endothelial cells		Slco1c1CreERT2; Tardbp ff		FACs purified cells, Cd31+, Icam2+, lectin perfusion+, CD45neg, livedead neg	polyA RNA, SMART-Seq mRNA LP	Paired	Illumina NovaSeq
InVivoTardbpBrECWT5	Mus musculus	Brain endothelial cells		Littermate control		FACs purified cells, Cd31+, Icam2+, lectin perfusion+, CD45neg, livedead neg	polyA RNA, SMART-Seq mRNA LP	Paired	Illumina NovaSeq
InVivoTardbpBrECWT6	Mus musculus	Brain endothelial cells		Littermate control		FACs purified cells, Cd31+, Icam2+, lectin perfusion+, CD45neg, livedead neg	polyA RNA, SMART-Seq mRNA LP	Paired	Illumina NovaSeq
InVivoGrnKIhomo1	Mus musculus	Brain endothelial cells		Grn R493X/R493X		FACs purified cells, Cd31+, Icam2+, lectin perfusion+, CD45neg, livedead neg	polyA RNA, SMART-Seq mRNA LP	Paired	Illumina NovaSeq
InVivoGrnKIhomo2	Mus musculus	Brain endothelial cells		Grn R493X/R493X		FACs purified cells, Cd31+, Icam2+, lectin perfusion+, CD45neg, livedead neg	polyA RNA, SMART-Seq mRNA LP	Paired	Illumina NovaSeq
InVivoGrnKIhet1	Mus musculus	Brain endothelial cells		Grn R493X/+		FACs purified cells, Cd31+, Icam2+, lectin perfusion+, CD45neg, livedead neg	polyA RNA, SMART-Seq mRNA LP	Paired	Illumina NovaSeq
InVivoGrnKIhet2	Mus musculus	Brain endothelial cells		Grn R493X/+		FACs purified cells, Cd31+, Icam2+, lectin perfusion+, CD45neg, livedead neg	polyA RNA, SMART-Seq mRNA LP	Paired	Illumina NovaSeq
InVivoGrnKIwt1	Mus musculus	Brain endothelial cells		Littermate control		FACs purified cells, Cd31+, Icam2+, lectin perfusion+, CD45neg, livedead neg	polyA RNA, SMART-Seq mRNA LP	Paired	Illumina NovaSeq
InVivoGrnKIwt2	Mus musculus	Brain endothelial cells		Littermate control		FACs purified cells, Cd31+, Icam2+, lectin perfusion+, CD45neg, livedead neg	polyA RNA, SMART-Seq mRNA LP	Paired	Illumina NovaSeq
S1_HUVEC_plasma	Homo sapiens	Umbilical vein endothelial cells		Wildtype		10% plasma + ATCC Basal media, PCS-100-030, 48hrs	polyA RNA, Illumina TruSeq Stranded mRNA	Paired	Illumina NextSeq
S2_HUVEC_serum	Homo sapiens	Umbilical vein endothelial cells		Wildtype		10% serum + ATCC Basal media, PCS-100-030, 48hrs	polyA RNA, Illumina TruSeq Stranded mRNA	Paired	Illumina NextSeq
S3_HUVEC_serum_plus_TNF	Homo sapiens	Umbilical vein endothelial cells		Wildtype		10% serum + 30ng/mL TNF + ATCC Basal media, PCS-100-030, 48hrs	polyA RNA, Illumina TruSeq Stranded mRNA	Paired	Illumina NextSeq
S4_HUVEC_serum_plus_LPS	Homo sapiens	Umbilical vein endothelial cells		Wildtype		10% serum + 10ng/mL IL1b + ATCC Basal media, PCS-100-030, 48hrs	polyA RNA, Illumina TruSeq Stranded mRNA	Paired	Illumina NextSeq
S5_HUVEC_serum_plus_IL1b	Homo sapiens	Umbilical vein endothelial cells		Wildtype		10% serum + 10ng/mL LPS + ATCC Basal media, PCS-100-030, 48hrs	polyA RNA, Illumina TruSeq Stranded mRNA	Paired	Illumina NextSeq
S6_HuAEC_plasma	Homo sapiens	Aortic endothelial cells (hTert)		Wildtype		10% plasma + ATCC Basal media, PCS-100-030, 48hrs	polyA RNA, Illumina TruSeq Stranded mRNA	Paired	Illumina NextSeq
S7_HuAEC_serum	Homo sapiens	Aortic endothelial cells (hTert)		Wildtype		10% serum + ATCC Basal media, PCS-100-030, 48hrs	polyA RNA, Illumina TruSeq Stranded mRNA	Paired	Illumina NextSeq
S8_HuAEC_serum_plus_TNF	Homo sapiens	Aortic endothelial cells (hTert)		Wildtype		10% serum + 30ng/mL TNF + ATCC Basal media, PCS-100-030, 48hrs	polyA RNA, Illumina TruSeq Stranded mRNA	Paired	Illumina NextSeq
S9_HuAEC_serum_plus_LPS	Homo sapiens	Aortic endothelial cells (hTert)		Wildtype		10% serum + 10ng/mL IL1b + ATCC Basal media, PCS-100-030, 48hrs	polyA RNA, Illumina TruSeq Stranded mRNA	Paired	Illumina NextSeq
S10_HuAEC_serum_plus_IL1b	Homo sapiens	Aortic endothelial cells (hTert)		Wildtype		10% serum + 10ng/mL LPS + ATCC Basal media, PCS-100-030, 48hrs	polyA RNA, Illumina TruSeq Stranded mRNA	Paired	Illumina NextSeq
S11_MsAEC_no_treat	Mus musculus	Aortic endothelial cell line (TetOnSV40, hTert)		Wildtype		ATCC Basal media, PCS-100-030, 48hrs	polyA RNA, Illumina TruSeq Stranded mRNA	Paired	Illumina NextSeq
S12_MsAEC_serum	Mus musculus	Aortic endothelial cell line (TetOnSV40, hTert)		Wildtype		10% serum + ATCC Basal media, PCS-100-030, 48hrs	polyA RNA, Illumina TruSeq Stranded mRNA	Paired	Illumina NextSeq
S13_MsAEC_serum_plus_TNF	Mus musculus	Aortic endothelial cell line (TetOnSV40, hTert)		Wildtype		10% serum + 30ng/mL TNF + ATCC Basal media, PCS-100-030, 48hrs	polyA RNA, Illumina TruSeq Stranded mRNA	Paired	Illumina NextSeq
S14_MsAEC_serum_plus_LPS	Mus musculus	Aortic endothelial cell line (TetOnSV40, hTert)		Wildtype		10% serum + 10ng/mL IL1b + ATCC Basal media, PCS-100-030, 48hrs	polyA RNA, Illumina TruSeq Stranded mRNA	Paired	Illumina NextSeq
S15_MsAEC_serum_plus_IL1b	Mus musculus	Aortic endothelial cell line (TetOnSV40, hTert)		Wildtype		10% serum + 10ng/mL LPS + ATCC Basal media, PCS-100-030, 48hrs	polyA RNA, Illumina TruSeq Stranded mRNA	Paired	Illumina NextSeq
S30_MsAEC_plasma	Mus musculus	Aortic endothelial cell line (TetOnSV40, hTert)		Wildtype		10% plasma + ATCC Basal media, PCS-100-030, 48hrs	polyA RNA, Illumina TruSeq Stranded mRNA	Paired	Illumina NextSeq

## Sheet: DESeq2_analysis
Comparison	Description	N(control) v N(mutant)	SourceData	SampleSet (control)	SampleSet (mutant)
InVitroMsBrEC_TNF_KIvWT	Isolated and cultured primary brain Ecs from TardbpG348C/+ mice or littermate controls, plate with TNF stimulation	N=2 v N=2	RSEM_counts_MusCorrected_DESeq2.txt	TardbpKIwt1.TNF_expression_pme_Counts, "TardbpKIwt2.TNF_expression_pme_Counts"	TardbpKIhet1.TNF_expression_pme_Counts, "TardbpKIhet2.TNF_expression_pme_Counts"
InVitroMsBrEC_Outer_KIvWT	Isolated and cultured primary brain Ecs from TardbpG348C/+ mice or littermate controls, plate with TNF stimulation, plate with constant rotation, outer scrape (laminar flow)	N=2 v N=2	RSEM_counts_MusCorrected_DESeq2.txt	TardbpKIwt1.OuterFlow_expression_pme_Counts, "TardbpKIwt2.OuterFlow_expression_pme_Counts"	TardbpKIhet1.OuterFlow_expression_pme_Counts, "TardbpKIhet2.OuterFlow_expression_pme_Counts"
InVitroMsBrEC_Inner_KIvWT	Isolated and cultured primary brain Ecs from TardbpG348C/+ mice or littermate controls, plate with TNF stimulation, plate with constant rotation, inner scrape (disturbed flow)	N=2 v N=2	RSEM_counts_MusCorrected_DESeq2.txt	TardbpKIwt1.InnerFlow_expression_pme_Counts, "TardbpKIwt2.InnerFlow_expression_pme_Counts"	TardbpKIhet1.InnerFlow_expression_pme_Counts, "TardbpKIhet2.InnerFlow_expression_pme_Counts"
InVitroMsBrEC_K0_v_WT	Isolated and cultured primary brain Ecs from Cdh5-CreERT2; Tardbp ff (ECKO) mice or littermate controls, 4 different conditions (static, outer flow, inner flow, TNF stimulation)	N=4 v N=4	RSEM_counts_MusCorrected_DESeq2.txt	Tardbp_WT_expression_pme_Counts, "Tardbp_WT.TNF_expression_pme_Counts" , "Tardbp_WT.InnerFlow_expression_pme_Counts" "Tardbp_WT.OuterFlow_expression_pme_Counts"	Tardbp_ECKO_expression_pme_Counts, "Tardbp_ECKO.TNF_expression_pme_Counts" , "Tardbp_ECKO.InnerFlow_expression_pme_Counts" "Tardbp_ECKO.OuterFlow_expression_pme_Counts"
InVivoMsBrEC_K0_v_WT	Acutely isolated brain Ecs, from Sclo1c1-CreERT2; Tardbp ff (BrECKO) mice or littermate controls	N=6 v N=6	RSEM_counts_MusCorrected_DESeq2.txt	InVivoTardbpBrECWT1_expression_pme_Counts "InVivoTardbpBrECWT2_expression_pme_Counts" "InVivoTardbpBrECWT3_expression_pme_Counts", "InVivoTardbpBrECWT4_expression_pme_Counts" "InVivoTardbpBrECWT5_expression_pme_Counts" "InVivoTardbpBrECWT6_expression_pme_Counts"	InVivoTardbpBrECKO1_expression_pme_Counts "InVivoTardbpBrECKO2_expression_pme_Counts" "InVivoTardbpBrECKO3_expression_pme_Counts", "InVivoTardbpBrECKO4_expression_pme_Counts" "InVivoTardbpBrECKO5_expression_pme_Counts" "InVivoTardbpBrECKO6_expression_pme_Counts"
InVivoCarotid_Lig_KOvWT	Acutely isolated carotid intimal transcriptome, from Cdh5-CreERT2; Tardbp ff (ECKO) mice or controls, low flow side, after 48hrs of low flow	N=2 v N=2	RSEM_carotid_pme_counts_Aug31_2016.txt	Tardbp_wt_lig_1_expression_PME_count, Tardbp_wt_lig_2_expression_PME_count	Tardbp_ecko_lig_1_expression_PME_count, Tardbp_ecko_lig_2_expression_PME_count	Tardbp_ecko_lig_2_expression_PME_count
InvivoCarotid_Contra_KOvWT	Acutely isolated carotid intimal transcriptome, from Cdh5-CreERT2; Tardbp ff (ECKO) mice or controls, contralateral flow side, after 48hrs of normal flow	N=2 v N=2	RSEM_carotid_pme_counts_Aug31_2016.txt	Tardbp_wt_contra_1_expression_PME_count, Tardbp_wt_contra_2_expression_PME_count	Tardbp_ecko_contra_1_expression_PME_count, Tardbp_ecko_contra_2_expression_PME_count
InVitroHuBrEC_SI_v_WT	Primary human brain Ecs, hTert immortalized, two different siTARDBP (one sample each) versus scrambled siRNA and control, 4 different conditions (static, outer flow, inner flow, TNF stimulation)	N=8 v N=8	RSEM_counts_Human_DESeq2.txt	HuBrECcontrolSI.InnerFlow_expression_pme_Counts "HuBrECcontrolSI.OuterFlow_expression_pme_Counts", "HuBrECcontrolSI.TNF_expression_pme_Counts" "HuBrECcontrolSI_expression_pme_Counts", "HuBrECnoSI.TNF_expression_pme_Counts" "HuBrECnoSI_expression_pme_Counts" "HuBrECnoSI.InnerFlow_expression_pme_Counts" "HuBrECnoSI.OuterFlow_expression_pme_Counts"	HuBrECtardbpSI1.InnerFlow_expression_pme_Counts "HuBrECtardbpSI1.OuterFlow_expression_pme_Counts", "HuBrECtardbpSI1.TNF_expression_pme_Counts" "HuBrECtardbpSI1_expression_pme_Counts", "HuBrECtardbpSI2.InnerFlow_expression_pme_Counts" "HuBrECtardbpSI2.OuterFlow_expression_pme_Counts", "HuBrECtardbpSI2.TNF_expression_pme_Counts" "HuBrECtardbpSI2_expression_pme_Counts"
InVitroHuBrEC_TNF_SI_v_WT	Primary human brain Ecs, hTert immortalized, two different siTARDBP (one sample each) versus scrambled siRNA and control, plate with TNF stimulation	N=2 v N=2	RSEM_counts_Human_DESeq2.txt	HuBrECcontrolSI.TNF_expression_pme_Counts "HuBrECnoSI.TNF_expression_pme_Counts"	HuBrECtardbpSI1.TNF_expression_pme_Counts, "HuBrECtardbpSI2.TNF_expression_pme_Counts"
InVitroHuBrEC_SI_v_WT_outer	Primary human brain Ecs, hTert immortalized, two different siTARDBP (one sample each) versus scrambled siRNA and control, plate with constant rotation, outer scrape (laminar flow)	N=2 v N=2	RSEM_counts_Human_DESeq2.txt	HuBrECcontrolSI.OuterFlow_expression_pme_Counts "HuBrECnoSI.OuterFlow_expression_pme_Counts"	HuBrECtardbpSI1.OuterFlow_expression_pme_Counts "HuBrECtardbpSI2.OuterFlow_expression_pme_Counts"
InVitroHuBrEC_Inner_SI_v_WT	Primary human brain Ecs, hTert immortalized, two different siTARDBP (one sample each) versus scrambled siRNA and control, plate with constant rotation, inner scrape (disturbed flow)	N=2 v N=2	RSEM_counts_Human_DESeq2.txt	HuBrECcontrolSI.InnerFlow_expression_pme_Counts "HuBrECnoSI.InnerFlow_expression_pme_Counts"	HuBrECtardbpSI1.InnerFlow_expression_pme_Counts "HuBrECtardbpSI2.InnerFlow_expression_pme_Counts"
InVitroHuHUVEC_SI_v_WT	Primary human umbical vein Ecs, hTert immortalized, two different siTARDBP (one sample each) versus scrambled siRNA and control, 4 different conditions (static, outer flow, inner flow, TNF stimulation)	N=2 v N=2	RSEM_counts_Human_DESeq2.txt	HUVECcontrolSI_expression_pme_Counts "HUVECnoSI_expression_pme_Counts"	HUVECtardbpSI1_expression_pme_Counts, "HUVECtardbpSI2_expression_pme_Counts"
InVivoMsEC_KO_vs_WT_JCIinsight	Acutely isolated spinal cord Ecs, from Cdh5-CreERT2; Tardbp ff (ECKO) mice or controls	N=3 v N=3	GSE253868_Counts_gene_EMONTANEZ.csv	AY3994 AY3995 AY3997	AY3998 AY3999 AY4002
InVivoNuclei_Clust1v3	Analysis of DEG in Cluster 1 vs Cluster 3, endothelial cells in Scanpy	NA	None, DEG from analysis in Scanpy
DESeq2 analysis notes
Load data	RSEMhumCountMatrix <- as.matrix(fread("~/Desktop/DESeq2_human/RSEM_counts_Human_DESeq2.txt"),rownames=1)
Convert to DF	RSEMhumCountDF <- as.data.frame(RSEMhumCountMatrix)
Select in tidyverse	InVivoHuBrEC_TNF <- RSEMhumCountDF %>%
	select(contains("TNF"))
Round	InVivoHuBrEC_TNF<-round(InVivoHuBrEC_TNF)
Create sample table, and	ttfact_HuBrEC <- c("WT", "WT", "siTDP43", "siTDP43")
follow the	design_pw1_HuBrEC <- ~ttfact_HuBrEC
steps	samptab_pw_InVivoHuBrEC_TNF<-data.frame(ttfact_HuBrEC,rownames=colnames(InVivoHuBrEC_TNF))
in	dds_pw_InVivoHuBrEC_TNF<-DESeqDataSetFromMatrix(InVivoHuBrEC_TNF,colData=samptab_pw_InVivoHuBrEC_TNF,design_pw1_HuBrEC)
DESeq2	dds_pw_InVivoHuBrEC_TNF<-DESeq(dds_pw_InVivoHuBrEC_TNF)
	InVivoHuBrEC_TNF_siTDP43vWT_res<-results(dds_pw_InVivoHuBrEC_TNF,contrast=c("ttfact_HuBrEC","siTDP43","WT"),independentFiltering=FALSE)
Write results	write.table(InVivoHuBrEC_TNF_siTDP43vWT_res,"~/Desktop/InVivoHuBrEC_TNF_siTDP43vWT_res.txt",quote=F)

## Sheet: RSEM_carotid_pme_counts_Aug31_2
Gene	Transcript	Length	Effective_Length	Tardbp_ecko_contra_1_expression_PME_count	Tardbp_ecko_contra_2_expression_PME_count	Tardbp_ecko_lig_1_expression_PME_count	Tardbp_ecko_lig_2_expression_PME_count	Tardbp_wt_contra_1_expression_PME_count	Tardbp_wt_contra_2_expression_PME_count	Tardbp_wt_lig_1_expression_PME_count	Tardbp_wt_lig_2_expression_PME_count
March1	NM_001166372,NM_001166375,NM_175188	4173.72	3889.05	30	0	330	52	19	0	161	177
March2	NM_145486	3425	3140.33	861	796	530	922	742	775	896	1075
March3	NM_177115	1754	1469.33	135	108	74	116	52	107	100	285
March4	NM_001045533	4187	3902.33	2	0	0	0	0	0	0	4
March5	NM_001164336,NM_001164337,NM_027314	2494.2	2209.53	1331	895	1056	1425	1018	1174	1398	1364
March6	NM_172606	6236	5951.33	644	849	23	622	438	811	590	539
March7	NM_020575	2719	2434.33	864	1005	1228	804	947	833	951	944
March8	NM_027920	4521	4236.33	1293	1335	844	981	1100	1673	1610	1455
March9	NM_001033262	1998	1713.33	20	2	11	20	21	10	6	7
March10	NM_001039242,NM_172568	3073	2788.33	0	0	0	0	0	0	0	0
March11	NM_177597	1547	1262.33	0	0	0	0	0	0	1	0
Sept1	NM_017461	1453	1168.33	4	11	9	41	40	13	30	123
Sept2	NM_001159717,NM_001159718,NM_001159719,NM_010891	3200.53	2915.86	3495	2651	2947	3332	2716	2819.68	4096	2747
Sept3	NM_011889	4731	4446.33	0	0	0	0	0	0	0	1
Sept4	NM_011129	1636	1351.33	656	451	589	718	111	164	444	1022
Sept5	NM_213614	2127	1842.33	3.66	10	5	26.56	1	28.7	31.44	49.64
Sept6	NM_001177323,NM_001177324,NM_019942,NR_033443	3741.97	3457.3	188	240	273	244	140	225	174	486
Sept7	NM_009859	2393	2108.33	5914	5912	5739.96	6478.99	5333	6641	10769	6011
Sept8	NM_033144	4563	4278.33	250	388	337	306	356	363	402	614
Sept9	NM_001113486,NM_001113487,NM_001113488,NM_017380	3395.66	3110.99	456	462	517	348	779	934	550	1297
Sept10	NM_001024910,NM_001024911	2351.81	2067.14	633	439	556	709	457	432	738	508
Sept11	NM_001009818	5008	4723.33	1751	2669	1483	822	1639	2329.75	1633	1532.99
Sept12	NM_027669	1276	991.33	0	0	0	0	0	0	0	0
Sept14	NM_028826	1689	1404.33	0	0	0	0	0	0	0	0
Sept15	NM_053102	1509	1224.33	8183	7020	6335	9886	5745	6518.23	9655	6569
100043387	NM_001099327,NM_001099327_dup1	1621	1336.33	15.38	13.52	8.7	25.1	36.14	21.5	15.94	41.47
0610007C21Rik	NM_027855	959	674.34	604	487	553	525	906	921	1473	1203
0610007L01Rik	NM_001081394	3607	3322.33	1999	2131	1959	1546	1582	1930	2457	2435
0610007P08Rik	NM_001013608,NM_023507	5073.07	4788.4	249	285	103	472	335	359	261	250
0610007P14Rik	NM_021446	1185	900.33	332	194	226	594	286	275	597	429
0610007P22Rik	NM_001163718,NM_026676	1191.83	907.16	220	199	196	200	214	173	248	370
0610008F07Rik	NR_027970	841	556.36	0	0	0	0	0	0	0	0
0610009B22Rik	NM_025319	795	510.38	302	252	210	239	130	175	252	336
0610009D07Rik	NM_025323	1116	831.33	701	500	682	794	529	509	1027	923
0610009O20Rik	NM_024179	2404	2119.33	63	100	27	101	56	81	122	139
0610010F05Rik	NM_027860	4140	3855.33	343	629	533	519	715	557	930	472
0610010K14Rik	NM_001177601,NM_001177603,NM_001177606,NM_001177607,NM_026757,NM_145758	822.97	538.34	239	281	174	348	208	201	370	452
0610010O12Rik	NM_001081365	595	310.54	40	38	6	17	8	16	34	18
0610011F06Rik	NM_026686	811	526.37	87	104	73	109	80	65	139	185
0610011L14Rik	NM_001164818,NM_026661	3450.51	3165.85	290	512	516	647	850	736	702	1118
0610012G03Rik	NR_027897	1471	1186.33	411.31	475	384	480	276	190	517	782
0610012H03Rik	NM_001159638,NM_028747	1513	1228.33	0	0	0	0	18	0	0	0
0610030E20Rik	NM_026696	4632	4347.33	321	425	316	263	562	435	505	562.99
0610031J06Rik	NM_020003	1537	1252.33	1649.22	1844	1433	2082	2242	2314.35	2809	3784
0610037L13Rik	NM_028754	1551	1266.33	420	301	301	291	381	475	618	591
0610037P05Rik	NM_025345	1422	1137.33	804	765	751	1297	756	915	1185	952
0610038B21Rik	NR_028125	1523	1238.33	0	3.06	0	2	3	0	5.38	2.1
0610039K10Rik	NR_028113	951	666.34	1	1	0	2	2	0	3	0
0610040B10Rik	NR_027874	438	154.95	11	2	1	2	4	0	5	4
0610040J01Rik	NM_029554	1870	1585.33	17	0	19	9	0	1	6	17
0910001L09Rik	NM_001081108	876	591.35	115	101	106	168	101	100	251	332
1100001G20Rik	NM_183249	438	154.95	0	2	0	2	0	0	2	3
1110001A16Rik	NM_001177402,NM_001177403	1385.07	1100.41	130	123	180	213	144	143	314	189
1110001J03Rik	NM_025363	441	157.85	51	40	28	52	17	32	93	92
1110002B05Rik	NM_134054	1363	1078.33	3223	2828	3380	3847	3258	3816	3893	3603
1110002L01Rik	NR_030694	3300	3015.33	120.71	112.96	22.43	53.98	22.64	51.06	57.79	176.05
1110002N22Rik	NM_183275	1287	1002.33	146	21	163	173	95	129	206	289
1110003E01Rik	NM_133697	2084	1799.33	2349	3030.29	1740	2723	2203	2233	2403	2480
1110004E09Rik	NM_026502	1163	878.33	151	77	154	179	130	172	310	193
1110004F10Rik	NM_019772	1400	1115.33	2015	1331.97	1594	1884	1247	1342	2202	1639
1110005A03Rik	NM_028865	1038	753.33	205	238	167	318	202	203	288	319
1110006O24Rik	NR_027810	768	483.39	12	3	3	13	28	11	21	33
1110007C09Rik	NM_026738	804	519.37	708	943	395	905	645	788	1228	1055
1110008F13Rik	NM_026124	1048	763.33	1557.05	1432.89	995.41	1906.62	1437.79	1583.51	2146.82	1784.84
1110008J03Rik	NM_029096,NM_133908	1579.2	1294.53	7	12	0	11	0	33	54	97
1110008L16Rik	NM_025373	3117	2832.33	193	125	103	66	230	129	268	212
1110008P14Rik	NM_198001	657	372.47	360	296	174	254	152	224	406	434
1110012D08Rik	NM_178066	2335	2050.33	559.42	669.04	314.68	475.43	714.01	566.81	462.01	579.87
1110012J17Rik	NM_001114098,NM_172963	7221	6936.33	56	10	168	156	124	105	342	515
1110012L19Rik	NM_026787	1057	772.33	270	209	119	249	204	210	223	294
1110014N23Rik	NM_001081041	2631	2346.33	315	244	354.98	344	247.64	312	610	964
1110017D15Rik	NM_001048005,NM_028624	917.5	632.88	0	4	0	1	0	0	2	0
1110017F19Rik	NM_001162998	975	690.33	3	0	0	13	14	2	18	29
1110018G07Rik	NM_178065	5433	5148.33	460	399	283	482	406	453	480	840
1110018J18Rik	NM_025370	972	687.34	1250	1169	1053	1326	696	1035.42	1238	1610
1110020A21Rik	NR_027929,NR_027930	852	567.36	2	0	0	0	7	1	0	13
1110020G09Rik	NM_001040395,NM_001085410	3681.49	3396.82	776	700	462	1387	609	668	1322	1654
1110021J02Rik	NM_001163741,NM_026782	2417.72	2133.06	188	401	156	228	233	303	162	518
1110021L09Rik	NM_183116	2837	2552.33	159	153	177	323	383	446	422	310
1110028C15Rik	NM_001122738,NM_177645	4637.5	4352.83	405.36	528.61	76	326.4	360.08	371.73	332.78	316.04
1110031I02Rik	NM_025402	1243	958.33	187	256	137	315	305	348	444	433
1110032A03Rik	NM_023483	1782	1497.33	217	268	155	296	217	214	307.05	286
1110032A04Rik	NM_001164210,NM_133675	1767.5	1482.83	0	0	0	0	0	0	0	0
1110032F04Rik	NM_001167996	2577	2292.33	143	27	195	451	325	963	1056	1137
1110034A24Rik	NM_027269	2639	2354.33	150.71	139.63	178.63	232.72	130.78	146.97	274.75	294.31
1110034B05Rik	NM_001037742,NM_001114102,NR_004860	1382.48	1097.82	161	197	195	253	194	152	245	242
1110034G24Rik	NM_028637	1470	1185.33	58	65	45	90	121	58	54	102
1110037F02Rik	NM_001081183	7115	6830.33	733	1067	600	976	1706	1010	881	1284
1110038B12Rik	NR_015536,NR_027943	561.72	277.49	16	6	7	9	11	7	41	34
1110038D17Rik	NM_175133	2910	2625.33	173	237	294	245	273	210	424	639
1110038F14Rik	NM_054099	1091	806.33	251	235	213	292	242	286	513	555
1110049F12Rik	NM_025411	1538	1253.33	507.96	596	384	707	342	418	648	720
1110051M20Rik	NM_175123	1979	1694.33	279	163	256	374	179	228	382	313
1110054O05Rik	NM_001013577	3216	2931.33	302	191	717	327	246	377	639	759
1110057K04Rik	NM_001167767,NM_001167768,NM_172401	2516.08	2231.42	667	513	484	901	776	681	990	1035
1110058L19Rik	NM_026503	666	381.46	178	135	94	263	78	147	304	333
1110059E24Rik	NM_025423	1428	1143.33	509	259	509	503.98	487	467	485.07	484
1110059G10Rik	NM_025419	3361	3076.33	326	266	377	299	282	276	341	424
1110059M19Rik	NM_026841	1107	822.33	0	0	0	0	0	0	0	0
1110065P20Rik	NM_001142727	762	477.39	201.88	130.12	147.09	163.51	70.42	93.56	209.97	212.02
1110067D22Rik	NM_173752	3635	3350.33	255	256	321	185	277	224	254	153
1190002H23Rik	NM_025427	914	629.34	45	37	11	12	34	94	10	109
1190002N15Rik	NM_001033145	3950	3665.33	1409	1816	507	1187	3655	5267	1978	1823
1190003J15Rik	NM_029821	675	390.45	0	0	0	0	0	0	2	0
1190003K10Rik	NM_001195435	1097	812.33	0	0	0	0	0	0	0	0
1190005F20Rik	NM_026876	2664	2379.33	349	435	226	451	751	633	912	1057
1190005I06Rik	NM_197988	734	449.41	4	0	0	6	0	12	6	3
1190007F08Rik	NM_001163721,NM_001163722	3422.49	3137.82	2.16	1.16	0.88	4.98	0.72	25.43	41.62	41.2
1190007I07Rik	NM_001135567,NM_001135568,NM_001135569	662	377.49	20	40	22	41	49	36	66	63
1200009I06Rik	NM_028807	2923	2638.33	247	203	220	251	137	185	437	498
1200011I18Rik	NM_026177	5448	5163.33	827	508	418	650	548	939	906	820
1200011M11Rik	NM_024262	3221	2936.33	388	565	355	323	279	376	436	490
1200014J11Rik	NM_025818	6284	5999.33	309	237	162	362	371	283	394	393
1200016B10Rik	NM_025819	3668	3383.33	274	546	389	318	262	341	452	415
1300001I01Rik	NM_001081158	5399	5114.33	421	351	622	535	477	468	742	1429
1300002K09Rik	NM_028788	3606	3321.33	0	0	0	0	0	3	0	10
1300010F03Rik	NM_027906,NM_173758	6339.92	6055.26	199	157	248	96	66	245	553	410
1300014I06Rik	NM_025831	1872	1587.33	3398	5162	1787	3133	2214	3799	1881	2865.75
1300017J02Rik	NM_027918	2275	1990.33	4	0	0	0	0	0	0	0
1300018I17Rik	NM_028200	2777	2492.33	285	529	218	236	377	289	378	459
1300018J18Rik	NM_027905	2360	2075.33	551.52	435.34	693.08	655.26	491.15	520.15	554.18	523.96
1500001M20Rik	NM_026894	1166	881.33	59	91	109	181	92	105	189	165
1500002O20Rik	NM_028047	2232	1947.33	329	228	207	195	219	170	295	281
1500003O03Rik	NM_019769	2594	2309.33	2464	2327.04	1454	2939	1870	2237	1938	1633
1500004A13Rik	NR_015498	3629	3344.33	69.86	40.23	0	60.27	2	38.21	45.19	44.62
1500009L16Rik	NM_001145198	1193	908.33	4	0	31	20	2	2	11	0
1500010J02Rik	NM_001013256,NM_001143790,NR_026565	4163.93	3879.27	253	197	302	518	207	315	675	766
1500011B03Rik	NR_027817,NR_027818	1192.34	907.71	224	138	171	193	80	88	223	283
1500011H22Rik	NM_026883	983	698.33	262	272	403	484	220	184	353	344
1500011K16Rik	NR_015476	808	523.37	118	217	39	134	146	159	318	232
1500012F01Rik	NM_001081005	738	453.41	79	37	45	62	41	49	110	79
1500015A07Rik	NR_029432	1862	1577.33	38	65	1	61	0	96	65	75
1500015O10Rik	NM_024283	888	603.35	963	601	227	565	432	581	147	110
1500017E21Rik	NR_033510	2662	2377.33	3.62	1.24	0	1.52	1.42	3.27	2.34	1.7
1500031L02Rik	NM_025892	1701	1416.33	96	131	82	261	222	181	339	292
1500032L24Rik	NM_026914	585	300.55	329	309	190	355	232	248	573	781
1520402A15Rik	NM_026547	1427	1142.33	34	67	15	63	65	104	69	84
1600002H07Rik	NM_028056	2143	1858.33	14	70	47.09	125	37	35	153	166
1600002K03Rik	NM_027207	651	366.47	74	39	52	51	45	28	96	85
1600012F09Rik	NM_025904	3435	3150.33	475	522	421	397	463	476	731	529
1600012H06Rik	NM_001083880,NM_001083881,NM_001083882,NM_026451	2604.63	2319.96	802	1201	944	1064	892	1089.67	1449.53	1194
1600014C10Rik	NM_001085385,NM_028166	3159.56	2874.89	135	191	192	367	349	242	487	523
1600014K23Rik	NM_028046	838	553.36	0	0	0	0	0	0	0	0
1600015I10Rik	NM_001081273	2483	2198.33	0	0	0	0	0	0	0	0
1600016N20Rik	NM_028050	2047	1762.33	7	0	0	0	0	0	1	32
1600021P15Rik	NM_177718	3080	2795.33	79	10	66	103	37	59	86	121
1600027N09Rik	NM_028479	1192	907.33	44	29	38	68	23	57	80	118
1600029D21Rik	NM_029639	1846	1561.33	0	0	0	0	0	0	0	0
1600029I14Rik	NR_028123	864	579.35	0	0	0	0	0	0	0	0
1600029O15Rik	NR_033522	1809	1524.33	1	0	0	0	0	2	0	0
1700001C02Rik	NM_029285	712	427.43	0	0	0	0	0	0	0	0
1700001C19Rik	NM_001172091,NM_029296	1621	1336.33	15	58	40	23	0	12	14	29
1700001F09Rik	NM_027940	883	598.35	0	0	0	0	0	0	0	0
1700001G17Rik	NR_033199	889	604.35	9	4	0	1	5	3	3	0
1700001J03Rik	NM_001008547	778	493.39	0	0	0	0	0	1	0	2
1700001J11Rik	NR_033613	2468	2183.33	0	0	1	0	0	0	0	0
1700001K19Rik	NM_025488	954	669.34	0	0	1	0	0	1	0	0
1700001K23Rik	NR_036590	486	201.98	0	0	0	0	0	0	0	0
1700001L05Rik	NR_027980	6002	5717.33	14	0	3	24	2	20	29	48
1700001L19Rik	NM_027035	1808	1523.33	0	5	0	0	0	0	0	0
1700001O22Rik	NM_198000,NR_028486,NR_028487	1402	1117.33	7	0	0	14	0	1	9	50
1700001P01Rik	NM_028156	624	339.5	0	0	0	0	0	0	0	0
1700003E16Rik	NM_027948	2050	1765.33	0	0	0	0	0	0	6	0
1700003F12Rik	NM_029305	733	448.41	6	0	0	0	0	0	0	11
1700003G18Rik	NR_029433	620	335.5	0	0	0	0	0	0	0	0
1700003H04Rik	NR_015460	757	472.4	0	0	0	0	0	0	0	0
1700003M02Rik	NM_027041	1715	1430.33	0	0	20	2	0	0	0	0
1700006A11Rik	NM_027939	1983	1698.33	0	0	0	0	0	0	0	0
1700006E09Rik	NM_029287	696	411.44	0	0	0	0	0	0	0	0
1700007B14Rik	NM_001164235,NM_027944	2100	1815.33	0	0	0	0	0	0	0	0
1700007E06Rik	NM_001162880,NM_001162882	464	180.35	0	0	0	0	0	0	0	0
1700007G11Rik	NM_001024614	861	576.35	0	0	0	0	0	0	0	0
1700007I08Rik	NM_001171640	1501	1216.33	6	0	0	1	0	0	0	0
1700007K09Rik	NM_027037	676	391.45	0	0	0	0	0	0	0	0
1700007K13Rik	NM_027040	804	519.37	0	0	0	0	0	0	0	0
1700008A04Rik	NM_027050	606	321.52	0	0	0	0	0	0	0	0
1700008F21Rik	NM_001168369,NM_029292	1292	1007.33	0	0	0	0	0	0	0	0
1700008I05Rik	NM_027952	1776	1491.33	0	0	0	0	0	0	0	0
1700008J07Rik	NR_024331	2432	2147.33	61	76	53	60	41	59	73	43
1700008O03Rik	NM_027049	910	625.34	0	0	6	2	0	0	1	18
1700008P02Rik	NM_027048	788	503.38	0	0	0	0	0	0	0	0
1700008P20Rik	NM_001163810	886	601.35	0	0	0	0	0	0	0	0
1700009J07Rik	NR_015547	914	629.34	0	0	0	0	0	0	0	0
1700009N14Rik	NM_001081095	1262	977.33	0	0	0	0	0	0	0	0
1700009P17Rik	NM_001081275	1034	749.33	0	0	0	0	10	1	0	4
1700010D01Rik	NM_029590	499	214.87	0	0	0	0	0	0	0	0
1700010I14Rik	NM_025851	1878	1593.33	13	0	1	6	0	0	9	17
1700010M22Rik	NM_025490	750	465.4	0	0	0	0	0	0	0	0
1700011A15Rik	NM_025487	903	618.34	0	0	5	0	0	0	0	0
1700011E24Rik	NM_029298	847	562.36	0	0	0	0	0	0	0	0
1700011F03Rik	NM_028825	807	522.37	0	0	0	0	0	0	0	0
1700011F14Rik	NM_029372	1086	801.33	0	0	0	0	0	0	0	0
1700011H14Rik	NM_025956	1167	882.33	0	0	0	0	0	0	0	0
1700011I03Rik	NM_029290	967	682.34	0	0	0	0	0	0	0	0
1700011L22Rik	NM_026315	977	692.33	0	0	0	0	0	0	0	0
1700012A03Rik	NM_029587	915	630.34	0	0	0	0	0	0	0	0
1700012A16Rik	NM_001033162	2045	1760.33	13	0	0	0	0	0	0	16
1700012B07Rik	NM_001162428,NM_027038	1167	882.34	0	0	0	0	0	0	0	0
1700012B09Rik	NM_029306	683	398.45	0	0	0	0	0	0	0	0
1700012B15Rik	NR_015551	1073	788.33	41	69	25	51	40	26	71	54
1700012D14Rik	NR_015573	629	344.5	1	5	0	0	0	0	1	0
1700012L04Rik	NM_029588	525	240.71	0	0	0	0	0	0	0	0
1700012P22Rik	NM_027056	972	687.34	0	0	0	0	0	0	0	0
1700013D24Rik	NM_001177502	532	247.69	0	0	0	0	0	0	0	0
1700013F07Rik	NM_029314	592	307.54	0	0	0	0	0	0	0	0
1700013G24Rik	NM_027063	1036	751.33	0	0	0	0	0	0	0	0
1700013N18Rik	NR_003639	1512	1227.33	0	0	0	0	0	0	4	0
1700014N06Rik	NM_027067	1049	764.33	0	0	0	0	0	0	0	0
1700015E13Rik	NM_001039593	713	428.42	16	12	0	12	4	20	11	11
1700015G11Rik	NM_001195601	388	108.2	0	0	0	0	0	0	0	0
1700016C15Rik	NM_027077	749	464.4	0	0	0	0	0	0	0	0
1700016D06Rik	NM_024271	1263	978.33	0	0	0	0	0	0	0	0
1700016H13Rik	NM_001163550,NM_028824	861.5	576.86	0	0	0	0	0	0	0	0
1700016K19Rik	NM_198637	921	636.34	0	0	0	0	0	0	0	0
1700016M24Rik	NM_001177437	3548	3263.33	0	0	0	0	0	0	0	0
1700017B05Rik	NM_028820	4933	4648.33	166	100	635	96	78	107.97	318	415
1700017D01Rik	NM_027058	1194	909.33	0	0	0	0	0	0	0	0
1700017N19Rik	NM_001081246	1690	1405.33	0	0	0	0	0	0	0	0
1700018A04Rik	NR_029439	714	429.42	0	0	0	0	0	0	0	0
1700018A14Rik	NM_001145259	711	426.43	0	0	0	0	0	0	1	0
1700018B08Rik	NM_029597	1080	795.33	0	0	0	0	0	0	0	0
1700018B24Rik	NR_003617	3370	3085.33	0	0	0	0	0	0	0	0
1700018C11Rik	NM_029324	671	386.46	0	0	0	0	0	0	0	0
1700018F24Rik	NM_027069	1119	834.33	0	0	0	0	0	0	0	0
1700018L02Rik	NR_028360	1247	962.33	14	10.01	14	3	3	3	19.04	6.02
1700018L24Rik	NM_029326	775	490.39	0	0	0	0	0	0	0	0
1700019A02Rik	NM_027070	627	342.5	0	0	0	1	0	0	0	0
1700019B03Rik	NM_029598	1613	1328.33	14	4	5	5	11	18	16	24
1700019D03Rik	NM_144953	834	549.36	9	13	22	6	9	3	0	4
1700019E19Rik	NM_029601	771	486.39	102	122	77	141	73	78	143	124
1700019G17Rik	NM_001145895,NM_029331	3073	2788.33	52	0	0	19	27	18	11	16
1700019L03Rik	NM_025619	1675	1390.33	0	0	0	0	0	0	2	0
1700019M22Rik	NM_027076	604	319.52	0	0	0	0	0	0	0	0
1700019N12Rik	NM_001039494	781	496.38	0	0	0	0	0	0	0	0
1700019N19Rik	NM_026208	923	638.34	0	0	0	0	0	0	0	0
1700019O17Rik	NM_027966	1721	1436.33	0	0	0	0	0	0	0	0
1700020A23Rik	NM_001163483,NM_029375	524	239.72	0	0	0	0	0	0	0	0
1700020C07Rik	NM_029370	783	498.38	0	0	0	0	0	0	0	0
1700020D05Rik	NM_023781	1017	732.33	0	2	0	6	0	1	2	0
1700020I14Rik	NR_015473,NR_027832	1492.57	1207.91	667	622	855	580	550	708	789	623
1700020L24Rik	NM_025492	931	646.34	5	0	0	0	0	2	0	3
1700020N01Rik	NR_027968	1061	776.33	0	0	12	0	0	0	0	0
1700020N18Rik	NR_026924	544	259.65	0	9	0	0	0	0	0	0
1700020O03Rik	NM_027405	3919	3634.33	328	438	424	348	344.03	367	454	555
1700021C14Rik	NM_029801	481	197.04	1	4	1	3	0	0	4	5
1700021F05Rik	NM_026411	898	613.34	134	166	95	148	129	158	239	207
1700021F07Rik	NM_028158	641	356.48	0	0	0	0	0	0	0	0
1700021K19Rik	NM_172615	5237	4952.33	625	614	486	561	770.38	712	846	767
1700022A21Rik	NR_003953	1448	1163.33	0	0	0	0	0	0	0	0
1700022I11Rik	NM_026088	3712	3427.33	0	0	0	0	0	0	0	0
1700022P22Rik	NM_029336	428	145.34	1	0	0	0	0	0	0	0
1700023A16Rik	NM_027059	1268	983.33	0	0	0	0	0	0	0	0
1700023E05Rik	NM_027970	1719	1434.33	0	0	0	0	0	0	0	0
1700023I07Rik	NR_033731	1947	1662.33	0	0	0	0	0	0	0	0
1700024G13Rik	NM_001034037	398	117.23	0	0	0	0	0	0	0	0
1700024P04Rik	NM_027064	476	192.1	0	0	0	0	0	0	0	0
1700024P16Rik	NM_001162980	3136	2851.33	0	0	0	0	0	0	0	7
1700025C18Rik	NR_033448	702	417.43	0	0	0	0	0	0	0	0
1700025E21Rik	NM_027073,NM_029373	1247	962.33	0	0	0	0	0	0	0	0
1700025F22Rik	NM_027074	631	346.49	0	0	0	0	0	0	0	0
1700025G04Rik	NM_197990	9754	9469.33	12	14	51	31	43	11	89	90
1700025K23Rik	NM_183254	730	445.41	11	11	5	17	23	12	19	9
1700026D08Rik	NM_029335	1293	1008.33	0	0	0	0	0	0	0	0
1700026D11Rik	NR_028286	847	562.36	0	0	0	0	0	0	0	0
1700026J04Rik	NM_027967	2395	2110.33	0	3	0	0	0	0	0	0
1700026L06Rik	NM_027283	671	386.46	0	0	0	0	0	2	7	6
1700027A23Rik	NM_029604	908	623.34	0	0	0	0	0	0	0	0
1700027D21Rik	NM_029661	1331	1046.33	0	0	0	0	0	0	0	0
1700028B04Rik	NR_033605	552	267.62	0	0	0	0	0	0	0	0
1700028J19Rik	NR_029436	1185	900.33	22	0	2	15	1	5	0	7
1700028K03Rik	NM_175241,NM_182745	1945.5	1660.86	0	1	10.34	18	0	8	12	5
1700028M03Rik	NR_036591	468	184.22	0	0	0	0	0	0	0	0
1700028P14Rik	NM_026188	868	583.35	0	0	0	0	0	0	0	0
1700029F09Rik	NM_029368	1265	980.33	293	137	159	269	142	102	247	131
1700029F12Rik	NM_001080777,NM_025585	998.5	713.84	0	0	0	0	0	0	0	0
1700029G01Rik	NM_001162533,NM_025856	2042.81	1758.14	210	447	48	174	229	254	217	215
1700029H14Rik	NM_001080781,NM_025601	1363.5	1078.83	0	0	0	0	0	0	0	0
1700029I01Rik	NM_027285	4763	4478.33	97.5	78.39	179.54	120.52	53.76	51.78	90.35	65.64
1700029I15Rik	NM_183112	362	85.8	0	0	2	0	0	1	0	0
1700029J07Rik	NM_001033148	2740	2455.33	0	39	45.03	25	14	14	39	22
1700029J11Rik	NM_029608	649	364.48	7	2	0	0	0	0	1	2
1700029M20Rik	NR_015613,NR_027909	2898.5	2613.83	0	0	0	0	0	0	0	0
1700029P11Rik	NM_025503	1019	734.33	0	0	0	0	0	0	0	0
1700030C10Rik	NR_015521	1717	1432.33	3	59	0	16	19	26	30	1
1700030F18Rik	NM_028180	621	336.5	0	0	0	0	0	0	0	0
1700030J22Rik	NM_027103	2971	2686.33	0	0	0	8	0	1	13	0
1700030K09Rik	NM_028170	2426	2141.33	59	48	35	93	237	169	270	213
1700031F05Rik	NM_028496	1360	1075.33	0	0	0	0	0	0	0	0
1700031M16Rik	NR_015496	822	537.37	0	0	0	0	0	0	0	0
1700034E13Rik	NM_030097	477	193.09	0	0	0	0	0	0	0	0
1700034F02Rik	NM_001163521,NM_028504	2152	1867.33	1	0	0	0	0	1	4	0
1700034H14Rik	NM_025969	1315	1030.33	257	329	172	298	145	247	398	549
1700034H15Rik	NR_030669	4361	4076.33	0.1	0.1	0.02	0.09	0.07	0.1	2.34	0.14
1700034I23Rik	NM_028494	2345	2060.33	0	0	7.66	0	4	4	0	0
1700034J05Rik	NM_001164236,NM_028509	2032.5	1747.83	0	0	0	0	0	0	0	1
1700034O15Rik	NM_029671	741	456.41	0	0	0	0	0	0	0	0
1700037C18Rik	NM_028484	1097	812.33	34	11	13	28	25	18	41	11
1700037H04Rik	NM_026091	1241	956.33	138	64	95	257	111	239	351	456
1700039E15Rik	NM_001033176	1732	1447.33	0	0	0	0	0	0	0	0
1700040I03Rik	NM_001163427,NM_028505,NR_028081	1090.5	805.84	68	105.02	49	70.01	176	105	90	129.01
1700040L02Rik	NM_028491	1238	953.33	0	0	11	1	0	4	1	8
1700041C23Rik	NR_033784	393	112.69	0	0	0	0	0	0	0	0
1700042B14Rik	NM_001081671	1056	771.33	0	0	0	0	0	0	0	0
1700042G07Rik	NM_001099295	392	111.79	0	0	0	0	0	0	0	0
1700044K03Rik	NR_033785	375	96.78	0	0	0	0	0	0	0	0
1700045I19Rik	NR_003640	1190	905.33	0	0	0	0	0	0	0	0
1700047I17Rik2	NM_001100116,NM_001100116_dup1	3841	3556.33	720.82	947.12	426.69	644.4	490.09	739.23	845.45	538.46
1700047M11Rik	NR_015458	686	401.44	0	0	0	0	0	0	0	0
1700048O20Rik	NR_033553	1846	1561.33	31	2	18	8	0	5	18	0
1700049E15Rik	NR_033636	921	636.34	0	0	0	0	1	0	0	0
1700049G17Rik	NM_028538	5158	4873.33	31.54	92.68	67	104.99	133.35	83.09	20.37	40.18
1700049L16Rik	NR_003644	806	521.37	0	0	0	0	0	0	0	0
1700052I22Rik	NR_033786	377	98.51	0	0	0	0	0	0	0	0
1700052K11Rik	NR_027956	2413	2128.33	44	104	58	113	48	110	144	97
1700052N19Rik	NM_024261	2290	2005.33	215	80	148	134	129	167	225	297
1700054K19Rik	NR_027865	446	162.7	0	0	0	0	0	0	0	0
1700054N08Rik	NM_028536	2673	2388.33	208	48	0	133	42	47	62	20
1700054O13Rik	NM_026096	554	269.62	0	0	0	0	0	0	0	0
1700056E22Rik	NM_028516	967	682.34	0	0	11	3	0	0	2	3
1700057G04Rik	NM_001033184	1052	767.33	0	0	0	0	0	0	0	0
1700057K13Rik	NM_028540	898	613.34	0	0	0	0	0	0	0	0
1700058C13Rik	NM_028528	1095	810.33	0	0	0	0	0	0	0	0
1700058G18Rik	NR_028107	753	468.4	0	0	0	0	0	0	0	0
1700060C20Rik	NR_036606	588	303.55	0	0	0	0	0	0	0	0
1700061G19Rik	NM_030141	2455	2170.33	0	0	0	5	0	0	2	0
1700061J05Rik	NM_001163612,NM_001163613,NM_028522	1052.33	767.67	0	0	0	0	0	0	0	0
1700065D16Rik	NM_028533	2771	2486.33	0	2	6	2	0	3	9	1
1700065I17Rik	NM_026099	564	279.59	0	0	0	0	0	0	0	0
1700066B19Rik	NM_001033168	2504	2219.33	6	0	13	7	0	8	17	18
1700066M21Rik	NM_028546	3005	2720.33	87	146	84	145	61	116	149	197
1700066O22Rik	NR_015541	960	675.34	0	0	0	0	0	0	0	0
1700067K01Rik	NM_183097	1084	799.33	0	0	0	0	0	0	1	1
1700067P10Rik	NM_026625	794	509.38	0	0	0	0	0	0	0	0
1700069L16Rik	NR_033216	704	419.43	0	3	0	0	0	0	0	5
1700071K01Rik	NM_001033765	1038	753.33	0	0	0	0	0	0	0	0
1700072E05Rik	NM_028554	1048	763.33	0	0	0	0	0	0	0	0
1700073E17Rik	NR_003625	4599	4314.33	0	0	0	0	0	0	0	0
1700074P13Rik	NM_028550	1647	1362.33	0	0	0	0	0	0	0	0
1700080E11Rik	NM_028562	871	586.35	0	0	0	0	0	0	0	0
1700080O16Rik	NM_028851	1454	1169.33	0	0	0	0	0	0	0	0
1700081L11Rik	NM_001081045	5510	5225.33	997	1463	914	1304	988.94	1279.75	1242	1313
1700084C01Rik	NM_001033185	1440	1155.33	0	0	0	0	0	0	0	0
1700084E18Rik	NR_028299	432	149.17	4	2	1	11	2	2	2	6
1700084J12Rik	NR_033608	731	446.41	0	0	1	0	0	2	0	0
1700086L19Rik	NR_030733,NR_030734,NR_030735	967.67	683.01	0	0	0	0	0	0	0	0
1700086O06Rik	NR_015475,NR_027903,NR_027904	1251.53	966.87	9	25	2	13	17	7	17	41
1700088E04Rik	NM_138581	1253	968.33	16.72	4.78	0.06	37.33	11.63	12.64	10.67	5.37
1700090G07Rik	NM_030104	751	466.4	0	0	0	0	0	0	0	0
1700092M07Rik	NM_001177347	379	100.25	0	0	0	0	0	0	0	0
1700093K21Rik	NM_001110133,NM_026105	1002	717.33	0	0	1	0	0	0	0	0
1700094D03Rik	NM_028567	3096	2811.33	33	86	93	17	86	16	46	82
1700096J18Rik	NR_027883	454	170.49	0	0	0	0	0	0	0	0
1700096K18Rik	NR_027388	1448	1163.33	46	36	104	60	51	41	43	53
1700101E01Rik	NM_001085514,NM_001166705	930	645.34	0	0	0	0	0	0	3	0
1700102P08Rik	NM_053216	1096	811.33	1	0	0	4	0	3	1	3
1700106J16Rik	NM_028859	1218	933.33	0	0	0	0	0	0	0	0
1700106N22Rik	NM_028576	1439	1154.33	40	66	5	84	36	104	112	117
1700108F19Rik	NR_015485	868	583.35	0	0	0	0	0	0	0	0
1700108J01Rik	NR_015532	466	182.25	0	0	0	0	0	0	0	0
1700108M19Rik	NM_001177877,NM_027699	797	512.4	0	0	0	0	0	0	0	0
1700109F18Rik	NR_027899	794	509.38	0	0	0	0	0	0	0	0
1700109G14Rik	NR_033788	798	513.38	0	0	0	0	0	0	0	0
1700109H08Rik	NM_029843	715	430.42	0	0	0	0	0	0	0	0
1700110M21Rik	NM_029680	1862	1577.33	0	0	0	0	0	0	0	0
1700111N16Rik	NR_033213	1132	847.33	0	0	0	0	0	0	0	0
1700112E06Rik	NM_028275	911	626.34	15	20	22	26	18	25	31	29
1700113H08Rik	NM_029685	1343	1058.33	0	0	0	0	0	0	0	0
1700113I22Rik	NM_026865	1461	1176.33	10	0	0	1	1	6	27	9.13
1700120K04Rik	NR_027915	542	257.65	0	0	8	0	0	5	5	1
1700123I01Rik	NM_001165919	1613	1328.33	0	2	0	2	10	26	4	9
1700123K08Rik	NM_029693	1047	762.33	0	0	0	0	0	0	0	0
1700123L14Rik	NR_003643	1703	1418.33	0	0	0	0	0	0	0	0
1700123O20Rik	NM_021437	1889	1604.33	495.44	373.33	475.7	384.35	268.82	318.01	608.08	760.74
1700125D06Rik	NM_001085491	558	273.61	0	0	0	0	0	0	0	0
1700125H20Rik	NM_028589	975	690.33	3	5	4	1	0	0	1	0
1700128F08Rik	NR_033618	1110	825.33	0	0	0	0	0	0	0	0
1700129C05Rik	NM_026461	1067	782.33	0	0	0	0	0	0	0	0
1810006K21Rik	NM_001163431,NM_026919	419.04	136.83	108	66	69	153	45	59	278	272
1810008A18Rik	NM_133998	2427	2142.33	328	392	787	458	468.01	487	638	665
1810009A15Rik	NM_025463	615	330.51	130	113	107	142	104	109	315	218
1810009J06Rik	NM_023707	856	571.35	0	0	0	0	0	0	0	0
1810010D01Rik	NR_033626	935	650.34	1	10	0	7	0	0	2	1
1810010H24Rik	NM_001163473	1097	812.33	16	0	0	15	7	7	10	5
1810011H11Rik	NM_001163616	1473	1188.33	0	0	52	1	0	0	18	76
1810011O10Rik	NM_026931	1331	1046.33	205	500	33	76	100	98	77	22
1810012P15Rik	NM_001076681	5053	4768.33	152	330	110	231	353	286	297	166
1810013D10Rik	NM_001145433	953	668.34	475	255	402	480	218	317	493	484
1810013L24Rik	NM_001081400	4074	3789.33	913	846	620	724	654	980	732	822.99
1810014B01Rik	NR_015572	1620	1335.33	27	0	0	35	77	93	135	73
1810014F10Rik	NM_026928	650	365.47	80	47	28	69	16	58	45	56
1810019J16Rik	NM_001083916,NM_133707	1737	1452.33	0	0	0	0	0	0	0	0
1810020D17Rik	NM_001177945,NM_001177946,NM_001177947,NM_183251	808.54	523.92	177	178	116	174	118	169	203	247
1810022K09Rik	NM_001099674	401	119.98	102	70	88	110	47	76	315	209
1810024B03Rik	NM_198630	1266	981.33	0	0	0	0	0	0	0	0
1810026J23Rik	NM_178619	3147	2862.33	980	941	847	1099	1000	1051.97	1272	1242
1810027O10Rik	NM_026982	431	148.21	47	56	50	60	53	61	161	226
1810029B16Rik	NM_025465	1088	803.33	73	87	82	91	76	53	229	117
1810030J14Rik	NM_025470	803	518.37	0	0	0	0	0	0	0	0
1810030N24Rik	NM_025471	927	642.34	91	107	70	166	52	100	115	89
1810030O07Rik	NM_175141	2572	2287.33	936	986	650.95	795	886	1114	1181	1365
1810031K17Rik	NM_026977	2738	2453.33	1237	1010	984	1132	1166	987	1456	1509
1810032O08Rik	NR_027819,NR_027820,NR_027821	1425.71	1141.05	121	80	93	96	100	81	153	123
1810033B17Rik	NM_026985	1132	847.33	2	0	99	26	23	0	107	33
1810035L17Rik	NM_026958	418	135.83	37	38	37	48	25	37	134	154
1810037I17Rik	NM_024461	976	691.33	478	645	236	566	394	440	856	823
1810041L15Rik	NM_001163145	5915	5630.33	0	0	0	10	0	0	0	0
1810043G02Rik	NM_026431	1696	1411.33	217	255	239	275	151	123	347	227
1810043H04Rik	NM_001110242	494	209.91	34	44	31	35	34	52	89	92
1810046J19Rik	NM_025559	744	459.4	230	208	180	348	213	216	455	502
1810046K07Rik	NM_027217	1317	1032.33	0	0	0	0	0	0	0	0
1810048J11Rik	NM_026327	4420	4135.33	301	308	312	386	263	345	327	423
1810049H13Rik	NM_025560	810	525.37	69	54	14	25	48	36	46	52
1810055G02Rik	NM_028077	1882	1597.33	649	511	191	457	317	492	707	529
1810058I24Rik	NR_015608,NR_027875	1067.79	783.13	340.26	317	227	288	256	233	454	628
1810062O18Rik	NR_033571	751	466.4	0	1	3	2	4	3	8	5
1810063B05Rik	NM_174987	762	477.39	131	137	135	125	93	125	273	204
1810063B07Rik	NM_026209	2303	2018.33	105	214	111	247	113	167	330	420
1810064F22Rik	NR_027981	2302	2017.33	38	0	27	8	0	5	17	41
1810065E05Rik	NM_027239	925	640.34	0	0	0	0	0	0	0	0
1810074P20Rik	NM_026194	4334	4049.33	859	1138	572	728	890	933	1216	756
2010001E11Rik	NM_001163503	2285	2000.33	0	0	0	0	0	0	0	0
2010001M06Rik	NR_026688	499	214.87	0	0	0	1	0	0	0	0
2010001M09Rik	NM_027222	905	620.34	10	0	7	4	0	1	0	35
2010002M12Rik	NM_053217	3365	3080.33	39	0	0	0	13	2	6.03	60.21
2010002N04Rik	NM_134133	1986	1701.33	786	968	580	539	148	542	593	677
2010003K11Rik	NM_027237	1167	882.33	0	1	0	0	0	3	0	8
2010003K15Rik	NM_001195596	674	389.45	0	0	0	0	0	0	0	0
2010005H15Rik	NM_029733	528	243.7	0	0	0	0	0	0	1	0
2010007H12Rik	NM_027242	939	654.34	137	184	168	179	112	119	311	303
2010011I20Rik	NM_025912	3605	3320.33	578	625	545	776	793	760	831	748
2010012O05Rik	NM_025563	2176	1891.33	48	87	63	59	81	59	176	126
2010015L04Rik	NM_001166029,NM_177674	2674.35	2389.69	24	3	20	0	18	7	30	24
2010016I18Rik	NR_033207	1558	1273.33	8	11	30	13	28	17	26	32.16
2010106E10Rik	NM_001168590,NM_026333	1272	987.33	0	0	0	0	0	0	0	0
2010106G01Rik	NM_023220	5605	5320.33	1249.2	2179	1120	873	1236	1611.2	676	618
2010107E04Rik	NM_027360	365	88.29	49	43	44	68	29	61	159	131
2010107G12Rik	NM_001025573	2148	1863.33	8	8	0	0	0	1	0	0
2010107G23Rik	NM_027251	1731	1446.33	25	0	23	6	15	9	16	15
2010107H07Rik	NR_024069	402	120.9	7	7	19	6	1	2	17	7
2010109I03Rik	NM_025929	1887	1602.33	15	0	2	4	0	0	0	0
2010109K11Rik	NM_001162903	4153	3868.33	542	618	454	425	394	519	571	426
2010110P09Rik	NM_027363	1171	886.33	1	24	17	17	49	79	44	62
2010111I01Rik	NM_028079	3509	3224.33	579	1032	464	779	914	930.67	1102	924
2010204K13Rik	NR_027924,NR_027925	546	261.64	2	0	0	0	0	0	11	9
2010300C02Rik	NM_028096	4361	4076.33	0	0	0	0	0	0	3	0
2010305A19Rik	NM_027250	2876	2591.33	143	245	127	133	134	160	322	290
2010317E24Rik	NM_001081085	3121	2836.33	41	0	40	92	19	6	5	27
2010320M18Rik	NR_029440	745	460.4	45	15	34	32	10	9	39	31
2010321M09Rik	NM_001077631,NM_175153	2904.47	2619.8	576	662	867	749	446	486	902	1029
2200002D01Rik	NM_028179	507	222.81	34	62	58	59	35	35	173	96
2200002J24Rik	NM_026961	610	325.52	0	0	0	0	0	0	0	0
2200002K05Rik	NM_026955	1988	1703.33	136	124	0	44	195	219	139	114
2210009G21Rik	NM_001038641,NM_028201,NM_028834	1634.36	1349.69	25	1	0	28	21	21	9	56
2210010C04Rik	NM_023333	2142	1857.33	0	0	0	0	0	1	0	0
2210010C17Rik	NM_027308	1895	1610.33	24	40	20	28	24	27	15	31
2210012G02Rik	NM_025617	6243	5958.33	81	58	45	102	47	77	145	167
2210013O21Rik	NR_028432	855	570.35	318	350	236	448	176	256	386	628
2210015D19Rik	NR_015577	1840	1555.33	94	102	40	94	37	73	134	60
2210016F16Rik	NM_027335	2822	2537.33	520	392	523	425	606	457	865	768
2210016L21Rik	NM_028211	1320	1035.33	442	400	199	573	530	390	655	594
2210018M11Rik	NM_172280	4014	3729.33	456	774	675	427	494	665	605	637
2210020M01Rik	NM_183259	939	654.34	87	174	62	195	300.94	182	499	404
2210021J22Rik	NM_001164625,NM_001164626,NM_197998	935.36	650.7	134	176	70	172	74	170	217	205
2210403K04Rik	NR_030711	1766	1481.33	2280	2342	2460	1716	1066	1565	1482	954
2210404J11Rik	NM_001034891,NM_001039552	2513	2228.33	209.84	226.08	13.61	292.17	216.65	158.92	321.3	265.35
2210404O07Rik	NM_001099917	575	290.57	9	2	28	23	4	8	22	39
2210407C18Rik	NM_144544	879	594.35	0	0	0	0	0	1	3	0
2210408I21Rik	NM_001081353,NM_001145676	3664.42	3379.75	42	99	6	61	20	84	142	86
2210409E12Rik	NR_003492	377	98.51	0	0	0	0	0	0	0	0
2210411K11Rik	NM_029384	1051	766.33	99	92	27	68	163	103.92	181.77	185
2210415F13Rik	NM_001083884,NM_027339	1075.5	790.83	0	0	0	0	0	0	0	0
2210417A02Rik	NR_028285	550	265.63	0	0	0	0	0	0	0	1
2300002M23Rik	NM_175148	1248	963.33	0	0	0	0	0	0	0	0
2300003K06Rik	NM_001195383	919	634.34	0	0	0	0	0	0	0	0
2300005B03Rik	NM_001081961	464	180.29	1	0	0	3	0	0	0	0
2300009A05Rik	NM_027090	598	313.53	104	67	74	80	29	45	93	99
2310001A20Rik	NM_027977	2190	1905.33	1636.99	1476	867	2065	1405	1729.81	1682	1484
2310001K24Rik	NR_028122	459	175.38	0	0	0	0	0	0	0	0
2310002J15Rik	NM_026415	781	496.38	0	0	0	0	0	0	0	0
2310002L09Rik	NM_027104,NM_027981	1444	1159.34	0	0	0	0	0	0	0	0
2310003C23Rik	NM_029607	1850	1565.33	227	112	216	173	257	208	247	332
2310003F16Rik	NM_026318	603	318.52	183	163	132	243	140	148	514	396
2310003H01Rik	NM_027980	3175	2890.33	331	322	248	311	391	478.25	372	740
2310003L22Rik	NM_027093	2732	2447.33	83	63	82	111	42	99	144	132
2310004I24Rik	NM_025510	1492	1207.33	173	291	179	249	171	235	311	240
2310004N24Rik	NM_027107	901	616.34	86	46	123	101	32	38	153	192
2310005G13Rik	NM_183281	3067	2782.33	0	0	27	3	0	4	0	0
2310007B03Rik	NM_001159940,NM_172411	2297.5	2012.83	0	0	0	0	0	0	0	0
2310007L24Rik	NM_029345	789	504.38	0	0	0	0	2	0	0	0
2310008H04Rik	NM_146068	3261	2976.33	233.19	368.41	392.21	272.35	283.32	328.69	369.48	530.23
2310008H09Rik	NM_001168218,NM_001168219,NM_001168220,NM_023197	5332.42	5047.76	256	398	407	320	317	328	874	655
2310009B15Rik	NM_001081226	571	286.58	21	15	13	20	9	15	62	60
2310010M20Rik	NM_183283	1267	982.33	0	0	0	0	0	0	0	0
2310011J03Rik	NM_025521	1659	1374.33	490	452	510	536	503	504	898	965
2310014H01Rik	NM_001146710,NM_001146711,NM_175242	2842.56	2557.89	853.29	850	930.88	996.46	519.07	647.98	1515	1696
2310014L17Rik	NM_029809	3239	2954.33	0	0	0	0	0	1	10	0
2310015A10Rik	NR_033514	4843	4558.33	50	71	141	29	43	41	67	59
2310016C08Rik	NM_001190461,NM_023516	979.12	694.45	161	115	208	226	145	173	302	319
2310016M24Rik	NM_183256	723	438.42	217	251	133	264	154	193	508	548
2310021H06Rik	NM_025990	1085	800.33	0	0	0	0	0	0	0	0
2310021P13Rik	NM_027996	6072	5787.33	545	731	659	557	573	551	666	627
2310022A10Rik	NM_001122767,NM_175107	2613.79	2329.13	151	207	122	189	257	173	323	319
2310022B05Rik	NM_175149	3306	3021.33	357	185	239	315	373	313	527	329
2310028H24Rik	NM_001159583,NM_027993	2104.98	1820.32	197	234	200	223	70	110	160	244
2310028O11Rik	NM_001163006,NR_033745	2552.66	2268	494	610	370	548	408	434.89	985	857
2310030G06Rik	NM_025865	1242	957.33	0	0	0	0	0	1	2	0
2310030N02Rik	NM_001085493	1079	794.33	46	57	50	79	84	54	104	131
2310033E01Rik	NM_001037143	730	445.41	0	0	0	0	0	0	0	0
2310033P09Rik	NM_024210	1241	956.33	110	64	116	107	76	113	168	223
2310034C09Rik	NM_054100	943	658.34	0	0	0	0	0	0	0	0
2310035C23Rik	NM_029349,NM_173187	5398.83	5114.17	347	355	394	363	510	393	663	669
2310035K24Rik	NM_027129	1432	1147.33	283	198	158	195	101	146	191	184
2310036O22Rik	NM_026760	892	607.35	735	687	519	878	568	636	1145	1134
2310037I24Rik	NM_133714	2110	1825.33	1278	1205	1010	1255	1025	968	1725	1440
2310039H08Rik	NM_025966	773	488.39	61	52	43	72	21	43	121	142
2310042D19Rik	NM_172417	3842	3557.33	0	6	72	0	0	13	10	1
2310042E22Rik	NM_025634	1286	1001.33	0	0	0	0	0	0	0	0
2310043J07Rik	NM_027158	1042	757.33	0	0	0	0	0	0	0	0
2310044G17Rik	NM_173735,NR_033623	4121.73	3837.07	293	313	380	335	421	520	597	539
2310044H10Rik	NM_197991	1854	1569.33	1242.07	1068	1033	1975.99	1291	1297	2136.01	2542.97
2310045N01Rik	NM_001145552	598	313.53	59	74	43	104	41	56	78	135
2310046A06Rik	NM_027150	1222	937.33	0	0	0	0	0	0	0	0
2310046K01Rik	NM_001164819,NM_001164820,NM_027172	2577.92	2293.26	744	795.98	278	501	1088	1197	535	557
2310046O06Rik	NM_001166364,NM_175273	3040.3	2755.63	336	429	295	456	544	460	435	535
2310047B19Rik	NM_025870	1846	1561.33	239	267	341	141	157	149	176	237
2310047M10Rik	NM_028005	1802	1517.33	85	61	66	71	114	86	100	138
2310050B05Rik	NR_015477	318	52.95	0	0	0	0	0	0	0	0
2310050C09Rik	NM_025621	1066	781.33	0	0	0	0	0	0	0	0
2310057J16Rik	NM_001163749,NM_027171	4293.35	4008.68	376	278.92	345	461.64	536	515	552	732
2310057J18Rik	NM_026336	1319	1034.33	0	0	0	0	0	0	0	0
2310057M21Rik	NM_026655	2214	1929.33	189	164	127	145	194	214	276	213
2310057N15Rik	NM_027170	1026	741.33	0	0	0	0	0	0	0	0
2310061C15Rik	NM_026844	1440	1155.33	48	31	8	118	42	71	126.06	148
2310061I04Rik	NM_001033630	1240	955.33	95	93	31	141	90	105	233	218
2310061J03Rik	NR_027965	1348	1063.33	121.88	190.6	56.36	81.6	178.05	100.82	153.3	115.31
2310061N02Rik	NM_027155	792	507.38	0	0	0	0	0	0	0	0
2310067B10Rik	NM_028014	4996	4711.33	607	374	364	474	568	664	983.51	908
2310068J16Rik	NR_028124	1121	836.33	9.12	6	0	6	1	3	8	19
2310079F23Rik	NM_030208	3784	3499.33	102	213	116	192	156	162	157	122
2310079G19Rik	NM_027173	879	594.35	0	0	0	0	0	0	0	0
2400001E08Rik	NM_025605	1184	899.33	700	871	866	961	626	700	945	1380
2400003C14Rik	NM_028018	2341	2056.33	2559	1851	2113	2410	2149	2044	3110	3122
2410001C21Rik	NM_025542	2142	1857.33	1062	825	1233	1352	1252.06	1283	1906	2061
2410002F23Rik	NM_025880	1981	1696.33	817.52	744	966	630	514	523	1327	1037
2410002I01Rik	NM_183137	2779	2494.33	118	213	156	203	138	236	379	398
2410002O22Rik	NM_001093759,NM_001093760,NM_025879,NR_003546	3364.9	3080.24	624	1142	764	964	1112	1118	1294	1184
2410003K15Rik	NM_029353	785	500.38	206	129	135	217	73	96	279	320
2410004A20Rik	NM_025890	1686	1401.33	0	0	0	3	12	0	0	0
2410004B18Rik	NM_025555	975	690.33	168	151	99	194	153	164	246	269
2410006H16Rik	NR_030738	461	177.34	27	26	47	42	7	16	62	69
2410012M07Rik	NM_028033	1814	1529.33	0	0	0	0	0	0	0	0
2410015M20Rik	NM_153152	755	470.4	190	101	140	110	55	93	181	237
2410016O06Rik	NM_023633	2346	2061.33	165	141	101	282	169	261	317	250
2410017I17Rik	NR_033517	1511	1226.33	0	0	0	0	0	2	0	0
2410018L13Rik	NR_015504	1407	1122.33	0	0	0	4	0	0	2	13
2410018M08Rik	NM_183088	2491	2206.33	52.93	74.6	192.92	95.92	47.53	51.94	241.22	58.17
2410022L05Rik	NM_025556	802	517.37	41	19	107	69.94	10	36	93	99
2410042D21Rik	NM_024254	2883	2598.33	773	1364	1171	1525	847	998	1890	898
2410066E13Rik	NM_026629	1710	1425.33	45	339	21	154	155	230	212	173
2410075B13Rik	NM_001163518,NM_146059	2413	2128.33	89	109	111	143	128	127	135	140
2410076I21Rik	NM_028598	883	598.35	0	1	0	0	0	0	0	4
2410089E03Rik	NM_001162906	10468	10183.3	316	443	218	389	233	260	247	373
2410091C18Rik	NM_028611	2303	2018.33	342	197	132	300	254	257	383	347
2410127L17Rik	NM_026120	2094	1809.33	197	450	255	477	508	275	747	503
2410131K14Rik	NM_001081236	2670	2385.33	156	91	55	148	69	126	301	216
2410137F16Rik	NR_015595	3358	3073.33	0	0	0	0	0	0	0	0
2410137M14Rik	NM_029747	865	580.35	0	0	0	0	0	0	0	0
2500003M10Rik	NM_023215	3247	2962.33	1087	1249	1373	1219	1248	1448	1567	1726
2510002D24Rik	NM_001033164	1232	947.33	346	376.46	350	516	375	363	533	542
2510003E04Rik	NM_028197	2472	2187.33	819	805	878	954	715	1024	1078	1361
2510006D16Rik	NM_029748	761	476.39	616	454	438	633	440	473	865	996
2510009E07Rik	NM_001001881	5162	4877.33	812	1032	746	552	1403	1368	1256	1297
2510012J08Rik	NM_027381	2724	2439.33	585	685	483	514	461	560.99	872	939
2510039O18Rik	NM_029841	2731	2446.33	1304	1536	1667	1631.98	1465	1401	2025	2530.73
2510049J12Rik	NM_001101431	2539	2254.33	0	0	0	0	2	0	0	18
2610001J05Rik	NR_024619	1803	1518.33	512	839	735	877	590	748	1116	1291
2610002D18Rik	NM_001081099	1270	985.33	42	0	28	53	8	0	9	54
2610002I17Rik	NM_001081381	2064	1779.33	73	30	20	69	102	66	149	111
2610002J02Rik	NM_001190445,NR_033802	1188.44	903.77	525	480	464	676	411	441	948	1044
2610002M06Rik	NM_025921	5839	5554.33	397	169	318	340	477	439	446	540
2610005L07Rik	NR_028428	4009	3724.33	419.76	445.16	403.07	303.81	362.17	352.22	443.86	572.12
2610008E11Rik	NM_001004362	4229	3944.33	623	473	760	632	349	325	664	577
2610015P09Rik	NM_027801	3641	3356.33	17	53	4	89	41	53	111	109
2610017I09Rik	NR_027826	545	260.64	0	0	0	0	0	0	0	0
2610018G03Rik	NM_133729	2003	1718.33	0	116	85	56	86	53	98	139
2610019F03Rik	NM_173744	2463	2178.33	68	136	69	164	143	277	124	59
2610020H08Rik	NM_001004187,NM_028129	1937.21	1652.54	2	9	126	47	31	15	65	56
2610021K21Rik	NM_030172	2069	1784.33	36	0	65	67	0	6	1	22
2610024G14Rik	NM_019836	2302	2017.33	347	201	274	332.99	201	236	560	393
2610027L16Rik	NM_026403	3828	3543.33	766	496	1013	774	357	571.95	903.98	1127
2610028E06Rik	NR_015560	3543	3258.33	0	0	0	0	0	0	0	0
2610028H24Rik	NM_029816	1763	1478.33	0.58	0	0.39	0.3	0.33	0.38	0.22	0.22
2610029G23Rik	NM_026312	2619	2334.33	230	78	145	312	218	201	518	565
2610029I01Rik	NM_029840	1586	1301.33	43	68	64	105	88	69	103	96
2610034B18Rik	NM_027420	2184	1899.33	409	396	210	644	620	499	755	592
2610034M16Rik	NM_027001	4174	3889.33	0	0	0	0	0	0	0	0
2610035D17Rik	NR_015556	1848	1563.33	225	147	49	302	149	130	361.99	315
2610039C10Rik	NM_025642	1300	1015.33	389	357	305	659	484	407	579	411
2610044O15Rik	NM_153780	1453	1168.33	93	40	102	93	75	77.97	134	101.01
2610100L16Rik	NR_033490	1363	1078.33	0	0	0	0	0	0	0	0
2610101N10Rik	NM_001114977,NM_026476	7733.13	7448.46	1134	902	992	843	854	1004	1803	1262
2610109H07Rik	NM_027426	5199	4914.33	0	0	0	0	0	0	0	0
2610203C20Rik	NR_015483	2578	2293.33	317	449	165	348	150	221	458	302
2610203C22Rik	NR_015470	1243	958.33	36	1	2	12	21	2	4	18
2610204G22Rik	NR_027971,NR_027972	971	686.34	0	14	0	4	1	2	7	1
2610301B20Rik	NM_026005	2118	1833.33	454	351	457	348	258	211	272	328
2610301G19Rik	NM_146055	3696	3411.33	734	697	735	595	877	703	1507	1983
2610305D13Rik	NM_145078	2561	2276.33	107	241	546.92	422	608.99	673.95	613.81	615.61
2610306M01Rik	NR_028298	1034	749.33	73	14	10	45	61	30	55	81
2610318N02Rik	NM_183287	1266	981.33	3	0	1	4	2	0	8	7
2610507B11Rik	NM_001002004	7444	7159.33	2609	3522	4136	3476	3211	3378	7375	8340
2610524H06Rik	NM_181075	945	660.34	156	115	175	336	67	66	255	239
2610528E23Rik	NM_025599	1171	886.33	32	23	18	45	33	46	177	84
2610528J11Rik	NM_025572	915	630.34	0	0	0	0	0	0	0	0
2700007P21Rik	NM_001025102,NM_173750	3268.9	2984.23	288	259	312	285	336	239	492	325
2700023E23Rik	NR_015531	1036	751.33	30	17	101	32	17	20	69	40
2700029M09Rik	NM_028299	1182	897.33	273	132	219	439	259	284	644	380
2700046G09Rik	NR_033198	1640	1355.33	32	0	0	9	3	13	12	16
2700049A03Rik	NM_001163378,NM_029818	5514.44	5229.77	266	391	350	289	295	215	305	363
2700050L05Rik	NM_178115	5338	5053.33	209	506	122	308	320	251	427	527
2700060E02Rik	NM_026528	1510	1225.33	1467.44	1056	1139.82	1866.36	856	937.97	1571.92	1292.65
2700062C07Rik	NM_026529	1032	747.33	92	63	60	93	121	158	243	184
2700078E11Rik	NM_001172096,NM_001172097,NM_030197	5774.37	5489.71	373	643	670	736	936	618	565	773
2700078K21Rik	NM_028308	1456	1171.33	1533	1875.06	670	839	2327.01	2212	937	997
2700081O15Rik	NM_175381	4988	4703.33	95	145.08	23	105	131	138	161.73	220
2700086A05Rik	NR_015611	835	550.36	0	0	0	0	0	0	0	0
2700089E24Rik	NM_001163445	2506	2221.33	1623	2551	1299	1861	1549.09	2192	2077	1343
2700094K13Rik	NM_001033166,NM_001037279	675.55	391	189	151	180	385	103	115	262	315
2700097O09Rik	NM_028314,NR_030764	1159.93	875.26	104	36	16	59	56	70	108	110
2700099C18Rik	NR_024720	1275	990.33	33	3	0	59	36	2	9	18
2810001G20Rik	NR_033780	900	615.34	33	92	22	91	50	25	87	43
2810002D19Rik	NR_027831	1480	1195.33	159	105	73	97	148	133	135	152
2810002N01Rik	NM_001163388,NM_026511	1037.71	753.06	281	270	187	345	220	218	291	306
2810004N23Rik	NM_025615	1380	1095.33	149	130	166	206	193	166	374	357
2810006K23Rik	NM_001134717,NM_028310	1678.07	1393.4	143	149	143	240	125	167	264	275
2810007J24Rik	NM_175250	2113	1828.33	0	0	0	0	0	0	0	0
2810008D09Rik	NR_027059	599	314.53	103	99	114	103	101	69	276	281
2810008M24Rik	NM_001048250	1864	1579.33	737	679	832	980	918	1030	1101	801
2810021B07Rik	NM_025479	2672	2387.33	288	287	309	438	250	229	636	490
2810021J22Rik	NM_172403	4892	4607.33	1	3	0	16	2	8	35	16
2810025M15Rik	NR_027984	1194	909.33	236	180	211	423	157	146	249	226.53
2810030E01Rik	NM_028317	4363	4078.33	99	124	0	59	79	129	78	106
2810032G03Rik	NR_015579	1258	973.33	17	0	0	0	0	0	0	0
2810046L04Rik	NM_173382	4321	4036.33	330	200	250	178	133	200	354	483
2810047C21Rik1	NR_015598	1644	1359.33	0	16	34	21	15	26	44	43
2810055F11Rik	NM_026038	1705	1420.33	35	39	36	73	1	45	83	84
2810055G20Rik	NR_015543	3151	2866.33	0	23	5	47	5	23	68	22
2810403A07Rik	NM_028814	2997	2712.33	1805	2161	1946	1512	1507	2043	2709	2824
2810403D21Rik	NR_015493	1005	720.33	28	0	10	11	7	6	17	8
2810405F15Rik	NR_033447	1549	1264.33	0	0	0	0	0	2	0	1
2810405K02Rik	NM_025582	785	500.38	57	44	129	81	56	52	168	198
2810407C02Rik	NM_001040396	3546	3261.33	965	339	652	755	780	905	594	348
2810408A11Rik	NM_027419	1674	1389.33	34	1	34	65	12	8	30	13
2810408M09Rik	NM_001007581	1868	1583.33	237.83	209.93	141.21	240.29	263.69	306.96	561.52	447.63
2810410L24Rik	NR_030682	1707	1422.33	9	5	8	9	12	9	23	48
2810417H13Rik	NM_026515	2387	2102.33	134	2	299	377	47	16	158	336
2810422J05Rik	NM_029366	1214	929.33	405	366	367	487.98	319	336.86	507	519
2810422O20Rik	NM_027279	1457	1172.33	71	94	65	109	222	148	111	172
2810428I15Rik	NM_025577	657	372.47	308	207	204	355	227	222	395	465
2810429I04Rik	NR_015522	585	300.55	0	0	6	0	0	0	0	1
2810432D09Rik	NM_027278	839	554.36	127	82	79	148	114	130	240	302
2810432L12Rik	NM_025944	2983	2698.33	332	640	140	648	612	785	514	842
2810433D01Rik	NR_033474	1334	1049.33	0	0	0	0	2	0	0	5
2810442I21Rik	NR_015469	3137	2852.33	0	0	0	0	0	0	0	0
2810453I06Rik	NM_026050,NM_133703	2198	1913.33	27	35	28	61	73	95	125	95
2810454H06Rik	NR_029441	2825	2540.33	2	0	0	31	11	11	24	5
2810459M11Rik	NM_001144992,NM_001144993	3327.03	3042.37	1	0	0	26	0	0	43	47
2810474O19Rik	NM_026054	6080	5795.33	1406	941	1152	707	1324	809	1030	602
2900002K06Rik	NR_033561	838	553.36	9	0	11	4	0	1	7	6
2900005J15Rik	NR_027851	2033	1748.33	155	136	172	128	12	91	129	117
2900006K08Rik	NM_028377	2190	1905.33	0	0	0	0	0	9	2	0
2900010J23Rik	NM_175190	768	483.39	892	819	660	1235	627	807	1620.76	1436
2900010M23Rik	NM_026063	473	189.14	84	55	76	91	69	61	261	239
2900011O08Rik	NM_144518	2355	2070.33	0	0	0	0	0	0	0	0
2900026A02Rik	NM_172884	5836	5551.33	1996	3564	2438	1298	2215	2922.66	1623	2075.93
2900041M22Rik	NR_015489	1344	1059.33	84	126	60	85	134	104	89	66
2900052N01Rik	NR_015605	2585	2300.33	0	0	0	0	0	0	0	0
2900053A13Rik	NM_001195244	1189	904.33	57	67	9	44	25	38	115.85	60
2900060B14Rik	NR_027901	597	312.53	2	0	2	3	0	2	5	1
2900064A13Rik	NM_133749	1072	787.33	1081	964	787	1254	619	965	1191	1204
2900073G15Rik	NM_026064	1779	1494.33	16203.8	11684	8776	16133	6623	8625	13115	10308
2900079G21Rik	NR_015468,NR_033431,NR_033432,NR_033433	1969.75	1685.08	0	0	0	0	0	0	0	0
2900092C05Rik	NM_028434	849	564.36	0	0	0	0	0	0	0	0
2900092D14Rik	NR_027891	2841	2556.33	0	0	0	0	0	0	0	0
2900092E17Rik	NM_030240	1412	1127.33	307	313	205	344	230	257	546	436
2900097C17Rik	NR_024329	4916	4631.33	3503	4365	3962.66	2796	3437	4307.14	4024.01	4005
3000002C10Rik	NR_033215	1276	991.33	5	19	16	11	19	23	40	39
3010026O09Rik	NM_026543	1139	854.33	40	17	49	83	51	24	42	25
3110001D03Rik	NM_025849	722	437.42	111	127	140	183	97	128	290	335
3110001I22Rik	NM_025653	1611	1326.33	20	103	32	66	1	50	58	83
3110002H16Rik	NM_029623	2129	1844.33	847.9	915	896	964	659	739	903	1176
3110003A17Rik	NM_028440	809	524.37	423	245	468	651	157	287	786	730
3110007F17Rik	NM_028426	920	635.34	31	47	57	47	84	35	95	77
3110009E18Rik	NM_001172074,NM_028439	538.58	254.47	10	5	3	10	0	0	17	14
3110021A11Rik	NR_030776	822	537.37	6	0	5	10	20	16	6	11
3110035E14Rik	NM_178399	3187	2902.33	0	0	0	0	0	0	0	0
3110039M20Rik	NR_026733	853	568.36	0	0	0	0	0	0	0	0
3110040N11Rik	NM_026077	857	572.35	133	138	63	129	57	101	142	129
3110043O21Rik	NM_001081343	3198	2913.33	132	232	284	241	114	213	377	402
3110047P20Rik	NM_177006	8534	8249.33	0	0	0	0	0	0	0	0
3110052M02Rik	NM_001166497	4366	4081.33	50	42	6	137	142	129	77	221
3110056O03Rik	NM_175195	2869	2584.33	259	455	252	366.92	681	385	738	884
3110057O12Rik	NM_026622	2492	2207.33	98	151	0	79	65	57	111	155
3110062M04Rik	NM_001135611,NM_199145	3725	3440.33	52.24	141.22	150.5	152.04	81.8	100.37	63.03	73.28
3110070M22Rik	NR_027974	1126	841.33	31	19	27	21	17	12	22	19
3110079O15Rik	NM_028473	461	177.34	0	0	0	0	0	0	0	0
3110082D06Rik	NM_028474	6890	6605.33	3	0	0	9	0	0	0	0
3110082I17Rik	NM_028469	1461	1176.33	71	116	118	96	129	71	365	146
3110099E03Rik	NR_030712	2644	2359.33	0	0	0	0	0	0	0	0
3200002M19Rik	NM_027532	799	514.38	52	42	110	56	39	37	59	91
3230401D17Rik	NM_025699	1562	1277.33	897	1004	550	1200	997	992	1454	1299
3300002I08Rik	NM_027017	648	363.48	0	0	0	2	2	0	0	0
3425401B19Rik	NM_001195097	5547	5262.33	0	0	0	0	0	0	0	0
3632451O06Rik	NM_026142	2748	2463.33	26	5	27	98	24	11	8	30
3830403N18Rik	NM_027510	1020	735.33	7	11	85	8	11	5	7	79
3830406C13Rik	NM_146051,NM_178141	2421.22	2136.55	243	349	331	354	482	518	642	503
3830408C21Rik	NR_015471	1898	1613.33	7	4	0	0	6	4	12	19
3830417A13Rik	NM_027512	1648	1363.33	0	0	0	0	0	0	0	0
3830431G21Rik	NM_001177503	3526	3241.33	0	0	0	0	0	0	0	0
3930402G23Rik	NR_030715	2847	2562.33	0	0	19	0	0	2	0	0
4430402I18Rik	NM_198651	2152	1867.33	16	27	1	28	0	22	20	32.1
4632411B12Rik	NM_172652	4663	4378.33	778	1241	830	1006	1027	1072	1199	1597
4632415K11Rik	NM_028883	2574	2289.33	131	182	201	158	78	110	239	243
4632415L05Rik	NR_027985	4113	3828.33	237	310	55	143	185	303	238	256
4632427E13Rik	NR_015510	669	384.46	11	23	12	5	2	7	17	18
4632428C04Rik	NR_033631	2428	2143.33	18	9	40	32	26	17	26	6
4632428N05Rik	NM_001159572,NM_028732	4845.17	4560.51	508	780	1417	613	1002	1098	1078	1409
4632434I11Rik	NM_001080995	3449	3164.33	198	0	20	82	0	16	71	96
4732415M23Rik	NM_177279	518	233.75	0	0	0	0	0	0	0	1
4732416N19Rik	NR_015615	551	266.63	0.46	0.67	0.16	0.55	0.17	0.51	0.4	1.37
4732418C07Rik	NM_172698	4300	4015.33	1394	2661	1742	1817	1982	2150	2235	2003
4732456N10Rik	NM_177717	2534	2249.33	0	0	0	0	0	0	0	0
4732471D19Rik	NM_176987	4793	4508.33	235	171	168	125	265	164	257	191
4732471J01Rik	NR_015569	1887	1602.33	0.08	0	0.12	3	0.02	0	1.18	6.73
4831426I19Rik	NM_001042699,NM_172500	5436	5151.33	44	86	99	81	80	53	92	26
4831440E17Rik	NR_030700	4677	4392.33	33	131	36	63	75	97	89	107
4832428D23Rik	NM_207281	3181	2896.33	0	0	0	0	0	0	0	0
4833403I15Rik	NM_029008	3219	2934.33	0	0	0	1	0	2	0	0
4833413D08Rik	NM_175167	2038	1753.33	0	0	0	0	0	0	0	0
4833418N02Rik	NR_015506	1530	1245.33	9	2	8	4	3	10	7	2
4833420G17Rik	NM_001113550,NM_026127	2581.31	2296.65	674	970	841	761	809.98	773	1186	1078
4833422C13Rik	NR_015501,NR_028313,NR_028314	1855.63	1570.96	0.04	29.26	0.34	3.19	0.25	3.35	0.21	0.1
4833422F24Rik	NM_029021	1956	1671.33	103	0	96	0	0	0	119	449
4833423E24Rik	NM_001081664	1685	1400.33	0	0	0	0	0	0	0	0
4833424O15Rik	NM_029425	4044	3759.33	0	0	0	0	0	0	0	0
4833427G06Rik	NM_177702	775	490.39	0	0	0	0	0	0	0	0
4833439L19Rik	NM_133797	2673	2388.33	3019	3520	2150	2679	2735	2884	3305	3084.32
4833442J19Rik	NM_177101	1477	1192.33	124	42	59	62	97	73	203	106
4921501E09Rik	NM_001009544	3916	3631.33	0	0	0	0	0	0	0	0
4921504E06Rik	NM_027600	2004	1719.33	0	0	0	0	0	0	0	0
4921506M07Rik	NM_001037743	1479	1194.33	0	0	0	0	0	0	0	0
4921507P07Rik	NM_027564	2334	2049.33	32	45	0	13	20	60	36	19
4921509C19Rik	NM_198655	2682	2397.33	0	0	0	0	0	0	0	0
4921510H08Rik	NM_025724	1868	1583.33	0	0	0	0	0	0	0	0
4921511C20Rik	NR_003646	1606	1321.33	0	0	0	0	0	0	0	0
4921511H03Rik	NM_027603	1046	761.33	0	0	0	0	0	0	0	0
4921513D23Rik	NM_001081154	6398	6113.33	85	43	24	82	60	82	144	25
4921515J06Rik	NM_001078646,NM_025723	1783	1498.33	0	0	0	0	0	0	0	0
4921517D21Rik	NM_026338	3993	3708.33	0	0	0	0	0	0	0	0
4921517D22Rik	NM_183290	3142	2857.33	0	0	0	0	0	0	0	0
4921517L17Rik	NM_027585	2106	1821.33	1	18	2	28	36	19	9	52
4921523A10Rik	NM_173449	2476	2191.33	9.01	17.02	17.01	0	5	5	10.03	1.01
4921524J17Rik	NM_025722,NR_033144	1595	1310.33	762	789	483	1053	542	515	848	750
4921524L21Rik	NM_027598	1480	1195.33	0	0	0	0	0	0	0	0
4921528I01Rik	NM_027616	3335	3050.33	0	0	0	0	0	0	0	0
4921528O07Rik	NM_030071	2956	2671.33	0	0	0	0	0	0	0	0
4921530D09Rik	NM_029859	1725	1440.33	0	0	0	0	0	0	0	0
4921530L21Rik	NM_025733	1156	871.33	0	0	0	0	0	0	0	0
4921531C22Rik	NR_033782	1905	1620.33	20	85	17	34	24	52	79	63
4921533I20Rik	NR_033607	1000	715.33	0	0	0	0	0	0	0	0
4921536K21Rik	NM_026150	2618	2333.33	0	0	0	0	0	0	0	10
4921539E11Rik	NM_001163494,NM_027612	2399	2114.33	0	0	0	0	0	0	0	0
4922501C03Rik	NM_199316	5295	5010.33	102	39	262	232	322	183	237	221
4922501L14Rik	NM_175176	2009	1724.33	0	0	0	0	0	0	0	0
4922502D21Rik	NM_199034	1566	1281.33	0	0	0	0	0	0	0	0
4922505E12Rik	NM_001033547	2055	1770.33	0	0	0	0	0	0	0	0
4922505G16Rik	NM_001039557	3460	3175.33	0	0	0	4	0	0	1	0
4930402F06Rik	NM_001080709	1372	1087.33	0	0	0	0	0	0	0	0
4930402H24Rik	NM_029432	4951	4666.33	719	1121	951	1086.41	853	1343	1573	1883
4930403L05Rik	NR_033171	904	619.34	0	0	0	0	0	0	0	0
4930403N07Rik	NM_028687	2630	2345.33	0	0	0	9	0	0	0	0
4930404A10Rik	NM_029105	1398	1113.33	0	0	0	0	0	0	0	0
4930404H21Rik	NM_028654	915	630.34	0	0	0	0	0	0	0	0
4930404I05Rik	NR_028368	978	693.33	0	4	0	0	0	0	3	5
4930404N11Rik	NM_001014836	695	410.44	0	0	0	0	0	0	2	2
4930407I10Rik	NM_001166475	4673	4388.33	0	0	0	0	0	0	0	0
4930408F14Rik	NM_029106,NM_029106_dup1,NM_029106_dup2	778	493.39	0	0	0	0	0	0	0	0
4930412C18Rik	NR_030693	3969	3684.33	0	0	72	1	37	7	10	0
4930412F15Rik	NM_175517	1763	1478.33	0	0	0	0	28	0	0	0
4930412O13Rik	NR_024257	4038	3753.33	1	34	68	8	0	11	12	33
4930415F15Rik	NM_028669	753	468.4	0	0	0	0	0	0	0	1
4930415L06Rik	NM_001033880	2617	2332.33	0	0	0	0	0	0	0	0
4930417G10Rik	NM_029107	2833	2548.33	0	0	0	0	0	0	0	0
4930417O13Rik	NR_015527	1093	808.33	0	0	0	0	0	0	0	1
4930420K17Rik	NM_001081029	988	703.33	246	302	367	390	263	236	406	485
4930422G04Rik	NM_197997	7046	6761.33	88	0	219	125	106	14	150	11
4930426L09Rik	NR_024323	1485	1200.33	0	0	0	1	0	1	1	6
4930427A07Rik	NM_134041	3355	3070.33	94	75	160	171	28	20	185	180
4930428D18Rik	NM_001033799	1103	818.33	0	0	0	0	0	0	0	0
4930428E23Rik	NM_001033786	703	418.43	0	0	0	0	0	0	0	0
4930429B21Rik	NR_027966	1948	1663.33	13	26	0	1	0	7	0	0
4930429F11Rik	NR_033463	1616	1331.33	0	0	0	0	0	0	0	0
4930430A15Rik	NM_026248	1838	1553.33	0	0	0	0	0	0	0	0
4930430D24Rik	NM_001034856	1194	909.33	0	0	0	0	0	0	0	0
4930430F08Rik	NM_175128	2419	2134.33	187.89	75.59	113.88	100.9	177.97	159.31	156.85	154.45
4930431A04Rik	NM_001099918	645	360.48	0	0	0	0	0	0	0	0
4930432K09Rik	NM_001163551,NM_028648	1313	1028.33	0	0	0	0	0	0	0	0
4930432K21Rik	NM_001163752,NM_029045	2389	2104.33	0	0	0	16	11	15	30	25
4930433I11Rik	NM_207248	2021	1736.33	0	0	0	0	0	0	0	0
4930433N12Rik	NR_027988	1382	1097.33	0	0	1	0	0	0	0	3
4930435E12Rik	NM_029042	1368	1083.33	0	0	0	0	0	0	0	0
4930441O14Rik	NR_027969	2908	2623.33	18	3	0	0	36	7	12	12
4930442L01Rik	NR_015596	2051	1766.33	0	0	0	0	0	0	0	0
4930443G12Rik	NM_029054	1538	1253.33	0	0	0	0	0	0	0	0
4930444A02Rik	NM_029037	3601	3316.33	256	297	156	515	561	356	755	557
4930444G20Rik	NM_053264	1773	1488.33	0	0	0	0	0	0	0	0
4930447C04Rik	NM_029444	1910	1625.33	0	0	0	2	0	0	0	0
4930448K20Rik	NR_004448	1433	1148.33	0	0	0	0	0	0	0	0
4930449I24Rik	NM_026136	1168	883.33	0	0	0	0	0	0	0	0
4930451C15Rik	NM_001145435,NM_029053	2135	1850.33	0	0	0	0	0	0	0	0
4930451I11Rik	NM_183131	475	191.11	0	0	0	0	0	0	0	0
4930452B06Rik	NM_028934	2751	2466.33	71	59	0	151	124	174	134	130
4930453N24Rik	NM_026273	1331	1046.33	337	420	510	440	314	403	390	345
4930455C21Rik	NM_024273	2077	1792.33	43	35	10	39	56	32	15	64
4930455F23Rik	NM_029115	1894	1609.33	215	330	196	288	244	201	414	402
4930458L03Rik	NM_030047	3233	2948.33	0	0	0	0	0	0	0	0
4930465K10Rik	NR_027978	1262	977.33	0	0	0	0	0	0	2	0
4930467E23Rik	NM_001039553	2587	2302.33	0	0	0	0	4.26	0.31	1.82	0
4930469G21Rik	NM_001195189	952	667.34	0	0	0	0	0	0	0	0
4930470P17Rik	NR_027825	1395	1110.33	0	0	0	0	0	0	0	0
4930471G03Rik	NR_015571	669	384.46	0	0	0	0	0	0	0	0
4930471M23Rik	NM_175675	3082	2797.33	720	685	834	541	501	522	691	758
4930473A06Rik	NM_001081012	4525	4240.33	11	0	29	11	12	10	58	4
4930474M22Rik	NR_027986	613	328.51	0	0	0	0	0	0	0	0
4930474N05Rik	NM_175008	839	554.36	0	0	0	0	0	0	0	0
4930479M11Rik	NR_027848,NR_027849	632	347.51	0	0	0	0	0	0	0	0
4930480E11Rik	NM_001177966	1295	1010.33	0	0	0	0	0	0	0	0
4930481A15Rik	NR_015545,NR_027938,NR_027939,NR_027940	1078.96	794.36	22	56	0	50	15	19	100	87
4930483J18Rik	NR_015603	1094	809.33	0	0	0	0	5	0	0	0
4930486L24Rik	NM_178098	1373	1088.33	41	48	16	121	68	52	98	104
4930488L21Rik	NR_026888	1862	1577.33	0	0	0	0	0	0	0	0
4930502E18Rik	NM_029142	1203	918.33	0	0	0	0	0	0	0	0
4930503B20Rik	NM_029144	1014	729.33	0	0	0	0	0	0	0	0
4930503E14Rik	NM_029131	1289	1004.33	0	0	0	0	0	0	0	1
4930503E24Rik	NR_028310	1333	1048.33	0	0	0	1	2	0	0	0
4930503H13Rik	NR_033598	635	350.49	0	0	0	0	0	0	0	0
4930503L19Rik	NM_172967	2291	2006.33	355	269	343	364	309	406	506	501
4930504O13Rik	NM_207527	598	313.53	0	0	0	0	0	0	0	0
4930505A04Rik	NM_001100394	925	640.34	0	0	0	1	0	0	0	2
4930506M07Rik	NM_001114312,NM_175172	4080.84	3796.18	508	734	220	324	676	610	634	379
4930507D05Rik	NR_027926	2194	1909.33	3.01	2	0	0	1	0	19	0
4930511I11Rik	NM_026290	1101	816.33	0	0	0	0	0	0	0	0
4930511M06Rik	NR_015494,NR_027944,NR_027945	2111	1826.34	0	0	0	0	0	0	0	0
4930511M11Rik	NM_029141,NM_029154	1563	1278.33	0	0	0	0	0	0	0	0
4930512B01Rik	NR_033573	1421	1136.33	0	0	0	0	0	0	0	0
4930513N10Rik	NR_015574	2803	2518.33	3	0	5	4	2	12	11	4
4930515G01Rik	NR_027872	1249	964.33	16	11	6	13	0	1	16	38
4930515G16Rik	NR_003100	466	182.25	0	0	0	0	0	0	0	0
4930519F09Rik	NR_033601	1545	1260.33	0	0	0	0	0	0	0	0
4930519F16Rik	NM_029170	1166	881.33	0	0	0	0	0	0	0	0
4930519G04Rik	NM_026263	2041	1756.33	0	0	0	0	0	0	0	0
4930521A18Rik	NM_029062	1449	1164.33	0	0	0	0	0	0	0	0
4930522H14Rik	NM_026291	816	531.37	0	0	0	0	0	0	0	0
4930523C07Rik	NM_001162896,NR_028111	3955.28	3670.61	1262	1296	1050	1130	459	829	1282	714
4930524B15Rik	NM_026262	1959	1674.33	0	0	0	0	0	0	0	0
4930524E20Rik	NM_001081661	743	458.41	0	0	0	0	0	0	0	0
4930524L23Rik	NR_029473	3456	3171.33	1	8	0	14	6	3.21	0.05	0.02
4930525F21Rik	NM_029455	1599	1314.33	0	0	0	0	0	0	0	0
4930526D03Rik	NM_199023	716	431.42	0	0	0	0	0	0	0	0
4930528A17Rik	NR_028384	2122	1837.33	11	0	0	0	0	0	3	0
4930528F23Rik	NM_029197	1703	1418.33	0	0	0	0	0	0	0	0
4930529C04Rik	NR_033593	3531	3246.33	0	0	0	0	0	0	0	0
4930529F22Rik	NM_001009548	2589	2304.33	0	0	0	0	0	0	0	0
4930529M08Rik	NM_175280	1561	1276.33	0	0	0	0	0	0	0	0
4930534B04Rik	NM_181815	4807	4522.33	178	0	187	168	57	75	37	188
4930538K18Rik	NM_029198	1504	1219.33	4	2	0	7	1	0	1	9
4930539E08Rik	NM_172450	4594	4309.33	0	0	0	0	0	0	0	0
4930539J05Rik	NR_030689	496	211.89	0	0	0	0	0	0	0	0
4930542N07Rik	NM_029199	963	678.34	0	0	0	0	0	0	0	0
4930544D05Rik	NM_001145537	653	368.47	0	0	0	0	0	0	0	0
4930544G11Rik	NM_001161773	1442	1157.33	0	0	0	0	0	0	0	0
4930544O15Rik	NM_029196	818	533.37	0	1	0	0	0	1	0	0
4930547C10Rik	NM_026652	2401	2116.33	0	0	0	0	0	0	0	0
4930547N16Rik	NM_029249	3628	3343.33	7	35	43	147	1	21	18	7
4930548H24Rik	NM_026296	1427	1142.33	0	0	0	0	0	0	0	0
4930549C01Rik	NM_026300	670	385.46	0	0	0	0	0	0	0	0
4930550C14Rik	NM_029247	1237	952.33	0	19	1	35	44	23	39	34
4930550L24Rik	NM_023774	1572	1287.33	0	0	0	0	0	0	0	0
4930555G01Rik	NM_175393	2065	1780.33	0	0	0	0	0	0	0	0
4930555I21Rik	NM_030189	2380	2095.33	0	0	0	0	0	2	0	2
4930558C23Rik	NR_015490	733	448.41	0	0	0	0	0	0	0	0
4930562C15Rik	NM_030192	3829	3544.33	0	1	0	1	0	0	0	2
4930563D23Rik	NM_029252	2679	2394.33	0	0	0	0	3	0	0	0
4930563E22Rik	NM_001163728	3311	3026.33	0.01	80.1	0	16.15	24.05	31.28	4.01	28.17
4930567H12Rik	NR_015535	955	670.34	0	0	0	0	0	0	0	0
4930567H17Rik	NM_001033807	840	555.36	0	0	0	0	0	0	0	0
4930571K23Rik	NM_001145759	2152	1867.33	0	0	0	0	0	0	0	0
4930572J05Rik	NM_198607	1488	1203.33	36	27	8	27	44	19	30	25
4930578C19Rik	NM_175228	1799	1514.33	0	0	0	0	0	1	0	7
4930578I06Rik	NM_026359	1033	748.33	0	0	0	0	0	0	0	0
4930578N16Rik	NM_001077684	1731	1446.33	4	10	0	13	13	8	21	0
4930579C15Rik	NM_027089	1228	943.33	0	0	0	0	0	0	2	0
4930579F01Rik	NM_001163385,NM_001163386	1598	1313.33	0	0	0	1	0	0	0	0
4930579G22Rik	NM_026916	627	342.5	4	5	0	1	4	5	6	15
4930579G24Rik	NM_029482	1967	1682.33	242	44	402	309	71	77	110	132
4930579J09Rik	NM_133689	1458	1173.33	0	5	0	2	0	1	6	0
4930579K19Rik	NR_029444	1152	867.33	3	4	8	19	7	14	7	8
4930581F22Rik	NR_029475	2402	2117.33	10	15	54	31	26	22	44	47
4930583H14Rik	NM_026358,NR_028121	1327.5	1042.83	0	0	0	0	0	0	0	0
4930583K01Rik	NR_027879	883	598.35	1	0	0	0	0	0	0	0
4930584F24Rik	NR_029445	1188	903.33	0	0	0	0	0	0	0	0
4930588N13Rik	NM_029464	1093	808.33	0	0	0	0	0	0	0	0
4930590J08Rik	NM_198668	3395	3110.33	0	0	0	0	0	0	0	0
4930592I03Rik	NR_033307	987	702.33	0	0	0	0	0	0	0	0
4930594C11Rik	NR_024017	2755	2470.33	0	2	30	2	25.01	8	1	0
4930595M18Rik	NM_173435	2645	2360.33	0	0	0	0	0	0	0	0
4930596D02Rik	NM_001033766	1162	877.33	0	0	0	0	0	0	0	0
4931406B18Rik	NM_028737	3970	3685.33	0	0	0	0	0	0	0	0
4931406C07Rik	NM_133732	2562	2277.33	109	141	79	115	140	119	169	145
4931406H21Rik	NR_033492	3858	3573.33	27	157	33	70	37	66	86	84
4931406P16Rik	NM_172741	5808	5523.33	4019	5233	4165	3316	4430	4120	3328	3640
4931407G18Rik	NM_027631	1490	1205.33	0	0	0	0	0	0	0	0
4931408A02Rik	NM_027627	1554	1269.33	176	214	43	64	157	289	62	88
4931408C20Rik	NM_001033764	4330	4045.33	0	0	0	0	0	0	0	0
4931409K22Rik	NM_177676,NR_033188	2915	2630.33	0	0	0	0	0	0	0	0
4931414P19Rik	NM_028890	2585	2300.33	139	271	143	277	132	131	385	392
4931417E11Rik	NM_025737	1086	801.33	0	0	0	0	0	0	0	0
4931417G12Rik	NM_027633	1358	1073.33	0	0	0	0	0	0	1	1
4931423N10Rik	NM_027635	1842	1557.33	0	0	0	0	0	0	0	0
4931428F04Rik	NM_001166394,NM_028888	3552	3267.33	42.08	22.36	0	23.73	12.3	12.48	43.31	77.58
4931428L18Rik	NR_033445	1094	809.33	0	0	0	0	0	0	0	0
4931429I11Rik	NM_001081121	3068	2783.33	0	0	0	0	0	0	0	0
4931429L15Rik	NM_183104	2037	1752.33	0	0	0	0	0	0	0	0
4931440F15Rik	NM_176829	3274	2989.33	6	17	0	3	21	1	0	0
4931440L10Rik	NM_001145300,NR_026896	1407.5	1122.83	0	0	0	0	0	0	0	0
4931440P22Rik	NR_027955	1857	1572.33	4	8	19	2	7	5	7	14.06
4932411E22Rik	NM_172534	2665	2380.33	0	0	0	0	0	0	0	0
4932411G14Rik	NM_177711	3827	3542.33	0	0	0	0	0	0	0	0
4932411N23Rik	NM_177705	3404	3119.33	0	0	0	0	0	0	0	0
4932412H11Rik	NM_172879	2951	2666.33	0	0	0	0	0	0	0	0
4932414J04Rik	NR_028259	3061	2776.33	0	0	0	0	0	0	0	0
4932414N04Rik	NM_183113	3643	3358.33	0	0	0	0	0	0	0	0
4932415G12Rik	NR_015524	4135	3850.33	149	169	356	318	151	229	181	414
4932415M13Rik	NM_001037718	1983	1698.33	0	0	0	0	0	0	0	0
4932416H05Rik	NR_029452	3091	2806.33	104	103.82	80.78	68.31	81	60	117.53	142.35
4932418E24Rik	NM_177841	3147	2862.33	0	0	0	3	0	0	0	0
4932425I24Rik	NM_001081025	2765	2480.33	2	0	0	0	0	0	0	0
4932429P05Rik	NM_001085511	3093	2808.33	0	0	0	0	0	0	0	0
4932435O22Rik	NR_027643	3402	3117.33	0	0	0	0	0	0	0	0
4932438A13Rik	NM_172679	15883	15598.3	1120	1190	1191	866	1050	1130	661	1029
4932438H23Rik	NM_001163695,NM_028905	2436	2151.33	5	0	0	7	15	0	21	6
4932441B19Rik	NM_001083890	3390	3105.33	0	0	0	0	0	0	0	0
4932441J04Rik	NR_015588	726	441.42	0	0	0	0	0	1	0	0
4932443I19Rik	NM_001101519	781	496.38	0	0	0	0	0	0	0	0
4933400A11Rik	NR_003635	1230	945.33	2	0	0	0	0	1	0	0
4933400C05Rik	NM_177801	1112	827.33	0	0	0	0	0	1	0	0
4933400F21Rik	NR_015540	3611	3326.33	0	0	0	0	0	0	0	2
4933401B06Rik	NR_033580	1219	934.33	0	0	0	0	0	0	0	0
4933402J07Rik	NM_177901	1023	738.33	1	0	0	0	2	0	0	0
4933402N03Rik	NM_173409	1161	876.33	0	0	0	0	0	0	0	0
4933402N22Rik	NM_001177510	1108	823.33	0	0	0	0	0	0	0	0
4933402P03Rik	NM_175368	1615	1330.33	0	0	0	0	0	0	0	0
4933403F05Rik	NM_153794	9653	9368.33	439	439	136	460	406	535	742	385
4933403G14Rik	NM_028908	3548	3263.33	25	118	67	43	13	83	83	73
4933403O03Rik	NR_033485	1486	1201.33	0	0	0	0	0	0	0	0
4933403O08Rik	NM_001177389	1520	1235.33	0	0	0	0	0	0	0	0
4933404M02Rik	NM_025744	1749	1464.33	5	19	1	18	45	12	36	21
4933404O12Rik	NR_015555	3969	3684.33	193	1	158	130	80	74	80	165
4933405L10Rik	NM_027655	1124	839.33	0	0	0	0	0	0	0	0
4933405O20Rik	NM_172901	1339	1054.33	0	0	0	0	0	0	0	0
4933406F09Rik	NR_015568	1293	1008.33	0	0	0	0	0	0	0	0
4933406I18Rik	NR_029437,NR_029438	904	619.34	0	6	6	3	0	0	0	3
4933406J08Rik	NM_028914	2111	1826.33	0	0	0	0	0	0	0	0
4933406K04Rik	NR_015512	1353	1068.33	0	0	0	0	0	0	0	0
4933406M09Rik	NM_173771	1770	1485.33	0	0	0	0	0	0	0	0
4933407C03Rik	NM_001163262,NM_028941	4427.1	4142.44	4852	11264.9	2179	2717	8133.93	6830	3175	2743
4933407H18Rik	NM_001081101	7326	7041.33	97	292	326.96	183	132	212	196	362
4933407K13Rik	NR_029443	3375	3090.33	60	63	89	46	20	68	77	110
4933407P14Rik	NM_001082535,NM_199019	2222.5	1937.83	0	0	0	0	0	0	0	0
4933408B17Rik	NM_177773	2362	2077.33	7	0	0	2	0	0	0	7
4933409G03Rik	NM_177651	1339	1054.33	0	0	0	0	0	0	0	0
4933409K07Rik	NR_033123,NR_033123_dup1	4551	4266.33	76	52	68	77.2	2	58	97.97	24
4933411G11Rik	NM_177880	2158	1873.33	0	0	0	0	0	0	0	0
4933411K16Rik	NM_025752	1401	1116.33	0	0	0	0	0	0	0	0
4933411K20Rik	NM_025747	4523	4238.33	399	407	100	384	287	390	543	282
4933412E24Rik	NM_027668	1753	1468.33	0	0	0	0	0	0	0	0
4933413G19Rik	NM_027697	1092	807.33	0	0	0	2	0	0	0	0
4933415F23Rik	NM_025746	1780	1495.33	0	0	0	0	0	0	0	0
4933416C03Rik	NM_001161855	2253	1968.33	0	0	0	0	0	0	0	0
4933417A18Rik	NM_025750	1042	757.33	0	0	0	0	0	0	0	0
4933417G07Rik	NR_033592	961	676.34	0	0	0	0	0	0	0	0
4933421E11Rik	NM_001039478,NM_001039488,NM_028081	2973.39	2688.72	453	358	381	260	473	427	475	390
4933421I07Rik	NM_027702	1373	1088.33	0	0	0	0	0	0	0	0
4933421O10Rik	NR_036602	3850	3565.33	118	45	146	65	24	79	140.57	64
4933422H20Rik	NM_001033775	1932	1647.33	0	25	0	17	14	1	2	0
4933424B01Rik	NM_138757	3059	2774.33	528	646	412	449	541	548	690	691
4933425L06Rik	NM_025751	2157	1872.33	0	0	0	0	0	0	0	0
4933425O20Rik	NM_025753	1139	854.33	0	0	0	0	0	0	0	0
4933426M11Rik	NM_178682	4975	4690.33	1318	1876	1652	1267	1466	1357	1435	1690
4933427D06Rik	NM_175017	2621	2336.33	0	0	0	20	0	0	0	0
4933427D14Rik	NM_028963	4332	4047.33	74	111	98	155	111	144	361	193
4933427E11Rik	NR_033197	1214	929.33	0	0	0	0	0	3	0	0
4933429O19Rik	NR_033783	1629	1344.33	0	0	0	0	0	0	0	0
4933430H15Rik	NM_028971	3988	3703.33	0.6	0.35	36.81	19.46	16.83	40.89	0.53	40.51
4933430I17Rik	NM_177607	1783	1498.33	0	0	0	0	0	3	0	0
4933431E20Rik	NR_015459	5405	5120.33	61	0	0	31	22	24.93	92	69.93
4933432B09Rik	NM_029407	5187	4902.33	0	7	6	17	27	4	0	1
4933432I09Rik	NR_015575,NR_027843	1436.5	1151.83	0	0	0	0	0	0	0	0
4933433C11Rik	NM_028961	1429	1144.33	0	0	0	0	0	0	0	0
4933433P14Rik	NM_178613	2786	2501.33	251	269	354	568	301	516	615	812
4933434E20Rik	NM_025762,NM_027500	1562.75	1278.09	505	552	567	768	539	610	768	696
4933434I20Rik	NM_026233	1292	1007.33	0	0	0	0	0	0	0	0
4933436C20Rik	NR_033641	1238	953.33	0	2	0	2	0	0	1	0
4933436I01Rik	NM_025763	1426	1141.33	0	0	0	0	0	0	0	0
4933437F05Rik	NM_027744	1412	1127.33	0	3	0	5	0	0	0	0
4933439C10Rik	NR_015585	1877	1592.33	146.79	137.51	123.41	179.58	112.41	113.22	244.32	382.8
4933439F18Rik	NM_025757	4400	4115.33	475	53	828	175	916	791	1198	827
5031410I06Rik	NM_207657	2947	2662.33	0	0	0	0	0	0	0	0
5031414D18Rik	NM_198642	2651	2366.33	0	0	47	28	39	0	25	27
5031425F14Rik	NR_015558	1636	1351.33	3	4	0	4	0	0	1	8
5031426D15Rik	NR_027890	6021	5736.33	9	0	0	0	5	1	0	0
5031434O11Rik	NR_033624	716	431.42	5	0	0	6	5	8	10	1
5031439G07Rik	NM_001033273	5032	4747.33	682	753	1080	686	882	783.2	1307	1677
5033404E19Rik	NR_033600	709	424.43	0	0	0	0	0	0	0	0
5033406O09Rik	NR_029464	1729	1444.33	86	73	76	150	86	106	174	195
5033411D12Rik	NM_138654	1723	1438.33	9	0	0	1	25	15	24	14
5033414D02Rik	NM_026362	843	558.36	226	153	335	292	168	186	356	395
5133401N09Rik	NM_001048060,NM_198004	1470.58	1185.91	169	173	164	172	141	222	340	387
5330413P13Rik	NR_029381	3631	3346.33	0	0	0	0	0	0	0	0
5330417C22Rik	NM_001033304	3326	3041.33	0	0	0	0	0	0	9	0
5330426P16Rik	NR_028300	1815	1530.33	152	93	122	98	94	114	71	117
5330434G04Rik	NR_015552	3449	3164.33	0	0	0	0	0	0	0	0
5330437I02Rik	NM_177028	3431	3146.33	13	0	3	0	0	0	0	10
5430402E10Rik	NM_027768	798	513.38	0	0	0	0	0	0	0	0
5430402O13Rik	NR_015581,NR_027892	940	655.34	0	5	0	1	0	1	3	1
5430405G05Rik	NM_001160363	1433	1148.33	0	0	0	0	0	0	0	0
5430405H02Rik	NR_015591,NR_027914	1337.76	1053.09	48.65	9	25.49	36.86	50.76	31.74	60.3	65.77
5430407P10Rik	NM_001159657,NM_144883	3479	3194.33	18	79	26	1	138	49	49	0
5430411K18Rik	NM_001195633	9672	9387.33	194	143	322	131	191	259	250	366
5430413K10Rik	NM_001025574	2046	1761.33	0	0	0	0	0	0	0	0
5430416N02Rik	NR_034038	626	341.5	16	17	24	21	1	8	38	9
5430416O09Rik	NR_033355	4086	3801.33	257	106	124	105	240	361	92	155
5430417L22Rik	NR_030716	3046	2761.33	278	304	136	190.7	240	392	559	607
5430419D17Rik	NM_175166	2928	2643.33	0	0	0	0	0	0	0	0
5430427O19Rik	NM_001163539	3835	3550.33	10	0	71	41	14	4	80	91
5430435G22Rik	NM_145509	2523	2238.33	88	0	226	31	50	5	229	306
5430437P03Rik	NM_026636	1592	1307.33	954	716	768	1130	813.69	903	1176.42	1412
5530400C23Rik	NM_027784	647	362.48	0	0	0	0	0	0	0	0
5530601H04Rik	NR_015467	3732	3447.33	71	48	81	47	206	84	123	185
5730403B10Rik	NM_025670	3898	3613.33	1059.58	1199.86	1251.83	993.4	1134.74	1318.47	1440.54	1806.11
5730408K05Rik	NR_027866	382	102.87	0	0	3	3	0	0	2	2
5730409E04Rik	NM_001013755,NM_001145950	2853	2568.33	74	50	7	40	65	72	94	9
5730416F02Rik	NR_033596	812	527.37	0	0	0	0	0	0	0	0
5730419I09Rik	NM_001109688,NM_029081,NM_029897	4339.89	4055.23	299	359	576	313	336	340	328	386
5730422E09Rik	NR_015478	1740	1455.33	0	0	0	0	2	1	0	0
5730437N04Rik	NM_027457	971	686.34	424.86	286.97	316.88	372	241	272.12	279	299
5730455O13Rik	NM_001081075	1398	1113.33	145	68	148	174	174	160	344	172
5730455P16Rik	NM_027472	4535	4250.33	596	491	318	490	619	471	672	517
5730469M10Rik	NM_027464	1537	1252.33	224	330	202	373	252	639	458	660
5730494M16Rik	NM_001004361,NM_001142697,NM_001142698	4020	3735.33	233	382	234	454	446	321	379	441
5730494N06Rik	NM_001141971,NM_027478	1586.61	1301.95	379	187	487	570	620	424	640	563
5730508B09Rik	NM_027482	1603	1318.33	194	236	442	254	116	164	248.97	265
5730522E02Rik	NR_027973	1519	1234.33	0	0	0	0	0	0	0	0
5730528L13Rik	NM_001145924,NM_001145925,NM_028137	1579	1294.33	44	73	33	88	39	21	97	54
5730559C18Rik	NM_028872	2988	2703.33	0	0	0	0	0	0	0	0
5730577I03Rik	NR_033729	2355	2070.33	46	39	45	28	6	13	12	29
5730590G19Rik	NM_029835	7196	6911.33	19	0	21	26	154	3	6	69
5830403L16Rik	NM_178243	1654	1369.33	0	0	0	0	0	0	0	0
5830405N20Rik	NM_183264	1694	1409.33	0	0	0	8	0	0	0	4
5830411N06Rik	NM_001128145,NM_001128146,NM_175533	3076.67	2792	0	0	0	0	0	0	0	0
5830415F09Rik	NM_029086	1558	1273.33	69	79	89	66	50	80	75	135
5830416P10Rik	NR_028427	5292	5007.33	0	0	0	0	0	0	0	0
5830417I10Rik	NR_028359	9833	9548.33	318.25	574.47	571.73	254.94	420.41	591.37	511.74	876.28
5830418K08Rik	NM_176976	7371	7086.33	240	162	136	232	299	120	98	167
5830432E09Rik	NR_015548	1494	1209.33	0	0	0	0	0	0	2	16
5830433M19Rik	NM_026368	2109	1824.33	339	264	202	374	314	240	308	177
5930412G12Rik	NR_015517	2405	2120.33	0	0	0	0	0	0	0	0
5930416I19Rik	NR_027359,NR_027360	1638.12	1353.45	250	79	266	345	157	107	299	278
5930434B04Rik	NM_029862	1608	1323.33	197	184	98	146	150	187	241	293
6030405A18Rik	NM_177854	3085	2800.33	0	0	0	0	0	0	0	0
6030408B16Rik	NR_033803	1967	1682.33	0	0	0	1	0	0	3	0
6030419C18Rik	NM_176921	2139	1854.33	0	0	0	0	0	0	0	0
6030422M02Rik	NM_177722	2553	2268.33	0	0	0	0	0	0	0	0
6030429G01Rik	NM_001033548	2189	1904.33	7	59	58	65	52	36	123	124
6030446N20Rik	NM_178801	2535	2250.33	201	171	277	272	194	134	291	182
6030458C11Rik	NM_001166360,NM_029998	3270.27	2985.61	315	636	377	393	266	412	709	579
6030468B19Rik	NM_029964	1078	793.33	0	0	0	0	0	0	0	0
6030498E09Rik	NM_183126	1184	899.33	0	0	0	0	0	0	0	0
6230400D17Rik	NR_029446	1088	803.33	2	28	0	24	7	22	12	36
6230409E13Rik	NM_175234	9342	9057.33	67	0	126	3	0	1	26	35
6230427J02Rik	NM_026597	1059	774.33	94	121	235	179	174	210	544	537
6330403A02Rik	NM_001081227	4695	4410.33	2	0	0	0	12	3	0	0
6330403K07Rik	NM_134022	1598	1313.33	15	0	1	9	0	12	18	2
6330406I15Rik	NM_027519	2876	2591.33	0	20	0	60	56	80	103	57
6330407A03Rik	NR_028126	1841	1556.33	0	0	47	5	0	0	7	0
6330407J23Rik	NM_026138	3946	3661.33	0	0	0	0	0	0	0	0
6330408A02Rik	NM_177312	3348	3063.33	45	18	44	34	109	51	95	160
6330409N04Rik	NM_025697	1690	1405.33	235	235	92	187	237	321	376	198
6330416G13Rik	NM_144905	3630	3345.33	160	56	578	88	175	69	249	228
6330439K17Rik	NM_172859	6831	6546.33	44	25	1	4	74	28	46	12
6330503K22Rik	NM_182995	5008	4723.33	227	215	433	220	96	169	245	233
6330512M04Rik	NM_177265	3230	2945.33	96	129	7	6	161	116	26	34
6330527O06Rik	NM_029530	1955	1670.33	0	0	0	0	0	0	0	0
6330545A04Rik	NM_001081174	951	666.34	12	21	28	8	13	14	5	17
6330549D23Rik	NR_003619	2828	2543.33	3	34	45	16	31	8	4	22
6330577E15Rik	NM_026377	1583	1298.33	1840	2202	1709	2655	1582	2012	3169.15	2308
6330578E17Rik	NM_198006	3862	3577.33	1080	1413	1735	1025	1315	1436	1570	1304
6430411K18Rik	NR_002848	1317	1032.33	0	2.56	0	0	0	0	0	0
6430527G18Rik	NM_145836	4112	3827.33	1074	2226	1021	1268	1309	1623.87	1778	1848.99
6430531B16Rik	NM_001033465	1161	876.33	0	0	0	0	0	0	0	0
6430548M08Rik	NM_001163760,NM_001163761,NM_001163762,NM_172286	4493.34	4208.67	100.98	167	213	81	211	73	184	171
6430550D23Rik	NM_001145351,NM_001145352	1872	1587.33	0	0	0	0	0	13	11	7
6430562O15Rik	NR_015515	1721	1436.33	46	9	128	114	28	42	161	207.96
6430571L13Rik	NM_175486	2552	2267.33	22	17	0	18	0	6.01	5	0
6430573F11Rik	NM_176952	1825	1540.33	0	0	0	8	0	0	0	0
6430598A04Rik	NM_175521	3501	3216.33	0	0	0	0	6	5	4	0
6430704M03Rik	NM_001142965	3854	3569.33	0	0	0	0	0	0	0	0
6530401N04Rik	NM_029545	2564	2279.33	176	95	162	229	135	196	376	343
6530402F18Rik	NR_029460	4292	4007.33	63	145	138	36	135	42	84	80
6530411M01Rik	NR_027881	1219	934.33	0	0	0	0	0	0	0	0
6530418L21Rik	NM_001163356,NM_175398	4700	4415.33	14	30	0	1	0	1	22	0
6720401G13Rik	NR_015505,NR_026976	5496.95	5212.28	560	757	468	703	600	850	923	1605
6720456B07Rik	NM_133937	1095	810.33	1442	1194	1437	1773	926	1220	1949	1846
6720456H20Rik	NM_172600	5218	4933.33	409	236	511	641	778	753	697	1076
6720463M24Rik	NM_175265	2293	2008.33	42	58	35	70	63	19	74	57
6820408C15Rik	NM_177656	1682	1397.33	0	0	0	0	0	0	0	0
6820431F20Rik	NR_030708,NR_030708_dup1	4623.12	4338.46	4192.24	4308.84	3819.4	2794.19	4051.83	4037.73	4596.09	4155.63
7420426K07Rik	NM_001033983	1504	1219.33	0	0	0	0	0	0	0	0
7420461P10Rik	NM_001177581	735	450.41	0	0	0	0	0	0	0	0
7530420F21Rik	NR_015466	1098	813.33	0	0	0	5	0	1	8	0
8030411F24Rik	NM_030135	601	316.53	0	0	0	0	0	0	0	0
8030462N17Rik	NM_178670	3418	3133.33	34	29	14	44	13	39	43	24
8430406I07Rik	NM_028984	2707	2422.33	154	143	143	268	311	264	477	391
8430408G22Rik	NM_001166580,NM_145980	1316.54	1031.88	72	0	559	254	29	4	523	449
8430410A17Rik	NM_173737	1407	1122.33	243	265	191	349	209	285	376	489
8430410K20Rik	NM_145609	2737	2452.33	763	585	570	668	884	914	959	868
8430419L09Rik	NM_028982	4208	3923.33	159	157	145	106	326	233	406	506
8430427H17Rik	NM_001001986,NM_001134300	5614	5329.33	84	48	113	77	166	137	310	354
8430429K09Rik	NR_028317	1003	718.33	0	0	0	0	0	1	0	6
8430431K14Rik	NR_002849	2854	2569.33	0	0	0	16	0	0	0	0
9030025P20Rik	NM_001123370	2120	1835.33	55.74	43.25	128.29	61.51	56.32	44.05	56.12	70.92
9030224M15Rik	NM_177793	1529	1244.33	10	16	0	0	10	17	1	19
9030409G11Rik	NM_001109684,NM_001109685,NM_144531	4203.71	3919.05	6	0	27	17	0	0	31	36
9030418K01Rik	NM_001081289	2264	1979.33	52	97	72	80	24	101	80	124
9030425E11Rik	NM_133733	2929	2644.33	17	0	0	0	0	6	15	45
9030612E09Rik	NM_172419	1859	1574.33	0	17	0	0	19	3	0	0
9030617O03Rik	NM_145448	3229	2944.33	221	182	186	186	630	482	1110	1443
9030619P08Rik	NM_001039720	857	572.35	0	0	0	0	0	0	0	0
9030624J02Rik	NM_027815	3576	3291.33	1463	1363	1760	1481	1312	1326	1965	2502
9030625A04Rik	NM_172488	2419	2134.33	79	18	283	39	110	4	203	231
9130008F23Rik	NM_027834	2159	1874.33	82	130	83	61	67	80	162	109
9130011E15Rik	NM_198296	2896	2611.33	68	66	141	54	162	141	157	163
9130011J15Rik	NM_172396	2842	2557.33	1835	2120	1656	2592	2034	2129	2399	2277
9130017N09Rik	NM_030218	2427	2142.33	0	0	0	0	0	0	0	0
9130019O22Rik	NM_030226	3878	3593.33	44.86	176.95	288.19	194.39	245.3	173	276.49	248.91
9130019P16Rik	NR_033635	4486	4201.33	0.04	9.24	0.06	5.25	21.81	13.49	1.05	22.2
9130023H24Rik	NM_177001	3581	3296.33	179.25	47.56	40.2	100.36	270.18	197.77	229.24	117.58
9130024F11Rik	NR_024325,NR_024326	2484	2199.33	3	0	0	0	0	0	1	0
9130204L05Rik	NM_001101461	491	206.93	0	0	0	0	0	0	0	0
9130206I24Rik	NR_030721	2876	2591.33	27	10	17	33	5	15	18	0
9130209A04Rik	NR_033453	676	391.45	0	0	0	0	0	0	0	0
9130230L23Rik	NR_027961	1454	1169.33	0	0	0	0	0	0	0	0
9130401M01Rik	NM_029418	1307	1022.33	303	366	411	438	333	393	673	491
9130404H23Rik	NM_028998	1796	1511.33	0	0	0	0	0	0	0	0
9130409I23Rik	NM_001033819	1898	1613.33	0	0	0	0	0	0	0	0
9230102K24Rik	NR_028438	1303	1018.33	0	0	0	0	0	0	3	13
9230104L09Rik	NM_029960	658	373.47	0	0	0	0	0	0	0	0
9230107M04Rik	NM_001080942	530	245.69	0	0	0	0	0	0	0	0
9230110C19Rik	NM_199017	1592	1307.33	0	11	40	41	0	26	37	43
9230110F15Rik	NM_029863	1135	850.33	0	0	0	0	0	0	0	0
9230113P08Rik	NM_001101442	1987	1702.33	0	0	0	0	0	0	0	0
9230114K14Rik	NR_015537	2118	1833.33	72	7	53	34	44	34	39	39
9230115E21Rik	NR_033560	1484	1199.33	4	0	0	1	0	5	3	4.01
9230116N13Rik	NR_024328	2097	1812.33	0	11	1	12	8	0	14	10
9330020H09Rik	NR_028442	3428	3143.33	28	47	48.34	12	6	26	13	21
9330111N05Rik	NR_015587	1407	1122.33	0	0	0	0	0	0	0	0
9330133O14Rik	NR_015497	1979	1694.33	14	26	6	4	1	1	4	14
9330151L19Rik	NR_033222	2546	2261.33	81.29	133.37	139.24	146.28	202.22	126.03	178.25	307.69
9330158H04Rik	NR_015589	3103	2818.33	0	0	0	0	0	0	0	0
9330159F19Rik	NM_001162537	5643	5358.33	0	0	0	0	0	0	0	0
9330175E14Rik	NR_015514	1538	1253.33	0	4	46	9	20	12	4	17
9330176C04Rik	NR_033303	1455	1170.33	0	0	0	0	0	0	1	7
9330182L06Rik	NM_172706	4627	4342.33	0	0	35	33	0	23	23	23
9430007A20Rik	NM_198662	1406	1121.33	0	0	0	0	0	0	0	0
9430008C03Rik	NR_015463,NR_027887	2980.5	2695.84	136	101	170	52	29	46	169	219
9430015G10Rik	NM_145557,NM_177205	2508	2223.33	84	85	195	103	65	82	192	175
9430016H08Rik	NM_001081181	1325	1040.33	335	198	402	362	291	193	237	275
9430020K01Rik	NM_001081963	6731	6446.33	8081	13482	4636	8082.95	10315	10731	8753	8955.01
9430021M05Rik	NR_033569	2148	1863.33	0	0	0	0	0	0	0	0
9430023L20Rik	NM_026566	1230	945.33	365	589	351	434	307	382	551.01	727
9430031J16Rik	NM_172849	4906	4621.33	0	0	0	0	0	0	0	0
9430038I01Rik	NM_029886	1125	840.33	82	85	59	63	87	92	165	136
9430041J12Rik	NR_033568	2312	2027.33	0	0	0	0	0	0	0	0
9430060I03Rik	NR_015525	1670	1385.33	14.05	13.55	0	3.36	9.17	4.26	9.44	1.07
9430076C15Rik	NR_015553	3029	2744.33	24	0	1	14	0	12	28	51
9430083A17Rik	NR_029463	2989	2704.33	2	0	0	7	0	6	8	22
9530002B09Rik	NM_023865	825	540.36	0	0	0	0	0	0	0	0
9530003J23Rik	NM_029906	1219	934.33	0	0	0	0	0	0	0	0
9530008L14Rik	NM_001145875,NM_175417	2440	2155.33	4	9	0	0	0	13	0	11
9530009M10Rik	NR_015606	2942	2657.33	43	3	137	55	5	18	43	37
9530026P05Rik	NR_015530	995	710.33	0	2	0	2	0	5	2	1
9530036O11Rik	NR_015562	2926	2641.33	0	0	0	0	0	0	0	0
9530053A07Rik	NM_001164655	7921	7636.33	3	0	0	0	0	2	3	0
9530059O14Rik	NR_015610	3978	3693.33	0	0	0	0	0	0	0	2
9530068E07Rik	NM_153117	2467	2182.33	5261	4475	3722	4893	3989	4478	5184	5104
9530077C05Rik	NM_026739	2157	1872.33	23	4	57	110	13	27	25	49
9530082P21Rik	NR_015472	3162	2877.33	272	397	275	317	418	348	378	382
9530091C08Rik	NR_033299	7977	7692.33	0	2	0	19	5	25	38	12
9630013A20Rik	NR_015539	2056	1771.33	0	0	0	0	0	0	0	0
9630028H03Rik	NR_015544	2288	2003.33	0	0	0	0	0	0	0	0
9630033F20Rik	NM_177003	3652	3367.33	126	114	116	123	150	68	132	81
9830001H06Rik	NM_001164663	13232	12947.3	768	885	1094	607	694	751	686.95	688
9830107B12Rik	NM_001177896,NM_001177897,NM_177824	3639	3354.33	0	0	0	0	0	0	1	9
9930012K11Rik	NM_001004155,NM_001112735	1983.42	1698.76	75	62	99	49	42	48	100	129
9930013L23Rik	NM_030728	7113	6828.33	0	0	0	0	0	0	0	0
9930014A18Rik	NR_030696	5129	4844.33	127.29	110.17	78.17	57.03	98.42	43.99	185.7	312.31
9930021D14Rik	NM_175682	997	712.33	0.02	0.04	0	2.1	2.04	0.08	0.08	0.1
9930021J03Rik	NM_172836	8025	7740.33	319	214	280	187	190	221	287	147
9930023K05Rik	NM_001164263,NM_172641	2385	2100.33	0	34	0	0	0	2	0	0
9930032O22Rik	NM_177162	2872	2587.33	0	0	0	0	0	0	0	0
9930104L06Rik	NM_177573	2942	2657.33	210	230.1	167.63	114	97	194	261	203
9930111J21Rik1	NM_001114679	3863	3578.33	3065.02	3625.77	1672.41	1915.39	3170.98	6186.61	2397.11	2968.07
9930111J21Rik2	NM_173434,NM_173434_dup1	2403	2118.33	112.92	263.23	476.58	280.61	253.02	626.37	380.82	185.65
a	NM_015770	692	407.44	0	0	0	0	0	0	0	0
A030009H04Rik	NR_027827	1779	1494.33	13	0	0	46	0	9	37	20
A130010J15Rik	NM_001160359,NM_001160360,NM_181048	3673.17	3388.51	267.98	221.97	246	158.68	302	183.9	190	358.73
A130022J15Rik	NM_175313	3205	2920.33	1838	2861	1018	1268	1670	1803	1165	1717.94
A130040M12Rik	NR_002860	3222	2937.33	157	129	115	35	36	56	74	83
A130049A11Rik	NR_030676	3781	3496.33	172.97	98.57	43.01	20.73	19.51	36.06	15.79	112.93
A1bg	NM_001081067	1823	1538.33	0	0	0	0	0	0	0	0
A1cf	NM_001081074	3828	3543.33	0	0	0	0	0	0	0	0
A230020J21Rik	NR_027298	1649	1364.33	0.2	0.2	0.18	0.15	0.67	2.68	3.24	0.5
A230046K03Rik	NM_001033375	5858	5573.33	378	764.99	816	355	1129	1354	1330	1324
A230050P20Rik	NM_175687	1683	1398.33	138.99	225	232.96	267.83	240.91	231.82	477.34	573.54
A230051G13Rik	NM_173785	4024	3739.33	18	18	0	73	22	44	118	92
A230056P14Rik	NR_015495	1405	1120.33	51.88	10.1	0.06	10.33	65.01	15.34	6.26	15.99
A230057D06Rik	NR_015533	2004	1719.33	0	0	0	0	0	0	0	0
A230065H16Rik	NM_001101503	657	372.47	0	0	0	0	0	0	0	0
A230072C01Rik	NR_027445,NR_027446	1939.07	1654.4	102	50	5	107	109	106	145	150
A230072E10Rik	NR_015600	3290	3005.33	0	0	0	0	6	3	0	0
A230073K19Rik	NR_033229	7288	7003.33	0	4	0	5	0	17.04	6.78	13.06
A2ld1	NM_145466	1079	794.33	86	71	77	104	118	80	105	65
A2m	NM_175628	4671	4386.33	0	0	0	0	0	0	0	0
A330021E22Rik	NM_172447	3245	2960.33	0	0	0	0	0	0	0	0
A330023F24Rik	NR_015566	5194	4909.33	38	110	20	120	47	128	60	39
A330035P11Rik	NR_015586	2711	2426.33	1	2	2	17	1	5	14	0
A330040F15Rik	NR_015503	1106	821.33	7	0	0	1	0	1	1	0
A330049M08Rik	NM_001168498,NM_001168500,NM_145555,NM_181047,NR_033135	1632	1347.33	8	0	0	5	0	7	1	14
A330050B17Rik	NR_029456	4451	4166.33	0	6	0	7	1	7	25	2
A330050F15Rik	NM_001145192	2296	2011.33	0	0	0	0	0	0	0	0
A330069E16Rik	NR_015464	890	605.35	0	1	0	2	0	0	11	5
A330076H08Rik	NR_015599	1836	1551.33	0	0	0	0	0	0	0	0
A3galt2	NM_001009819	3390	3105.33	0	0	0	0	0	0	0	0
A430005L14Rik	NM_001163019,NM_175287	1075.16	790.49	434	346	379	472	378	274	722	745
A430033K04Rik	NM_183025	3142	2857.33	94	184	83	97	220	143	145	52
A430078G23Rik	NM_001033378	2965	2680.33	0	0	0	2	15	2	0	25
A430084P05Rik	NM_001045526	1055	770.33	22	0	57	3	7	1	112	171
A430089I19Rik	NM_177913,NM_177913_dup1	1848.5	1563.83	0	0	0	0	0	0	0	0
A430093F15Rik	NR_027805	2115	1830.33	0	0	0	0	0	0	2	0
A430105I19Rik	NM_001001982	4716	4431.33	473	832	546	385	572	588	360	504
A430107O13Rik	NM_001081351	4898	4613.33	993	1987	1075	1364	2286	2900	2110	2263
A430110N23Rik	NM_173008	4260	3975.33	44	0	0	0	14	12	57	0
A4galt	NM_001004150,NM_001170954	2093.49	1808.82	266	575.86	45	249	471	283	491	294
A4gnt	NM_001077424	2757	2472.33	0	0	0	0	0	0	0	0
A530013C23Rik	NR_015500	2140	1855.33	0	0	0	0	0	0	0	0
A530016L24Rik	NM_177039	2636	2351.33	16	8	0	0	0	50	11	0
A530032D15Rik	NM_213615	1760	1475.33	7.02	0	0	0	0	3.02	0.01	0.01
A530053G22Rik	NR_015565	1448	1163.33	0	0	0	0	0	0	0	0
A530054K11Rik	NM_183146	5179	4894.33	183.13	212.5	149.37	171.34	234.9	191.41	180.28	270.36
A530058N18Rik	NR_028423	1549	1264.33	0	0	0	0	0	0	0	0
A530064D06Rik	NM_001113556,NM_178796	1842.52	1557.86	0	0	40	0	0	0	59	70
A530088E08Rik	NR_029458	1795	1510.33	0	0	21	0	8.53	0.12	0.07	5.16
A530098C11Rik	NM_001013799	1086	801.33	0	0	0	0	0	0	0	0
A530099J19Rik	NM_175688	2773	2488.33	0	0	52	1	0	0	9	1
A630001G21Rik	NM_177055	1936	1651.33	19	9	115	26	38	40	88	91
A630007B06Rik	NM_170757	2754	2469.33	444	575	318	321	491	449	584	380
A630010A05Rik	NR_033556	1622	1337.33	0	0	0	0	0	0	0	0
A630033H20Rik	NM_001122595,NM_001122596,NM_175442	2997	2712.33	15	0	77	106	9.99	26	106	53
A630055G03Rik	NM_001162932	3739	3454.33	1	0	0	7	9	0	47	11
A630066F11Rik	NR_030698	1253	968.33	86	94	74	64	86	20	46	37
A630072M18Rik	NR_030699	5410	5125.33	137.53	328.08	218.24	209.87	165.09	185.02	240.38	254.82
A630073D07Rik	NM_001142969	483	199.02	0	0	0	0	0	0	0	0
A630075F10Rik	NR_033632,NR_033634	1886	1601.33	0	0	0	0	0	0	0	0
A630089N07Rik	NR_015491	2131	1846.33	18	3	59	35	1	39	44	32
A630095E13Rik	NM_001033325	619	334.51	0	0	0	0	0	0	0	0
A730008H23Rik	NM_172505	2217	1932.33	440.54	281.21	398.46	507.24	388.8	297.36	427.45	434.51
A730011L01Rik	NM_001164636,NM_177394	5112	4827.33	191	149	117	195	217	207	215	352
A730017C20Rik	NM_001167925,NM_173759,NR_033764,NR_033765	1881.5	1596.83	0	0	0	0	0	0	0	0
A730017L22Rik	NR_015523	2375	2090.33	4	38	13	15	11	24	30	29
A730018C14Rik	NR_036459	1752	1467.33	0	0	0	0	0	0	0	0
A730020M07Rik	NR_036456,NR_036457,NR_036458	1379.67	1095.02	0	5	0	0	0	3	0	0
A730037C10Rik	NM_177203	2268	1983.33	0	0	0	0	0	0	0	0
A730069N07Rik	NM_178735	3491	3206.33	1.18	0	0	0	0	0	0	0
A830007P12Rik	NM_146115	3428	3143.33	988	867	1354	994	1313	1666	1771	2488
A830010M20Rik	NM_001007574,NM_001168557	6756	6471.33	3	31	0	48	49	43	5	87
A830018L16Rik	NM_001160369,NM_001160370,NM_001160371,NM_177173	4638	4353.33	0	0	0	0	0	0	0	3
A830080D01Rik	NM_001033472	3366	3081.33	175	330	488	350	468	314	365	317
A830082N09Rik	NR_015526	1413	1128.33	0	0	0	19	0	2	0	0
A830093I24Rik	NM_175431	2886	2601.33	0	0	0	0	15	0	0	0
A930001N09Rik	NM_029870	7451	7166.33	1417	1184	728	800	784	1063	633	626
A930003A15Rik	NR_015488,NR_027896	1038.66	753.99	0	0	0	0	0	0	0	0
A930003O13Rik	NR_027362	1949	1664.33	0	0	0	0	0	0	0	0
A930004D18Rik	NR_028376,NR_028377	3223	2938.33	92.17	72.27	106.18	130.78	206.56	129	212.06	203.67
A930005H10Rik	NR_015487,NR_027894,NR_027895	827.12	542.51	58	84	46	66	37	29	68	75
A930005I04Rik	NM_207277	2793	2508.33	6	9	0	0	0	2	1	0
A930007I19Rik	NR_015567	2317	2032.33	0	0	0	0	0	0	2	0
A930011G23Rik	NR_030692	3354	3069.33	0	2	0	0	0	1	0	0
A930012L18Rik	NR_026853	2364	2079.33	0.08	0.08	0.09	4.92	6.55	6.51	2.58	17.48
A930013F10Rik	NR_027886	2425	2140.33	19	34	35	31	1	11	71	11
A930015D03Rik	NR_015618	799	514.38	6	8	28	11	8	17	25	28
A930017M01Rik	NR_033609	3350	3065.33	0	0	0	0	0	0	0	0
A930018P22Rik	NM_026634	819	534.37	0	0	0	0	0	0	0	0
A930038C07Rik	NM_172399	4684	4399.33	17	0	1	0	0	8	1	0
AA387883	NR_030678	1679	1394.33	0	0	0	0	0	0	0	0
AA388235	NR_033305	3867	3582.33	27	11	77	27	31	5	6	5
AA415398	NM_001004178	1899	1614.33	12	3	0	8	18	20	12	6
AA465934	NR_028363	388	108.2	0	0	0	0	0	0	0	0
AA467197	NM_001004174	640	355.48	38	0	0	7	1	1	44	22
AA474331	NR_033628	781	496.38	2	3	5	6	2	0	17	18
AA543186	NR_027448	1696	1411.33	0	0	0	5	0	3	1	12
AA545190	NR_033776	1033	748.33	0	0	0	0	0	0	0	0
AA619741	NR_033627	2674	2389.33	0	0	0	0	0	0	0	0
AA792892	NM_178894	1212	927.33	0	0	0	0	0	0	0	0
AA960436	NM_133954	1764	1479.33	165	203	407	242	127	157	347	400
AA986860	NM_177604	2909	2624.33	33	19	28	17	61	32	81	24
Aaas	NM_153416	1816	1531.33	238	99	354	339	228	171	495	578
Aacs	NM_030210	3173	2888.33	284	275.01	606	318	244	320	784	900
Aadac	NM_023383	1294	1009.33	0	0	0	0	0	0	0	0
Aadacl2	NM_001128091	1590	1305.33	0	0	0	0	0	0	0	0
Aadacl3	NM_001085503	3153	2868.33	0	0	0	0	0	0	0	0
Aadat	NM_011834	1780	1495.33	0	0	0	0	0	0	0	0
Aagab	NM_025857	2600	2315.33	401	535	705	402	334	336	638	805
Aak1	NM_001040106,NM_177762	19244.6	18960	649	313	765	336.88	550.7	575	674	789
Aamp	NM_001190444,NM_146110	1816.11	1531.44	1986	1949	1602	2415	1806	2068	2891	3699
Aanat	NM_009591,NR_033223	1403	1118.33	0	0	0	0	0	0	0	0
Aard	NM_175503	1348	1063.33	0	0	0	3	0	11	7	4
Aars	NM_146217	4891	4606.33	1092.14	743.73	1162.34	1100.53	573.17	708.34	1437.58	1588.23
Aars2	NM_198608	3349	3064.33	56	46	69	76	88	122	254	269
Aarsd1	NM_144829	1333	1048.33	222	165	71	205	248	157	292	170
Aasdh	NM_173765	3692	3407.33	98	73	195	136	207	109	109	130
Aasdhppt	NM_026276	2870	2585.33	529	594	333	552	329	458	565	528
Aass	NM_013930	3701	3416.33	23	0	84	47	0	67	31	25
Aatf	NM_019816	1800	1515.33	503	338	304	456	400	357	870	533
Aatk	NM_007377	5259	4974.33	144	210	112	73	138	124	103	260
AB056442	NM_134256	2150	1865.33	0	0	0	0	0	0	0	0
AB099516	NM_001024672	1449	1164.33	0	0	0	2	0	0	0	0.28
AB124611	NM_206536	579	294.56	3	0	11	1	0	0	9	11
Abat	NM_001170978,NM_172961	4614.49	4329.82	797	847	374	625	340	415	287	478
Abca1	NM_013454	10260	9975.33	1261	1160	4577	1334	936	1405	2188	3824
Abca12	NM_175210	8323	8038.33	0	0	0	0	0	0	0	0
Abca13	NM_178259	16011	15726.3	66	27	60	3	38	76	18	15
Abca14	NM_026458	5384	5099.33	0	0	19	1	0	0	0	0
Abca15	NM_177213	5335	5050.33	0	0	0	0	0	0	0	0
Abca16	NR_024051	5084	4799.33	0	0	0	0	0	0	0	0
Abca17	NM_001031621	5202	4917.33	6	0	0	0	0	1	1	5
Abca2	NM_007379	8061	7776.33	324	588	426	591	458	491	478	648
Abca3	NM_001039581,NM_013855	6444.61	6159.94	1528.95	1643.09	984.4	1219.02	1344.16	1935.59	1667.93	2870.18
Abca4	NM_007378	7248	6963.33	0	0	0	0	0	0	44	22
Abca5	NM_147219	8269	7984.33	223	408	271	122	205	225	288	140
Abca6	NM_001166556,NM_001166557,NM_147218	5160.92	4876.25	0	0	148	0	0	8	0	17
Abca7	NM_013850	6594	6309.33	111	342	392	208	342	155	295	401
Abca8a	NM_153145	5614	5329.33	22	20	0	56	18	36	45	23
Abca8b	NM_013851	6178	5893.33	0	0	0	7	29	15	7	6
Abca9	NM_147220	6268	5983.33	119	73	444	54	10	106	99	571
Abcb10	NM_019552	4306	4021.33	350	591	401	293	474	466	536	386
Abcb11	NM_021022	4895	4610.33	0	0	0	0	0	0	0	0
Abcb1a	NM_011076	4977	4692.33	78.33	144.33	55.32	219.87	0.01	54.55	126.75	88.35
Abcb1b	NM_011075	4344	4059.33	344.67	465.67	361.68	556.13	361.99	312.44	879.25	788.65
Abcb4	NM_008830	4075	3790.33	1	0	0	0	0	0	0	0
Abcb5	NM_029961	3875	3590.33	0	0	0	0	0	0	0	0
Abcb6	NM_023732	2933	2648.33	217	194	191	97	172	167	194	193
Abcb7	NM_009592	5759	5474.33	270	57	239	202	269	358	326	309
Abcb8	NM_029020	2940	2655.33	261	300	137	372	275	186	278	585
Abcb9	NM_019875	3334	3049.33	108	175	60	54	140	116	88	92
Abcc1	NM_008576	5929	5644.33	826	1038	1040	927	927	756	1097	1399
Abcc10	NM_145140,NM_170680	4857	4572.33	17	51	31	60	143	95	121	159
Abcc12	NM_172912	4511	4226.33	7	7	50	101	0	9	38	25
Abcc2	NM_013806	5389	5104.33	0	0	0	0	0	0	0	0
Abcc3	NM_029600	5002	4717.33	91	82	877	209	100	110	328	849
Abcc4	NM_001033336,NM_001163675,NM_001163676	5685.46	5400.8	742	703	570	665	389	771	992	1097
Abcc5	NM_013790,NM_176839	3640.5	3355.84	562	1150	1563	1148	755	678	695	1116
Abcc6	NM_018795	4958	4673.33	0	0	0	0	0	0	0	0
Abcc8	NM_011510	4952	4667.33	0	0	0	0	0	0	0	0
Abcc9	NM_001044720,NM_011511,NM_021041,NM_021042	7362	7077.33	1	28	2	14	82	37	45	43
Abcd1	NM_007435	3401	3116.33	588	814	782	794	843	787	907.88	1111
Abcd2	NM_011994	5540	5255.33	28	0	42	18	3	31	30	96
Abcd3	NM_008991	3399	3114.33	1077	565	899	857	1067	1184	1295	1248
Abcd4	NM_008992	2526	2241.33	217	317	259	226	239	251	396	471
Abce1	NM_015751	3813	3528.33	1625	1532	1741	1679	1722	1683	3374	1893
Abcf1	NM_013854	3150	2865.33	738	875	678	1157	1048	852	1577	1778
Abcf2	NM_001190443,NM_013853	2572.7	2288.03	1041	1091	811	1088.01	1194.93	1080	1992	1783
Abcf3	NM_013852	3288	3003.33	592	733	661	926.31	811	949.99	1227.35	1700
Abcg1	NM_009593	5818	5533.33	332	589	1153	435	345	279	257	386
Abcg2	NM_011920	2491	2206.33	1988	3469	1635	3012	1595	1307	1666	1389
Abcg3	NM_030239	3034	2749.33	104	87	416	197	137	115	535	1294
Abcg4	NM_138955	3626	3341.33	0	17	46	19	0	16	9	0
Abcg5	NM_031884	2263	1978.33	0	0	0	0	0	0	0	0
Abcg8	NM_026180	3657	3372.33	0	0	0	0	0	0	0	0
Abhd1	NM_021304,NR_003522	1312	1027.33	32.5	26	23	52	17.19	46.93	38.25	32.4
Abhd10	NM_172511	2127	1842.33	110	138	114	233	117	121	253	187
Abhd11	NM_001190437,NM_145215,NR_033794	1142.45	857.79	265	408	216	306	360	328	587	304
Abhd12	NM_024465	1967	1682.33	928	1145	1778	1576	1009.01	876	1022	1532
Abhd12b	NM_001195033	1078	793.33	0	0	0	0	0	0	0	0
Abhd13	NM_001081119,NM_026868	5101.05	4816.39	861	1376	713	839	1348	1299	1262	1293
Abhd14a	NM_001110271,NM_001110272,NM_145919	1323.46	1038.8	297	218	95	365	172	161	454	420
Abhd14b	NM_029631	1475	1190.33	681	789	317	720	461	569	687	980
Abhd15	NM_026185	3249	2964.33	35	38	95	30	0	1	86	54
Abhd16a	NM_178592	1945	1660.33	1865	2067	1292	1557	2047	1925	2130	2537
Abhd16b	NM_183181	1775	1490.33	3	0	0	0	0	0	0	4
Abhd2	NM_018811	2903	2618.33	117	162	146	99	192	131	110	101
Abhd3	NM_134130	1887	1602.33	9	0	75	18	20	27	0	18
Abhd4	NM_134076	2337	2052.33	1729	1944	1870	2933	2035	1530	2620	3340
Abhd5	NM_026179	3148	2863.33	457	622	556	486	783	796	937	651
Abhd6	NM_025341	2018	1733.33	202	300	162	277	288	296	489	315
Abhd8	NM_022419	1985	1700.33	396	709.84	555	703	573	428	657	809
Abi1	NM_001077190,NM_001077192,NM_001077193,NM_007380,NM_145994	3468.89	3184.23	1557.96	1533	1912.91	1361	1806	1751.89	1965.85	1853.55
Abi2	NM_198127	5589	5304.33	547	770	151	446	484	526	755	440
Abi3	NM_001163464,NM_025659	4037.99	3753.32	1080.59	1506.98	781	807.93	1003.97	810.94	1243.98	1612.94
Abi3bp	NM_001014399,NM_001014422,NM_001014423,NM_001014424,NM_178790	4567.86	4283.19	111	220	15	120	178	171	109	57
Abl1	NM_001112703,NM_009594	6348.03	6063.36	559	918	971	736	782	596	978	1153
Abl2	NM_001136104,NM_009595	10402	10117.3	218	177	162	246	180	159	186	85
Ablim1	NM_001103177,NM_001103178,NM_178688	6152.82	5868.15	11203	16520.6	8009	8407.98	9712	9985	8528	8195
Ablim2	NM_001177696,NM_001177697,NM_001177698,NM_001177699,NM_001177700,NM_177678	3564.19	3279.52	43	19	0	0	90	45	38	33
Ablim3	NM_001164491,NM_198649	4213	3928.33	45	0	60	37	6	4	7	55
Abo	NM_030718	1779	1494.33	0	0	0	0	0	0	0	0
Abp1	NM_001161621,NM_001161622,NM_029638	2746	2461.33	0	0	0	0	0	0	0	0
Abpa	NM_009596	409	127.39	0	0	0	0	0	0	0	0
Abpb	NM_001100464	567	282.59	0	0	0	0	0	0	0	0
Abpd	NM_001009952	520	235.74	0	0	0	0	0	0	0	0
Abpe	NM_207262	512	227.78	0	0	0	0	0	0	0	0
Abpg	NM_178308	529	244.7	0	0	0	0	0	0	0	0
Abpz	NM_177446	503	218.84	0	0	0	0	0	0	0	0
Abr	NM_198018,NM_198894,NM_198895	5110	4825.33	479	551	1338	264	974	1190	1200	1304
Abra	NM_175456	1762	1477.33	0	0	0	0	0	0	0	0
Abt1	NM_013924	4456	4171.33	236	360	233	361	333	341	497	336
Abtb1	NM_030251	1880	1595.33	384	284	377	377	393	300	433	509
Abtb2	NM_178890	4558	4273.33	231	268	443	240	267	197	223	312
Acaa1a	NM_130864	1758	1473.33	1050.96	1186.95	1098.96	1337.93	983.45	1076.13	1303.61	1799.23
Acaa1b	NM_146230	1669	1384.33	0.04	0.05	0.04	1.07	17.55	21.87	4.39	34.77
Acaa2	NM_177470	1500	1215.33	946	1022	880	1176	993	1342	1172	1333
Acaca	NM_133360	9032	8747.33	391	232	403	151	197	348	274	255
Acacb	NM_133904	8485	8200.33	465	1492	521	552	669	561	411	437
Acad10	NM_028037	3621	3336.33	55	110	102	101.32	194	171.44	157.85	322
Acad11	NM_175324	3348	3063.33	217	25	160	212	286	397	324	525
Acad12	NM_178799	2375	2090.33	156	253	35	330.68	235	145.56	130.15	187
Acad8	NM_025862	2862	2577.33	366	378	210	590	324	422	434	627
Acad9	NM_172678	3913	3628.33	485	620	776	822	352	662	984	1046
Acadl	NM_007381	1892	1607.33	2149	1902	1935	2436	1656	2609	2555	2205
Acadm	NM_007382	1845	1560.33	1031.04	1059	884	1019	823	1747	1195	1423
Acads	NM_007383	1837	1552.33	253	210	330	408	233	212	436	511
Acadsb	NM_025826	3347	3062.33	1399	1685	1209	1177	734	1607.99	1365	1491
Acadvl	NM_017366	2158	1873.33	1475	1974	1525	2047	1424.59	2217	1755	1992
Acan	NM_007424	7355	7070.33	1	0	0	0	0	0	4	0
Acap1	NM_153788	2482	2197.33	0	0	81	0	20	11	55	153
Acap2	NM_030138	6493	6208.33	1011	1489	1180	744	1200	1600	1418	1711
Acap3	NM_207223	4312	4027.33	286	430	246	240	438	483	434	560
Acat1	NM_144784	3373	3088.33	1141	793	749	1102	1443.06	1709	2416	1995
Acat2	NM_009338	2076	1791.33	485.28	577.71	242.71	635.29	337.81	493.2	487.69	673.57
Acat3	NM_153151	1991	1706.33	6.23	15.68	33.23	117.84	45.72	12.97	97.33	44.08
Acbd3	NM_133225	3470	3185.33	1096	1167	760	1102	1303	1444	1841	1658
Acbd4	NM_025988	2076	1791.33	595	660	544	381	584	566	648	933
Acbd5	NM_001102436,NM_001102437,NM_001102438,NM_028793	3651.37	3366.7	914	1255	1021	764	1065	1072	1153	893
Acbd6	NM_001145781,NM_026683,NM_028250	1220.71	936.04	334	150	272	310	367	330	624	514
Acbd7	NM_030063	535	250.68	0	0	0	0	0	0	0	0
Accn1	NM_001034013,NM_007384	2832.5	2547.83	0	0	0	0	0	0	0	0
Accn2	NM_009597	3764	3479.33	20	22	0	14	31	19	35	58
Accn3	NM_183000	1942	1657.33	0	0	0	0	0	0	0	0
Accn4	NM_183022	2650	2365.33	0	0	0	0	0	0	0	0
Accn5	NM_021370	1657	1372.33	0	0	0	0	0	0	0	0
Accs	NM_183220	1998	1713.33	81	87	177	104	30	73	69	133
Accsl	NM_001033452	2168	1883.33	0	0	0	0	0	0	4	0
Acd	NM_001012638	1425	1140.33	220	508	380	433	289.21	330	589	614
Ace	NM_009598,NM_207624	4885	4600.33	13507	24756.9	11532	17930	19361	19261	16930.4	18804
Ace2	NM_001130513,NM_027286	3418	3133.33	15	2	0	0	0	2	3	0
Acer1	NM_175731	2429	2144.33	0	0	0	0	0	0	0	0
Acer2	NM_139306	4204	3919.33	2402	3151	1833	1062.97	820	1269	1417	1920
Acer3	NM_025408	4058	3773.33	1002	670	1164	604	535	896	1050	929
Ache	NM_009599	2183	1898.33	0	0	0	0	0	0	0	0
Acin1	NM_001085472,NM_001085473,NM_019567,NM_023190,NR_024029,NR_024030	4695.87	4411.2	354.56	533.67	593.3	556.65	492.18	536.99	686.92	645.26
Acly	NM_134037	4294	4009.33	1782	2233	2415	1483	1850	3315	3147	4275
Acmsd	NM_001033041	2303	2018.33	0	0	0	0	0	0	0	0
Acn9	NM_001077713	550	265.63	4	7	5	7	7	21	26	43
Acnat1	NM_001164565	5046	4761.33	0	0	0	0	0	0	0	0
Acnat2	NM_145368	1659	1374.33	0	0	0	0	0	0	0	0
Aco1	NM_007386	4319	4034.33	907	679	1157	980	1290	985	1349	1842
Aco2	NM_080633	2768	2483.33	2997	2691	2479	3434	2185	3152	3561	3812
Acot1	NM_012006	1558	1273.33	42.97	37.69	81	52	57.96	24.63	64.79	24.9
Acot10	NM_022816	1537	1252.33	14	22	13	18	13	23	11	15
Acot11	NM_025590	5668	5383.33	310.25	812.12	677.44	409.37	936.24	776.46	483.5	730.27
Acot12	NM_028790	3049	2764.33	0	0	0	0	0	0	0	0
Acot13	NM_025790	686	401.44	140	110	113	147	71	104	204	285
Acot2	NM_134188	2196	1911.33	71.03	11.31	36	57	45.02	58.37	11.21	45.1
Acot3	NM_134246	2593	2308.33	0	0	0	0	0.01	0	0	0
Acot4	NM_134247	2325	2040.33	0	0	0	0	0	0	7	0
Acot5	NM_145444	1518	1233.33	0	0	0	0	0	0	0	0
Acot6	NM_172580	1822	1537.33	6	5	0	32	22	23	13	11
Acot7	NM_001146057,NM_001146058,NM_133348	1498.64	1213.97	372	144	292	694	210	117	1025	633
Acot8	NM_133240	1150	865.33	82	90	49	104	84	75	140	183
Acot9	NM_019736	1548	1263.33	1497	1585	925	1781	1048	1599	1596	1395
Acox1	NM_015729	3987	3702.33	1724	2418	1937	2094	2033	2228.99	2155	2530
Acox2	NM_001161667,NM_053115	2509.5	2224.83	0	0	0	0	0	0	0	0
Acox3	NM_030721	3956	3671.33	521	952	876	518	450	632	848	1105
Acoxl	NM_028765	2859	2574.33	0	0	32	26	0	10	10	0
Acp1	NM_001110239,NM_021330	3107	2822.33	811.99	743.95	615	1368	697	834	1296.99	1034.99
Acp2	NM_007387	4652	4367.33	1123.46	1525.75	904.87	1289.14	1491.69	1241.79	1763.72	1738.3
Acp5	NM_001102404,NM_001102405,NM_007388	1370.46	1085.8	58	29	591	119	88	95	357	1120
Acp6	NM_019800	1756	1471.33	438	340	385	674	364	472	771	793
Acpl2	NM_153420	3120	2835.33	396	203	382	721	439	738	727	992
Acpp	NM_019807,NM_207668	4475.44	4190.78	107	430	0	146	488.9	843	340	231
Acpt	NM_001195034	1277	992.33	0	0	0	0	0	0	0	0
Acr	NM_013455	1503	1218.33	2	20	4	2	9	1	4	1
Acrbp	NM_001127340,NM_016845	1290.1	1005.43	13	25	1	22	47	24	85	107
Acrv1	NM_007391	1095	810.33	0	0	0	0	0	0	0	0
Acsbg1	NM_053178	2775	2490.33	0	0	0	2	0	0	0	0
Acsbg2	NM_001039114	2608	2323.33	0	0	0	0	0	0	0	0
Acsf2	NM_153807	3069	2784.33	153	409	194	354	228	263	316	433.56
Acsf3	NM_144932	2207	1922.33	120	72	129	170	129	103	228	266
Acsl1	NM_007981	3891	3606.33	497	296	503	307	237	470	353	488
Acsl3	NM_001033606,NM_001136222,NM_028817	3842.94	3558.28	473	564	300	247.74	774.97	952.74	514.68	504.64
Acsl4	NM_001033600,NM_019477,NM_207625	5071.92	4787.25	647	660	626	650	707	743	749	685
Acsl5	NM_027976	3151	2866.33	2121	1922	1906	2408	2426	2716	3580	3507
Acsl6	NM_001033597,NM_001033598,NM_001033599,NM_144823	2628	2343.33	0	0	0	0	0	0	0	0
Acsm1	NM_054094	2035	1750.33	0	0	0	0	0	0	0	0
Acsm2	NM_001177977,NM_001177978,NM_146197	6562	6277.33	0	0	0	0	0	0	0	0
Acsm3	NM_016870,NM_212441,NM_212442	2655.67	2371	0.48	0.76	0.32	0.68	0.46	30.71	0.42	0.83
Acsm4	NM_178414	2153	1868.33	0	0	0	0	0	0	0	0
Acsm5	NM_178758	2491	2206.33	0	0	0	0	0	0	1	0
Acss1	NM_080575	3594	3309.33	84	47	309	113	54	65	192	379
Acss2	NM_019811	2833	2548.33	380	466	94	292	242	380	175	604
Acss3	NM_001142804,NM_198636	2129	1844.33	6	0	0	7	0	26	6	17
Acta1	NM_009606	1433	1148.33	8	0	8	86	0	5	30	17
Acta2	NM_007392	1780	1495.33	5639	4468	6404	19725.1	1819.99	1865	20351	7861
Actb	NM_007393	1889	1604.33	15967	7496	11390	9960	4794	8277	15477	12902
Actbl2	NM_175497	2737	2452.33	0	0	0	0	0	0	4	9
Actc1	NM_009608	1390	1105.33	0	0	0	0	0	0	0	0
Actg1	NM_009609	1894	1609.33	26833.5	25038.1	18667	32087	21970	38183	29384.2	30984
Actg2	NM_009610	1315	1030.33	35	13	0	57	8	15	30	25
Actl6a	NM_019673	1969	1684.33	1210	515	746	1069	696	622	1398	924
Actl6b	NM_031404	1548	1263.33	0	0	0	0	0	0	0	0
Actl7a	NM_009611	1504	1219.33	0	0	0	0	0	0	0	0
Actl7b	NM_025271	1421	1136.33	0	0	0	0	0	0	0	0
Actl9	NM_183282	1369	1084.33	0	0	0	3	0	2	0	0
Actn1	NM_134156	3738	3453.33	1385	1805.99	652	1367	794	741.77	1278	925
Actn2	NM_033268	2984	2699.33	0	0	0	0	0	0	2	0
Actn3	NM_013456	2855	2570.33	28	0	2	4	6	5	0	0
Actn4	NM_021895	3811	3526.33	15961.9	21934.6	13151	14971	20069	20337.6	25611.8	22179.9
Actr10	NM_019785	4019	3734.33	1504	1688	1199	1723	1197	1497	1639	1295
Actr1a	NM_016860	2742	2457.33	1814	1404	1322	1608	2150	2489	2592	2739
Actr1b	NM_146107	2077	1792.33	1772	1587.05	1453	1662.94	1193.99	1628.11	2256	2096
Actr2	NM_146243	3667	3382.33	1049	1110	1116	1404	1361	1160	2214	1069
Actr3	NM_023735	2508	2223.33	4682.94	3685	7798	6822.99	3143	4136	8678.43	8371
Actr3b	NM_001004365	1711	1426.33	0	0	0	0	0	3	16	21
Actr5	NM_175419	2377	2092.33	165	148	507	287	166	196	361	493
Actr6	NM_025914	1703	1418.33	195	181	129	224	286	297	353	377
Actr8	NM_027493	2121	1836.33	837	553	489	747	653	762	931	939
Actrt1	NM_028514	1339	1054.33	0	0	0	0	0	0	0	0
Actrt2	NM_028513	1440	1155.33	0	0	0	0	0	0	0	0
Acvr1	NM_001110204,NM_001110205,NM_007394	2834.7	2550.03	808	1018	426	791	954	1047	757	1336
Acvr1b	NM_007395	3277	2992.33	38	118	41	65	78	41	51	67
Acvr1c	NM_001033369,NM_001111030	8841.5	8556.83	8	82	0	0	0	11	0	30
Acvr2a	NM_007396	5681	5396.33	493.95	506.75	247.51	240.74	436.59	381.38	416.68	391.26
Acvr2b	NM_007397	1701	1416.33	80	130	57	70	46	44	133	105
Acvrl1	NM_009612	3625	3340.33	1682	3795.98	1417.99	1606	3436.84	3948	3123	3179
Acy1	NM_025371	1431	1146.33	142	55	74	155	71	98	201	126
Acy3	NM_027857	1503	1218.33	174	62	150	131	46	51	66	126
Acyp1	NM_025421	648	363.48	102	65	77	130	90	75	225	178
Acyp2	NM_029344	671	386.46	136	123	57	142	55	122	93	60
Ada	NM_007398	1626	1341.33	24	4	120	42	8	8	29	36
Adad1	NM_009350	1972	1687.33	0	0	0	0	0	0	0	0
Adad2	NM_029428	1927	1642.33	0	0	0	0	0	0	0	0
Adal	NM_029475	2317	2032.33	6	145	75	195	105	176	159	161
Adam10	NM_007399	4589	4304.33	4702.98	7306	5375	6552	10052	12297	11668.7	11849
Adam11	NM_001110778,NM_009613	5102	4817.33	73	0	37	45	22	13	34	27
Adam12	NM_007400	7674	7389.33	0	0	0	54	1	22	522	716
Adam15	NM_001037722,NM_009614	2844.79	2560.13	3646	4645.95	1626	2395	5804	6470	3440	3443
Adam17	NM_009615	4410	4125.33	1371	2096	1411	1631	1990	2122	2408	2857
Adam18	NM_010084	2360	2075.33	0	0	0	0	0	0	0	0
Adam19	NM_009616	6387	6102.33	1	2	242	0	27	0	95	183
Adam1a	NM_172126	3092	2807.33	65.38	68.4	55.92	45.88	41.94	49.68	35.62	19.66
Adam1b	NM_172125	2884	2599.33	0.62	0.6	0.08	0.12	0.06	0.32	0.38	0.34
Adam2	NM_009618	2551	2266.33	3	2	0	0	0	0	0	0
Adam21	NM_020330	2911	2626.33	29	30	0	6	0	1	1	0
Adam22	NM_001007220,NM_001007221,NM_001098225	9068	8783.33	43	0	55	2	16	14	18	136
Adam23	NM_001177600,NM_011780	2876	2591.33	0	0	4	0	0	2	18	31
Adam24	NM_010086	2870	2585.33	0	0	0	0	0	0	0	0
Adam25	NM_011781	2621	2336.33	0	0	0	0	0	0	0	0
Adam26a	NM_010085	2491	2206.33	0	0	0	0	0	0	0	0
Adam26b	NM_001009547	2405	2120.33	0	0	0	0	0	0	0	0
Adam28	NM_001048175,NM_010082,NM_183366	2817.4	2532.73	0	0	0	0	0	0	0	0
Adam29	NM_175939	2742	2457.33	0	0	0	0	0	0	0	0
Adam3	NM_009619	2707	2422.33	0	0	0	0	0	0	0	0
Adam30	NM_027665	2362	2077.33	0	0	0	0	0	0	0	0
Adam32	NM_153397	2447	2162.33	24	12	0	2	0	13	4	18
Adam33	NM_001163529,NM_033615	3165	2880.33	86	61	129	39	27	6	32	63
Adam34	NM_145745	2507	2222.33	0	0	0	0	0	0	0	0
Adam39	NM_001025380	2441	2156.33	0	0	0	0	0	0	0	0
Adam4	NM_009620	2330	2045.33	0	0	0	0	0	0	0	3
Adam5	NM_007401	2791	2506.33	0	17	47	53	20	29	17	14
Adam6a	NM_174885	2507	2222.33	0	0	0	0	0	0	0	0
Adam6b	NM_001009545	2271	1986.33	0	0	0	0	0	0	0	0
Adam7	NM_007402	3468	3183.33	0	0	0	0	0	0	0	0
Adam8	NM_007403	3034	2749.33	101	0	82	20	4	11	221	231
Adam9	NM_007404	3985	3700.33	2760	2094	2077	1850	1511	3069	2989	3932
Adamdec1	NM_021475	2412	2127.33	0	0	0	0	0	0	134	223
Adamts1	NM_009621	4885	4600.33	4296	3808	3806.97	2147	2245	4908	2070.99	2387
Adamts10	NM_172619	3731	3446.33	1380	3707	956	1334	3174	2719	1854	2931
Adamts12	NM_175501	6234	5949.33	45	5	249	79	197	83	40	166
Adamts13	NM_001001322	4580	4295.33	0	0	0	0	0	0	0	0
Adamts14	NM_001081127	5188	4903.33	0	0	0	0	0	0	0	0
Adamts15	NM_001024139	5928	5643.33	58	23	0	0	13	14	6	5
Adamts16	NM_172053	4974	4689.33	0	0	0	0	0	0	0	0
Adamts17	NM_001033877	6029	5744.33	0	0	0	0	0	0	0	0
Adamts18	NM_172466	4855	4570.33	0	0	0	0	0	0	0	0
Adamts19	NM_175506	4666	4381.33	0	0	0	0	0	0	0	0
Adamts2	NM_175643	3741	3456.33	73	37	31	65	219	113	106	113
Adamts20	NM_001164785,NM_001164786,NM_177431	5020.33	4735.67	0	0	0	6	0	0	0	0
Adamts3	NM_001081401,NM_177872	7579	7294.33	95	0	65	1	0	42	0	0
Adamts4	NM_172845	3673	3388.33	70	0	71	56	0	16	135	110
Adamts5	NM_011782	8104	7819.33	15	48	0	78	178	26	98	67
Adamts6	NM_001081020	4822	4537.33	40	0	2	32	27	0	5	28
Adamts7	NM_001003911	5346	5061.33	17	0	24	29	0	10	27	11
Adamts8	NM_013906	3632	3347.33	0	0	0	0	0	0	0	0
Adamts9	NM_175314	6036	5751.33	22	0	0	2	0	5	82	72
Adamtsl1	NM_029967	7839	7554.33	8	0	0	1	0	0	7	0
Adamtsl2	NM_029981	3242	2957.33	41	63	0	59	57	13	0	0
Adamtsl3	NM_001190374	7285	7000.33	41	172	0	35	88	64	9	0
Adamtsl4	NM_144899	3856	3571.33	992	1322	961	1172	1700	1163	779	701
Adamtsl5	NM_001113548,NM_025629	1959.24	1674.58	264	446	90	444	817	534	444	206
Adap1	NM_172723	2399	2114.33	31	0	143	34	11	4	150	152
Adap2	NM_172133	1597	1312.33	12	0	228	0	0	3	36	143
Adar	NM_001038587,NM_001146296,NM_019655	5857.62	5572.95	1172	1025	1776	739	1126	1179	1038.92	1943
Adarb1	NM_001024837,NM_130895,NR_004429,NR_021486	6570.72	6286.05	193	273	221	235	137	110	547	190
Adarb2	NM_052977	5456	5171.33	0	0	0	0	0	0	0	0
Adat1	NM_013925	3159	2874.33	46	43	177	73	67	98	114	106
Adat2	NM_025748	1453	1168.33	25	27	9	28	17	12	22	42
Adat3	NM_001100606	1411	1126.33	38	54	65	51	13	23	92	158
Adc	NM_172875	1917	1632.33	115.02	45	24	137	92	45	100	87
Adck1	NM_028105	2287	2002.33	92	56	72	54	203	111	180	296
Adck2	NM_178873	3539	3254.33	379	383	357.57	237	351	269	442	489
Adck3	NM_001163290,NM_023341	3986.26	3701.6	321.23	199.76	79	199.75	285.91	383.96	595.05	457.27
Adck4	NM_133770	2190	1905.33	100	113	115	230	153	102	320	420
Adck5	NM_172960	2034	1749.33	109	104	276	150	77	137	257	385
Adcy1	NM_009622	12258	11973.3	0	0	0	0	0	0	0	0
Adcy10	NM_173029	5209	4924.33	0	0	0	0	0	0	0	0
Adcy2	NM_153534	4211	3926.33	0	0	0	0	0	0	0	9
Adcy3	NM_001159536,NM_001159537,NM_138305	4416.43	4131.76	474.25	497.25	555.45	295.86	547.69	535.72	523.26	864.73
Adcy4	NM_080435	3395	3110.33	1576	2819	1129	1743	3257	3928	3612	4321
Adcy5	NM_001012765	5060	4775.33	303	98	16	70	140	104	68	18
Adcy6	NM_007405	6021	5736.33	629	598	224	316	591	636	367	436
Adcy7	NM_001037723,NM_001037724,NM_001109756,NM_007406	6012.87	5728.2	154	83	753	44	268	42	318	792
Adcy8	NM_009623	5039	4754.33	0	0	0	0	0	0	0	0
Adcy9	NM_009624	4457	4172.33	46	71	12	25	31	52	30	47
Adcyap1	NM_009625	2092	1807.33	0	0	0	0	0	0	0	0
Adcyap1r1	NM_001025372,NM_007407	6159	5874.33	0	0	75	0	0	0	14	24
Add1	NM_001024458,NM_001102444,NM_013457	3919.95	3635.28	5976.5	6562.15	5523	6289	6061	6894.99	9457.01	13247
Add2	NM_013458	3119	2834.33	0	0	0	0	0	0	0	0
Add3	NM_001164099,NM_001164100,NM_001164101,NM_013758	4475.16	4190.49	1901	2198	2073	1689	3170	3331	2144	1942
Adh1	NM_007409	1334	1049.33	9417	8901	6222	8054	5332	10285	12436	11682
Adh4	NM_011996	1312	1027.33	0	0	0	0	0	0	0	0
Adh5	NM_007410	1533	1248.33	1570	1195	1168	1642	1219	1124	1712	1740
Adh6-ps1	NR_033581	2789	2504.33	0	0	0	0	0	0	0	0
Adh6a	NM_026945	1341	1056.33	0	10	0	0	0	2	1	0
Adh7	NM_009626	2079	1794.33	3304	5851	1874	3719	6759	9270	8746	8205
Adhfe1	NM_175236,NR_027664	3128.94	2844.27	106	97	0	55	8	115	33	64
Adi1	NM_134052	1675	1390.33	400	353	527	439	426	519	787	460
Adig	NM_145635	632	347.49	28	2	12	1	1	51	0	49
Adipoq	NM_009605	1232	947.33	163	74	0	0	6	290	0	228
Adipor1	NM_028320	2024	1739.33	5681.99	6591	4111	5457.99	5632	6363.68	5650.09	5281
Adipor2	NM_197985	3963	3678.33	714	514	204	374	581	495	675	401
Adk	NM_134079	1700	1415.33	2536	2234	1159	2155	2084	2259	2030	1166
Adm	NM_009627	1381	1096.33	19	31	50	84	4	12	282	33
Adm2	NM_182928	1045	760.33	0	0	0	0	0	0	0	0
Adnp	NM_009628	4903	4618.33	392.77	406	419	359	389	362	475	663
Adnp2	NM_175028	4188	3903.33	383	468	509	459	247	488	490	690
Ado	NM_001005419	4443	4158.33	315.89	363	235.06	286	309	328	648	471
Adora1	NM_001008533,NM_001039510	5376.5	5091.83	0	0	0	0	0	7	0	0
Adora2a	NM_009630	2534	2249.33	0	0	50	10	77	0	39	26
Adora2b	NM_007413	1844	1559.33	21	0	28	28	0	0	37	64
Adora3	NM_001174169,NM_009631,NM_027025	1459.22	1174.56	0	0	11	0	0	0	16	3
Adpgk	NM_028121	2471	2186.33	336	258	241.98	505	272	333	732	626.99
Adprh	NM_007414	1583	1298.33	520	331	439	694	581	517	955	1058
Adprhl1	NM_172750	1365	1080.33	0	0	0	0	0	8	0	0
Adprhl2	NM_133883	1368	1083.33	295	206	315	326	221	209	473	430
Adra1a	NM_013461	4137	3852.33	0	0	0	0	0	0	0	0
Adra1b	NM_007416	3047	2762.33	0	0	14	0	0	0	16	2
Adra1d	NM_013460	2394	2109.33	0	0	0	1	2	0	0	1
Adra2a	NM_007417	3801	3516.33	104	611	1	35	1156	1483	206	362
Adra2b	NM_009633	3936	3651.33	0	0	0	2	0	0	0	0
Adra2c	NM_007418	3198	2913.33	21	148	0	30	419	80	16	0
Adrb1	NM_007419	2491	2206.33	35.01	18	64	13	36	21	14	14
Adrb2	NM_007420	2144	1859.33	72	20	305	152	64	54	203	235
Adrb3	NM_013462	2795	2510.33	7	0	0	0	0	30	0	38
Adrbk1	NM_130863	3182	2897.33	780	907	471	676	878	672	1424	1287
Adrbk2	NM_001035531,NM_177078	2328.37	2043.7	137	199	603	190	235	187	307	488
Adrm1	NM_019822	1429	1144.33	1269	1093	1450	1310	781	824.98	1838.03	1589
Adsl	NM_009634	2109	1824.33	678	672	344	933	543	705	1306	1199
Adss	NM_007422	2553	2268.33	1831	1786	1455	2850	2021	1793	2943	1935
Adssl1	NM_007421	1791	1506.33	28	16	105	47	67	13	142	168
Aebp1	NM_009636	4049	3764.33	2065	2643	3496	6824	2587	2399	9752	11354
Aebp2	NM_001005605,NM_009637,NM_178803	3418.17	3133.5	870	1110	725	793	602	1046.98	1103	1040
Aen	NM_001162939,NM_026531	2492.15	2207.49	343	210	513	395	309	252	642	483
Aes	NM_010347	1347	1062.33	3835	3999	3102	4952	4324	4073.11	5507.9	6256
AF251705	NM_134158	1139	854.33	48	5	570	94	35	1	181	415
AF357355	NR_028433	54	0	0	0	0	0	0	0	0	0
AF357359	NR_028434	29	0	0	0	0	0	0	0	0	0
AF366264	NM_153093	2859	2574.33	0	0	0	0	0	0	0	0
AF529169	NM_153509	4245	3960.33	0	0	0	0	0	0	0	0
Afap1	NM_027373	6617	6332.33	1270	1550	712	752	1155	1293	1262	1348
Afap1l1	NM_178928	3403	3118.33	2826	2817.79	2519	2506	1861	2213	2897	3952
Afap1l2	NM_001177796,NM_001177797,NM_146102	3918	3633.33	1238	2602	837	1257	3312	3669	1999	2139
Aff1	NM_001080798,NM_133919	8323	8038.33	899	802	1089	587	797	895.97	588	1037
Aff2	NM_008032	4486	4201.33	47	102	20	33	62.8	52	52	14
Aff3	NM_010678	6010	5725.33	61	13	0	42	44	15	49	61
Aff4	NM_033565	10165	9880.33	2413	2157	1483	1702	1498	2126	1567.01	2191
Afg3l1	NM_054070,NR_028260	4241.47	3956.8	705	1056	578	648	642	699	1329	1125
Afg3l2	NM_027130	3058	2773.33	636	777	770	671	598	696	879	1037
Afm	NM_145146	2022	1737.33	0	0	0	0	0	0	0	0
Afmid	NM_027827	2330	2045.33	20	3	44	26	82	22	21	46
Afp	NM_007423	2086	1801.33	0	0	0	2	0	0	1	0
Aftph	NM_181411	3892	3607.33	930.03	786	952	1025	765	916	629	1143
Aga	NM_001005847	1266	981.33	712	562	486	1174	527	664	713	854
Agap1	NM_001037136,NM_178119	9581	9296.33	364	246	166	171	169	152	183	284
Agap2	NM_001033263	5633	5348.33	0	0	0	0	0	0	0	0
Agap3	NM_139153	3207	2922.33	465	729	388	547	577	534	744	1056
Agbl2	NM_178755	3462	3177.33	0	0	0	0	0	0	0	0
Agbl3	NM_178630	3719	3434.33	25	2	56	18	26	14	11	32
Agbl4	NM_001048189,NM_030231	1831	1546.33	0	0	0	0	0	0	0	0
Agbl5	NM_001048192,NM_174849	3213.39	2928.72	94	92	2	137	225	105	177	336
Ager	NM_007425	1370	1085.33	0	0	0	0	0	0	0	0
Agfg1	NM_010472	3137	2852.33	776	1103	841	962	598	967	1322	1087
Agfg2	NM_145566,NM_178162	2342.09	2057.42	213	257	205	382	168	241	400	415
Aggf1	NM_025630	3197	2912.33	1121	1644	1421	1222	1269	1216	2238	2372
Agk	NM_023538	2224	1939.33	329	418	377	604	566	602	806	820
Agl	NM_001081326	9625	9340.33	52	231	220	108	91	221.14	191	325
Agmat	NM_001081408	1404	1119.33	0	0	0	0	0	0	0	0
Agmo	NM_178767	2155	1870.33	113	186	188	214	130	165	153	133
Agpat1	NM_001163379,NM_018862	2128.35	1843.68	217	156	160	279	253	243	206	238
Agpat2	NM_026212	837	552.36	254	200	147	243	127	432	176	279
Agpat3	NM_053014	3439	3154.33	1130	1084	1181	1195	893	1156	1316	1631
Agpat4	NM_026644	1910	1625.33	295	540	242	376	813.99	494	705	444
Agpat5	NM_026792	3829	3544.33	497	564	538	914	368	558	2065	1044
Agpat6	NM_018743	3944	3659.33	1531.07	1896	1500	1797	1305	1805	2458	2629
Agpat9	NM_172715	2877	2592.33	28	141	101	112	246	309	207	134
Agphd1	NM_177351	5103	4818.33	171	373	124	105	392	397	248.63	243
Agps	NM_172666	7356	7071.33	1129	967	1383	1078	1145	1430	1820	1958
Agr2	NM_011783	760	475.4	0	0	2	0	0	0	0	0
Agr3	NM_207531	819	534.37	0	0	0	0	0	0	0	0
Agrn	NM_021604	6842	6557.33	1610	1607	1590	1130	1511	1821	1148	2054.14
Agrp	NM_007427	661	376.47	0	0	0	0	0	0	0	0
Agt	NM_007428	1839	1554.33	0	0	0	0	0	0	0	0
Agtpbp1	NM_001048008,NM_023328	4131.51	3846.84	213	333	353	391	218	396	376	356
Agtr1a	NM_177322	2284	1999.33	0	0	0	8	0	0	0	0
Agtr1b	NM_175086	2147	1862.33	0	0	0	0	0	0	0	0
Agtr2	NM_007429	2868	2583.33	0	0	0	0	0	0	0	0
Agtrap	NM_009642	4029	3744.33	867	862.85	763.05	843	768	977.14	1038	1485
Agxt	NM_016702	1517	1232.33	0	0	0	0	0	0	0	0
Agxt2	NM_001031851	1825	1540.33	0	0	0	0	0	0	0	0
Agxt2l1	NM_001163587,NM_027907	2670	2385.33	0	0	0	2	0	0	0	0
Agxt2l2	NM_028398	1896	1611.33	191	161	106	311	231	170	292	267
Ahctf1	NM_026375	8831	8546.33	867	1247	830	1280	1247	1406	1859	1972
Ahcy	NM_016661	2539	2254.33	159	113	277	193	92	154	353	217
Ahcyl1	NM_145542	3851	3566.33	2685	2258	2726	3186	2785	3111	4667	5162
Ahcyl2	NM_001171000,NM_001171001,NM_021414	5197.32	4912.65	891	626	438	499	925	858	594	909
Ahdc1	NM_146155	6602	6317.33	146	165.01	72	153	232	181	141	170
Ahi1	NM_001177776,NM_026203	4813	4528.33	134	54	131	172	80	93	296	181
Ahnak	NM_001039959,NM_009643	13700.3	13415.6	12900.2	20807.5	8463.09	11281.9	19151.2	17878	12736.8	6705.91
Ahr	NM_013464	5494	5209.33	452	276	645	454	318	297	481	1222
Ahrr	NM_009644	4732	4447.33	46	0	0	0	0	1	0	58
Ahsa1	NM_146036	1320	1035.33	995	890	1113	1206	943	1011	1843	1757
Ahsa2	NM_172391	3604	3319.33	1155.42	783.29	602.8	1228.63	580.36	715.09	1025.05	1159.94
Ahsg	NM_013465	1474	1189.33	1125	1251	647	1264	87	158	108	132
AI118078	NM_172923	2407	2122.33	0	0	0	0	0	4	10	0
AI182371	NM_178885	1699	1414.33	19	0	0	2	32	4	7	11
AI314180	NM_172381	5901	5616.33	817	1468	1624	1106	1367	1231	1236	2014
AI314831	NR_015462	3267	2982.33	0	0	0	0	0	0	0	0
AI314976	NM_207219	1135	850.33	295	393	336	408	256	251	440	411
AI316807	NM_001012667,NM_001146117	1399	1114.33	279	294	185	308	325	284	429	542
AI317395	NM_144821	2679	2394.33	0	0	0	0	0	0	0	0
AI413582	NM_001002895	637	352.49	43	66	55	53	57	58	135	214
AI414108	NR_027907	4857	4572.33	0	0	0	6	0	2	17	0
AI427809	NR_033139,NR_033140	2033	1748.33	12	0	38	9	0	8	0	0
AI428936	NM_153577	1354	1069.33	0	7	6	0	2	4	2	1
AI429214	NM_001039220	1957	1672.33	12	23	0	63	57	28	40	39
AI450353	NR_028364	1500	1215.33	20	5	0	6	11	10	10	18
AI462493	NM_001160356	829	544.36	185	116	135	201	163	158	251	305
AI464131	NM_001085515	4173	3888.33	0	86	0	38	0	42	51	0
AI467606	NM_178901	1918	1633.33	495	612	218	366	1063.99	861	874	681
AI480653	NM_198626	3103	2818.33	495	274	667	437	447	779	732	1001
AI504432	NR_033498	5543	5258.33	0	0	2	0	0	0	0	17
AI506816	NR_015554	2316	2031.33	0	0	0	0	0	0	0	0
AI507597	NR_033566	864	579.35	10	5	3	5	0	2	9	16
AI593442	NM_178906	5617	5332.33	0	0	0	0	0	0	0	0
AI597468	NM_001013028	3778	3493.33	609	349	686	428	415	545	978	737
AI597479	NM_133818	3457	3172.33	355	395	462	310	263	461	407	381
AI646023	NM_198860	4601	4316.33	0	0	0	0	0	0	0	0
AI661453	NM_145489	5032	4747.33	27	2	1	12	10	5	8	3
AI662270	NR_015519	1408	1123.33	63	0	305	70	49	18	87	287
AI747448	NM_001033199	2997	2712.33	0	0	0	0	0	0	0	0
AI836003	NM_177716	2329	2044.33	10	0	0	0	0	0	5	0
AI837181	NM_134149,NR_024189	1530.91	1246.25	369	259	174	426	286	252	459	413
AI846148	NM_001033139,NM_001167831	2413.28	2128.62	242	208	250	327	218	258.68	351	375
AI848100	NM_172645	6306	6021.33	842	573	621	727	570	505	723	498
AI854703	NR_027236	3573	3288.33	0	0	0	14	0	0	8	0
AI987944	NM_183167	1806	1521.33	478	229	291	280	483	409	471	456
Aicda	NM_009645	2397	2112.33	0	0	0	0	0	0	0	0
Aif1	NM_019467	875	590.35	59	0	415	17	13	0	256	623
Aif1l	NM_145144	2953	2668.33	51	260	0	58	176	168	71	45
Aifm1	NM_012019	2100	1815.33	440	319	268	694	352	417	882	828
Aifm2	NM_001039194,NM_153779,NM_178058	2693.09	2408.42	240.38	407	241.39	315.2	613	377.5	384.16	584
Aifm3	NM_175178	2657	2372.33	0	0	0	0	0	0	0	0
Aig1	NM_025446	1054	769.33	85	64	126	118	77	87	214	286
Aim1	NM_172393	7416	7131.33	622	773	175	366	1428	1475	396	892
Aim1l	NM_001162970	4761	4476.33	0	0	0	0	0	0	4	5
Aim2	NM_001013779	2537	2252.33	28	15	114	55	64	14	103	98
Aimp1	NM_007926	1122	837.33	235	316	217	424	201	269	471	395
Aimp2	NM_001172146,NM_146165	1152.28	867.61	527	366	361	562	392	327	951	666
Aip	NM_016666	1347	1062.33	1056	1093	641	1281	1148	1150.09	1378	1569
Aipl1	NM_053245	1570	1285.33	16	0	6	12	13	5	4	19
Aire	NM_009646	1929	1644.33	0	0	0	0	0	0	7	4
Airn	NR_002853,NR_027772,NR_027773,NR_027784	906.41	622.21	108	22	74	54	21	47	48	94
Ajap1	NM_001099299	3067	2782.33	0	0	0	0	0	0	0	0
AK010878	NM_001142938,NM_001142939	1748.09	1463.43	269.94	192.45	110.7	339.74	232.23	346.04	328.18	430.41
Ak1	NM_021515	2034	1749.33	310	136	196	372	272	215	279	242
AK129341	NM_001045524	3647	3362.33	12	52	218	153	79	50	122	14
Ak2	NM_001033966,NM_016895	1532.25	1247.58	528	483	1108	738	373	492	1278	1249
Ak3	NM_021299	2751	2466.33	2780	3550.99	2441	3452	3329.35	3363	3068.96	2736.98
Ak4	NM_001177602,NM_001177604,NM_001177605,NM_009647	4894	4609.33	0	34	0	18	73	4	25	0
Ak5	NM_001081277	3103	2818.33	0	0	41	55	0	8	5	30
Ak7	NM_030187	3093	2808.33	0	22	0	7	0	0	0	0
Ak8	NM_001033874	1570	1285.33	0	0	0	6	7	0	0	38
Akap1	NM_001042541,NM_009648	3757.28	3472.61	427	512	166	526	441	526	561	597
Akap10	NM_019921	3848	3563.33	501	259	486	382	608	505	703	541
Akap11	NM_001164503	9414	9129.33	884.61	851	297	660	727	1021	652	472
Akap12	NM_031185	6246	5961.33	129	4	18	35	124	152	332	143
Akap13	NM_029332	12543	12258.3	1885	2403	2674	1426	2401	2299	2509	2128
Akap14	NM_001033785	1792	1507.33	0	0	0	0	0	0	0	0
Akap17b	NM_001081956	6153	5868.33	48	46	30	33	109	38	57	74
Akap2	NM_001035532,NM_001035533,NM_009649	7043.77	6759.1	2811	2768	1549	2352	3469	4823	3745	3212
Akap3	NM_009650	3153	2868.33	0	0	0	0	0	0	0	0
Akap4	NM_001042542,NM_009651	2850.5	2565.83	0	0	0	0	0	0	0	0
Akap5	NM_001101471	6685	6400.33	64	144	126	20	0	4	36	111
Akap6	NM_198111	10263	9978.33	0	0	0	17	16	52	99	27
Akap7	NM_018747	3123	2838.33	81	134	215	261	322	211	181	131
Akap8	NM_019774	3695	3410.33	1177	2082	1279	1256	931	1459	2012.01	1969
Akap8l	NM_017476	2072	1787.33	552	746	805	478	571	561.07	864	922
Akap9	NM_194462	12105	11820.3	777	1045	576	1100	501	986	1033	999
Akirin1	NM_023423	2370	2085.33	1412	1643.99	1753	1505.99	1456.99	1329.98	1733.96	1651.99
Akirin2	NM_001007589	1719	1434.33	711	714	880	1025.94	608	438	963	1087
Akna	NM_001045514	5475	5190.33	246	375	801	271	155	281	594	919
Aknad1	NM_177859	2603	2318.33	0	0	0	0	0	0	0	0
Akp3	NM_007432	1680	1395.33	0	0	0	0	0	0	0	0
Akr1a4	NM_021473	1391	1106.33	8805	6534	7409	10810	6447	6507	8522	9707
Akr1b10	NM_172398	1341	1056.33	84	98	225	156	108	110	145	290
Akr1b3	NM_009658	1402	1117.33	120.85	142.59	116.79	75.63	88.26	282.01	290.44	284.69
Akr1b7	NM_009731	1248	963.33	0	0	0	0	0	0	0	0
Akr1b8	NM_008012	1304	1019.33	22	11	0	17	21	12	46	12
Akr1c12	NM_013777	1231	946.33	0	0	0.02	0	0	1	4	0
Akr1c13	NM_013778	1232	947.33	13	22	102.98	46	20	24	37	70
Akr1c14	NM_134072	2445	2160.33	192	120	193	367	380	791	577	669
Akr1c18	NM_134066	1172	887.33	15	0	0	18	10	6	19	22
Akr1c19	NM_001013785	1242	957.33	5	0	1	7	9	12	1	8
Akr1c20	NM_054080	1306	1021.33	0	0	0	0	0	0	0	0
Akr1c21	NM_029901	1209	924.33	0	0	0	0	0	0	0	0
Akr1c6	NM_030611	1359	1074.33	0	0	0	0	0	0	0	0
Akr1cl	NM_027582	1353	1068.33	0	0	0	0	0	0	0	0
Akr1d1	NM_145364	2699	2414.33	0	0	0	0	0	0	0	0
Akr1e1	NM_018859	1713	1428.33	362	338	382	591	335	388	757	613
Akr7a5	NM_025337	1648	1363.33	200	342	194	419	224	240	408	533
Akt1	NM_001165894,NM_009652	2689.16	2404.5	4294	5410	1524	3188	4029.04	4103	7088	9118
Akt1s1	NM_026270	1578	1293.33	782	700	658	850	661.48	511	1168	1022
Akt2	NM_001110208,NM_007434	2985.99	2701.33	502	520	673	399	416	742	878	1159
Akt3	NM_011785	4735	4450.33	455	660	436	730	690	529	503	262
Aktip	NM_010241	2165	1880.33	805.83	1313.43	719.19	1336.21	1062.38	1177.03	1289.77	966.88
Alad	NM_008525	1350	1065.33	214	60	93	223	223	159	350	402
Alas1	NM_020559	2702	2417.33	1351	963	879	1012	1027	983	1467	1518
Alas2	NM_001102446,NM_009653	1977.46	1692.79	144	110	236	72	470	2356	384	1152
Alb	NM_009654	2043	1758.33	0	0	0	0	0	0	0	0
Alcam	NM_009655	4959	4674.33	434	315	390	104	137	191	233	357
Aldh16a1	NM_145954	2567	2282.33	223	157	230	258	273	178	364	798
Aldh18a1	NM_019698,NM_153554	3525.32	3240.66	575	628	1023	772	322	294	1399	1639
Aldh1a1	NM_013467	2032	1747.33	331	68	198	95	111	82	22	13
Aldh1a2	NM_009022	2264	1979.33	84	1	0	37	0	20	69	17
Aldh1a3	NM_053080	3400	3115.33	200	351	4	14	188	89	123	566
Aldh1a7	NM_011921	2060	1775.33	102	0	17	16	0	38	3	24
Aldh1b1	NM_028270	2302	2017.33	34	12	60	74	70	27	126	75
Aldh1l1	NM_027406	3084	2799.33	53	30	137	69	11	54	81	250
Aldh1l2	NM_153543	6030	5745.33	0	0	0	13	0	1	19	0
Aldh2	NM_009656	2207	1922.33	3891	8179	3592	5518	6744	6970	4897	5476
Aldh3a1	NM_001112725,NM_007436	1606.66	1321.99	600	961	263	794	1280	957	695	369
Aldh3a2	NM_007437	3131	2846.33	1441	1285	1200	1304	1252	1327	1549	1560
Aldh3b1	NM_026316	1832	1547.33	376	267	601	466	285	262	545	652
Aldh3b2	NM_001177438	2160	1875.33	8	0	0	0	0	3	0	15
Aldh4a1	NM_175438	3354	3069.33	136	216	352	235	227	330	421	437
Aldh5a1	NM_172532	5646	5361.33	85	41	84	37	8	38	69	40
Aldh6a1	NM_134042	3345	3060.33	2084	2402	1418	2434	1426	2099.03	2293	2920
Aldh7a1	NM_001127338,NM_138600	3039.58	2754.92	324	349	374	575	450	361	616	631
Aldh8a1	NM_178713	2243	1958.33	0	0	0	0	0	0	0	0
Aldh9a1	NM_019993	2833	2548.33	464	436	830	562	642	514	948.02	1048
Aldoa	NM_001177307,NM_001177308,NM_007438	1484.81	1200.15	6886	7387	4802	7752	6883	8283	9831	9351
Aldoart2	NR_003959	1575	1290.33	1	4	5	1	0	0	4	2
Aldob	NM_144903	1953	1668.33	0	0	0	0	0	0	0	0
Aldoc	NM_009657	1702	1417.33	0	0	12	10	0	0	18	30
Alg1	NM_145362	1760	1475.33	303.93	315.52	307.39	445.99	280.47	332.45	478.55	683.2
Alg10b	NM_001033441	3727	3442.33	177	132	97	75	22	131	86	85
Alg11	NM_183142	1497	1212.33	41	9	35	49	45	49	78	25
Alg12	NM_001142357,NM_145477	2062.29	1777.62	173	164	115	208	175	158	211	195
Alg13	NM_026247	1640	1355.33	2	31	73	54	39	27	84	87
Alg14	NM_024178	910	625.34	278	400	218	415	334	434	441	492
Alg2	NM_019998	3055	2770.33	480	429	563	601	835	626	931	644
Alg3	NM_145939	1425	1140.33	124	55	65	165	156	162	587	296
Alg5	NM_025442	1471	1186.33	640	835	572	871	494	447	898	797
Alg6	NM_001081264	3114	2829.33	260	111	175	192	161	89	134	146
Alg8	NM_199035	2001	1716.33	88	4	255	232	101	99	358	259
Alg9	NM_133981	2562	2277.33	305	309	367	423	360	482	681	663
Alk	NM_007439	5918	5633.33	0	0	0	0	0	0	0	0
Alkbh1	NM_001102565	1948	1663.33	106	106	128	125	107	129	234	294
Alkbh2	NM_175016	1065	780.33	35	21	34	66	51	49	86	81
Alkbh3	NM_026944	1231	946.33	374	379	234	349	234	201	265	259
Alkbh4	NM_028070	1713	1428.33	120	127	201	216	146	131	198	302
Alkbh5	NM_172943	6025	5740.33	613	1046	612	515	772	746	865	836
Alkbh6	NM_198027	945	660.34	197	231	154	291	213	213	484	328
Alkbh7	NM_025538	907	622.34	119	53	48	58	59	59	96	114
Alkbh8	NM_026303	2269	1984.33	272	281	254	152	184	233	261	197
Allc	NM_053156	1460	1175.33	0	0	0	0	0	0	0	0
Alms1	NM_145223	9984	9699.33	34	78	163	103	45	125	89	113
Alox12	NM_007440	2991	2706.33	0	1	75	17	40	29	23	61
Alox12b	NM_009659	2347	2062.33	0	0	0	0	0	0	0	0
Alox12e	NM_145684	2309	2024.33	0	0	0	0	0	0	0	13
Alox15	NM_009660	2414	2129.33	0	0	0	26	0	7	146	326
Alox5	NM_009662	2827	2542.33	67	0	15	67	34	7	72	57
Alox5ap	NM_009663	854	569.36	150	167	501	210	198	146	320	327
Alox8	NM_009661	3269	2984.33	0	0	0	0	0	0	0	0
Aloxe3	NM_011786	2537	2252.33	0	12	0	6	0	5	4	4
Alpi	NM_001081082	2335	2050.33	0	0	0	0	0	0	0	0
Alpk1	NM_027808	4795	4510.33	66	241	46	89	69	117	296	340
Alpk2	NM_001037294	7245	6960.33	0	0	0	0	0	0	1	0
Alpk3	NM_054085	6369	6084.33	0	0	0	0	0	4	5	0
Alpl	NM_007431	2516	2231.33	36	22	0	7	14	4	20	0
Alppl2	NM_007433	2112	1827.33	0	0	0	0	0	0	0	0
Als2	NM_001159948,NM_028717,NM_146109	5106.97	4822.3	454.69	425.9	387.96	442.81	148.9	436.94	436.21	890.91
Als2cl	NM_001146059,NM_001146060,NM_146228	5086.19	4801.52	923	1391	266	687	1661	1616	932	900
Als2cr11	NM_175200	2131	1846.33	0	0	0	0	0	0	0	0
Als2cr12	NM_175370	1576	1291.33	0	0	0	0	0	0	0	0
Als2cr4	NM_001033449,NM_001037812	1825.21	1540.55	314	342	234	485	360	425	583	408
Alx1	NM_172553	2493	2208.33	0	0	0	0	0	0	0	0
Alx3	NM_007441	1867	1582.33	0	0	0	0	0	0	0	0
Alx4	NM_007442	5203	4918.33	0	0	0	0	0	4	0	0
Amac1	NM_019871	1499	1214.33	14	0	10	16	27	28	9	4
Amacr	NM_008537	2575	2290.33	63	200	16	142.02	136	158	184	221
Ambn	NM_009664	1852	1567.33	0	0	0	0	0	0	0	0
Ambp	NM_007443	1233	948.33	0	0	0	0	0	0	0	0
Ambra1	NM_001080754,NM_172669	5057.42	4772.75	499	845	522	483	415	688	534	835
Amd1	NM_009665	3203	2918.33	293.76	481.42	920.93	501.66	218.78	508.08	571.87	611.78
Amd2	NM_007444	3197	2912.33	407.24	461.58	296.07	708.34	477.22	465.92	939.13	807.22
Amdhd1	NM_027908	2421	2136.33	0	0	0	0	0	3	0	0
Amdhd2	NM_172935	1463	1178.33	140	155	267	263	158	115	224	284
Amelx	NM_001081978,NM_009666	809	524.37	0	0	0	0	0	0	0	0
Amfr	NM_011787	3678	3393.33	3148	3547	3190	2790	3045	3330.91	4243	4588
Amh	NM_007445	1665	1380.33	0	0	0	0	0	0	0	0
Amhr2	NM_144547	1947	1662.33	0	0	0	0	0	0	0	0
Amica1	NM_001005421	2458	2173.33	13.93	0	49	19.93	4	8.74	79.95	80.87
Amigo1	NM_001004293,NM_146137	5009.76	4725.1	208	263	118	162	135	288	188	250
Amigo2	NM_001164563,NM_001164602,NM_178114	2919.53	2634.86	6542	12138.5	3862	4280	13018.2	11526.1	6585.96	8116
Amigo3	NM_177275	2543	2258.33	77	6	0	24	0	19	16	67
Ammecr1	NM_019496	3109	2824.33	54	148	105	33	0	30	47	33
Ammecr1l	NM_153515	3371	3086.33	503	720	734	474	525	838	846	918
Amn	NM_033603	1685	1400.33	0	0	0	0	0	0	0	0
Amn1	NM_001113424	1027	742.33	174	62	93	120	85	104	114	115
Amot	NM_153319	6365	6080.33	53	59	21	126	81	72	43	49
Amotl1	NM_001081395	8950	8665.33	789.79	1126	907	935	1275	1298	1008.99	888
Amotl2	NM_019764	4191	3906.33	3789.03	3770.95	3679	2784.02	2955	2490	2224	3120
Ampd1	NM_001033303	2342	2057.33	0	0	0	0	18	0	1	0
Ampd2	NM_028779	3650	3365.33	446	716	667	511	535	504	1345	1568
Ampd3	NM_009667	4084	3799.33	465	858	654	386	592	861	429	518
Amph	NM_175007	3195	2910.33	0	0	0	0	0	0	0	0
Amt	NM_001013814	1325	1040.33	0	0	0	0	0	0	0	0
Amtn	NM_027793	1022	737.33	0	0	0	0	0	0	0	0
Amy1	NM_001110505,NM_007446	1677.11	1392.44	17	180	41	51	40	146	61	81
Amy2a2	NM_001160152,NM_001160152_dup1,NM_001160152_dup2	3721	3436.33	0	0	0	0	0	0	0	0
Amy2a3	NM_001160151,NM_001160151_dup1,NM_001160151_dup2	3721	3436.33	0	0	0	0	0	0	0	0
Amy2a4	NM_001160150,NM_001160150_dup1,NM_001160150_dup2	3721	3436.33	0	0	0	0	0	0	0	0
Amy2a5	NM_001042711,NM_001042711_dup1,NM_001042711_dup2,NM_001042711_dup3	1577	1292.33	0	0	0	0	0	0	0	0
Amy2b	NM_001190403,NM_001190404	1378	1093.33	0	0	0	0	0	0	0	0
Amz1	NM_173405	2685	2400.33	31	0	242	3	0	4	166	290
Amz2	NM_025275	2816	2531.33	405	203	178	432	344	390	417	350
Anapc1	NM_008569	8967	8682.33	1624	1910	1981	1669	2098	2282	2677	2426
Anapc10	NM_026904	2802	2517.33	213	192	139	284	182	182	447	309
Anapc11	NM_001038230,NM_025389	3294.61	3009.94	567	619	288	670.95	662	497	1023	1126
Anapc13	NM_181394	407	125.53	26	28	28	17	20	30	82	105
Anapc16	NM_025514	1329	1044.33	602	657	413	520	452	491	702	561
Anapc2	NM_175300	3016	2731.33	2285	2581	1591	2562	2646	2528	2999	3359
Anapc4	NM_024213	2668	2383.33	1246	1675	1123	2029	1078	1392	2327	1639
Anapc5	NM_001042491,NM_021505	2735.18	2450.51	4200	3684	3944	5439	4650	4345	5744	5656
Anapc7	NM_019805	2748	2463.33	338	478	521	646	343	464	554	660
Ang	NM_001161731,NM_007447	812.41	527.78	134.08	158.73	100.25	143.35	112.38	132.28	125.41	184.26
Ang2	NM_007449	438	154.95	0	0	0	0	0	0	0	0
Ang3	NM_001123394	696	411.44	0	0	0	0	0	0	0	0
Ang4	NM_177544	695	410.44	0	0	0	0	0	0	0	0
Ang5	NM_007448	438	154.95	0	0	0	0	0	0	0	0
[truncated: 19,676 more rows]

## Sheet: RSEM_counts_MusCorrected_DESeq2
GeneName	InVivoGrnKIhet1_expression_pme_Counts	InVivoGrnKIhet2_expression_pme_Counts	InVivoGrnKIhomo1_expression_pme_Counts	InVivoGrnKIhomo2_expression_pme_Counts	InVivoGrnKIwt1_expression_pme_Counts	InVivoGrnKIwt2_expression_pme_Counts	InVivoTardbpBrECKO1_expression_pme_Counts	InVivoTardbpBrECKO2_expression_pme_Counts	InVivoTardbpBrECKO3_expression_pme_Counts	InVivoTardbpBrECKO4_expression_pme_Counts	InVivoTardbpBrECKO5_expression_pme_Counts	InVivoTardbpBrECKO6_expression_pme_Counts	InVivoTardbpBrECWT1_expression_pme_Counts	InVivoTardbpBrECWT2_expression_pme_Counts	InVivoTardbpBrECWT3_expression_pme_Counts	InVivoTardbpBrECWT4_expression_pme_Counts	InVivoTardbpBrECWT5_expression_pme_Counts	InVivoTardbpBrECWT6_expression_pme_Counts	InVivoTardbpKIhet1_expression_pme_Counts	InVivoTardbpKIhet2_expression_pme_Counts	InVivoTardbpKIhet3_expression_pme_Counts	InVivoTardbpKIwt1_expression_pme_Counts	InVivoTardbpKIwt2_expression_pme_Counts	InVivoTardbpKIwt3_expression_pme_Counts	TardbpKIhet1.InnerFlow_expression_pme_Counts	TardbpKIhet1.OuterFlow_expression_pme_Counts	TardbpKIhet1.TNF_expression_pme_Counts	TardbpKIhet1_expression_pme_Counts	TardbpKIhet2.InnerFlow_expression_pme_Counts	TardbpKIhet2.OuterFlow_expression_pme_Counts	TardbpKIhet2.TNF_expression_pme_Counts	TardbpKIhet2_expression_pme_Counts	TardbpKIwt1.InnerFlow_expression_pme_Counts	TardbpKIwt1.OuterFlow_expression_pme_Counts	TardbpKIwt1.TNF_expression_pme_Counts	TardbpKIwt1_expression_pme_Counts	TardbpKIwt2.InnerFlow_expression_pme_Counts	TardbpKIwt2.OuterFlow_expression_pme_Counts	TardbpKIwt2.TNF_expression_pme_Counts	TardbpKIwt2_expression_pme_Counts	Tardbp_ECKO.InnerFlow_expression_pme_Counts	Tardbp_ECKO.OuterFlow_expression_pme_Counts	Tardbp_ECKO.TNF_expression_pme_Counts	Tardbp_ECKO_expression_pme_Counts	Tardbp_WT.InnerFlow_expression_pme_Counts	Tardbp_WT.OuterFlow_expression_pme_Counts	Tardbp_WT.TNF_expression_pme_Counts	Tardbp_WT_expression_pme_Counts
Gnai3	5208	6877	2897	14043	5257	6828	5025.02	5946	5393	3683	6095	3624	3990	7517	9744	12085	2709	10549	24057	6138	3640	6653	8312	8053	3866	3577	7835	5027.71	3285.03	4174	5563.98	5873	2843	6527	6060	6751	2867.02	5060	6369	7299	5649	4865	8349	5902	6786	4442	7656	7055.76
Pbsn	0	0	0	0	0	0	0	0	0	0	0	0	0	0	0	0	0	0	0	0	0	0	0	0	0	0	0	0	0	0	0	0	0	0	0	0	0	0	0	0	0	0	0	0	0	0	0	0
Cdc45	13	116	84	217	67	119	95	112	170	81	0	0	208	141	22	80	0	4	295	38	544	35	63	0	284	224	287	189	183	213	277	238	253	382	350	289	178	232	297	324	129	167	921	496	135	124	283	201
H19	1	0	0	0	1	0	0	0	0	0	0	0	0	0	0	0	0	0	19	0	5	0	0	0	36	19	0	2	20	31	0	20	150	217	13	55	43	37	5	136	36	92	7	50	728	442	6	92
Scml2	14	77	39	0	0	0	0	11	0	27	0	0	0	0	0	0	0	0	136	0	0	0	0	359	23	21	50	19	13	24	41	47	37	38	38	29	9	58	34	44	20	30	70	52	19	10	39	31
Apoh	0	0	0	0	0	0	0	0	0	0	0	0	0	0	0	0	0	0	0	0	0	0	0	0	5	12	2	6	6	12	6	4	6	7	0	3	5	3	5	3	3	8	3	4	12	2	5	2
Narf	1427	1277	841	3046	1590	1889	1444	685	749	588	1318	0	1561	810	648	1400	0	6438	3691	3934	1019	766	1122	2638	733	627	862	649	410	615	662	748	449	1032	627	827.99	457	755	732	912	1018	988	1183	1013	1141	772	1399	1298
Cav2	37574.6	31695	21354.8	94719	32057	47356	23823.2	17447	21173	12932.5	15674	28008	16577.2	22465	51726.9	45830	18824.9	27672	99549	30364	22320	26505	21754	21229.4	45198	42445.1	59132.5	43495.9	36810	45307	36873.3	49892.7	29356.1	60510	33660	45859.4	34869.3	56315	41581	63093	42411.2	41773	30816.1	30807	40514.5	26982	39791.7	42717
Klf6	24282	28433	16843.2	92925	24718	34075.4	40621	28811	23901	15632	14259	25276	33630	46996	76412.6	57848.3	20785	34649	103041	34757	51656	40598.1	47786	53456	24715	25550	45139.9	30020.6	18421	22695.8	29275.3	31381	16912.3	36827.8	28264.8	34235	16696	25951	33279.8	39593	22600.7	25510.3	19839	15638.9	25535.8	17841	24695.6	22980.1
Scmh1	2190.89	2529	1413	6662	2018	3513	1574	1024	1677	992	1822	1	1284	1743	5758	2915	1780	4541	6990	2631	2549	2061	2792	1370	3374	2886	4165	3093	2275.96	2858	3159	3456	2609	4551	2984	3462	2281	3111	3466	4268	2513	3147	2667.86	2038.85	2935	2303	3281.99	2650.29
Cox5a	3086	3406	2141	7543	2804	3394	3258.97	4071	5127	3312	5339	4934	2217	4646	7793.98	11243	2635	3205	8907	4808	3855	3536	3254	3957	6800	4670	6162	4030	4405	5468	3874	4329	5110	6902	5060	4711	5127	4762	4722	6566	4324	6087	5013	4151	4047	3986	5085	4514
Tbx2	162	123	105	145	183	240	133	67	412	91	0	0	99	242	441	75	576	49	2451	416	0	1137	309	0	92	134	12	165	28	33	13	23	12	81	22	25	37	49	19	41	21	18	3	4	29	29	11	18
Tbx4	766	661	530	2380	721	1241	377	138	511	189	193	3438	735	247	486	355	0	27	771	0	1025	445	254	272	124	119	299	176	90	87	124	126	70	175	174	160	68	103	147	177	67	97	169	122	19	37	137	69
Zfy2	0	0	0	0	0	0	0	0	0	0	0	0	0	0	0	0	0	0	0	0	0	0	0	0	0	0	0	0	0	0	0	0	0	0	0	0	0	0	0	0	0	0	0	0	0	0	0	0
Ngfr	0	1	0	0	0	1	0	0	0	0	0	0	0	4	0	0	0	0	0	0	0	0	1	0	0	1	0	1	0	0	0	0	0	0	0	0	0	0	0	0	0	0	0	0	0	0	2	2
Wnt3	0	0	0	0	0	0	0	0	10	0	0	0	0	0	0	0	0	0	1	0	0	0	0	0	2	0	1	0	1	1	1	0	3	5	1	1	4	2	1	0	3	4	2	0	1	1	0	0
Wnt9a	57	55	37	0	0	0	58	17	67	23	0	0	146	48	0	0	0	10	229	0	641	0	174	0	1299	1217	2165	1091.93	993	1024	1607	1440	685	1429	1700	1160	1009	1354	1864.04	1633	1044	1174	882	628	1051	698	2109	1623
Fer	1424	1680	717	4062	1241	2470	794	615	783	668	309	0	2053	1474	2058.98	2317	59	1995	3612	317	1746	1649	1735	723	1122	1076	1729.48	1183	667	862	1313	1220	692	1636	1335	1499	618	977	1275	1632	812	894	1362	1101	1201	768	1204.99	1087
Xpo6	2202	2304	1662	3925	1766	3416	2194	886	1606	1239	2789	0	2232	1146	3359	3212	2954	1382	7912.99	3	4047	1351	2280	1362.61	1572	1850	3896	2618	1136	1395	2870	3056	1021	2757	3243	3097.76	1092	1822	3496	3448	1936	2038	4309	2850	2381	1563	4247.93	3134
Tfe3	1588	2855	964	5952	1719	1682	2201.78	930	1838	755	1443	0	1095	1450	1772	2747	1330	3431	6962.99	5602	3032	2029	3562	2411	1170	1031	2663	1443	878	1048	1870.22	1620	856	1890	2171	1606	686	1271	2227	1900.24	1462	1617	2217	1363	1669	1245	2862.98	1932
Axin2	238	400	132	496	259	267	228	200	215	185	96	28	553	325	649	1005	221	147	417	210	33	106	197	164	3	7	7	15	0	3	7	13	6	11	3	12	0	4	2	17	2	11	7	2	2	3	4	1
Brat1	1326.98	1019	728	2108	813	1704	665.95	186	674	282	1354	0	51	389	408	1031	789	93	3138	0	0	772	1044	202	626	668	1069	674.97	490	486	753	928	439	1122	796	679	389	613	1028	908	598	708	726	511	710	579	1095	752
Gna12	5387.73	5505.62	3420.84	10776.4	5818.54	2593.69	5732.37	2745.89	5383.19	2962.22	7455.89	5121.28	4184.98	2894.95	6559.26	6099.54	1782.23	5933.4	17923.6	8881.77	3182.13	5202.34	4415.22	4355.74	6430.72	5822.32	13181.5	7739.57	4566.57	5996.65	8987.41	8519.09	4098.71	9472.04	9838.91	8944.82	4346.6	7151.44	11493.8	9850.94	6843.22	7666.93	8408.54	5389.26	6775.19	6746.1	11742.8	8607.51
Slc22a18	93	157	107	343	202	86	96	49	93	69	0	0	320	143	406	150	31	888	500	0	0	113	274	180	55	41	19	39	22	45	33	39	46	75	30	51	13	30	7	29	19	23	25	13	27	15	25	37
Itgb2l	1	0	2	0	0	0	2	0	0	0	0	0	0	0	0	7	0	0	0	0	0	0	0	0	1	1	0	0	0	0	1	0	0	0	0	0	0	1	0	0	0	0	2	0	0	0	0	3
Igsf5	1840.14	1252	1123	5509	1370	1435	980.09	965	1493	609	716.51	3758	665	1035.47	1949.21	1537	1788.83	223	3106.76	994	2369	763	1709	1243	1009	934.54	1848	1171.76	651	732	926.17	1038	662	1295	1183	1279	672	936	1288.1	1556	737	948	628	512.47	813	514	943	724
Pih1d2	13	89	11	152	14	0	70	66	94	92	167	0	0	61	111	129	0	0	56	0	0	53	16	52	21	18	62	29	14	23	24	15	10	40	40	21	28	16	31	30	54	50	47	36	56	33	63	35
Dlat	2242	2961	1615	6854	2288	3312	2070.99	1181	1487	1003	1250	0	507	2018	6660	2811	1052	1981	6607	277	436	2732	1886	2580	2176	1962	5264	2906	1809	2403	3300	2811	1392	3066	3023	3025	1567	2471	3822	3939	1988	2086	3811	2645	1754	1470	3760	2759
Sdhd	4371	4059	2665.66	8024	3458	3118	2822	2677	3971	2520	4643	10153	1525	3369	7883	8652.01	3099	6556	10093	3408	1898	3093	2665	2744	5025	4064	7483	4216.98	3789.04	4947	4926.08	4565	3633	6547	5372	4949	3774.98	4680	5785	6442.67	4554	5342	5467.82	4144	4626	4057.96	5351.49	4343
Fgf23	0	0	0	0	0	0	0	0	0	0	0	0	0	0	0	0	0	0	0	0	0	0	0	0	0	0	1	0	0	0	0	0	0	4	0	0	0	0	0	0	0	1	2	1	0	1	1	0
Fgf6	0	0	0	0	0	0	0	0	0	0	0	0	0	0	0	0	0	0	0	0	0	0	0	0	0	0	0	0	0	0	0	0	0	0	0	0	0	1	0	1	0	0	0	0	0	0	0	0
Ccnd2	3138.39	2823.03	1589.87	7375.82	1909.04	2244.77	1912.15	2348.5	3003.51	1602.95	786.89	1391.3	4160.92	6396.18	10866.2	21125	1134.47	4056.8	18093.4	6839.43	6888.65	6200.85	6605.11	8744.95	29347.9	26528	21785.1	15988.5	20761	25143.7	18298.1	21341.1	26718	40124.7	21390.5	26660.7	18736.6	21479.1	18841.1	24077.5	31857.1	36888.1	13125.6	12261.8	28312.5	23623.8	18762.2	20620.7
Gpr107	2563	3390	1600	4061.76	1966.49	1545	1630.39	946	1506.58	935.03	2644	4756	712	1346	1950.86	3613.16	4	2060	6943.73	0	1389	2414	2176	806	2765.75	3264.63	4984.69	2980.09	2085	2179.38	3695.88	3672	2149.51	4343.33	3680.45	3567.21	1788.56	2648.83	3961.65	4075.76	2744.43	3055.43	2843.41	2145.73	4347.94	2031.69	4477	3404.64
Nalcn	0	0	0	0	0	0	0	0	0	0	0	0	0	0	0	0	0	0	0	0	0	0	0	0	23	7	1	25	1	2	1	7	1	14	4	8	0	2	0	7	1	1	8	5	11	7	5	1
Btbd17	0	0	0	0	0	0	0	35	0	0	0	0	0	5	0	0	0	0	31	0	0	22	0	0	0	0	0	0	0	0	0	0	0	0	0	0	0	0	1	0	0	0	0	0	0	0	0	0
Slfn4	0	47	0	140	0	1	39	23	0	4	0	0	0	25	0	51	0	5	74.03	0	0	0	25	0	41	60	91	15	59	31	65	42	58	65	46	15	53	41	52	47	55	68	22	15	61	20	83	25
Th	9	0	0	0	0	0	0	3	2	0	0	0	0	0	0	0	0	0	7	0	0	0	0	0	4	0	4	0	6	3	2	4	0	5	1	3	0	3	1	2	0	2	3	4	1	0	4	0
Ins2	0	0	0	0	0	0	0	1	0	0	0	0	0	46	0	0	0	0	0	0	0	0	0	0	0	0	1	0	0	0	0	0	0	0	0	0	0	0	0	0	0	0	0	0	0	0	0	0
Scnn1g	0	0	0	0	0	0	0	0	0	0	0	0	0	0	0	0	0	0	0	0	0	0	0	0	0	0	0	0	0	0	0	0	0	2	2	4	0	0	3	1	1	0	0	0	0	0	1	3
Drp2	0	0	0	0	0	0	0	0	0	0	0	0	0	0	0	0	0	0	0	0	0	0	0	0	1	7	6	3.93	0	0	7	11	0	15	6	9	6	4	2	13	5	10	7	5	21	9	4	6
Tspan32	21	0	1	0	4.18	0	0	4	0	7	0	0	0	2.06	0	0	0	0	67	0	0	0	0	0	6	6.33	0	4	1	7	0	0	0	5	1	10	3.36	7	0	4	1	2	7	15	0	3	2	6
Lhx2	0	0	9	0	0	0	67	35	0	17	0	0	0	38	0	0	0	0	52	0	30	0	0	0	3	1	3	1	3	5	4	7	2	8	2	6	2	0	12	10	0	1	0	0	4	0	3	0
Clec2g	0	0	0	0	0	0	0	0	0	0	0	0	0	0	0	0	0	0	0	0	0	0	0	0	0	0	0	0	0	0	0	0	0	0	0	1	1	0	0	1	1	0	1	0	0	0	0	0
Gmpr	462	537	402	1491	761	591	647	291	770	369	1250	0	119	403	1721.96	320	785	2547	590	0	326	558	131	159	849	641	862	618	500	671.13	613	653	505	878	656	649	505	712	740	850	468	664	474	472	394	490	466	414
Glra1	0	0	0	0	0	0	9	2	0	2	0	0	0	6	0	7	0	0	2	0	0	4	0	0	0	1	0	0	0	0	1	0	0	0	0	0	0	0	0	0	2	0	1	2	1	0	0	0
Mid2	959	1379	586	2654	217	3070	414	420	761	474	262	0	368	348	314	508	0	60	3133	2285	1	226	950	1301	810	975.67	1668.18	1323	591	785	1005	1377.02	647	1318	1004	1428	522	1151	1099	1564	639	630	1051	938	802	531	1042	1104
Trim25	1763	3618	1047.93	6745.99	2084	2424.12	2381	1888	2290	1315	1200	5107	2974	3349	4585.99	4943	595	2837	5863	5014	2647	2129	3002	3895	1672	1626	2880	1956	1031	1134.23	2436.16	2194	1695	2574	4181	2195	1084	1398.02	2473	2842	2062	2392	2740	1665	1905	1502	5902.16	2909
Dgke	1489	1620	623	2575	1014	1291	1035	545	811	497	557	0	1123	924	2142	1401.61	351	63	4036	80	1949	1127	613	1905	758	912	1136	1128	610	593	815	1313	606	1214	811.66	1300.94	486	901	874	1419	768	878	775	733	1209	507	889	1226
Scpep1	1827	1756	1506	6950.78	1519	1821	752	668	832	788	1464	0	712	1726	3357	3980	1604	1150	5362	4946	2236	2274	1681	1682	12522	11626	12620	9153.7	7801	8900.69	9093.14	9913	9331.99	16661	10390.1	12216.1	7801	9440.62	10986	13012	8480	9162	10150.9	8952	15441	7421	10506	8669
Mnt	143	252	113	234	146	26	348	162	282	100	94	391	101	288	337	1272	36	375	775	445	393	264	179	32	192	255	380	249	140	162	293	236	190	410	425	351	190	175	252	416	337.91	354	546	329	317	248	806	538
Itgb2	0	212	22	299	38	0	28	10	29	0	0	0	0	15	108	467	0	0	8	0	0	0	0	0	0	13	10	9	2	4	12	7	0	17	12	8	2	3	9	4	17	20	14	12	15	7	19	19
Hddc2	460	483	335	1078	542	696	315	283	585	387	581	56	388	362	1354	1380	376	806	990	0	0	361	213	272	391	242	563	275	288	349	369	286	247	441	428	324	302	265	407	454	351	412	589	388	316	288	527	436
Tpd52l1	1508	1245	984	4006	1480	1242	1114	1193	1356	815.03	1793	2086	919	1943	3421	2460	1072	4461	4337	1294	1704	1367	1331	1585	612	369	833	383	378	433	453	429	410	473	528	450	477	426	642	638	380	404	449	432	263	226	406	340
Pemt	0	0	23	83	0	57	71	40	68	60	0	0	0	32	31	63	0	0	41	0	0	0	0	0	338	159	353	159	216	187	182	165	162	171	185	126	212	218	262	271	161	203	205	208	110	116	318	207
Cdh1	0	0	44	0	0	0	0	3	0	0	0	0	0	1	0	0	0	0	0	0	0	0	0	0	2	21	2	97	2	8	0	6	7	7	3	4	0	7	1	7	0	1	3	8	3	2	3	10
Cdh4	51	101	35	0	60	291	49	47	58	51	312	0	39	180	0	0	0	12	489	0	0	167	137	0	5	5	3	12	8	9	3	10	0	3	4	14	10.99	8	7	15	3	2	5	8	8	2	1	11
Ckmt1	0	0	0	0	0	0	0	18	0	0	0	0	0	15	0	0	0	0	0	0	0	0	0	0	9	12	10	1	4	2	2	7	5	12	3	2	6	5	4	4	9	6	2	3	14	7	1	1
Bcl6b	3368	5739	1642	13867	3540	2968	12054	4457	5729	3661	6990.99	9857	9666	6007	5356.09	6586	2622	3460	17060	6870	14487	4846	11992	10893	6015.02	7039	12082.1	6027	3989.99	4789.75	9012.22	7654.95	3966	8298	12297	6911	3977	6283.92	9234.98	8290.62	6483	9180	7088	4712	6288.11	5251.89	13318.1	10614.1
Clec10a	0	0	0	0	0	0	0	0	0	0	0	0	0	9	0	0	0	0	0	0	0	0	0	0	0	0	0	0	0	0	0	0	0	0	0	0	0	0	0	0	0	0	0	0	0	1	0	0
Alox12	4708	2314	2008	5361	3202	1420	1106	365	737	737	2452	0	504	754	3806	5246	98	2946	5893.97	1028	996	1543	1623	1139	10	11	20	4	14	12	3	15	0	13	12	26	13	22	10	33	11	13	7	3	19	10	7	7
Arvcf	144	174	106.12	385.51	242.67	55.07	207	58.16	204.84	94.11	280.66	0	31.28	298.46	8.02	221.15	227	540	1440.51	0	0	835.33	538.6	3.01	195.25	269.25	546.15	258.05	219.41	226	425.81	367.25	206.64	499.44	427	350.1	156.18	282.06	451.41	286.14	219.07	268.13	356.33	240.31	384.82	197.08	370.32	196.25
Comt	2293.86	2200.9	1685.81	5312.46	2536.26	2527.93	2141	1368.75	2533.16	1507.89	3272.34	3964	1194.72	2366.49	3272.98	5487.85	1132.99	1795	7385.39	2413	748	3412.65	2510.4	1949.99	4288.75	3652.73	5418.85	3237.95	3383.57	3595.04	3947	3823.61	3212.36	5257.56	4594	3847.86	3093.36	3559.94	4535.53	4673.9	3549.89	4677.81	3514.64	2587.63	4155.18	2861.92	4429.66	3189.73
Rtca	1773.1	1505.85	1323.18	4759.8	1589.61	1954.79	1090.21	1154.99	1899.94	960.03	1585.58	2470.87	621.62	1507.63	4071.27	3794.3	1562.76	1942.85	5316.51	2969.78	2691.52	1290.92	1341.45	1536.05	1369.29	1323.47	2413.33	1314.44	1008.21	1254.51	1647.17	1436.01	999.37	1820.54	2001.49	1593.15	1051.41	1339.47	1943.68	2009.77	1336.9	1598.57	1945.79	1345.89	1411.34	1250.18	1854.62	1373.52
Dbt	69	242	276	1183	264	336	627	163	400	182	0	2346	110	172	1140	0	0	28	708	0	0	688	270	82	353	339	594	365	351	333	409	467	247	406	436	395	290	353	517	553	416	407	653	549	492	286	674	520
Dazap2	26457.1	27497	16016	68230.1	22746.7	24706	18130	14800	17858	11216	22735	34179.1	15701	21720	36354	38049	21202	30906	70147	23095	20343	24672	22880	20716	11699.9	10430	23685.3	13977	7982	12303	15394.3	15022.5	8735	18945	15867.1	17530	7870.91	12843.5	17064.5	19514	12012	13402	12239.7	8845.55	12325	11115	17372.1	14138.9
Mcts1	619	612	346	2362	443	707	474	739	1078	672	618	1308	428	930	1740	2941	734	68	1909	3	624	619	706	1118	1221	775	1508	806	834	1156	1021	978	977	1380	1341	1023	980	987	1236	1373	973	1243	1006	849	987	841	1200	904
Rem1	21	32	34	0	28	0	7	8	53	23	0	0	0	54	8	0	349	8	94	0	338	166	69	0	78	117	59	119	32	51	33	88	43	105	64	71	16	22	53	50	22	17	11	8	50	47	20	51
Rnf17	0	0	0	0	0	0	0	0	0	0	0	0	0	3	0	0	0	3	4	0	0	129	0	0	73	117	137	61	36	28	51	50	17	68	71	61	38	83	91	99	70	61	54	46	129	51	98	56
Trappc10	248	536	197	484	543	605	208	198	473	253	388	298	577	458	396	229	353	50	1440	388	193	262	375	714	401	388	614	392	201	222	410.94	421	333	339	745	522	315	329	311	629	388	415	1012	498	335	230	1285	900
Ccm2	3331	3797	1898	4486	3307	2154	2303	1292	2440	1237	3358	6267	2318	2711	3978	4692	2208	3583	6974	4162	3082	2946	4074	3005	3787	3138	6036	3082	2536	3576	4045	3341.98	2321	5151	3994	3525	2508	3670	4852	4698	3299	3918	4490	3035	3100	3091.04	4480	3177.02
Wap	0	0	0	0	0	0	0	0	0	0	0	0	0	0	0	0	0	0	0	0	0	0	0	0	0	1	0	0	0	0	0	0	0	0	0	0	0	0	0	0	0	0	0	0	0	0	0	0
Tbrg4	53	67	38	289	115	60	117.71	61	83	90	282	127	144	100	738	307	0	26	235	0	170	116	60	17	285	171	429	186	152	185.94	354	218	189	262	379	232	195	159	365	340	296	307	632	311	222	183	712	284
Tmprss2	0	0	5	0	0	0	2	6	0	0	0	0	0	0	0	0	0	0	1	0	0	0	0	0	0	3	2	0	0	0	0	0	0	3	0	0	8	0	1	0	1	0	2	0	0	1	0	0
Mx1	40	0	0	0	32	154	54	9	1	19	0	0	0	10	0	0	0	0	236	0	256	0	0	0	0	6	20	17	0	0	5	4	6	10	121	5	4	0	49	3	27	18	4	1	5	4	67	6
Fap	0	166	0	0	31	0	56	64	86	29	0	0	0	246	83	18	0	1	37	477	0	31	39	43	19	17	15	14	5	16	14	24	37	51	23	35	13	30	28	53	82	86	3	2	261	137	17	57
Gcg	0	0	0	0	0	0	0	0	0	0	0	0	0	32	0	0	0	0	0	0	0	0	0	0	0	1	0	0	0	0	3	0	0	0	0	0	1	0	0	0	1	0	0	0	0	0	0	0
Ndufa9	3508	3074	2304	6456	3592	3056	2143	2113	3437.64	2073	3216	8370	1478	2936	6161	6219	3030	4516	8330	3154	2409	3247	2271	2118	3479	2869	5871	3087	2793	3380	3762	3399	2875	4508	4090	3601	2551	3163	4674	4716	2789	3509	3748	2547	3234	2700	3998	3067
Egfl6	0	0	0	0	0	0	0	5	0	0	0	0	0	0	0	0	0	0	0	0	0	0	0	0	0	0	1	0	0	0	0	0	0	0	0	0	0	0	0	0	0	0	2	0	0	0	0	0
Lck	28	0	3	0	22	0	25	12	11	0	0	0	0	42	3	0	0	1	0	0	0	0	13	0	11	7	63	2	13	10	32	13	10	27	50	14	8	14	41	13	22	21	11	2	25	7	52	16
Tssk3	0	0	0	0	0	0	7	5	0	0	0	0	0	5	0	0	0	0	4	0	0	5	0	0	0	0	0	0	0	0	0	0	0	1	0	0	0	0	0	0	0	0	0	0	0	0	0	0
Cttnbp2	860.88	973.95	478	2162.94	630.98	1267.96	1199.98	285.9	679.97	400.96	1088.94	7050.27	560	620.29	1977	1356.84	2084.85	3072.93	3052.92	0	110	162	353	564	145	392.74	317.74	434.64	119	121	175.93	373.17	92.09	387.93	217	539	87.71	200	193.9	497.93	220	307.74	88	87	527.6	237.94	291	407.55
Galnt1	5329	4426	3001	10068	3880.03	4800	5979	3343	4402	2986	4920.99	6728	3770	3793	6976	7695	1845	9594	13257	6382	4647	4261	4384	3764	15193.9	16124	31400.4	16841.2	10702	14905	20506.9	20588	10495.9	24040.3	22821	21157.6	9272.83	16984	23966.9	21352	19334	20290	18600	12783.5	31783	16779	25585.2	21881
Myf5	0	0	0	0	0	0	0	0	0	0	0	0	0	0	0	0	0	0	0	0	0	0	0	0	0	0	0	0	0	0	1	0	0	0	2	0	0	0	0	0	0	0	0	0	0	0	0	0
Mkrn2	2000.08	1757.84	1556.99	6248.02	1529.09	1919.98	1398.94	771.63	1510.47	871.53	1655.4	2701.42	3259.13	1240.69	3941.07	3072.75	1209.79	2746.91	3680.89	45.57	1536.61	2377.95	1215.37	1363.31	1136.19	1104.03	1969.73	1224.39	818.96	1097.36	1440.44	1213.31	781.99	1631.53	1363.08	1401.73	934.92	1126.93	1556.1	1737.96	1083.45	1219.54	1496.5	1070.98	1153.89	962.57	1501.49	1238.13
Pparg	0	124	10	0	40	0	0	9	53	6	0	1	0	41	265	0	0	0	60	0	0	0	25	221	289	252	117	647	127	221	88	550	219	486	78	553.9	113	162	117	458	62	89	183	169	158	108	61	290
Raf1	5387.5	5172.34	3017.27	13955.3	5121.54	5267.37	3622.86	2083.74	3169.47	2448.62	5736.05	11159.2	4269.75	4090.07	7963.99	7458.22	3033.04	9553.54	13957.8	4989.49	4763.16	4079.89	4578.2	6601.96	2433.04	2514.79	4344.44	2901.26	1737.35	2163.39	3086.93	2992.33	1992.97	3848.55	3073.4	3067.71	1563.83	2826.17	3653.74	3794.19	2010.18	2462.01	3441.4	2457.33	2457.05	1736.99	3456.06	2768.5
Sept1	45	37	38	115	71	185	174	71	148	87	177	166	10	77	113	250	14	184	191	201	169	71	61	51	70	67	70	67	31	30	27	55	48	79	57	70	24	39	50	72	61	89	55	32	137	83	77	109
Pdgfb	9422	6949	5007	13361	8223	4287	4444.01	1644	5090.98	2764	2219	4605	5302	2999.97	10131	13814	6439	7966	17790	3814	4402	4451	3924	4361	6697	5294.34	6776.93	3849	4030	3886.95	4644.12	4971	3978	5635	5727	4159	4411	4008.98	5618	5540	4947	7566	3381.95	3279	4567	3823	8521	6339.99
Acvrl1	39259.4	41361	26968	96790.9	45446	29511	21441	12454	23200	14143.9	35962.7	29937	26452	28985	67684.4	66593	22631	58951	115810	51136	30423.3	38250	34516	44139	22914	24144.5	25636	14416	14712	16779	19905	19211	15230	31143.2	20182	14546	14434	20539	21561	19872	8992	13525	10605	9697.97	11352	8230.99	18380.2	15191.3
Grasp	5889	7927	4404	20902	5582	6988	5460.2	3805	4325	2660	5113.87	6228	8953	7354	11673.9	13968	3501	15535	27656.2	16122.3	7666.55	10882	13550	13352	1087.82	1213	1187	714.17	840	1134	922	1014	928	2042	1165	975.58	812	1251	952	1138.85	644	1030	956	773	607	753	1277	1082
Acvr1b	20	65	32	23	43	101	95	13	25	10	0	0	0	36	205	68	2	29	165	7	0	67	13	101	146	99	104	79	78	73	90	79	113	119	131	83	69	66	94	94.99	112	157	143	77	121	69	168	96
Tom1l2	8886.57	12033.3	4779.87	20050.2	6822.33	7404.25	5117.27	2080.88	4522.85	2467.82	4547.67	0	5840.3	5311.8	6591.13	6143.26	3727.54	6747.07	18819.5	6079.88	6566.43	7177.73	6743.67	7076.67	2598	3063.74	4955.47	3692.28	1912.11	2575.47	3446.94	4397.08	1719.88	5010.09	3230.34	4323.64	1487.03	3302.38	4054.77	4580.07	2301.33	2749.28	3427.84	2742.53	2982.2	2232.21	3678.11	3477.35
Gpa33	0	0	0	0	0	0	0	0	0	0	0	0	0	0	0	0	0	0	0	0	0	0	0	0	0	0	0	1	0	0	1	2	0	0	2	0	0	1	2	3	0	2	0	1	0	0	4	0
Zfp385a	8	45	16	63	45	0	21	21	24	13	9	0	8	33	40	88	0	1	33	0	0	13	2	12	534	419	540	393	321	367	402	377	518	721	591	552	429	385	479	639	470	533	454	298	656	533	340	284
Itga5	1875	2858	1581	8399	2720.71	3565	4118.01	1182	2861	1599	7513	7541	1646	2288	5516	4322	1620	5899	9470	7859	6376	2729	4241	3741	20512.1	21102	53870.6	26997	13605.1	14647.5	35361.8	27705.1	10597	24316	30844	29949	11595	20896	44138.1	40572	16682	18635.8	37930.1	26318.1	21960	12120.6	49030.2	30436
Gabra2	0	0	0	0	0	0	11	0	2	0	0	0	0	0	0	1	0	0	0	0	1	0	0	0	42	17	36	7	26	12	14	6	23	12	20	6	23	34	21	25	14	23	24	11	15	4	15	5
Wdr77	956.74	1213.89	658.94	3214.85	1101.7	1247.61	922.13	456.84	984.08	666.28	1568.53	531	885.81	778.19	1579.16	1052.36	440.03	6624.44	3497.41	1090.91	1180.72	1475.34	554.51	1271.09	1380.12	1284.45	3096.8	1457.68	1135.76	1463.7	2388.16	1733.16	1002.23	1888.22	2364.11	1835.78	1006.38	1447.84	2763.11	2597.2	1475.94	1753.73	4308.78	2580.57	1787.34	1387.46	3030	2208.87
Adora3	0	0	0	0	0	0	0	1	0	0	0	0	0	0	0	0	0	0	0	0	0	0	0	0	0	1	0	0	0	0	0	0	0	0	0	0	0	0	0	0	0	0	0	0	0	0	0	0
Atp5f1	5638	5767	3229	11884	5020	5484	3809	5473	6498	3977	5151	8714	2792	6319.19	9553.97	15474	4792	11440	16381	5985	3671	7589	4546.91	4625.85	7079.97	5333.96	9546	5625.14	5533	6550.01	6416	6308	5518	9130	7719	6888	5652	6368	7530.32	8895.06	6450	7641	7597.39	5810	6926	5909	7404	6573.02
Sox9	847	743	633	1749.93	641	506	827	917	480	301	1403	2184	818	1709	1544	507.99	1618	4967	2413.96	0	344	466	779	791	553	549	241	456	338	399	237	357	458	818.99	408	546	394	424	477	752	1761	1440	1734.29	1287	2092	1182	933.02	1086.37
Hnrnpd	3043.91	3641.87	2061.89	9402.51	2771.74	4074.88	2566.68	2033.94	3735.72	2442.93	2927.55	7041.86	3785.91	3773.85	6680.71	7710.8	1396.8	4242.63	8124.11	4309.78	3431.83	3372.74	2256.86	3022.69	1714.89	1413.88	3099.65	1819.88	1226.92	1407.78	2177.77	1962.89	1419.88	2322.67	3382.74	2280.74	1427.72	1458.87	2611.44	3050.74	1640.79	2049.88	4893.05	2747.85	1910.52	1771.83	3726.76	2999.77
Dynlt1c	614.61	719.69	436.98	2009.48	749.59	428.88	742.84	495.72	843.91	544.84	942.51	1230.39	914.04	461.71	2132.03	1790.05	908.24	1416.5	1587.32	288.48	135.74	657.36	490.66	395.6	778.66	597.69	665.19	456.61	475.22	614.32	497.06	471.75	600.9	841.34	542.23	611.89	509.13	557.66	565.22	660.53	556.5	670.35	516.99	419.74	750.64	516.93	537.11	439.06
C1d	2212	3026	1665	6700	1919	2766	1971	1915	3460	1807	3037	7452	799	2095	7498	6635	2221	3740	8643	2223	1955	3081	1793	1297	4213	3006	6504.19	3300	2986	3932	3953	3539.92	2890	4875	4247	3544	3230	3670	4755	4985.87	3731	4432	3571	2619	3978.95	3255.48	4412.22	3731
Gm2a	4914	4685	3146	9648	5051.73	2986	1879.66	1677	2085.12	1288	4915	0	2287	4232.12	4921	5884	5240	11098	9840.53	2570	4181	3176	2470	4182	3424	3013	4299.97	3041.39	2102	2475	2823	3146.83	2135	4350.04	2694.99	3771.01	1776	2694	3068.98	3963	2500	2732	1987	1509	3705	2006	2069.01	1802
Krit1	1603.06	2372	1077	6843	1846	4054	2445	1784	2159	1129	1530	2792	1823	1900	4718	4502	666	5077	7020.01	4198	0	2970	2277	3213	3063	3986	3853.35	2517	2072	2333	2289.33	2752	2318	4802.01	2995	2807	1840	2757	2854	3451	2955	3691	2335	1921.91	4908	2259	2614.99	2619.9
Clcn4	3618.48	3659.22	2091.1	10750.2	2753.44	4642.97	3373.59	1866.2	3120.7	1728.96	701	2116.59	1709.58	3614.72	6990.24	6162.14	3376.01	3035.77	12570	3069	4217.9	3689.62	3457.88	4478.79	3031.76	3396.24	3739.36	2582.48	1899.95	2258.13	2478.27	2596.78	2218.4	4139.65	2999.87	3166.81	1719.48	2476.02	3055.09	3561.61	2475.79	2848.79	2499.3	1893.23	4160.91	2156.32	3212.92	2921.78
Vmn2r88	0	0	0	0	0	0	0	0	0	0	0	0	0	0	0	0	0	0	0	0	0	0	0	0	0	0	0	0	0	0	0	0	0	0	0	0	0	0	0	0	0	0	0	0	0	0	0	0
Grm6	0	0	0	0	0	0	15	1.38	12.64	6.28	0	0	0	0	0	0	0	0	0	0	0	0	0	0	0	5	2	1	0	1	0.25	0	0	1	1	0.18	0	0.45	2	1	1	3.57	0	0.27	6.49	3.47	0	5
Sema4f	0	0	0	0	0	0	0	0	0	0	0	0	0	0	0	0	0	0	0	0	0	0	0	0	15	9	31	3	14	9	36	31	9	41	52	29	1	8	23	21	32	30	170	78	57	17	96	58
Hk2	0	69	0	21	0	0	16	8	4	0	0	0	0	22	0	0	0	0	83	0	0	4	0	0	230	175	241	131	161	131	217	186	242	319	502	185	71	83	179	180	384	351	622	317	520	327	880.37	571
Myo18a	2690	3302	1720	7649	3387	4028	1706	834	2125	1390	1479	4401	1544	1899	3263	3153	1452	7092	6271	3939	3937	2929	2534	1393	3651	4595	4942	3577.76	2254	2221	3741.95	4671	2544	5220	3578	3908	2136	3175	4400.03	4258	2539.97	3647	3656.98	2977.98	3106.61	2165	4626	4165
Sez6	109	0	28	0	0	0	0	8	118	22	282	0	0	41	0	225	0	3	0	0	0	47	50	0	0	0	2	1	0	0	0	0	0	0	0	0	0	1	0	1	0	0	0	0	0	0	0	0
Haao	4	0	3	112	4	0	0	0	0	0	0	0	0	0	0	0	0	0	0	0	0	0	0	0	0	0	0	0	0	0	0	0	0	0	0	0	0	0	0	0	0	0	0	0	0	0	0	0
Cd52	3	24	10	2	4	0	3	2	12	6	46	0	0	13	328	0	0	0	0	0	0	9	26	0	0	0	0	0	0	0	0	0	0	0	0	0	0	0	0	0	0	0	0	1	0	0	0	0
Abhd15	47.3	0	0	0	27.66	0	33.75	28.83	2.62	22.87	0	0	12	8.11	0	0	0	5.79	2	0	0	0	111	1.46	53.23	100.18	47.47	90.23	47.39	48.68	31.7	106.71	67.67	135.78	49.31	112.19	42.17	67.11	56.8	92.04	35.16	39.52	44.84	54.16	64.44	42.8	18.6	40.37
Hoxb6	0	3	1	0	0	0	0	0	0	0	0	0	0	0	0	0	0	4	0	0	0	0	24	0	0	0	0	0	0	0	0	0	0	0	0	0	0	0	0	0	0	0	0	0	0	0	0	0
Loxl3	31.14	25.14	20.07	34.38	52.21	31.61	141.26	36.25	27.22	18.66	14.08	199.48	25.86	68.69	27.56	39.57	17.39	49.48	426.64	0	6.4	312.82	36.88	30.64	2015.41	2275.12	1017.3	2831.99	1592.4	1838.33	1935.35	4784.08	3478.85	7146.65	3674.45	5204.14	1772.84	2057.11	3200.65	6013.83	2091.8	2421.72	1702.99	2497.47	8834.51	3871.08	2027.46	4408.44
Tcl1b5	0	0	0	0	0	0	0	0	0	0	0	0	0	0	0	0	0	0	0	0	0	0	0	0	0	0	1	0	0	0	0	0	0	0	0	0	0	0	0	0	0	0	0	0	0	0	0	0
Btn1a1	0	0	0	0	0	0	0	0	0	0	0	0	0	0	0	0	0	0	0	0	0	0	0	0	44	31	370	22	34	38	197	18	42	24	250	20	16	29	207	14	91	84	124	26	149	53	227	34
Kat2b	976	951	455	1408	483	540.95	1290	950	1438	674	117	0	860	1311	2743	1413	993.99	216	2965	4816	553	641	1022	171	793.84	954	1487	1055	522	677	983	1063	812	1105	1219	1091	540	686	1092	1274	725	912	889	653	973	679	1323	940
Rab5b	1593.86	2669.82	1267	3978.94	2032.93	1551.79	994.97	758.95	1326	763.92	878	1072.71	1368.96	1481	2641.92	2860.93	309.92	1340.11	3105.41	836.94	943.69	1392.88	1401	842.93	2279.83	2023.75	5526.98	4037.62	1757.86	2299.81	3830.63	3899.77	2085.99	4348.9	4588.85	5130.87	2152.66	2885.69	4130.3	5779.65	3281.89	3249	3251.92	2283.59	3188.93	2634.78	6232.89	5036.57
Cryba1	0	0	0	0	0	0	0	0	0	0	0	0	0	0	0	0	0	0	0	0	0	0	0	0	0	2	0	0	0	0	0	0	0	0	1	0	0	0	0	0	0	0	0	0	5	0	0	0
Dnmt3l	0	0	0	0	0	0	0	0	0	0	0	0	0	0	17	0	0	0	0	0	0	0	0	0	0	1	0	1	0	0	0	0	0	0	2	0	0	0	5	0	0	0	0	1	2	0	7	0
Aire	0	0	0	0	0	0	0	0	0	0	0	0	0	0	0	0	0	0	0	0	0	0	0	0	0	0	0	0	0	0	0	0	0	0	0	0	0	0	0	0	0	0	0	0	0	0	0	0
Icosl	324	652	247	990	436	383	532	495	509	331	969	4373	301	800	638	1032	72	1310	2819	0	457	1137	357	1238	30	49	256	19	22	40	213	12	8	75	319	17	20	29	175	24	35	25	82	9	26	17	121	19
Spg7	2302	2066	1338.48	5946	2096	1807	2585	1228	2091	1334	3489	0	1731	1913	4360	3375	0	2625	6961.08	3390	1006	1837	1659	1754	2410	2445	3316.99	2267	1639	1849	2257	2553	1638	3549	2518	2411	1495	2024	2865	2954	1893	2510.99	2898	2166	2418	1543	2741	2208
Sult5a1	198	294	75	632.34	95	76.91	276	114	141	88	487	1437	95	133	304	388	18	921	508	0	311	159	191	205	100	254	67	319	44	131	36	209	175.98	403	67	325	105	167	48	392	146	311	27	54	278	283	46	310
Rpl13	9672.74	10502.2	6010.67	25087	9351.99	8376.83	7515.73	10546.7	13132.1	8085.01	16048.5	19429.7	7659.78	14211.4	27139.4	38818.6	8419.27	24817.2	32342.7	18432.2	13817.8	13679.5	13473.2	16320.6	11839.4	7841.37	13023.2	7019.57	7907.69	9477.3	9384.73	8449.66	9814.2	13116	13456.2	9162.25	8191.59	7998.68	10717.6	10829.5	10870.1	14866.2	13880.7	10350.9	13488.7	13538.5	17005.7	11600.8
Chmp1a	5244	4928	3227	6474	4851.11	2600	3089	1628	3519	1981	4944	3248	2664	2455	6076	7847	3521	8642	11882.8	3917	970	4014	1923	2660	5322	4803.71	8050.87	5164.71	3582	4586.17	5819	6131	3799	7414.98	5992.95	5850.97	3242	4599	6907	6987.58	4451.26	5741	5338	3949	5448	4778	6479.84	5230.52
Rpa1	2463	2811	1455	6945	2540	2293	1423	876	1492	908	3153	192	1154	1800	2218	2415	589	202	7010	1	3010	2714	1937	2513	2525	2527	5673.03	3798	1856.99	2603	3811.62	4166	2074	4978.91	3628	5103	1453	2713.77	4444.13	5013	2196	2506	6592.83	4881	2755	2253	3296	2949
Serpinf1	118	72	38	354	103	265	121	43	117	145	0	0	143	105	428	786	0	1144	592	0	0	300	253	0	1704	1926	1573	3717	1645	2537	3849.05	7477.99	5063	10376	7263	13297	1423	2098	5338	9930	6312	6746	3248	5902	17851	9451	6559	10572
Tubgcp3	1788	2442	1052	4581	2268	2191	2218	811	1635	1015	626	1442	2761.7	1643	3293	3574	1140	260	7784	4	2136	2425	2965	1733	1102	1237	1949	1236	772	910	1376.26	1375	590	1735	1458	1602	684	1095	1506	1741	939	1158	1799	1293	1301	760	1630	1238
Oprm1	0	0	0	0	0	0	0	0	0	0	0	0	0	0	0	0	0	0	0	0	0	0	0	0	0	2	0	0	0	0	0	2	0	0	0	0	1	0	0	0	0	0	0	0	0	0	0	0
Polr3d	354	907	400	2744	440	724	547	260	585	332	1283	4218	828	687	1804	1279	586	1333	2552.95	372	1062	745	867	1801	906	717	1484	753	707	836	1211	859	501	1141.97	1153	877	588	762	1282	1129	983	1175	1430.9	927	977	838	1659	1113
Tcf7	6765	5293	4313	17063	6292.01	5498	3933.89	2296	4458	2386	3491	2741	4279	3284	6189	8521	8604	5712	16960	942	3497	5005	3854	7524	24	35	52	100	6	34	40	85	10	85	57	128	16	30	39	89	31	26	67	55	76	55	87	104
Ddx3x	13185.6	18464.8	6536.28	61062.9	9595.37	24438.1	20749.3	24136.4	12205.5	7543.92	6992.51	13422	20923.4	30054.3	25016.3	22173.6	7043.87	24565.9	41488.4	20104.2	21404	14044.8	16397.9	17724.5	8081.8	7732.78	8968.72	6217.51	5408.56	6851.31	5649.96	7816.28	6143.53	10878.7	9025.17	7724.51	6431.8	8420.84	7104.5	9618.03	6707.83	8114.74	10026.6	8642.43	8649.18	5726.53	8740.43	8663.06
Il12rb1	0	0	2	0	0	0	0	0	0	0	0	0	0	2	0	0	0	0	1	0	0	0	0	0	56	55	91	57	14	29	62	52.99	12	59	82	56	23	29	74	58	22	51.1	48	32	41	53	145	54
Slc5a5	15	51	18	163	69	0	53	42	70	17	277	0	404	307	0	0	0	2	153	0	0	142	0	0	117	85	81	174	92	86	38	253	92	109	55	162	68	69	80	195	48	37	81	123	21	20	28	58
Kcnn3	0	0	3	0	0	0	0	16	0	4	0	0	15	46	0	13	0	0	175	0	0	0	0	0	8	3	11	0	8	10	17	8	0	4	29	4	10	10	18	14	4	3	14	1	1	0	17	3
Usp32	520	451	285	2368	337	689	606	543	587	456	631	4928	927	687	1626	721	967	47	1659	174	869	542	355	488	1110	1247	1419.97	871	659	804	915	1060	757	1461	1200	1036	796	944	1068	1440	1106	1077	1596	1062	1411	812	1216	1125
Car4	40183.8	37226.9	26350.8	80230	37077	36352.2	29221	21033	39849	16639	33698	28415	20829	32486	54952.9	47666	18426.2	23514	73326.8	23874	22942.8	24335	35268	23902	20	39	6	7	8	29	2	3	20	33	0	79	6	27	3	32	11	15	2	4	8	5	0	2
Txnrd3	715	826	681	1725	819.12	365	800.23	200	103	250	155	0	698	457	484	868	0	28	3002	2799	0	631	200	173	222	221	328	431	192	233	261	393	180	368	304	473	186	239	326	485	163	216	315	245	245	163	344	385
Fasl	0	0	0	0	0	0	0	1	22	5	0	0	0	6	0	0	0	0	0	0	0	0	0	0	0	0	1	0	0	1	0	0	3	1	0	0	0	0	0	1	0	0	0	2	0	0	0	0
Zfp512b	963	1305	488	1847.89	963	730	1188	409	707	525	1353.77	2116	1285	700	1702	2374	305	286	1558	1954	0	697	893	884	673	721	994.98	837	325	401.99	665	845.29	459	1016	722	955	343	489	786	1269	625	835	953	696	724	402	856.86	879
Dnajc5	3880	4143	2823	8412	3701	5315	3448	1945	2488	1798	2111	4850	2537	3252	2977	6093	1206	6269	11649	3282	5691	3909	3097	3200	4390	3967.89	8249.24	5725.01	2845	3518.03	6033.08	6318	2874	6094.99	6845.01	6467	2976	4601	6413	7833	4179	4659.46	6248.96	4438.02	4405.99	3642	7862	6100.01
Tpd52l2	3818	4122	2313	11027	2794	3200	3499.9	3758	4823	2906	5902	6844	1688.56	3558.79	9860	9419	2990	6910	13104	6143	3741	4710	3682	3777	6133	5284	9854.97	4701	4551	6131.99	6490	5582	4623	8605.05	7740	5535	4603	6705	7747	6846	5987.98	7427	5305	3797	6026	5165	9054	5749
Fmr1	2337	3037	1071	6178.37	1848	3776.03	2693	2406	2324	1322	1528	2606	4064	2915	6081	4049	59	308	7480	1310	346	2483	3018	2147	1469	1685	3207	1748	1262	1340	2216	2539	1421	2815.99	3322	2202	972	1519	2540	2690	2442	2204	4751	3036.95	3585	1806.47	3684	3092
Bcl11a	0	22	0	0	0	0	0	1	0	0	0	0	0	4	0	2	0	0	0	0	0	0	0	0	0	0	0	1	0	0	0	0	0	1	2	1	0	3	0	1	5	2	1	3	7	2	3	1
Il4	0	0	0	0	0	0	0	0	2	0	0	0	0	0	0	0	0	0	0	0	0	1	0	0	0	0	0	0	1	1	1	0	0	0	0	0	1	0	0	0	0	0	0	0	0	0	0	0
Pxmp4	1489	1336	765	2800	1084	1162	765.1	415	1304	477	1428	0	747	688	1314	1991	1093	2379	2606	852	813	1229	809	206	819	757	937	684	597	719	670	887	883	1285	718	889	551	727	754	1040.97	515	745.99	426	392	651	517	689	604
Dlg3	379	551	51	252	211	0	115	128	182	44	0	0	306	140	146	432	0	1728	895	0	0	174	58	0	222	204	346.24	255	130	187	280	309	245	466	404	366	140	166	353	395	410	338	475	391	561	385	462	565
Gnb1l	291	239	145	253	255	155	87	71	257	75	471	0	224	66	580	289	62	521	570	0	0	124	14	0	147	118	183	97	74	104	123	131	102	184	141	131	105	96	151	140	95	146	170	126	137	106	126	91
Dbh	0	0	4	0	0	0	0	0	0	247	0	1880	0	0	0	0	0	0	0	0	0	0	0	0	0	0	0	0	0	0	0	0	0	0	0	0	1	0	0	0	0	0	0	0	0	0	0	0
Mmp11	219	158	146	493	256	131	93	40	123	153	1239.94	0	189	75	156	656	417	9	635	0	0	231	75	0	149	190	349	258	96	108	321	323	247	442	508	539	62	117	325	374	247	295	412	232	1033	507	398	389
Smarcb1	2520	3041	1641	5011.98	2278	2277	2085	1189	2754	1786	4639	6840	2648	1961.03	4434	5613	2225	4599	8770	778	1243	2686	2012	1614	1681	1603	3509	2048	1288	1805	2406.64	2165	1495	2584	2944	2531	1329	1675	3022	2994	1562	2045	2841	2096	1691	1603.99	3120	2450
Vpreb3	0	8	1	0	0	0	0	0	0	0	0	0	0	5	0	0	0	0	0	0	0	0	0	0	1	1	1	0	0	0	0	1	0	0	0	0	0	0	0	0	0	0	0	0	0	2	1	1
Hip1r	6391.52	5860.92	4037.8	14328.1	6675.55	4739.06	3163.91	1473.26	2523.48	1961.53	5073.2	1863.74	3391.38	3118.8	9878.17	8612.52	1048.37	4093.4	18556.6	1383.62	3557.11	4970.94	4388.26	4810.55	2064.49	2491.51	3116.11	1707.13	1405.8	1640.38	2298.17	2242.19	1392.85	3423.65	2499.5	1803.57	1377.38	2056.28	2821.52	2048.67	1449.02	2174.05	3306.99	2230.26	1587.03	1250.27	3245.49	1996.61
Nsun5	1155.43	1873.15	726.21	3559.59	983.24	2101.83	727.05	416.3	1123.45	555.92	597.69	64.41	1202.94	875.81	3231.88	2520.24	547.39	3383.49	3784.35	2514.94	1663.29	1193.15	927.33	1671.34	491.21	393.19	631.16	289.56	295.19	320.19	460.51	291.85	286.83	586.46	438.01	331.84	273.94	354.97	555.02	465.54	371.65	504.45	666.76	388.84	371.83	290.88	552.55	341.19
Top1mt	292	284	159	853	101	124	370	128	302	114	980	5	0	109	0	275	0	1466	941	0	857	341	201	65	359	266	462	255	240	350	361	288	325	483	390	305	200	296	357	344	337	362	453	323	405	325	487	306
Hoxa10	0	0	0	0	0	0	0	0	0	0	0	0	0	0	0	0	0	0	52	0	0	0	0	0	0	0	0	0	0	1	3	0	0	0	0	0	0	0	0	0	0	0	0	0	0	0	2	0
Hoxa4	0	0	0	0	0	0	0	0	0	0	0	0	0	0	0	0	0	0	0	0	0	0	0	0	0	0	0	0	0	0	0	0	1.21	1	0	0	0	0	0	0	0	0	0	0	0	0	0	0
Gm38393	0.23	0.34	11.2	0.28	0.16	0.29	0.21	5.2	0.16	6.17	0.23	0.24	0.2	0.29	0.23	0.33	0.4	0.23	24.31	0.24	0.18	0.29	0.22	0.21	3.26	19.2	25.22	7.14	7.27	13.26	10.19	14.41	21.41	24.25	22.32	17.21	3.2	14.25	13.24	12.5	29.18	16.28	7.23	5.32	40.24	7.25	8.17	7.15
Mmp14	177	52	96	220	205	16	166	93	122	85	198	1	7	252	926	223	979	31	761	0	650	687	94	227	2569	3178	5949.89	4136	2115	2520	5867.09	5295	3117	6885	7160	7268.08	1594	2259	6486	6650.23	5212	4981	7161	4749	14507	6277	9843.95	8593
Slc7a7	817.13	865.6	461.04	1760.9	784.3	384.74	542.31	300.11	476.58	286.19	1431.42	0	622.44	447.53	434.29	1029.89	1266.87	2100.47	1991.42	1980.47	455.79	932.79	351.92	133.34	1689.84	1633.33	2335.7	1107.65	1226.53	1450.21	1636.06	1312.99	1030.29	1852.37	1597.87	1232.28	1138	1594.39	1736.81	1460.52	1219.68	1494.1	1287.21	956.83	1578.76	1009.35	2555.01	1566.02
Oxa1l	1140.87	1053.4	569.96	3790.09	734.7	1107.26	607.69	299.89	545.42	486.81	1004.58	13	335.56	441.47	982.71	1408.11	697.13	3605.53	2740.23	874.53	156.21	882.21	610.08	479.66	536.16	480.63	687.3	446.35	402.47	428.79	477.94	556.01	471.71	691.62	572.17	540.59	431.01	450.61	594.19	582.92	475.32	637.9	638.79	495.17	575.24	435.65	715.86	576.98
Heatr6	704	763	507	2640	753	838	425	304	729	306	1045	0	617	495	917	1822	746	3167	1901	0	1632	519	496	338	674	753	1504	830.99	467	569	1104	930	597	1080	1063	960	460	733	1150	1027	590	704	971	635.01	746	498	1232.98	700
Ccl3	0	0	4	0	0	0	0	10	0	0	0	0	0	102	0	0	0	0	9	0	0	0	0	0	1	2	0	0	0	0	0	2	0	0	0	1	0	1	0	0	1	1	0	2	2	0	0	0
Wfdc18	0	0	0	0	0	0	0	0	0	0	0	0	0	0	0	0	0	0	0	0	0	0	0	0	0	0	0	0	0	0	1	0	0	0	0	0	0	0	0	0	0	0	0	2	0	0	0	0
Icam4	13	0	3	0	0	11	35	16	6	13	18	0	31	53	112	82	0	1	56	67	0	14	48	83	5	3	2	2	3	3	4	1	3	3	9	8	3	15	7	4	1	1	5	1	7	1	1	0
Ilf2	2006.21	2956.69	1500.81	6707.97	2626.18	3132.92	2114.29	1472.38	2373.45	1399.21	2449.76	3234.33	1941.25	2006.74	3393.57	5214.99	2445.98	3761.42	7701.61	2359.7	1422.11	2179.8	2121.52	1899.19	1492	1406.11	2257.35	1332.2	1104.18	1405.14	1585.08	1479.72	1040.98	2068.49	1873.09	1732.57	972.43	1421.82	1860.33	2056.68	1440.57	1636.67	2765.62	1882.8	1771.06	1272.4	2155.53	1611.05
Chtop	6237.27	5603	3475	15600	4078	8185	4244	3070	4557	2634	4632	7051	6794	4542.79	8790	7713	3404	4021	16560	6086	3826	4606	6183	6371	1569	1582	2455	1602	1120	1502	1774	1808	1181	2440	2543	1958	1298.01	1594	2041	2377	1735.4	2137.59	2542.87	1808	2128	1520	2822	2271
Snapin	3588.79	3662.31	2389.19	11702	3024.51	4629.08	1999.05	1556.62	2509.55	1572.79	2970.24	4710.67	2008.75	2377.26	5181.43	5875.01	3682.02	5491.58	8500.39	4339.3	904.89	2750.2	1833.48	2038.81	2278	2161.89	3628.82	2483.81	1714.82	2168.66	2418.92	2725.28	1989.02	3509.51	2714.91	3176.43	1523.57	2210.17	2882.67	3322.32	1987.43	2323.33	1795.39	1516.2	2503.94	1913.6	2740.54	2148.95
S100a4	69.63	47.14	48.72	336.61	73.47	38.59	11.67	14.64	71.65	15.84	59.73	0	21.71	43.9	68.47	512.71	0	0.81	256.65	547.6	290.57	89.41	93.64	37.51	1105.56	678.67	154.5	765.62	728.63	770.28	218.75	780.59	1278	1356.64	392.48	1290.52	854.64	696.64	360.57	1304.6	698.66	1116.16	588.28	1326.19	856.5	998.6	218.51	731.53
S100a3	0	0	0	0	0	0	0	0	0	0	0	0	0	0	0	0	0	0	0	0	0	0	0	0	42	13	13	19	20	35	14	26	22	39	12	24	15	27	24	31	39	34	50	36	8	35	19	12.7
S100a5	0	0	0	0	0	0	0	0	0	0	0	0	0	0	0	0	0	0	0	0	0	0	0	0	1	0	0	1	0	0	0	0	0	3	0	0	0	0	0	0	0	0	0	0	0	0	0	1
S100a6	348	373	252	1063	316	296	236	347	401	620	1341	1510	266.7	342	1010	2063	151	626	1347	463	824.93	723	793	584	19204.7	11768	11695.2	9884	12375	13480	8371	11599	16585	18533	13385	12482	13336.1	12590.8	9680.15	14896.9	14573	22329	14779	15118.9	14505	14060.5	13948	15569
Scn4a	0	0	0	0	0	0	0	3	0	1	0	0	0	0	0	0	0	0	0	0	0	0	0	0	7	4	2	0	6	0	1	0	0	9	0	0	0	4	0	2	0	1	0	3	0	0	0	0
Icam2	9756	10832	6096	24506	9172	6768	6901	6368	9488	6374	16317	10945	3646	7933	17821	31519	6203	11241	31929.4	10365	10331	10617	8372	9824	5795	6072	6807	3811	3515	4449	4687	4073.1	3788	7074	5484	4265	3547	4623.98	4968	5006	4432	6643	3221	2563.99	5674	3931	5890.67	4100.1
Mapk7	1541	1797	1274	4578	1500	2898	1961.98	549	1044	544	911	0	1701	1071	1596	2396	678	127	4681	1021	3049.91	1486	1191	2128	1475	1550	2524	1710	985	1218	1753	1815.93	816	2198.99	1646	1856.07	868	1601	2146	2369.85	1271	1593	1652	1203.97	1423	1123	2354.5	1872
Epn2	9649.96	11709	5480	21750	9803.97	7932.99	3479.76	2511	4256	2228	5139	23295	6242	5111	12987	11374.6	3039	11519	22521	6682	4836	5707	4733	6182	3701	4482	5098.99	4669	2241.98	3105	3744	5495	2798.99	6018	4159.9	5176	2385.02	3700	4207	6164.91	3226	4304	2490	2230	3791	2868	4026.96	4235
B9d1	205	164	130	368	223	86	82	71	157	73	176	0	2	223	2	583	0	1057	462	280	258	95	204	1	185	120	179	105	100	114	126	116	171	221	188	156	108	126	140	186	128	158	157	89	197	183	152	166
Sec24b	2358	2887	1674	9300	2494	5383	2882	1403	2040	1161	2695	5893	2419	2297	4879	3193	4372	4515	10817	2942	4869	3117	2896	3882	2367	2434	5459	3499	1678	2070	3992	4204	1628	3301.98	3983	3718.08	1687	3066	4639	4645	2457	2538	4670	3281	2287	1604	5228	4078.04
N4bp3	4373	6015	3123.97	10824	4613	2943	4986.05	2988	5038	2449	7401	6415	4039	4780	3968	6762.2	3633.01	10624	11644	6408	5542	3213	7476	5906	3638	3724	5835	3452	2433	2847.97	4244	3817	2285	4899.99	4925	3394.65	2498.76	3458.99	5370.74	4226.92	2664	3813	2636.67	1905	2993	2710	5628.98	3919.99
Rmnd5b	1878	1884	1334	5535	2063	1589	2340	1324	1972	1026	2946	2957	1817	1615	2701	3675	1228	3853	4552.89	1214	938	1706	1236	2515	3028	3156	3520	3199	2239	2884.03	2440	3550	2445	4465	2743.99	4021	2025.68	3101	2779	4242	2138.95	3325	1610	1643	2676	2439	2612	3406
Nhp2	656	700	481	1267	605	517	822	499	1019	580	1690	1189	483	619	986	1717	675.96	1283	1736	1298	471	801	592	703	1534	981	2116	800	951	1305	1501	877	1052	1743	1780	979	1038	1078	1746	1419	1398	1826	2757	1493	1453	1415.2	1876	1384
Vps9d1	771	437	463	1130	787	1586	651	279	567	428	1255	0	600	517	1218	905	0	1485	1977	1133	783	719	737	590	479	432	463.16	376	294	320	309	399	367	652	406	434	268	415	365	533	372	486	324	292	410	382	388	405
Zfp276	991.82	1509.98	813	2670.99	962.99	1542.99	1260.8	426.95	783.65	409	516	2919.99	1957.99	1048.98	2647.99	2195.99	0	162	3531.01	1309.96	851.97	1356.42	2137.98	1206.99	806.65	1265.85	893.77	610.11	489.82	554.23	638.04	697.09	577.89	1390.38	775.27	599.5	414.01	716.16	746.78	802.63	683.54	1020.26	635.48	500.26	1141.27	661.53	784.14	610.75
C1ql4	0	0	0	0	0	0	0	0	0	0	0	0	0	0	0	0	0	0	0	0	0	0	0	0	0	0	0	0	0	0	0	0	0	0	0	0	0	0	0	0	0	0	0	0	0	0	0	0
Mfsd10	1209	1585	801	5270	1043	1707	1001	410	983	573	1771	3220	1500	818	3548	2849	732	5553	3872	2633	2525	1795	1383	1420	982	1070	1440	935	565	636	956	1049	810	1374	1275	1169	542	730	1257	1363	720	982	1023	799	1389	782	1260	964
Luzp1	9500	10053	6017.34	35667	10113.9	15486	11278	6298	7586	4562	7299	9616	11251	10816	21930	23511.2	7728.97	12753	32126	12675	11311	8926	11934	8576	8527	8281	9822.96	5902	5145	5673.83	6660.09	6526.99	5674	10290	6073	6500	4541	6919.02	7398.59	7588	6122	7787	6083	4654	7308.28	5200.03	6152.91	5299
Slc13a2	0	0	0	0	0	0	0	0	0	0	0	0	0	4	0	0	0	0	0	0	0	0	0	0	1	0	0	0	0	0	0	0	0	3	0	0	0	0	0	2	1	0	1	0	0	0	0	0
Kctd10	23888.7	35410.3	19064.9	59639.8	29457.4	26757.4	15813.3	9850.74	16936.4	10348.8	28264.6	30768.7	16273.6	22576.4	41687	56346	22082.2	29732.4	108463	30409.8	20725.6	34808.8	25191.4	37523.2	16145.8	18588.3	27407.8	16994	10136.8	15481	18853.4	17166.6	10668.2	27411.8	19092.7	20379.9	9367.19	19179	21799.4	22706.7	14348	17676.8	18730.2	14886.9	15325.7	13409	17321	16759.7
Poldip2	2386.85	2446	1493	5183	2516	1986.94	1580	822	1837	720	2073	60	367	1475	4511.01	2665	2302	5525.9	5083	1057	1299	2462	2335	1036	1845	1520	2907	1714	1156	1708	2215	1996	1298	2605	2483	2260	1345	1672	2539	2634	1736	2040	2638	1839	1970	1642	2582.99	1909
Sebox	0	20	12	0	16	0	0	7	86	7	0	0	0	24	0	0	0	5	41	0	0	126	56	0	0	0	0	0	0	0	0	0	0	0	0	0	0	0	0	0	0	0	0	0	0	0	0	0
Ift20	1468	1833	600	3683	1025	1563	1758	1495	2311	1201	1912	1459	1215	1964	3376	4110	1603	2062	4507.99	1701	1639	1610	1583	2331	1538	1118	1545	985	1012	1182.02	1001	1050	1324	1760	1363	998	1113	1096	1289	1326	1499	2054	1320.9	974	1800	1388	1793.96	1357
Col6a1	153	0	1	401	48	444	0	2	6	4	0	0	7	14	412	1	0	0	0	6	0	65	0	0	2781	3170	1853.98	4071	1560	2161.01	2636	5460	3692	9409	5886	8723.99	1486	2074	5304	7833	4362.99	4227	3108	3135	10057.4	4697	2227	6517.99
Pcbp3	662	940	335	1052	836	668	291	272	629	260	426	0	660	698	57	1110	1684	18	1737	0	0	600	63	302	924.97	810	1361	1040	731	809	972	1114	635	1297	1001	1272	602	872	1176	1375	891	1235	1135	943	952	1034	1305	1424
Lgals9	9725	12288	7206	30729	10595	11783	8119	7901	10489	5915	11673	10487	7141	9619	20017	23112	11912	11268	31350.6	9225	7109	12770	10511	9752.98	21606	19215	33864.2	25728	13967	19214	25404.9	27398.7	17544	34910	24811.8	22709.1	11966.6	19230	28361.8	35713	15906	20888	13573	11631	11698	11863	28128.9	16237
Araf	4232	5810	2475	12244.1	3676	5496	4082.03	1866	3256	2246	2867	939	7654	4244	11310	6760	1677	19380	12419	9089	4382	4460	5010	3386	3723	3856	5767	3507	3053	3488.14	3965	4032	2896	5823.1	3879	4062	2603	3764	4432	4962	3160	3866	2919	2392.8	4265	2654	3704.65	3248.94
Cfp	0	13	18	1	0	28	47	53	68	53	0	0	147	53	66	63	0	316	63	0	0	49	103	8	31	37.43	16	7	31	15	9	1	54	46	11	6	11	15	6	12	27	41	8	9	34	34	5	11
Timp1	20	49	17	56	25	0	41	78	97	77	199	0	0	94	176	158	0	12	184	0	186	106	2	171	4541	3187	2213	2535	2852	3117.99	2228	3568	4681	6700	4555	5137	2682	2373	2965	4603	7666	9062	3095	4578	16055	8686	3438	4582
Uxt	306	269	136	847	269	241	223	224	462	216	245	206	9	228	514	749	145	1047	638	857	0	322	172	257	386	253	456	279	295	307	337	339	295	406	403	347	313	306	352	390	258	413	359	256	287	284	473	355
Cnnm3	1587	1593	855.91	2276	1295	1130	659	238	472	389	523	2250	502	378	381	695	179	86	3310.96	236	92	842	671	657.77	402	496	718	562	270	305	503	681	265	726	618.9	619	288	434	612	718.9	371.85	486	548.21	404	678.73	353	662	571
Lman2l	1566	1777	781	2617	1476	1085	1562	782	1090	479	1723	2184	1162	1253	3613	1045	770	1675	6854.64	1263	97	1576	1428	1577	2838	2681	3760	2142	1855	2033.93	2565	2314	1856.8	3324	2225	2440	1698	2357	2716	3229	2232	2380	1749	1365	2449	1593	2405	1849
Mcm3ap	1010.99	1581	648	2473	1286	776	636	469	670	771	0	0	1226	683	1698	1699.57	0	147	4553	1972	1176	1127	449	613	1006	1336	2242	1695	612	732	1702	1942	815	1624	1718	1912	565	1042	1782.99	2029	990	1131	2119	1411	1766	894	2322.09	1774
Pcnt	1006	873	632	2290	914	1908	687	483	1166	484	599	3332	556	992	2085	3812	1814	3215	3537.99	1134	0	1145	1161	878	616	635	660	523	266	304	512	644	409	757	650	688	278	380	605	706	370	508	986	770	533	323	705.63	639
Ftcd	0	0	0	0	0	0	0	0	0	0	0	0	0	0	0	0	0	0	0	0	0	0	0	0	0	0	0	0	0	0	0	0	1	0	0	0	0	0	0	0	0	0	0	0	0	0	0	0
Mxd1	2091	3785	1499	5379	2521	2350	4259	2799	1987	1224	1359	0	4204.01	4813.65	10138	4120	1316	374	6134	4892	2857	3553	4077	6509	613	710	825	690	474	538	572	753	521	1177	723	787	383	718	707	914	678	773	588	433	1192	809	659.95	610.92
Gmcl1	1282	1149	794	2611	1862	1457	1454	853	646	670	864	2291	1104	1138	2068	2691	1786	181	3862	1811	0	1304	1135	931	1035	1051	1832	1252	912	1049	1208	1313	812	1743	1356	1413	749	1149	1630	1804	1345	1230	1618.88	1018	1422	1082	1733	1366
Snrnp27	2413	2414	1330	6664	1721	2141	1324	966	2119	1195	2098	936	1382	1841	3687	7057	2192	3434	6305	1558	1628	2876	2250	2342	2681	1484.99	3391	1384	1880	2262	2144	1703	1838	2796	2270	1808	1799	1913	2350	2357	1933	2501	1794	1148	2025	1848	2381	1572
Oas1c	197.95	148.99	170.55	487.92	87	0	131	95.54	135	75	313.98	1	48	163.98	110	329.97	0	11	615.04	0	0	215.93	54	169.97	183.98	159	305.31	200.94	109	155	260	179	206	259	239.75	168	111	135	210	220.93	140	156	136	103.94	118.92	110.98	267.98	102.95
Oas1h	0	1	0	0	0	0	0	0	0	0	0	0	0	0	0	0	0	0	0	0	0	0	0	0	0	0	0	0	0	0	0	0	0	0	0	0	0	0	0	0	0	0	0	0	0	0	0	0
Ocrl	891	978	379	1768	672	1295	670	350	675	516	132	0	1002	769	836	453	632	76	2154	5555	889	416	944	303	1172	1415	1691	1191	803	831	1169	1396	914	1462	1354	1338	754	1192	1364.05	1528	1078	1270	1343	1053	1164	828.32	1486	1399.73
Calm1	75243.4	84292.9	46934.6	205514	63495.2	78003.1	59994.9	74218.2	72024.3	43751	53489.9	59248.3	59264.7	98924.4	142249	185408	44697.3	106057	251333	125188	73803.6	92881.4	103242	102829	64941.8	47484.6	89086.4	41774	45509.8	52135.2	58900	40966.1	46294.4	73692.2	62809.3	45894.6	43826.6	50246.7	62023.7	56933.4	46384.9	62380	55931	33637.2	47040.6	42266.3	73928.6	49348.4
Agpat3	2819	3420	2209	7828	3470	3442	2463	1519	3200	1713	3819.76	2710	1911	3221	5331.77	5781	1566	6464	6596.69	2062	3183	2588	3916	2779	4107	3511.96	6095	3956	2617	3163	4350	4088	3150	5555	4777	4610.3	2833.97	3508	4626	5196	3343	4408	4072	2689	3488	2900.02	5638.97	3843.11
Slc26a3	0	0	0	0	0	0	0	2	0	0	0	0	0	0	0	0	0	0	0	0	0	0	0	0	0	0	0	0	0	1	0	0	1	0	0	0	0	0	0	0	0	1	0	0	0	0	0	0
Sema6b	1515	2307	1051	4739	1590	2484	1467	593	1565	766	744	4336	1247	1332	3008	1699	1343	7814.99	6139	2515	1843	3361	1967.98	1979	661	962	1641.71	1049	435	526	1171	1080.04	609.05	1321	1420	1206	492	845	1313.13	1354	1003	1525	1134	814	1347	1014	2367	1875
Uhrf1	265	222	54	327	127	0	259	269	300	335	744	0	645	526	766	553	31	56	671	1076	922	513	413	775	678	642	970	546	352	455	803	788	435	1123	1057	644	347	502	1042	772	427	630	3235	1586	510	454	1164	737
Dpp9	1078	2000	1015	5955	1586	2458	1802	686	1811	864	1915	754	2879	1387	2437	2936	942	2423	5326	0	20	2294.57	1875	1548	2006	2111.95	3096	2036	1345.93	1588	2198	2303	1533	3022	2539	2189	1444	2112	2633	2615	1565	2153	2709	2022	1561	1377	3205	2408
Ramp2	20995.6	24322.1	14605.7	58776.7	18980.8	21676	13705.5	14077.6	21787.7	12908.8	25054.5	31171.7	20950.5	17351.5	44433	64263.3	18441.8	41974.5	61002.5	25882.6	13244.9	22142.9	16884.8	18802.1	5523.79	7625.96	1760.78	1656.67	2936.76	4968.26	1093.45	1489.82	5703.65	10981	1711.09	2139.65	3581.28	5420.69	1152.38	2133.03	3184.65	8025.06	595.65	900.75	4096.48	4636.74	1627.49	2071.75
Lsr	34551.2	37597.5	22529.4	83535.5	35689.5	22861.2	16693.5	13565.1	22511.2	12831.4	28765.3	19010.8	20780.8	24119.8	54424.8	80853.6	25591.2	54293.4	105933	43764.6	37531.1	34765.2	30799.4	39607.1	742.76	1169.01	555.71	444.02	349.31	773.69	198.04	265.96	448.07	1518.07	254.17	334.67	356.02	894.4	292.87	300.36	361.32	705.34	121.88	279.47	267.65	336.47	278.47	302.02
Gramd1a	3039	3686	1648	11359	1684	3066	6132.82	2502.97	2994.64	1678.4	2923	3141	5319	3767.98	7206	5185	1061	13794	8084.95	8676	5238.97	3212	5846.97	7492.99	2439.5	3696.9	3036	2040	1591	1808	2387	2460	1622	4188	2667	2430	1255	2369	2632	2923	2311	3143.1	2036.7	1308	3992.14	2300	2981	2480
Hpn	0	0	1	57	0	0	18	7	17	10	0	0	0	8	155	0	0	0	18	0	0	2	0	0	69.49	71	338	106	39	42	196	115	47	67	389	114	30	41	257	113	58	48	143	57	50	37	357	123
Gabrg1	0	0	0	0	0	0	0	0	0	0	0	0	0	0	0	0	0	0	40	0	0	0	0	0	0	0	0	0	0	0	0	0	0	0	0	0	0	0	1	0	0	0	0	0	0	0	0	0
Ckb	3873.62	3856.56	2227.22	6155.5	3620.65	2458.15	1520.92	1841.41	2127.85	1508.86	1736.19	1911.92	2209.13	4700.78	4729.71	7094.64	772.97	6158.95	15896.2	6999.79	2634.54	6956.4	2991.66	3297.18	5748.04	5714.73	3181.97	4353.86	3147.81	4199.45	1642.86	2886.76	3756.95	7817.57	2157.42	4376.36	2893.28	4270.65	2103.83	3810.48	6479.07	7268.2	5999.21	9490.08	5942.45	5551.44	3093.06	5138.57
Sp1	864	1802	742	2038	822	1068	1256.56	901	1214	682	510	0	2632	1518	926	3037	1210.12	2135	4802	4106	877	1171	1487	1230	755	780.99	1044	655	540	635	745	697	817	1125	984	961	578	712	778	973	925	987.99	1110	713	1273	791	1008	945
Itgb7	0	51	0	0	61	0	0	31	7	1	0	0	74	28	243	0	0	6	96	0	0	0	100	0	105	106	190	61	70	101	70	86	98	312	141	154	68	57	115	160	599	598	1707	1380	426	270	1343	457
Myg1	1184	1019.65	521	1379	776	865	291	216	466.22	398	1291	0	393	447	1254.05	1556	868	1008	1951	1642.42	0	1044	665	626	506	453	753	418	337	468	527	432	329	660	543	418.92	351	382	599	609	420	585	663.17	483.96	525	443	590	523
Rarg	701	953	603.69	1303	1017	609	390	264	590	368	418	518	462	577	1388	2062	243	1545	2100	497	363	414	618	337	594	537	1061.01	643	405	471	743	548	520	952	1169	804	501	525	825	983	781	815	870.99	611	714	593	1238	935
Pfdn5	1849.72	1497.35	1039	3494	1939	1302	1088	1565	2226.78	1311	2826	1899	1015	2341	5685	5336	1620	2404	4319	1840.58	1690	1926	1952	2309	1370	952	1467	852	890	1261	1073	1001	1142	1705	1528	1083	1036	1012	1235	1265	1242	1655	1107	819	1430	1396	1499	1240
Efnb2	2294	3737	1673	9353.96	2763	3622	4353	3084	3606	2570	2039	4692	4330	4617	6005	7438	1734	3583	9875	5493	7410	3794	5923	6010	3673	3610	6447.45	4481.15	2939.97	2978	5710.02	5825	2333	4706	5080.05	5664.93	2776.63	3877	5816.74	6912	4213	4323.99	5880.05	4626.37	5593	2752	7187.93	6286.79
Rrp15	812	761	359	1898	648	1282	409	442	718	484	578	0	256	419	1197	2090	797	1221	2099	584	0	871	669	809	760	624	1270	512	676	653	844.99	596	603	910	1003	615	541	650	1002	819	729	950	1236	790	802	605	1009	674
Rnd2	521.04	669.49	416.71	1134.08	599.29	282	500	347	581	295.19	115.18	0	368	868.75	1585.26	1601.24	394	388	1344.58	569.62	540	586.75	553.18	692.49	459.53	302.24	417.87	300.71	323.63	334.1	284.51	266.29	376.41	664.11	376.93	307.51	331.69	363.72	368.36	459.16	404.97	492.39	377.29	339.88	386.46	404.59	380.34	370.71
Srr	1371.99	1325.56	858.13	2794.53	1453.66	2061.8	607.21	575.71	605.94	580.12	1599.71	1295.13	1231.48	901.08	1209.5	1310.3	0	60.66	3805.66	114	3.08	1028.85	602.67	672.84	957.68	808.15	1498.57	1127.28	558.45	902.87	1006.09	1238.11	583.37	1422.91	1074.55	1347.3	647.64	950.3	1075.16	1337.31	995.37	1035.72	753.64	655.27	1146.02	909.33	1399.78	1158.91
Sync	4.05	33.3	2.02	6.05	1.01	2.03	9.06	11.06	6.08	3.02	0.01	0	1.01	12.07	15.1	6.04	0	0	11.06	0	0	1.03	0.01	3.01	262.99	249.22	549.02	275.09	242.08	289.48	408.02	440.38	119.08	266.94	344.46	258.45	182.52	362.43	545.48	448.41	250.9	234.08	288.45	201.89	169.96	105.2	310.56	297.52
Fndc5	0	20	4	0	1	0	0	5	0	9	0	0	0	8	0	0	0	0	52	0	0	0	0	0	0	0	0	0	3	3	1	0	7	0	7	1	6	0	5	0	2	3	6	3	5	2	0	2
Acp5	125	248	65	185	97	124	189	45	84	44	0	0	0	101	277	0	0	0	116	249	102	0	0	0	204	214	209	208	129	186	158	213	179.99	367	181	251	132	140	175	251	229	233	218	144	296	160	238	241
Cnn1	48	26	44	1	13	6	46	28	25	28	0	0	0	233	0	107	0	35	1387	0	0	921	66	0	4149	2022	4760	3196.7	2587	2477	2222	2796	1509	1561	1915	2292	2521.07	2417	3478.99	4678	753	881	5758.83	5684	61	142	574.75	518
Fbxo9	2534	3118	2064	7046	2737	4045	2846	1465	2955	1232	3234	2010	1416	2082	4695	3568	2578	1963	8916	1742	2720	3409	1970	2691	1506.94	1345.05	2403	1722	1025	1269	1498	1703	883	1877	1666	1876	984	1342	1728	2113	1369	1765	1862.99	1606	1448	1172	2077.86	1787
Vps50	1212	1714	1014	3760	1008	2055	523	391	648	589	749	3604	1178	913	1181	1125	887	352	2593	2002	0	723	868	1000	1364	1488	2727	1549	1198	1248	1887	1918	1136	2327	2143	2031.03	930	1697	2175	2128	1439	1337	2242	1590	1904	1056	2328	1655
Hars	2091.69	1997	1130	5013.81	1897.47	2130.58	1234	951.16	1618.56	796	2162	0	1686.74	1342.84	2844.57	4242.39	514.49	5155.97	4518.34	3778.97	531	1495	928.53	1856.81	2240.86	1899	3465.7	1943	1748.24	2178.39	2208	2194.63	1733	3052.43	2893.86	2211.82	1701	2290.48	2681	2783.82	1953	2430.8	3755.53	2631.45	2099.41	1769	3015.86	2324
Zmat2	2518	2383	987	5628	1582	2270	1810	1469	2489	1658	2706	2091	803	2089	5700	5427.99	2850	3435	5047	2456	754	1705	1499	1382	1779	1326	1977.88	991	1166.97	1409	1373	1272	1379	2043	1981	1358	1276	1406	1615	1684	1430	1956	1796	1351	1509	1442	1724	1246
Ube2c	48	36	34	0	129	62	28	145	169	297	299	0	4	18	2	18	0	4	45	0	509	28	97	0	905	653	1080	920	696	774	777	999	910	1356	1218	1169	644	642	1092	1524	559	821	4342	2929	360	434	1180	892
Smg5	394	1170	459	933	765.09	1151	869	470	849	397	492	0	1125	859	1269	993	379.79	40	2385	1323	0	556	533	810	1191	1061	2185	1268	756	816	1562	1294	764	1624	1769	1426	904	1020	1892	2176	1060	1290	2384	1449	1139	762	2343.34	1454.32
Cct3	5341	5164	2762	13578.8	5331	3311	3665	3949	5680	3449.99	4056	8580	3069.52	4795	8136.99	11709.9	3217	7258	17728.1	3294	5907	5207	5265	7835	5779.06	5410	10725	5344	4874	6080.97	7867	6356	4321	8265	8897	6321	4549.11	6499	8909	8774.04	6794	7771	12468	8447	6597	5236	11843	7395
Glmp	7345.18	7484.76	4696.1	18054	6902.9	6775.48	5317.08	3242.58	5918.15	3289.37	10491	7118.13	5258.62	5594.5	13952.9	15435.5	7241.76	20516	19901.7	13213.8	5287	6614.96	6590.89	8890.91	14483.6	13164.6	14128.6	10086.9	9240.93	10796.7	10387.6	11571.6	10948	21006.2	10286.7	12355.6	8220.26	10683.8	11844.9	13508.6	9952.8	12456.5	7331.38	5668.23	16142.9	8937.9	9350.2	7962.66
Mef2d	4412.14	5621.09	2866.79	11931.4	3942.47	6001.72	5050.78	2363.85	4201.31	2733.34	5723.77	10075.3	6091.69	4492.95	6750.07	7582.27	3159.91	8666.06	17810.5	11793.3	6453.26	5971.26	6958.4	6908.58	2214.28	2237.09	4422.3	2687.04	1397.66	1773	3195.65	2689.86	1637.05	3470.44	3180.11	3008.51	1402.79	2186.37	3299.57	3815.63	2329.55	2761.27	2970.58	2052.58	2445.48	1948.03	4778.16	3577.86
Tmem79	10.82	0.04	20.9	3	2.1	1.08	20.69	8.42	13.85	9.63	0	0	0.16	11.5	4.08	57.5	0.17	0	84.3	0.51	0	0.04	0.11	0.09	23.35	6.17	15.32	17.76	8.16	13.28	11.37	12.37	1.05	11.27	10.26	16.43	3.17	8.16	7.23	13.35	10.2	23.51	15.62	11.77	7.15	5.1	12.32	7.33
Snd1	3454	4115	2428	10427	3888	3312.61	3165	1394	2394	1520	5618	0	949	1895	2970	5720	2081	2658	8942	1522	638	3236	2538	1404	3887	4557.87	10937	6593.56	3162	3705.49	7993	7243	2531	6290	7580	6967	2583	4456	8639	8322	4685	5081	9962	7305.94	5844	3885	11019	8081
Col18a1	3184	5573	3099	8673	4463	3000	1947	825	2191	2214	8992	4921	1838	2068	3759	6138.99	1751	6746	17828	4056	5226	5489	6212	7045	17913.5	25015	41674	28820.8	15446	17784.9	41862.6	39416	13200.5	36043	41557	31319	13381	23996.2	45158	36336	22982	27246	20110.1	14617	35638.7	20182.7	56359.4	42836
Slc19a1	560	295	238	501	254	393	267	195	506	86	0	0	60	654	794	343	621	36	2277	2	0	1500	67	183	262	214	425.01	316	235	184	375	316.2	198	396	375	341	140	206	428	378	244	252	794	513	371	186	427	356
Kpnb1	853.01	1372.84	559.24	2694.54	1060.02	1065.42	1626.55	1323.81	1803.62	1121.87	1458.51	3718.91	1299.73	1793.75	2205.97	3931.48	1023.48	2799.16	4139.04	1608	1451.64	1688.4	2416.05	1058.03	5736.13	4189.96	6235.64	3749.54	3605.35	3952.49	4770.67	3473.53	4099.9	5793.92	6590.77	4578.4	3915.17	3721.07	5157.86	6318.63	5630.11	6922.27	10162.7	5543.7	5592.99	4399.92	9077.69	6827.58
Npepps	696	872	564	1540	513	540	772.92	702	1059	418	405	0	657	1186	1593	1899.01	84	85	2670	335	1156	1004	963	1266	1919	1903	2309	1629	1231	1544	1762	1717	1764	2697	2246	2163	1267	1583.01	2036	2354	2044	2476	2358	1957	3000	1989	2314	2102
Tbx21	0	0	0	0	0	0	0	2	0	0	0	0	0	58	0	0	0	6	0	0	0	0	125	0	4	2	0	0	0	2	0	0	0	0	0	0	0	4	0	3	0	1	0	0	0	0	0	0
Mrpl10	1743.9	1548.92	1259.88	2826.94	1812.7	2580.97	1250.89	832.92	1926.94	1097.96	767.94	8215.95	525.98	1041.96	1971.94	3328.26	662.96	7161.94	5322.92	2504.95	903.95	1645.94	1417.79	1811.93	1771.74	1353.86	2529.92	1481.97	1246.98	1556.83	1653.96	1715.97	1392.96	2370.69	2127.93	1796.88	1287.96	1579.96	1991.94	2121.94	1732.89	2001.97	1990.92	1506.9	1765.91	1683.96	2285.2	1717.96
Cyp51	2517	1397	864	4545.66	1660	1467	798	1236	695	710	1541	2674	1276	2853	3349.97	2937	2172	621	7731.51	1460	2884	2249.84	3302.75	2574	3718.99	3721	4300.63	4436	2559	3020.05	3367	4726	2796	5858.92	4010.93	5515.15	2495	3582	4385.89	5850	4207	3077	6674.84	6063.99	5015	2014	3460.81	4536.22
Tcf25	9154	9142	5478	25928.4	9333	9349	7940	3177	6276	3625	9511	7398	10202	7225	14910	13748	9580	9388	26399	10790	8161	8446	7894	9307	6397.93	5944	10167	6612.19	4474	5362.44	7683.71	7224	4769	9122	8128	7825	4429	6155	8391	9223	5641	7027.99	8968.99	6458	5785	5035.01	11477.4	8105
Tubb6	530	962	456	4246	714	566	8573.57	5750.97	4686	3304	6344	1437	1398.1	3569	4794.89	1985	837	3282	5437	9481	6998	2462	6079	3189.91	22715	15492.9	49970.9	16988	18744	19944	32443.3	18349.5	9637.5	17312	26060.7	14727	15046.7	20202.1	41044.9	26208.9	18572.1	22484	37115.4	24631.7	14383	12989	26910.9	17691.4
Def8	1036	1349	743	2165	1457	532	802	295	888	508	957	2380	836	755	1254	1932	811	83	2907	1346	0	1045	945	607	1518	1258	2484.87	1673	974	1260	1807	2047.05	1072	2083	1818	1954	990	1589	2055.03	2277	1478	1657	1516	1320	1347.94	1285	2312	1839.93
Meox1	521	920	226	754	509	460	2467	1291	3061	1382	2452	1608	428	628	1427	1368	814	56	1419	1	397	379	658	867	988	897	2141	1501	538	816	1106	1320	679	1413	2007	1897	691	986.88	1400	1800	682	1072	408	361	759.97	764	1676.32	1604
Sost	0	0	7	0	0	0	0	0	0	2	0	0	0	5	0	0	0	0	0	0	0	0	0	0	0	0	0	0	0	0	0	0	0	0	0	0	0	0	0	0	0	1	0	0	0	0	0	0
Nkx2-1	0	0	3	0	0	0	0	0	0	0	0	0	0	0	0	0	0	0	0	0	0	0	0	0	0	0	0	0	0	0	0	0	0	0	0	0	0	0	0	0	0	0	0	0	0	0	0	0
Pax9	0	0	0	0	0	0	0	0	0	0	0	0	0	0	0	0	0	0	0	0	0	0	0	0	21	25.4	4	34	1	3	10	3	2	6	2	3	2	2	0	8	0	2	1	7	9	2	0	3
Irx2	0	0	0	0	0	0	0	0	0	0	0	0	0	0	0	0	0	0	0	0	0	0	0	0	6	13	10	3	0	1	7	4	0	8	6	8	12	1	1	13	3	6	2	3	4	3	10	7
Col1a1	12	14	12	0	13	0	10	14	11	3	7	259	237	63	159	68	0	2	10	1	5	26	0	0	10477	11542	8053.62	38617	5633	7902	24206.9	40032.1	13857.2	35213	47609.9	63917.1	7619	8205	34236.6	40937.3	8785	10248	7025	11972.5	27370	15617.9	26935.7	48073.9
Itga3	1448	2954	962	5900	1879	1997	1100	733	1388	820	1576	2801	3180.96	2398	3872.08	3855	2676	301	11208.9	4609	1341	3904	2656	3622	26233.6	27862	31027.9	14970.1	18855.1	18579.6	22180.8	16665	15429.9	26889.5	19557	13736	17287.2	22004	24265.7	21650.6	19396	28736.8	21845	16510	13339	11127	22604	15741.8
Sgca	87	18	0	420	0	107	31	11	38	55	0	0	0	51	142	0	0	2	272	0	0	58	0	74	3	7	2	1	4	5	1	4	8	9	7	4	0	4	5	2	2	2	0	0	2	3	0	4
Dlx3	0	3	0	0	0	0	0	0	0	0	0	0	0	0	0	0	0	0	0	0	0	0	0	0	1	4	5	2	1	2	0	1	0	4	1	7	2	4	0	7	2	7	3	5	1	0	1	0
Foxm1	59	244	14	206	37	26	72	51	14	106	3	0	313	60	123	209	0	12	236	0	0	223	36	0	449	454	820.85	655	333	331	690	706.11	448	823	894	812.41	302	423	831	1057	298	354	2888.96	1603	336	279	1053.98	758
Itfg2	487	594	348	1982	553	952	232	155	402	201	1473.97	0	953	444	1472	992	0	543	1227	58	64	929	488	960	450	414.32	711	485	355	398	535	556	290	686.06	638	545	348	395	681	674	408	558	650	386.67	512	416	713	513
Nrip2	158.44	74.35	102.23	29	130.47	812.81	37	118.49	294.55	44.74	2	0	275.54	369.46	750.57	1300.46	0	291	2899.71	602.91	0	990.54	266.58	27.9	15	24.76	16.83	20.89	14	6	8.71	15.84	11	32.83	12.81	16	13.46	9	14	13	22.71	18	10	9	24	19	26.35	16.85
Tulp3	87	66	53	39	123	204	101	100	125	101	15	0	5	224	19	302	0	29	195	238	36	86	46	292	507	454	551.92	382.01	385	331	440	346	433	525	652	464	413	342	406	639	574	678	734	425	577	464.04	900	556
Gtf2h4	457	774	360	1274	670	198	338	168	372	214	643	0	452	334	367	1532	359	18	1547	0	369	306	136	424	396	379	529	337	281	373	426	394	302	588	596	397	384	388	494	492	309	487	509	379	421	348	637	402
Tubb5	6701.19	5604	3617	16113	6317	4222.13	4509	5270	5150	4685.98	9143	7503.69	4498.26	5323	8746.94	18488.4	2366	13476.2	18366.2	6460	3219	6267	6705	7122	9909.6	8117.03	17280.4	8797.03	7048.97	8649	11910	9986	7641.94	11685	16430.9	11276	7201.46	8350	14473.1	13986	8774.91	11796	24421	16720.3	9988	8639	18253.4	13291.7
Ell2	916	908	480	4045.01	507	1299	1239	848	806	422	250	2708	2104	1936	2969	1103	0	193	2798	608	1834	802	2044	2023	1816.98	1847	4964.98	1856.62	1482	1837	3690	2080	1423	2642	4272	2175	1375	2182	4118.92	2666	2321	2397	4400	2040.01	2428	1683.99	5145	2498
Jup	10173	10889	6678	24055	11450	8062	9381	4694	9036	5460	10638	5917	8495	7436	11426.3	20414	6340	9374	25775	6230	13389	8979	9342	9992	7870.99	9577	13616	9387.61	6405.5	8015	9982.94	10977	6405	15576	11260	10349	6055	11038	11643	13372.8	8129	10432	9056	7083	7037	7065	11845.2	9535.03
Fkbp10	581.81	445.78	98	351	254	128	847.9	352	708.93	446.79	1411.98	0	141	182	592.95	709	569.95	3244	1106.55	0	1246.91	633.94	113	254	3460.84	3667.93	5079.78	5272.84	2193.72	2646.87	4527.87	5869.81	3411.88	7238.73	5788.79	7669.77	1766.9	2465.97	5551.78	6855.83	3832.74	4303.75	5379.69	4711.87	8280.6	4270.92	5894.67	5994.94
Klhl10	14	0	0	44	0	0	18	2	12	12	0	0	0	1	0	39	0	0	25	0	0	0	0	0	16	11	9	7	14	11	11	11	17	13	5	7	6	11	12	12	6	10	4	3	25	13	10	5
Mnx1	0	0	0	0	0	0	0	0	0	0	0	0	0	0	0	0	0	0	0	0	0	0	0	0	2	0	2	0	0	0	0	0	0	0	0	0	0	0	1	0	0	0	0	0	0	0	0	0
Nom1	1350	1046	719	4553	869	2039.76	1230	851	738	593	395	0	1557	1581	1814	1714	297	129	4233	4734	359	1986	1256	1305	702	903	1775	897	630	714	1232	1066	462	1158	1299	1076	521	731	1428	1207	771	849	1528	1023	901	684	1516	1119
Ergic1	1836	1489	818	4126	1304	1964	1243	754	1382	1245	1534	214	1973	1038	2954	3501	613	3366	5617	2013	828	1932	1517	2159	7275	6565	9716.99	6604	4637	5682	6978	7641	5896	7474	8969	9183	4627	5848	6914.82	9875.99	7349.97	8092.77	9499.98	7435.01	7813	5593.2	11143	10114
Tnk1	46.93	0.1	41.63	0.01	24.79	0	3.07	4.09	3.06	19.46	0	0	20	11.13	0	0.01	0	1	25	39.17	0	0	29.19	3.02	2.06	3.14	0.05	0.04	2.06	0.06	0.07	3.06	0.07	4.13	3.07	2.09	4.09	2.06	0.04	2.08	2.04	6.29	4.19	4.22	6.15	4.16	0.03	2.08
Acap1	72	46	16	129	31	16	76	22	44	22	0	0	0	38	219	268	0	3	13	0	0	0	42	0	14	14	11	19	7	6	13	6	7	23	10	16	7	6	6	10	8	14	16	12	11	9	15	14
Tcea3	371	450	287	809	381	469	55	79	179	122	576	334	368	241	898	1012	476	1204	1433	149	340	834	302	147	94	88	128	77	49	69	77	80	103	162	119	118	46	53	89	73	73	92	47	47	204	151	63	63
Csn3	0	0	0	0	0	0	0	0	0	0	0	0	0	0	0	0	0	0	0	0	0	0	0	0	78	57	251	76	63	86	219	102	83	64	336	58	41	71	161	98	235	243	82	33	167	80	583	262
Ifrd1	5251.92	8260.18	3065.62	27167.2	4953.08	4464.74	23537.2	28736.5	8643.06	7281.83	3740.21	4232.49	29705.3	41907.7	27088.9	33357.3	2748.5	20279.7	39235.3	55654.8	39799.2	21509.3	41488.7	51658.5	4302.15	3732.91	7984.94	2418.45	3732.42	4109.86	5993.3	3035.68	2454.5	4147.21	6251.33	2721.35	3457.55	4555.52	6243.2	3898.21	3464.19	3850.11	6350.22	3586.43	2624.84	1727.31	8474.09	3571.2
Stk38l	2179	2317	1416	4458	1564	3743.85	1190.74	763	859	624.08	3246	0	1530.39	1392	961.1	1753	39	1777	6240.98	7244	1256	2872	1051	2650	1182	1293	2784	1452	960	1087	1897	1624	733	1700	1777	1558	925	1581	2262	2198	1325	1203	1687	1273	1440	891	3446	1593.96
Brpf1	2339	2814	1448	5735	2717	4206	2189	757	1253	1403	1692	3728.53	4144	1584	1727	3017	906	11974	5966	2054	1826	2526	2750	2493	813	1000	1672	1036.54	636	644	1405	1284	658	1487	1460	1225	526	1026	1497.98	1426.97	909	1105	1641.09	1146	1228	856	1866	1259.87
Akr1b3	2700.37	3302.48	1731.78	6881.58	2985.66	2298.95	1630.33	1300.03	2054.94	1439.71	2864.59	0	1019.52	2371.75	4635.78	5178.6	719.92	1816.51	6909.02	672.41	3883.54	2239.88	2227.09	2023.49	2988.33	2545.54	4418.33	2366.46	2425.79	2995.43	3259.22	2784.46	2421.85	3803.33	4029.69	2687.09	2349.26	2921.28	3830.39	3603.79	3592.65	4364.04	4387.45	2951.43	2702.22	2530.6	4202.49	2503.22
Hoxc13	0	0	0	0	0	0	0	0	0	0	0	0	0	0	0	0	0	0	0	0	0	0	0	0	2	2	0	0	0	3	0	0	0	1	0	0	2	0	2	2	0	2	0	0	0	0	0	0
Hoxc11	0	0	0	0	0	0	0	0	0	0	0	0	0	0	0	0	0	0	0	0	0	0	0	0	0	0	0	0	0	0	0	0	0	0	0	0	0	0	0	0	0	0	0	0	0	0	0	0
Hoxc8	0	0	0	0	0	0	0	0	0	0	0	0	0	0	0	0	0	0	0	0	0	0	0	0	0	0	0	0	0	0	0	0	0	0	0	0	0	0	0	0	0	0	0	0	0	0	0	0
Hoxc6	0	0	0	0	0	0	0	0	0	0	0	0	0	0	0	0	0	0	10	0	0	0	0	0	0	4	4	1	0	1	0	0	4	0	4	0	0	0	0	0	2	1	0	0	0	0	1	0
Gstt1	266	395	113	701	213	258	192	116	314	68	230	810	0	309	752	634	0	2450	866	0	0	524	196	568	112	93	594	126	89	123	395	133	131	152	514	156	115	115	487	201	123	118	371	86	52	74	932	73
Gstt3	1084.98	911.5	597.01	1833.68	948.81	247.67	500.24	238.33	687.23	414.15	992.23	3528.62	181.91	362.26	1025.36	1079.33	1112.14	81.84	2307.04	0	887.9	639.91	725.33	372.82	762.93	581.66	1053.07	645.12	490.08	653.51	671.96	703.46	561.12	881.01	740.72	641.18	442.97	604.61	833.46	887.79	560.18	692.93	500.04	337.22	590.29	455.13	782.99	431.96
Ddt	422.85	414.8	289.92	974.86	361.86	412.66	318.81	291.81	590.57	357.81	482.86	468.84	173.71	456.84	933.84	1214.82	262.88	670.9	1048.92	171.77	0	393.81	359.92	546.78	574.78	391.61	624.54	315.63	351.76	353.79	486.77	352.81	438.83	599.8	582.8	379.84	361.69	381.76	530.77	493.83	422.86	494.69	573.35	293.88	413.9	388.64	873.87	428.18
Tat	0	0	0	0	0	0	0	0	0	0	0	0	0	0	0	0	0	0	0	0	0	0	0	0	0	0	0	0	0	0	0	0	0	0	0	0	0	0	0	0	0	0	0	0	0	0	1	0
Marveld3	12	0	0	0	29	0	0	15	0	1	0	0	0	46	0	0	0	0	0	0	0	0	0	0	0	0	0	0	0	0	0	1	0	0	0	0	0	0	0	0	1	0	1	0	0	0	0	0
Ddx18	1400.1	2338.29	929.66	4231.96	950.05	2361.01	1279.33	734.7	1569.84	919.36	1474.87	301.9	918.28	1169.72	2472.74	3238.65	1693.12	4354.65	5869.68	3090.1	827.87	1136.88	960.22	1187.18	1318.48	1039.79	1973.26	988.18	960.1	1060.11	1430.83	1060.27	1069.73	1627.8	1516.82	1100.8	916.41	1086.41	1412.65	1434.32	1180.36	1481.97	2413.99	1434.6	1517.1	1049.79	2269.78	1312.61
Ubl3	17025	19415	10114	39854	14897	18055	13484.1	11262	15072	8116	10390	21167	13824	15121	29975	27927	10976	25730	44416.7	19630	14775.5	13547	20443	19233	5686	5131	8262.96	5257	3933.43	4797	5174	5906	3977.22	7890	5883	6226.47	4036	5454	6298.81	7508.99	4678	5776	4217.01	3603.03	5591	4441	6013.51	5062
Gramd3	341	286	167	606	234	163	383	270	303	262	0	1596	532	211	1508	643	0	14	827	1791	0	534	120	0	941	1032	1177	1249	581	952	823	1328	873	2022	1212	1922.07	582	947	938	1480	1204	1200	1032	846	1775	1016	1228	1254
Eef1e1	281	310	189	1019	206	573	101	177	466	249	244	0	57	308	1164	397	0	24	858	0	620	285	305	785	1137	675	1643	553	857	1039	1129	795	792.09	1170	1141	791	891	910	1301	1096	1238	1238	1550	1065	1094	926	1497	976
Akt1	10603	11620	7964	26687	12452	10887.4	8066	4069	7679	4670.11	14604	8224	9098	6504	13520	19178	6185	13654	29895.9	6430	7240	11463	10636	11949	11200	9314	19826.9	11918	7744.97	10194	14426.8	13458	6920	16445	14613.9	13742.9	7411	11145	17504	16728	10986	13438	17482.2	12090	11287	11412	18420.8	14398.1
Cldn15	50	33	11	0	0	0	25	21	43	14	0	0	0	43	1	0	0	0	28	0	9	0	15	0	32	12	17	13	25	33	12	17	15	32	5	9	34	34	14	28	9	12	12	5	7	11	8	2
Il16	0.77	81.51	8.47	357.59	1	2	34.97	15.24	3.13	31.99	440.47	1632.86	5.84	51.28	2.22	7.91	0	3.24	168.48	0	0	12	6.58	2.68	88.96	157.02	456.85	305.27	50.68	95.22	276.89	220.5	145.95	246.4	495.21	383.46	32.49	117.18	388.99	287.38	159.81	227.86	324.48	101.1	478.32	247.77	778.42	497.07
Tcirg1	1948	1634	1266	5099	2098	1772	2530.83	899	1523	1004	862	0	2905	1615	4148	3492	1173	6508	7688	1355	1739	2807	1718	2272	2940	3576.14	4310.12	2318	1967	1864	3306	2506	2456	4630.02	3781	2067	1628	2259	3931	2973	2635	3505	2536	1645	3752	1873	3663.13	1940
Naglu	1597	1279	946	2781	1402	647	551	321	679	503	2434	3047	653	656	1015	1380	385	3514	2603	1206	427	919	773	427	2339	2964	3781.79	2805.16	1554	2068	2872	3610	1906.67	4193.99	2903	3523	1527	2529	3041.93	3809	1751	2239	1826.83	1657	3217.86	1785	3267.76	2693
Ppat	1341	956	614	2409	949	1097	600	505	986	674	1366	0	542	566	1754	1717	1303	52	1846	1	458	1073	704	281	715	910	1366	776	620	739	974	883	695	1243.52	1143	990	549	827	1097	1170	896	1096	920	714	1071	748	1421	995.59
Smo	991	1254	486	2028	1007	867	455	277	687	284	590	1015	282	688	1004	1431	1709	2433	1847	1637	722	594	131	464	653	613	1257	919	436	483	1155	1195	591	1217	1406	1250	390	545	1125	1249	919	1009	1418	919	1475	848	1956	1453
Tspan33	132	251	63	201	155	0	72	126	46	12	0	0	0	555	0	0	0	6	0	0	0	9	36	0	112	98	166	96	81	119	119	97	51	175	87	111	104	125	125	164	139	154	73	84	183	105	191	362
Crnkl1	1527	1469	913	4916	1528	1770	900.8	777	1181	769	2587	1040	330	896	1765	2516	22	909	3696	1213	268	1102	1205	697	867	958	1807	1082	661	927	1284	1127	772	1481	1399	1311.99	666	1086	1417	1454	1081	1108	1597.4	1019	1442	959	1566	1174
Rin2	4729.03	6094	2187	9488	3691.89	9176	2423	1337	2071	1110	1372.99	6417	2217	2404	3546.99	3925	671	225	8285.12	54	948	2895	1984	1299	784	1016.94	1631.99	1584.03	503	879	1123	1580	746	1742	1406	2314.99	515	1048	1357	1950	1028	1158	1057	670	1638	1084	1960	1854
Folh1	0	0	0	0	0	0	0	0	0	0	0	0	0	0	0	0	0	0	0	0	0	1	0	0	58	140	58	208	21	32	27	191	90	284	87	444	14	54	27	96	46	53	18	43	625	211	23	165
Chordc1	2992	4670	1403	15516.8	2295	4367	2624	2166	2040	1518	1518	2134	2546	3053	4962	4825	1993	5660	15267	2658	3602	3820	3070	9402	2721	2477	4720	2793	2245.06	2980	2990	3149	2211	4270	3338	3226	2252	3486	3630	4081.4	3304	3336	4163.14	2937.01	3668	2507	3842.81	2798
Rtcb	4693	6054	3572	14306	4924	4065.99	3372.12	2478	3941	2175	6029	11999	2409	3713	7243	9156	1204	8350	14664	5994	2330	4103	2602	2845	4272.99	3730	8380	4196	3276.66	4512	5502	4539	2864	5698	5499	5134	2961	4313	6507	6010	4063	4546	6032	4268.99	4413.97	3776	5851	4568.22
Pwp1	814	1003	1070	2628.99	934	838	614	505	823	693	560	46	710	806	1332	1153	478	5109	3488	0	0	777	699	781	1341	1155.7	2531	1317	996	1312	1876	1533	643	1736	2051	1595	1010.88	1472	2142	1987	1393	1394	2838	1776	1440	1062	2271.53	1585
Fbxo7	2445.72	3721.74	1710	7560.36	2487.25	2893	1800.27	1189	1808.57	1107	1992	4048	2261	2044	5179.85	6013.25	2982.81	3208	7507.92	3233.52	2411.06	3529.82	2157.76	2932.93	686	751.55	1061.56	671	515.99	724	808.05	729	553	1072.09	802.33	775.6	469	709	880.77	852.04	580.51	654	636.64	415	683	483	828	505
Capns1	1987	2395	1236	4723	1948	2272	1872	1337	2554	1685	2088	3427	2105	2851	4407	7311	817	2450	5025.94	2036	1738	2140	1871	1375	8518.52	7143.94	7203.15	5316	5370	5898	5215	6849	7358.19	10199	8904	6381.66	6957.99	5910.43	5671.01	9204	6281	9914	8607	5762	6157	6475.55	13144.8	10291.9
Lrp3	176.93	268.22	135	539.88	103.23	212.99	324.95	118.22	275.92	151.9	738.97	21.62	0	105.17	511.72	295.98	0	11	1011.21	0	0	398.99	0	0	114	189.61	186	177	75	106.97	136.98	210.99	79.91	347.99	208.97	242.98	87.91	111	139.96	201.97	234.88	296.87	92	68.97	387.97	236.96	182	283.93
Dsg4	0	0	0	0	0	0	0	0	0	0	0	0	0	0	0	0	0	0	0	0	0	0	0	0	0	0	0	0	0	0	0	0	0	0	0	0	0	2	0	0	0	1	0	0	0	0	0	0
Evx2	0	0	0	0	0	0	0	0	0	0	0	0	0	0	0	0	0	0	0	0	0	0	0	0	0	0	0	0	0	0	0	0	0	0	0	0	0	0	0	0	0	0	0	0	0	0	0	0
Hoxd13	0	0	0	0	0	0	0	0	0	0	0	0	0	0	0	0	0	0	0	0	0	0	0	0	0	0	1	0	0	0	0	0	0	0	0	0	0	2	0	0	0	0	0	0	0	0	0	1
Hoxd12	0	0	0	0	0	0	0	0	0	0	0	0	0	0	0	0	0	0	0	0	0	0	0	0	0	0	0	0	0	0	0	0	0	0	0	0	0	0	0	0	0	0	0	0	0	0	0	0
Folr1	181	417	0	0	222	0	0	801	54	0	0	0	0	3246	0	0	0	0	35	0	0	0	0	0	5	2	6	3	1	5	2	5	1	1	5	3	0	3	3	7	5	0	1	2	12	3	0	2
Clpb	1734	1143	1122	4335	1736	1334	1585	710	1053	663	1721	0	1643	853.06	2215	3636	1014	114	4336	945	1586	1106	1248	1022	1205	1314	1922	1029	828	1002.34	1391.96	1150	919	1655.98	1372	1131	838	1243	1596	1425	1033	1279	1221	919	1385	810	1567	973.14
Sept7	16207.9	17026	8699	51031	13134	24293	13138	12716	15786	10185	9871	37670	7832	16232	35990	30533	9358.79	29895	58313	19055	16942	22120	16454	19542	21914	22301.7	40613.9	25827.3	18620	24088	25808	28391	17510	33989	27063	29525	16809	26811	29222.5	36657	22018	23266	24551	18977.5	24478	17090	28089	24352
Zdhhc4	1859	1634	1221	7131	1893	1760	1360	592	1500	873	2044	5130	792	1117	2682	3060	1727	4725	4442	850	1406	2071	927	1904	914	878	1478	987	633	773	950	1068	871	1307	1113	1189	623	803.93	1163	1301	880	1144	1057	745	1220	970	1373	1153
Rac1	33917.9	33666.8	22346.3	76197.5	31877.4	36440.9	25483.1	25430.9	30558	18456.1	29465.9	31244.9	21049.2	33081.6	60451.7	60185.9	16513.9	39268	103375	37019.1	28387.2	33623	31405.9	34352.6	24267.9	20985.4	34178	25534.8	17813.1	23267.4	24256.9	27814.9	18390.7	35660.2	28960.9	30984.7	17963	26420.1	27532.1	37035.3	24808.5	29284.9	33852.2	26017.9	23859.8	23748.3	33635.7	32424.3
Nup214	1812	1910.98	1289.85	9203.95	2139	3666	897	462	711	545	791	3264	1234	1203	1569	2656	1170	1265.87	4636	2090	4276	1796	1307.95	1887	1210.08	1313.99	3762	2062	804	934.96	2750	2408.98	867	1821	2198	2381	696	1377	2807	2790	1159	1240	2887.93	1742	1584	863	3158.96	2040
Aif1l	7076	6256	4721	15792	8115.97	3642	1115.99	1633	2231	2132	5923	2552	1758	2671	4974	10360.9	3262.92	10525	15324	1229	4446	4360	2844	3135	1261	853	4143	1131	784	983	3008.98	1215	774	1048	3276	1107	898	1128	3410	1606	1077	1209	3315	1289.98	773	735	4516.58	1606
Cpa3	0	0	0	0	0	0	0	0	0	0	0	0	0	0	0	0	0	0	0	0	0	0	0	0	0	0	3	0	0	2	0	0	0	0	0	0	0	0	0	0	0	0	0	0	0	0	0	0
Ltbp1	591	795	461	2602	384	930	548	345	672	631	1551	0	681	491	1650	3333	697	2884	5064	0	1276	2851	518	285	886	1269	1719	2444	537	657	1659	2134	1065	2678	3223	3782.82	497	766	2691	3028.02	3135	2350	5875.01	4752	8368	2833	3754	5114
Ugp2	1617	2880	1328	3753	1821	2488	1652	1712	2000	936	1493	912	4850	2519	4407	4574	3297	4398	5894	2339	2594	1895	1950	2361	1872	1689	3073	2244	1284	1874	2034	2274	1230	2863	2298.66	2431	1304	1928	2321	3015	1835	1858	2473	1876.78	1958	1636	2852	2476
Kcnh6	0	14	0	0	0	0	0	0	0	0	0	0	1	1	0	0	0	0	8	0	0	0	7	0	0	0	0	0	3	1	1	0	0	1	0	0	0	0	0	1	1	1	2	0	1	0	0	0
Trmt1	591	392	349	1473	669.77	634	515	337	728	336	1595	173	392	515	1199	843	161	1637	1529	1	179	574	403	313	1192	1128	1611	786	845	934	1185	920	714	1367	1195	934	686	917	1322	1155	950	1263	1266.36	862	1186	912	1456	871
Nacc1	460.2	752.04	597.01	1230.64	1112.98	1028.94	963.91	392.99	789.92	500.89	407.92	0	1263.43	697.94	814.98	1389.94	151.95	496.77	2289.14	904.91	274.9	600.87	469.61	1309.26	1284.4	1142.44	2447.88	1937.68	851.45	1042.8	1796.8	1832.11	1059.99	2177.8	2374.38	2446.78	1060.61	1393.27	1933.95	2923.78	1521.58	1679.87	3135.55	1816.33	1448.93	1341.99	3542.55	2486.76
Nfix	1010	1003	770	2001	1094	767	977.74	701	886	831	1554	2777	1427	1482	2018	2584	1488	573	5978	3829	79	1588	1842	2049	518	482	1132	549	319	421	834	601	491	762	1171	785	400	427	1093	1025	483	747	945.17	709	615	518	617	414
Slc1a5	520	448	327	925	340	217.09	1947	701	544	614	0	0	1487	1245	587	1209	0	2115	4237	2406	2941	1759	1869	1984	459	560.89	907	687	274	234	763.99	595	381	898	939	710	220	295	966	703.98	288	380	2187.76	1226.94	720	339	1864.98	1112.99
Uba1	9228.09	9449	6555	23048	10639	7015	6571	4079	6331	3887	7999	0	5017	5841	10463	11759	3066	13542	24261	13003	4722	7360	7523	6465	9981	10596	22607.3	12316.9	7399	9860.98	17002	14617	6613	15070	17523	13930	6939	12002	19507	16923	10548	12044	19638	13091	11942	8874.01	23446.2	16016.9
Vwf	13116.2	29075	14407	74936.9	25202.8	31407	24723.1	8963	14226	12539	49753.4	75870	12285	22180	55887	58314	31807	93675	117892	42581	36638	46770	22695	33574	753	2157	1000	2355.48	393	939	638	2240	618	2821	882	3058	673	1433	656	2852	655	2239.99	662	1450	1882.99	2500	2799	6225.86
Siae	635	263	503	3266	905	781	516	435	600	210	1772.98	3111	453	474	1098	90	159	865	1373	0	37	531	174	0	754	866	1055	630	524	622	776	757	513	1159	834	759	461	842	753	819	539	578	684	522	855	416	686	466
Vsig2	299	479	197	1291	190	1174	671	189	550	292	118	497	2058	639	1514	1253	387	637	1553	1875	99	484	433	454	342	216	258	134	155	146	124	151	189	204	122	126	151	175	141	172	149	254	139	163	143	76	157	105
Esam	56067.2	58474	34608.1	135127	55799	51401.6	51233.1	32601	55266	29380	64220	66955.5	45718.1	44538	91374.7	99890.2	33772.7	87337	160952	60917	50482	54180	48558	47699	34469.1	36318.3	39249.2	28372	24441	26706.9	27056	32818	25581.5	43893.6	29612	31796	23468	30799.1	30381	38835	26341	36666.1	17081	16965	28433.8	20880	30456	30362.3
Spa17	92	83	30	121	51	118	64	106	91	47	87	0	191	171	121	45	0	14	196	1	0	60	185	157	65	31	88	28	38	71	44	27	72	61	51	27	29	44	46	38	49	50	55	28	31	26	67	51
Fam50a	1445	1673	747	4379	1214	2500	1354	949	1304	1028	1464	811	1193.13	1184	3005	3216	1624	4022	4347	1907	1751	1335	1515	1026	1600	1444	2005	1292	1220	1470	1467	1384	1378	2444	1567	1647	1128	1469	1528	2021	1287	1562	1605	1228.04	1470	1250	1545.62	1265
Emd	658.79	883.57	448.76	2442.18	388.1	916.2	960.9	988.6	1008.99	746.35	1498.29	4376.54	1222.45	1469.53	4087.82	3246.28	583.75	3949.12	3978.83	3350.45	1666.38	1150.4	1911.78	3897.96	1002.3	797.63	1263.16	595.99	584.63	851.34	809.45	692.45	917.48	835.79	1395.7	902.34	771.18	812.6	924.51	1120.89	736.4	867.5	1268.15	1080.85	662.15	489	1639.62	1250.12
Taco1	106.88	144.93	51	261.77	46	86.97	72.74	41	53	51.81	10.38	0	0	93.82	565.11	363.63	0	6	247.7	0	0	0	23	9	165.43	133	282.91	137.9	130	158.57	202.61	150.46	134.74	246.65	209.68	151.48	134	151.58	225	221.38	161.77	200.36	185.86	148	184.48	134.63	190.75	214
Grik3	0	0	0	0	0	0	0	1	0	0	0	0	0	0	0	0	0	0	0	0	0	0	0	0	4	3	2	22	4	3	1	20	0	5	0	22	6	2	0	28	0	11	0	6	8	5	0	13
Gria3	0	0	1	0	18	0	0	1	0	23	0	1	0	2	0	0	0	0	18	0	0	0	0	0	503	545	708.98	522	508.91	514	622	940.79	564	1137	756	1058	325	618	743	1095	745	711	351	245	2239	594	183	426
Npas1	6	22	7	0	7	0	6	3	3	1	0	0	35	8	0	13	0	0	18	98	0	11	0	0	11	6	9	5	0	3	6	5	0	6	6	11	7	6	9	6	5	5	8	3	4	0	6	8
Sipa1l2	5572	4826	3651.02	12082	6893.74	6726	4423	1919	3317	2072	4129	2489	3302	3285	5514.55	5171	0	2858	14763	2214	3099	4262	4287	5929	411	620	1029	780	324	440	689.56	793	296	1091	871	910	329	624	870	802	494.03	563	1040	649	786	458	1206	968
Ap4e1	835.99	894	353	1441	500	981	565	258	261	323	921	0	830	166	1418	961	1458	1582	1809	1	0	287	698	395	371	527	1215	616	329	358	800	761	300	756	781	693	258	570	868	843	516	467	833	526	598	349	971	729
Blvra	1029	861	708	2543	1065	1175	586	499	1100	515	881	4437	302	880	1688	2956	1005	87	2417	593	1255	1353	982	829	1432	1127	1937	1251	1027	1236	1262	1366	1112	1828	1282	1445	935	1197	1475	1898	926	1190	1269	989	989	888	1204	984
Pdzd4	0	0	0	5.49	0	0	1	0	7	2	0	0	0	1	0	0	0	0	3.45	2	0	0	0	0	3	2	2	2	3	2	0	2	1	9	7	3.38	2	2	3.36	2	3	10.55	4	3	5.3	6	4	5
Srpk3	0	0	13	0	11	0	27	7	0	0	0	0	63	23	0	0	0	3	195	0	0	163	0	0	3	1	2	0	0	1	3	0	0	3	2	2	0	0	0	2	2	4	0	3	2	1	2	2
Idh3g	3174	3339	1948	9991	3353	4672	2934	1952	3320	1995	4975	2580	2928	2912	7584	6437	2157	5320	9081	5272	3225	3895	3560	3910	1885	1717	2858	1778	1475.72	1624	2005	1940	1447	2651	2255	2202	1181	1802	2311	2580	1675	2080	2240	1724	1935	1611	2475.9	2107
Pnck	0	25	12	0	0	104	0	1	0	12	0	0	0	61	0	4	0	9	341	0	0	165	8	0	45	20	75	36	19	22	56	58	4	37	48	40	19	33	48	54	23	48	44	51	37	26	50	68
Ssr4	2084	2295.99	1305	5389	1767	1954	1747.2	1907	2650	1779	3074	3764	1979	2184.99	5117	6149	2135	3601	5338	1475	1307	2276	1862	1717	2908	2047	3210	1856	1963	1848	2161.98	2086.37	2273	3138.03	2770	2100	2032	1815	2590	2848.3	2535	3227	2520.99	2167	3002	1838	3028.99	2272
Bcap31	7356	7806	4341	16851	5986	6777	6219	5985	7123	4197	9977	9240	4474	8372	12196	21276	7728	14627	23621	10315	9335	9237	9981	9254	12071	10383	11972.8	7200	8362	9916	7875	7823	9289	14683	8660	8777	7788	9477	9649	10145	10514	12001	7432	5557	15084	8065	7737	6654
Fam98a	1122	1254	845	3433	1036	1411	688	598	1176	650	448	2507	576	917	2020	1392	1	2209	2839.14	2662	1367	537	411	178	1509	1437	2661	1507	1232	1472.99	1979	2004	1262	2515	2303	1648	1334	1708	2259	2366	1820	1934.99	2953	2059	1691	1356	2640	1815
Ltbp2	0	70.96	0	451.82	0	0	137.69	34.91	7.46	23	478.87	0	0	52	554	0	0	0	79	0	0	0	0	0	71.63	139.94	39.76	180.15	18	16	18.8	56.84	3.44	56.7	137.54	102.42	20.9	45.8	75.85	78.4	21	53.7	56.05	48.7	250.78	92.35	135.2	60.84
Kmt2a	1078	999	623	1306	838	1246	2046	1391	2383	1168	532	1443	1424	2205.52	4843	7070	1255	4697	7287	3736	3764	1767	2416	1347	1903	1685	1371	725	864	804	1042.98	835.98	1506.13	1578	1653	914	964	734.98	1123	1233	1397	2040	1140	911	1836	1052	1209	1098
Ift46	520	348	402	709	426	211	443	347	767	337	163	0	479	605	1570.92	781	102	311	1531	1426	691	719	372	518	1090	785	1344.95	767.92	746	870	885	844.1	795.93	1404	1131	952	734	937	1116	1247	1007	1162	760	682	1183	965	989	778
Tmem25	62	56	24	186	21	0	22	30	48	0	0	0	85	12	0	9	0	0	50	0	0	0	0	0	3	9	17	9	5	12	11	8	16	13	16	11	2	3	18	9	3	11	10	8	40	13	9	11
Cd3g	0	16	3	0	0	0	0	1	0	0	0	0	0	9	0	0	0	0	0	0	0	0	0	0	0	1	1	0	0	0	0	0	0	0	0	0	0	0	0	0	0	0	0	0	0	0	0	0
Trappc6a	571	695	385	2289	485	559	405	257	513	281	765	1195	306	406	548	1516	983	2086	1298	237	204	476	387	558	1558	1069	1705	856.96	1094	1234	1205	1092	1032	1596	1245	966	926	1057	1443	1324	1065	1453	1007	814	817	878	1731	1109
Supt6	2819.69	3373.43	1830.11	9034.27	3728.26	4621.13	2427.44	1062.93	1669.92	1154.14	1417.45	4596.22	1400.83	2748.39	4462.54	5288.49	824.75	509.12	9606.35	4480.02	2938.73	2456.58	2951.02	3428.94	1610.4	1818.5	3694.64	2320.38	1050.22	1326.92	2492.75	2732.08	1175.27	2902.03	2568.64	2612.91	821.44	1847.23	2982.67	2771.5	1762.74	2107.77	2832.8	2174.83	2486.17	1489.28	2854.15	2262.63
Spag5	0	0	0	0	72	0	0	19	31	66	0	0	0	5	0	23	0	0	0	0	0	0	0	0	186	222	235	184	155	139	211	235	133	336	267	247	92	198	248	339	110	106	1162.55	597	129	95	278	217
Foxn1	0	0	0	0	0	0	0	0	0	0	0	0	0	0	0	0	0	0	0	0	0	0	0	0	4	26	35	12	5	7	16	10	0	1	9	11	15	12	20	15	4	6	27	15	0	1	5	4
Unc119	50	145	8	58	109	0	26	156	44	29	0	0	0	189	0	193	0	9	131	0	1	36	115	124	83	76	94	56	47	53	64	81	41	128	93	90	51	60	98	88	126	101	92	61	173	123	72	76
Rab34	237	409	186	992	389	373	228.08	125	210	135	304	0	140	246	479	705	195	25	792	0	1186	293	250	379	911	746	1025	871	554	651	784	896	860	1433	1130	1232	567	663	1038	1310	1028	1180	1372	1064	1437	1201.98	844	898
Sdf2	2506.31	2697.57	1542.89	7827.73	1994.74	3416.87	2908.56	3299.07	2656.08	2008.86	3045.55	2873.78	3009.17	4833.61	5581.46	8819.5	1809.25	4697.88	7751.65	10860	4693.27	3252.42	4492.98	7406.06	3203.36	2721.5	2940.35	2043.45	2244.78	2391.02	2019.25	2260.92	2621.73	3820.97	2443.36	2315.09	2149.57	2312.77	2357.33	2892.52	2639.25	3606.23	1734.26	1495.17	4071.82	2384.72	2132.66	1999.36
Ccne1	30	81	7	107	23	0	301	297	140	116	0	0	0	257	0	0	154	31	252	0	0	68	449	231	481	398	587	509	366	459	551	411	409	682	563	531	312	474	632	630	447	512	1472	932	350	317	527	383
Hsf2bp	0	4	0	104	22	0	60	40	117	60	0	0	55	106	0	0	0	2	145	0	0	44	71	350	18	20	60	40	9	20	21	16	5	26	38	25	8	19	37	21	18	12	36	16	19	9	27	14
Bbc3	570	785	431	1619	664	459	721	549	695	382	418	0	599	736	792	1601	748	1991	2841	44	1462	1015	949	849	535	525	662	521	448	370	514	672	489	904	849	637	391	478	566	683	434.01	500	517	298	683	518	693	573
Mybpc3	47	0	0	3	0	0	0	0	0	0	0	0	0	0	11	0	0	0	0	0	0	0	0	0	3	0	0	1	0	0	0	0	3	0	1	1	4	1	2	3	1	1	2	5	0	0	2	3
Psmc3	8373	8975	4974	19834	7455	5203	5103.12	4903	8042	4477	10189.9	9234	3890	8235	13082.1	16928	5107	12460	21118	6704	6758	8151	8507	9316	6706	5846	11344	6163	5017	6524	7622	6759	4773	9116.94	7678	7308	4488	6605	8848.47	9006	6117	7541	9116.98	6353	6851.43	5770	9077.95	6386
Acp2	1409.76	2344.5	1130.15	6023.04	1527.56	1854.88	1078.2	737.12	1432.05	951.11	1199.95	728.2	16.78	1097.48	961.39	1761.79	1685.49	161.65	3962.02	1127.9	1804.15	1655.38	913.35	785.89	2913.4	3277.43	4494.82	2696.19	2009.89	2332.03	3065.57	3028.03	2211.8	4181.27	2923.92	3118.01	1664.19	2659.38	3448.4	3611.4	2513.91	2819.35	2000.97	1476.15	4192.61	2004.94	3229.45	2525.18
Rapsn	0	0	0	0	0	0	0	1	0	0	0	0	0	12	0	0	0	2	0	0	0	66	0	0	25	21	22	22	16	12	22	29	50	61	26	41	30	27	15	42	2	5	70	14	10	4	29	3
Slc39a13	1229	1255	780	2604	851	1405	1271	429	898	575	1325	5441	1388	968	2952	2746	928	3103	2863	2726	593	1232	744	851	4736	4313	6347.81	3236.97	3425	3291	4735.94	3803	3081	5498.92	4193.43	3597.93	2897.95	3574	5343.98	4637	3692	4778	3668	2713	4636	2837	4628	3230
Celf2	1103	784	288	1276	552	1053	992	802	803	698	122	2705	803	760	2343	1066	302	106	1911	694	1174	669	1523	1110	1879.52	1557.24	2292.28	2109.15	1316.4	1399.7	1752.2	2381.17	1767.39	3041.87	2377.52	3129.17	1139.86	1329.06	2173.67	3146.22	1643.62	1655.97	2535.2	1739.33	2452.15	1705.59	1553.39	2093.16
Nr1h3	285	378	172	1116	334	513	636	294	740	221	1671	3312	142	437	2015	531	409	48	1774	748	449	732	553	124	467	453	293	405	228	463	144	296	300	884	214	360	300	442	221	435	368	535	93	126	498	476	258	321
Ddb2	457.24	313.5	193.85	1542.36	165.44	463.12	215.8	93.88	154.95	44.89	156.05	6652.8	280.22	312.52	1452.61	527.21	139.51	2531.35	902.98	1003.1	389.85	475.62	780.65	341.12	101.61	127.57	93.18	36.8	52.11	50.97	52.62	55.97	58.2	162.73	63.08	47.99	35.81	67.62	52.6	72.83	61.09	85.65	64.01	61.85	156.08	59.06	65.55	52.82
Spi1	18	79	12	0	18	0	15	3	0	0	0	0	0	33	268	0	0	7	0	0	0	0	107	0	0	1	0	0	0	0	1	0	0	0	0	0	0	0	0	0	0	1	0	0	1	1	0	1
Sf3a1	3250	4022	2093	9603	3600	4841	2200	1199	1749	1417	3382	8043	1855	1974	4845	3973	2999	5308.18	9759	0	3066	3125	2223	2172	1416	1506	3117	1835	1171	1513	2176	2099	902	2453	2427	2386	1132	1775	2620.35	2648	1645	1795.95	3535	2487.86	1640	1399	3007	2142
Stat6	7018	7022	3884	15954	6675.02	5589	3565	1418	2914	1301	3420	3270	3120	3495	4111	9025	4055	9093	23374	3589	3583	7534.34	5722	2989	3869	4139	8562	5589.07	2775	4031	6172.05	6050	2464	7445	5552	6143	2534	4693	6729	6979	3620	4024	5475.3	3653.78	4645.99	3464	6305	5030
Clgn	0	0	0	0	0	0	1	0	0	2	0	0	0	0	0	0	0	0	0	0	0	0	0	0	78	22	75	30	37	34	25	18	17	40	31	32	33	36	35	40	36	30	157	72	8	11	33	24
Napsa	90	283	93	229	83	0	170	213	189	187	1018	0	2	213	675	1200	894	1039	1225.28	22	0	428	169	237	39	43	27	15	10	15	16	12	13	33	17	9	8	17	11	10	8	18	5	2	7	7	31	10
Vrk3	1582	1682	917	5323	1386.99	2426	918	712	1416	799	1121.88	2582	1538	1249	3728	3905	0	576.8	5192.98	3712	3128.99	1578	1622.97	1103	619	568	1115	637	448	577	798	660	406	939	875	737	424	571	847	846.73	549	781	668.84	504	706	607	963	636
Smg9	581	845	415	1495	823	634	423	229	630	336	905	1283	479	354	1088	1731	732	1523	1981	587	731	414	765	383	287	396.94	633	293	193	227	403	341	223	477	450	367	210	283	425	426	195	368	471	301	344	213	561	357
Paxip1	1369	1315	1144	3533	1464.01	2657	773	426	621	521	1197	0	1353	995	2058	1703	778	3344	4744	3	0	979	1347	1837	628	711	1433	898	503.83	549	1003	1096	471	1081	925	1030	396	726	1121	1281	565.05	726	1710	1085.01	808	524	1359.67	1042
Rmnd5a	1906	2935	965	5293	1583	2199.98	2521	1795	2112	1343	691	1209	1296	2178	3564.93	2193	1661.99	1574	6902	2736	2209	2041	2167	1882	895	903	1152	865	600	655	711	1079	1033	1370	1220	1163	677	805	844	1381	1062	1052	1167.96	993	1212	842.21	1253	1436
Mov10	1196	994	553	2523	1147	1159	470	221	705	355	1174	0	436	486	2085	1466.02	707	6026	2519	39	430	1008	106	256	1455	1482	4167	2400	992	1206	3463.62	2824.95	1105	2650	3680	2205	845	1426	3968	3337	1514	1409	2403	1353	1335	952	4140.7	1797.99
Ppm1j	137	313	50	439	77	0	659	219	726	277	508	1386	249	105	299	329	0	10	500	445	0	2	227	39	901	853	2616.41	904	595	712.19	1670.17	996.99	637	1137	1935	909.66	515	753	1870.59	1188	1291	1702	881	583	1313	1172	3391	2144
Rhoc	5050	7520	3799	14671	5599	4331	10511.8	8098	13483	8211	14923	11851	6005	8515	18240	21987	1845	5935	20623	15091	5932	9122	11084	8952	22248	15971	42509.4	17011.2	15310	20051	29847	19213	15651	25918	34687.2	19989	17141	19336	34018.9	24924	21417	29464	18428	11306	18995	20368	38237.9	25245
Prr27	0	0	0	0	0	0	0	0	0	0	0	0	0	0	0	0	0	0	0	0	0	0	0	0	0	0	0	0	0	0	0	0	0	0	0	0	0	0	0	0	0	0	0	0	0	0	0	0
Tead3	6	8	1	18	0	20	4	7	7	9	0	0	33.75	14	37	22	45	2	20	0	2	27	0	0	28	30	17	47	12	16	13	26	22	83	48	79	24	20	30	45	60	49	31	45	133	93	25	60
Ppard	57	116	67.6	228	126	193	286	143	214	109	246	359	352	281	419	406	0	673	371	1	99	124	178	162	154	151	206	175	94	136	197	135	180	201	249	203	139	128	132	203	142	215	290.43	172	160	148	345	161
Def6	2706	2758	1616	5546	2762	1890	1475	851	2083	1067	2587	636	1566	1417	3695	3820	0	5938	8216	3608	2481	2294	1975	1610	1374	1220	1498.99	888.82	1059	1027	1140	1258	1013	2016	1272	959	1012	1234	1437	1309	809	1224	881	697	1059	932	928	720
Peg3	219	798	105	1	216	564	285	377	249	291	0	0	428	464	1020	544	0	24	567	0	1823	343	251	80	366	522	734	546	243	379	607	906	324	708	566.89	801	323	513	567.99	1002	669	750	1374	1140	945	474	1071	1176
Zim1	0	0	0	0	0	0	0	0	0	0	0	0	0	0	0	0	0	0	0	0	0	0	0	0	0	0	0	1	1	0	1	0	0	2	0	1	0	2	0	0	2	1	0	0	1	0	0	2
Metrn	94.34	163.6	88.45	219.32	160.19	73.35	22.64	71.57	65.59	29.61	40.7	0	51.19	213.6	278.6	45.73	0	3.75	176.07	0	9.84	96.82	53.41	0	158.23	94.94	137.78	118.39	103.49	92.41	110.78	121.77	185.74	196.7	213.38	162.06	87.64	95.79	110.61	198.06	126.26	161.2	274.03	202.91	206.42	134.55	145.49	150.68
Lmf1	1156	897	489	1837	965	757	749	395	923	465	884	1469	177	620	1107	582	490	1015	2401	736	1797	718	760	1307	853	832	1032.11	696	503	629	747	759	567	990	798	808	516	666.84	829.01	949	679	885	528	456	838	556	1001	771
Narfl	706.23	725.96	689.67	2193.98	630.56	634.49	386.85	189.33	430.7	272.15	1139.69	1773.44	444.99	442.75	1258.5	1117.53	495.03	4058.92	2050.29	0	335	849.68	376.26	454.54	895.62	806.58	1151.57	745.84	666.55	694.74	902.39	831.12	747.01	1315.59	854.57	891.08	463.56	747.2	1018.13	1023.08	698.2	843.74	784.78	663.49	877.67	677.04	819.98	689.6
Angptl4	1550	3000	1132	4172	1864	3634	1898	1455	2747	1178	1805	223	1651	1532	5390	186	1081	148	3193	1688	1918	1513	1302	1731	10379	10275	37274.8	6561	11019	9841.94	31893	9061	6017.99	10265	27981	6126	7194.98	9776.97	33414.1	10635	42177	48288.8	16296.4	8235	46872.9	26319	45255.5	24404
Dbf4	146	146	126	574	97	397	405	282	198	207	1017	0	163	338	154	402	210	10	596	0	0	62	157	880	892	698	1146	661	659	670	760	739	821	1038	982	742	575	722	959	1000	661	766	2021	1217	756	501	1108	729
Daxx	1208	1598	805	5404.29	1060	859	969	565	1120	650.43	1070	0	1567	823	2077	844	1124	134	3718	80	45	1687	1251.02	1047	1292	1169	2753	1342.4	834	842	2269.99	1599	1052	1397	3521.98	1410	676	851.35	2195	1949	1085.3	1492	1563	1000.72	953	823	3291	1399
Cd320	4130	3536	2855	5750	4904	2854	1886	1399	2933	1194	4508	0	1342	2465.98	4316	5079	2371	300	6018	2332	1988	2245	1714	2945	613	495	718	401	443	485	451	452	422	695	554	460	479	525	560	659	674	837	621	405	1017	608	603.99	506
Ipo4	1485.52	1690.91	909.13	3581.98	1304.51	1516.05	1482.77	674.59	937.57	654.94	1477.31	95.33	974.6	878.33	2655.93	2357.21	1603.23	251.03	4066.03	132.89	811.45	1120.63	1295.61	1519.73	2450.39	2413.47	4588.81	3015.6	1741.11	2551.48	3442.86	3703.95	1709.11	4059.35	3562.77	3711.18	1569.92	2863.02	4147.15	4113.03	2390.86	2677.89	4325.01	3313.43	2494.35	2232.59	4771.46	3380.64
Tm9sf1	4140.48	3963.09	2572.87	11780	3575.49	5403.95	3761.23	1715.41	2702.43	1984.06	4427.69	8887.67	4410.4	2692.67	4194.86	5794.79	2197.77	8608.97	11330	1151.11	1944.54	3475.37	2177.39	3515.26	3635.61	3849.53	6161.18	3987.4	2588.89	3036.41	4429.41	4479.21	2564.89	5308.65	4795.23	4532.53	2341.08	3358.98	5204.22	5310.97	3383.14	3850.11	4618.02	3445.57	4679.65	2578.41	5410.54	4143.04
Rec8	112	56	68	36	86	102	190	46	94	49	613	256	0	115	64	158	69	8	178	499	0	141	114	116	47	38	32	30	15	19	8	25	35	38	46	34	15	16	12	33	17	17	4	7	8	7	19	13
Irf9	5631.91	6795	3396.84	17484	5687.99	7495	4019	2723	3304	1868	3039	6157	5244	4767	9360	10924	5201	10654.1	17334	4432	5761	5364.33	5494.04	4315	2484.61	2561	4861.99	2961	1771	2169	3140.97	3284.74	2026	4428	3525	2903	1642.99	2669	3782	4105	2360	3002	2043	1591.99	2393	2025	3845.03	2339
Gmpr2	1106	1347	876	3962	1143	1497	1049	868	1587	798	1683	1494	638	1034	2058	2919	764	3723	3825	1407	410	1608	886	255	1388	1179	1936	1105	965	1379	1326.43	1222	929	1963	1504	1240	1087	1378	1684	1652	1360	1479	1379	1008	1235	1022	1562	1160
Mdp1	2102	2193	1477	4056	1595	2107	1613	1219	2038	1420	1290	2752	1283	2183	4205	4996	682	3316	5992.49	667	1141	2206	1406	1694	1300.19	1158	1409.77	1056	950	1000	979	1166	982	1779	1250	1198	917	1080	1185	1381.95	1054	1254	894	722	1071	1002	1195.99	987
Dhrs1	1840	1367	1119	4183	1588	1733	1238	909	1405	809	1743	4492	541	1583	2158	3476.97	1790	4355	4122	1891	757	1704	1308	1139	1925	1640	2644	1783	1434	1923	1863	1895	1526	2410	1943	2051	1513	1908	2103	2474	2009	2656	1782	1511	1890	1782	2785	2023
Ncan	0	0	0	0	0	0	0	4	6	2	0	0	0	17	0	0	0	0	4	0	0	17	0	0	0	0	0	0	1	0	0	0	0	0	0	0	0	0	0	0	0	1	0	0	0	0	1	0
Tmem161a	1870	3198	1436.98	3665	2138	2109	1482	772	1471	773	3401	0	1165	1231	2636.1	4004	3181	87	4611	1000	2009	1949	834	1875	1593	1658	2153	1284	1194	1290	1587	1428	1258	2327	1747	1296	1003	1415	1847	1791.05	1496	1805	1431.99	936	2113	1181	1885	1323
Armc6	411.6	363.78	197.15	40.03	246.39	256.36	168.38	90	80.62	127.97	387.73	35	116	108	625.81	462.64	0.11	3040.55	832	608	741.52	413.28	399.76	1	420.72	341	451.98	260	321.54	345.08	327.91	314	242.98	531.94	382	355.5	267.55	373.53	415.45	451.5	271	398.47	512.58	368.26	314	276.08	390.53	312.05
Borcs8	255	425	215.18	903	299.74	238	263.67	214.21	381.12	192.31	773	384	227.37	318.77	561.29	716.39	87	823.24	908.47	206	110	429.12	274	177	635	508.73	673	414	482	525.35	426.19	474	556.29	739.39	459	485.19	438.58	547	492.19	552	452	635	354	318	548.25	477.19	478.79	385.2
Slc25a42	678	838.07	434	891	603	805	412	140	364	113	0	990	388	385	1080	172	660	57	1507	898	995	757	640	506	459.62	450	642	415	291	357	425	479	326	866	380	554	288	503	393	675	320	334	432	270.4	381	264	261	280.97
Snx9	2733	2650	1465	7437	2045	2398	1555	1110	1611	922	2061	1764	2309	1977	2699.99	4862	1183	3293	7362.46	1209	4970	2162	3428	1951	2832	3030	6168	4553	2038	3127	4098	4525	2063	5332	4389	5320	2319	3559	5019	5794	3928	4066	5147.01	3641	5305	3949	5692	5506
Ranbp3	2699	2400	1414	6038	2381	2752	1852	797	2096	1062	2473	0	1511	1293	4379	4919	2199	172	7037	3670	525	2482	1526	3110	1923	1964	3535	1891	1494	1761	2422	2236	1348.43	2999	2581	2102	1195	1964	3115	2699	1841	2232	2505	1770	2192	1765	2731	1926
Ndufa11	1650	1604	820	4733	1383	946	1035.36	945	1602	1077	3035	3248	654	1868.98	2358	3819.99	2143	3052	3029	1637	929	1559	1312	1045	1993	1220	2478	1266	1269	1612	1772	1442	1386	2009	1880	1482	1317	1465	1970	2096	1375	1988	1603	1122	1464	1428	1751	1324
Bmp8b	2	0	0	1	0	0	11	0	0	1	0	0	0	0	0	1	0	1	0	0	0	1	0	0	29	20	21	28	11	18	3	7	25	30.95	14	29	23	15	25	29	16	6	27	40.76	7.02	0	1	19
Nr2f6	2461.02	1383.63	1363.12	5781.27	1923.01	1719.43	1523.8	792.5	1572.96	739.14	2897.03	3713.41	607.06	883.56	1913.68	2870.99	1175.41	2360.99	5994.77	0	950.32	1754.13	1197.79	1572.47	1534.95	1376.49	2119.92	1354.42	1086.82	1319.19	1430.16	1535.75	965.62	2166.81	1573.07	1485.56	955.5	1513.55	1856.27	1773.13	1144.61	1766.39	1062.5	909.23	1602.25	1410.41	1616.46	1325.99
Use1	1305	1358	841	4039	1541	1419	1236	825	1218	868	1654	2197	1192	1738	3881	4587	1204.99	4965	4677	2709	821	2335	1739	1698	742	679	1264	575	514	622	901	625	636	976	1058	664.29	552	592	967	846	816	1228	767.66	571	1116	877	1647	929
Ocel1	1215.98	939.37	830.01	3490.72	1214.99	1112.58	712.87	387.5	989.04	532.86	1787.97	96.59	1141.94	723.44	1192.31	2299.01	1725.59	793.01	3169.23	589	122.68	1182.87	800.2	591.88	454.05	474.46	536	345.36	248.18	291.82	350.84	361.25	311.38	687.19	414.93	417.44	242.5	365.45	454.73	489.87	349.39	560.62	432.5	335.77	474.75	376.59	529.44	469.01
Dyrk1b	319	314	352	1185	376.16	587	261	89	165	141	590	2389	419	119	860.96	629	0	9	1404	0	0	452	6	152	271	259	608	453	173	229	438	529	159	582	515	620	175	283	507	617	369	352	305	215	489	368	638	463
Braf	679	1718	487	1639	595	1140	1429	991	1093	987	458	576	1433	1645	1930	2509	211	3353	3535	1071	2244	995	1647	1941	1134.95	1202	1594	1044	600	740	1049	1085.46	952	1440	1363	1299	720	873	1098	1370	1131	1032	1198	963	1236	665	1210.95	1374.96
Ndufb2	1123	1248	575	2509	901	869	790	869	1417	914	1163	3833	525	1301	2439	4174	820	1507	3266	1377	817	1215	811	1180	1413	935	1401	718	895	1237	906	796	1021	1509	1140	892	1042	1051	1113	1184	917	1501	840	708	1056	1074	1063	948
Hltf	1779	3300	1095	7646	1566	3039.85	1076	797	1251	824	418	127	1074	1146	2724	3504	169	3336	6045	0	1054	1856	1403	1582	1178	1516	2623	1651	899	1236	1765	1987	919	2283	1900	1997	822	1741	1925	2202	1476	1428	2038.18	1405	2409.98	1238	2324	1894
Prpf6	4437	4280	2666	12932	5017	4804	2736	1566	2309	1696	4159	2363	1343	2953	4832	7208	818	2721	13138	2626	6418	3539	4237	2950	1773	2190	3971	2596.18	1408	1983	2893	2836	1305	3099	3053	3086	1294	2329	3344	3342	1810	2153	3265	2198	2756	1944	3704	2565
Rgs19	1057	829	515	1998.99	735	952	613.28	385	950	618	2397	854	229	632	1749.28	1661	0	2230	2312	1297	0	1578	353	699	1322	1040	2077.96	1206	958	1229.86	1458	1331	959	1662	1717	1366	1025	1404	1769	1931	1266	1503	1706	1101	1268	1263	1744	1494
Rgs20	0	0	0	0	5	0	14	3	14	3	0	0	0	14	0	1	0	0	34	0	0	16	0	0	261	122	340	173	213.86	161	205	184	151	209	218	181	216	176	237	323	133	159	365	254	131	80	168	143
Abhd3	64	218	111	219	210	199	160	188	60	56	223	567	0	521	205	187	905	797	583	0	1121	86	195	309	49	54	65	32	57	42	35	35	40	89	63	67	54	58	39	44	62	48	30	33	71	24	42	24
Snrpd1	558	842	340	2096	563	646	618	767	1080	791	1146	2026	622.85	1119	1976	3557.48	759.03	2057	2381	1055	192	1095.94	860	930	1185	686.12	1290	543	861	964	936	728	967	1317	1401	778	853	909	1020	1099	936	1283	1775.45	1155	964	880	1303	866
Tchp	342	345	248	1119	303	654	321	223	502	252	402.55	58	524	397	693	1029	0	104	1174	0	0	725	288	396	282	312	392	167	197	207	282	246	238	418	268	257	186	229	315	280	207	324	247	165	348	244	297	183
Tiam1	1041	1460	675	2559	1130	1554	1301	1075	1877	890	973	188	1863	1502	2421	1172	932	1177	1856	1278	397	741	1107	706	29	30	40	30	22	21	39	40	42	52	49	47	46	28	31	62	62	67	200	94	80	63	98	78
Tsc2	3403.21	3478.17	2497.09	9793.17	5246.43	5547.65	2788.08	1054.43	2473.43	1215.34	4164.12	2112.75	4010.6	2410.95	4112.79	3147.65	2020.36	5461.49	10366.6	5490.66	291.86	3338.26	2899.16	3453.25	1897.52	2243.13	3602.57	2546.24	1296.82	1500.06	2478.53	2981.06	1433.85	3230.81	2723.18	2941.74	1222.8	2258.4	3083.35	3050.34	1814.84	2141.15	2725.93	1951.48	2319.96	1591.25	3004.67	2428.56
Rpl3l	0	0	0	0	0	0	0	1	0	4	0	0	0	2	0	0	0	0	2	0	0	0	10	0	0	0	0	0	0	0	1	2	0	0	0	1	0	0	0	1	0	0	0	0	1	0	0	2
Slc9a3r2	71474.7	67701	42717	136276	71148.6	39141	30748	20295	44529.5	26137	62723.6	41141	37378.4	35415.7	93107	154216	42266.2	83604	203382	63615	36101.1	66147.7	56886.5	59061	17631	18403	16126	8399	11782	18923.6	10305	8817	10645	26450.8	9043	8458	12094	20877	13308	11737.3	8722	16204	4949.72	4580	7780	10518	6049	5191
Puf60	10717	10808	6542	24334.8	9974	11284	6456	4812	7526	4431	9454	9673	5915	7741	17117	22745	8100	22681.9	31483.8	9236	9877	9522	9882	8482	5075	4430	8440	5342.25	3659	4792	5904.95	5629	3282	6963.3	6048	6053	3358.01	4924	7069	7567	4502	5559	6388.73	4700	5010	4465	6915	5726
Golga2	2063	1862	1193	3232	1846	2670	967	624	1575	828	650	216	1297	1466	2319	2001.98	1295	1751	6705.81	474	110	1620	1972	1460	1924	1969	3009	1963	1161	1379	2058	2101	1307	2709	2267	2286	1157	1806	2621	2627	1553	2234	2211	1772	1823	1291	2709.96	2086
Uck1	1448	2162	1215	2912	1439	1216	894	607	1453	727	1885	5448	1392	871	2716	2082	661	3667	4351	833	1520	1568	1058	1945	1225	1238.11	2056	1168	847	1272	1416	1296	873	1933	1458	1330	799	1203	1742	1592	1040	1527.2	1412	978	1431	1167	1499	1033
Scin	0	0	0	0	0	0	0	0	0	5	290	0	331	2	0	0	0	0	0	0	0	0	0	0	6	5	45	6	0	7	42	32	7	10	58	27	3	13	48	5	4	5	26	9	11	7	58	15
Ikzf4	0	0	17	0	0	0	68	15	0	2	0	89	1	27	0	3	0	466	101	0	0	220	133	0	7	7	4	2	3	0	1	4	9	6	1	9	5	1	3	7	6	7	7	12	4	7	1	5
Mien1	1303	1500	945	4832	1266	1601	760	718	1338	745	2221.02	1277	390	1355	2626	4923	511	3205	3366	1415	315	1717	1148	1157	2318	1463.66	2420	1161	1564	1954	1630	1375	1734	2633.12	1818.01	1367	1675	1808	1821	1841	1551	2215.91	1435.1	1035	1516	1544	1823	1392
Pon1	0	0	0	0	0	0	0	5	0	0	0	0	0	6	0	0	0	0	0	0	0	0	0	0	0	2	0	1	2	0	0	0	0	0	4	0	0	1	0	0	1	1	0	0	0	0	0	0
Axl	779	550	157	1	623	548	383	222	769	188	430	0	189	1117	644	690	1081	105	4299	180	0	3064	546	246	8857	8181	13893.6	10700	5591	5782	12520.9	10970.1	5946	16856.4	14567.3	13203	4137	5537.36	16622	12813.4	11082	8879.25	24303.6	12322	21232	8648	13345	9583
Tgfb1	772.47	1404	563	2463	1360	1407.31	2722.89	1513	1845	1034	1103	33	3102.98	2253.97	2825	3468	351	1667	2926	2094	2274	944	2064	2697	805	804.07	2403.99	907	600	712	2206	937	772	1413	3441	1256.57	759	840	2032	1560.36	1404	1611	2494	1037	2068	1451.54	4300.03	2324
Ccdc97	1995	2423	1322	4844	2090	2185.17	1843	720	1574	915	2622	4520	1422.9	1207	3138.28	2844.99	986	1967	6908.91	3175	2064	1908	1296	1481	1111	1018	2412	1379	781	1060	1707	1559.9	793	1788.56	1842	1611.93	819	1225	1963	1915	1142	1322	1489	1051	1193	1060	1868	1422
Zfp40	414	223	317	2322	271	741	352	179	322	358	475	4337	707	283	368	324	0	36	1040	222	0	702	125	0	361	410	460	314	222	250	348	445	148	593	367	348	165	374	326	480	302	344	250	200	437	273	353	327
Akap8l	3809	4346	2128	12105	2594	5225	3184	1937	3137	1596.94	3570	7405	6062	3847	8568	8929.14	2892	2998	11294	1186	5045	4120	5072	5096	913	957	1354	628	683	819	906	722	551	1315	861	809	545	734	1000	944	766	877	642	487.01	966	646	802	541
Shh	0	0	0	0	0	0	0	0	8	0	0	0	0	0.25	0	0	0	0	0	0	0	0	0	0	0	0	0	0	0	0	0	1	0	0	0	0	0	0	0	0	0	0	0	0	0	0	0	0
Pdcd2l	807	682	458	2241	630	829	355	258	602	310	761	1013	296	386	1590	1700	205	2187	1984	440	423	628	699	577	590	517	880	448	471	561	654	568	431	818	646	526	448	561	742	718	466	561	608	460	480	458	709	521
Gtf2f1	1869	2502	1202	7241	2104	2294	2485	1654	1729	1406	1602	3341	3005	3150	3535.4	4143	1575	1587	7625	6786	2721	3027	3256	3908	2575	2174	3333	1721	1776	2029	2256	1798	1683	3158	2485	1868.01	1484	2058	2737	2367	1798	2459	2427	1807	2163	1656	2627	1619
Clpp	1127	940	670	2872	972	1267	584	443	983	602	1842	5095	334	858	1682	1789	896	2421	2834.07	209	448	1168	409	562	1378	987	1942	824	884	1220	1356	939	984	1469	1339	1038	959	1086	1714.96	1401	984	1342	1267	924	962	956	1517	915
Alkbh7	465	212	180	1032	353	152	92	108	266	164	89	0	164	265	531	801.99	357	437	856	0	0	329	200	186	206	173	232	119	163	220	127	175	152	219	189	154	180	184	209	199	159	206	147	122	120	127	179	155
Pspn	1	0	1	3	2	0	2	2	1	2	0	0	3	2	4	0	0	0	3	4	0	1	0	10	1	1	0	0	0	0	0	0	0	1	1	0	0	0	0	0	0	0	1	3	0	0	0	0
Dennd1c	0	10	0	0	0	0	0	9	0	0	0	0	0	22	0	0	0	0	0	0	0	0	0	0	0	0	0	0	0	0	0	0	0	0	0	0	0	0	0	0	0	0	0	0	0	0	0	0
Med6	709	886	503	2166	597	1768	566	419	769	590	743	1039	721	505	1386	2042	2019	2751	2643	753	749	987	826	1497	723	654.98	1235	654	626	749	858	694.58	668	1038	891	723	621	736	988	986	750	961	816	541	754	663	886	680
Prkd1	648	625	405	745	652	802	312	249	486	186	1053	0	826	671	1314	1317	0	513	1811	0	1261	537	349	342	249	285	734	404	195	237	493	446	179	445	582	431	235	379	588	528	207	242	621	381	227	189	504	397
Lcp2	87	45	23	209	43	0	767	365	759	334	264	0	406	59	0	0	0	0	1	0	0	0	1	0	6529.37	5359	26009	8251	5036	5641.16	16354.9	8485	3916	7303	18758	9288	4719	7018.13	20720.1	11178	6507.67	6798	7699	3705	6121	4852	19572	10188.4
Cse1l	2759	2339	1246	5113	2143	3507	1818	1063	1875	904	1429	2041	1036	1552	2406	3449.99	1421	244	6676	5059	2147	2334	2662	2231	1568	1508.8	3830	2338.03	1191	1647	2589	2758	994	2722	2938	2864	1038	2273	3267	3568	1803	1749	6375.97	4056	2608	1340	3870	3027
Naa20	2009	2993	1184	5942.98	1838.91	2293.44	1352.86	1546	2938	1695.29	1983	5405	1101	1999.99	5770.11	5038.73	3657	2431	5845	1504	2434	1643.46	1755	1241	2884	2289	4250.82	2069	2138	2603.04	2902.97	2430	2405	3967	3348.27	2399	2063	2545	3358	3333	2635	3195	2915	1992	2888	2166	3842.99	2448
Prkra	638	545	437	1431	593	704	439	368	650	293	515	0	294	687	1778	2283	81	1148	1862	608	0	746	469	399	558	500	823	469	353	476	524	486	423	750.78	628	507	417	520	660	661	545	601	453	330	628	431	625	479
Fkbp7	896	1199	643	2575	906	1310	748	765	1275	594	1558	1126	819	967	2092	1454	152	1580	2437	1086	1789	949	710	947	1520	1301	1564	1013	983	1001	1045	1125.08	1393	1880	1509	1279	1019	983	1186	1367	1260	1479	864	755	2120	1098	1553	1064
Plekha3	3058.99	4572	1973	8222	3058	3916	2272	1820	2793	1519	2211	2424	1850	3160	4113.99	6813	2170	2473	7811	9252	1452	3522	3118	2121	3266	2675	6336	3122.95	2460	3174.48	4335	3605	2634	4246	5062	3658	2496	3569	4973.99	4771.03	4018.48	4227	4751	3032.11	3597	3350	5873	3884.45
Ykt6	2206	2524	1231	3608	2219	2005	1300	1033	1827	1098	1612	0	1105	1745	2441	3429	677	2762	4385	2873	504	1389	1773	1175	2174	2027	3353	2141	1589	2076.29	2848	3043	2136	3482.36	3953	2849.99	1911	2157	2646	3666.02	2543	3289	4568.74	2975.61	2918	2572	5987.47	4669
Baz1b	3072	4033	1438	10853	3634	3609.04	3098	1664	3231	1725	2604	6280	2708.99	3310	5814	5719	2	9032	11557	3344	3562	4365.9	2820	2917	2900	3175	3718	2236.97	1891	1993.56	2778	2842	1898	3971	3330	2701	1601	2366	3226	3012.74	2517	3124	3849	2641	3018	2037	3410	2685
Pex6	2000	2810	1488	4962	2404	1473	1634	686	1251	703	2348	1	1343	1269	3858	3776	1530	3636	6084	805	1037	1671	1507	760	739	924	743	532.05	520	602	615	689	497	1113	596	556	444	690	750	730	620	918	489	359	858	690	913	648
Mrpl2	1182	1307	727	2088	1021	823	563	438	1014	579	1872	825	305	625	2427	2029	406	3875	2657	974	223	968	494	888	722	666	964	477	629	711	722	580	600	1012	746	587	622	679	720	747	493	777	753	528	616	593	1014	571
Mea1	2484	2604	1433.73	4769	1775	2035.52	1537	1004	2704	1366	3614	2617	1368	1839	5313	6629	1267	7192	6244	3664	2801	2903	2423	2294	3245	2183	3407.52	1615	2334	2540	2164	1901	2245	3373	2302	1972	2114	2439	2697	2600	2496	3401	1821	1446	2462	2313	2440	1946
Gnmt	0	2	0	24	12	0	8	23	0	0	0	0	0	45	0	12	0	4	13	0	0	0	15	0	0	0	2	2	1	2	0	0	0	4	2	1	1	0	3	2	0	5	1	1	3	2	1	1
Grin2d	0	8	18.58	348.86	95.86	0	20	21	73.49	22	0	0	0	5	12	0	2	4	114	0	0	22.43	0	0	14	35	74.84	53	11	8	22.42	30	11	48	59	29.18	6.3	11	41	36	39.07	39	44	15	58.03	31	121.76	44.37
Kdelr1	1732	1470	1112.98	3811	1708	1908	1432	1320	2168	1661	1924	3899	1022	1652	5191	3833	995	162	5162	2612	1778	1364	1603	2876	2246	2101	2402	1601	1194	1350	1635	2291	2236	1690	3356	2443	1723	1443	1436	2787	2341	3392	2862	2563	2901.02	1877	4480	4135.91
Tmem143	120	136	63	132	94	170	29	25	108	34	0	252	0	47	249	279	84	5	217	0	90	91.91	50	97	140	161	225	122.01	78	113	194.88	248	195	228	316	210	125	125	199	251	163	188	263	192	156	114	460	292.07
Pdxk-ps	0	0	2	0	10	0	0	2	0	0	0	0	0	6	0	0	0	0	0	0	0	0	0	0	0	0	1	0	0	1	1	0	0	5	0	0	0	0	1	0	0	2	3	1	2	2	2	0
Ggct	254	284	77	874	263	616	325	289	251	193	42	58	381	339	627	720	24	45	904	181	133	188	673	836	557	491	1160	310	511	634	1013	484	413	621	928	404	537	580	839	499	810	1088	809	627.99	715	621	1289.15	749
Jag2	13159	13621	11360	28255	16627	11031	7637	2576	5620	3640	11920	4049	11456	6479	17009	19289	7061	14387	48297	11413	11459	11810	11196	12185	750	1297	917	859	558.99	652	604	890	500	1573	574	884	506	1036	721	1013	586	975	374	431	718	514	782	920
Btbd6	1139	984	731	2018	1022	213	539	223	684	363	1058	221	300	507.01	848	2099	1	4148	1965	0	668	748	719	354	666	557	701	473	331	454	441	499	412	755	553	523	370	526	529	593	495	605	467.98	389	553	450	512	420
Nudt14	1268	1012	783	2367	1226	481	618	426	1016	590	1813	1569	455	716	1787	2122	678	2443	2132	790	176	710	701	646	346	221	359	248	219	302	302	274	242	421	315	326	229	240	327	389	270	365	198	178	318.13	265	324	246
Epdr1	602	1088	246	1431	292	1161	763	300	319	53	16	0	36	600	663	186	0	47	919	1038	0	430	338	96	3886	3490.99	3772.23	2917	2620	2739.95	2568.2	3052	2791	4746	2571	3615	2242	2859	2799	4029	2973	3476	2019	1859	3888	2132	2804.67	2907
Flii	8621	7562	5963	19845	9618	9428	5282.99	2269	4814	2917	9647	8608	5796	4739	9558	14928	4875	13924	26556	7919	4651	9179	7214	7727	4863	5914	8708	6258	3408	4543	6226	7197	3107	7927	6559	7117	2923	5599.99	7450	7570	4214	5021	6610	5023	4827	3650	7824	6539.98
Top3a	602	346	383	1547	709	486	74	100	331	269	727	0	597	99	1264	131	1742	56	1160	0	0	179	889	297	210	369	731.74	415	249	267	482	483	195	506	512	439	205	324	626	558	288	233	669	448	352	223	591	410
Atg4d	1121.62	1508.59	813.6	2769.38	990.92	1687.77	718.73	375.17	738.82	411.26	1894.34	2637.53	1290.23	750.44	1792.81	2255.72	37.71	2155.36	3381.72	11.04	2241.74	1152.8	506.23	1038.86	831.96	677.7	1348.66	667.11	558.65	676.45	821.87	622.16	496.88	996.4	794.69	567.78	526.63	747.63	1016.41	931.36	608.12	682.71	752.27	569.56	533.51	523.77	911.64	560.71
Qtrt1	455	493	262	716	282	341	236	145	263	151	525	912	60	317	524	1106	0	35	912	408	670	583	230	653	415	347	512	203	311	371	442	235	270	462	409	296	268	384	471	384	341	377	462	332	311	245	419	276
Plin4	23	0	2	19	0	0	8	6	0	16	0	0	5	19	1	0	0	1	87	0	0	58	0	0	34	46	3	48	18	15	0	21	17	30	2	58	10	14	6	29	2	3	18	10	14	7	3	17
Hdgfl2	1892	1823	1208	3929	2408	2163	1938	606	1406	673	1419	748	3010	1962	3163	5125	1616	967	7086	2740	3088	2335	2790	1418	1732.81	1658	2022	1258	1174	1177	1543	1535	1111	2375	1874	1508	1019	1361	1856	1844	1218	1618	1597	1217	1740	1328	2220	1533
Chaf1a	147.57	110.49	78.79	592.83	97.58	0	1	56.91	166.74	114.07	552.61	0	0	56.33	320.7	2	218.7	0	872.8	0	419.44	68.41	0	11	488.2	449.63	773.12	490.19	298.64	361.51	611.23	576.78	318.02	799.89	685.69	587.06	220.87	404.9	774.13	662.7	325.54	417.82	2061.97	1116.28	328.04	273.26	768.07	519.24
Adprh	2244.91	2109	1646	4967	2514	1141	1569	1439	2951	1767	3727	1515	1326	1459	4570.99	4087	2042	1103	8086	1622	1710	2432	1310	2284	2660	2481	3631.8	2414.05	1821	2170	2503	2553	2073	3454	3366	2776	1693	2224	3123	3383	1981	2767	2251	1798	2552	2032	3437	2358
Tmem39a	1070	1752	687	4227	1041	1950.12	963	794	1048	675	1535	4	830	1211	1796	5304	880	102	3429	873	745	1031	917	1653	1332	1322	2814	1113	954	986	1769	1218	988	1631	2082	1190	813	1112	2109	1530	1688.03	1737	1733	1270	1899	1002	2955	1538.99
Timmdc1	126	64	50	281	107	108	24	75	158	70	9	0	90	88	3	190	0	5	253	50	368	70	31	211	100	138	117	61	88	89	78	63	95	135	163	97	98	85	85	101	144	195	171	133	130	95	191	153
Pla1a	0	37	9	191	146	0	116	60	22	26	10	0	0	66	12	192	0	1376	83	0	0	200	63	0	615	704	526	504	321	448	386	384	479	966	487	431	254	276	389	246	643	623	447	171	1911	907	426	222
Mcm2	1400	661	619	1918	1090	755	635	299	623	523	1176	984	317	614	1076	859	804	3467	2239	0	754.65	678	1063	535	890	857	2167.14	1131.09	730	940.91	1761	1329	528	1531	1798	1513	594	1094	1895	1693	726	835	4661	2782.82	592	518	2161	1278
Tpra1	4706	4817.46	3003.01	10037	4421.97	5762	3512.22	1390	2820	1977.94	4868.99	4657	4572	3074	5840	10411.7	2642	7357	11495.9	4554	3583	3779	3348	3212	1881	2336	2399	1907	1318	1574	1703	2245	1756	3236	2018	2350	1265	1859	1876	2679	1426	2070.99	1237	1011	2140	1335	1925	1507
Nab1	2999.09	4778	2467	14552	2991	4907.02	4803.99	3249	4346	2160	1939	5016	4246.4	3967	8769	7790	2040	2606	15046	9649	1516	5247	5612	4065	4361	4289	8864	4793	3475	3989.96	5918	5376	3062	6561	6625	4966	3232.02	5162	7408	6523	5286	5343	7297.99	4402	4415	3884.78	7722.01	4953
Adgre5	14417.8	14420.2	9977.82	35957.5	16178.9	15935.8	11391.6	5712.04	9149.26	6096.94	11511.8	5706.45	13263.5	9310.4	17977.2	25742	8692.19	25641.9	42647.2	17377.5	10171.3	13195.8	13608	14701.4	1997.47	3422.22	1346.52	1884.81	1334.81	1761.68	1087.64	1937.07	2066.58	4889.04	1651.55	2348.56	1148.8	2470.5	1335.54	2019.68	1597.75	2218.23	729.81	1007.91	2523.37	1575.75	1440.38	1784.72
Il17ra	1298	1670	615	6332	1280	1089	845	719	340	514	904	0	322	1610	3809	3271	3081	2267	7403	6405	640	4504.95	1875	3667	1539	1668	2347	1354	1095	1244	1882	1939.99	1031	2181	1506.97	1525.05	864	1310	1858	1899	1000	1220	1927	1255	1504	837	1389	1159
Lamb1	103	542	128	67	161	349	2553	1042	1536	1244	670	4066	245	486	499	496	0	43	616	1	196	233	481	7	8565	10789	24684.6	15766	6470	7341	17420.5	19764	5703	13003	18526.8	17660	5601	10301.1	20105	19596.7	9624	10557	16807	12942	19625	8373.9	24969.1	21759
Kcnn1	53	0	2	0	0	0	0	3	0	2	0	0	0	15	0	54	0	0	49	0	0	0	0	0	19	23	21.9	11	15	23	28	18	16	32	20	36	5	20	18	7	10	23	17	8	42	24	14	15
Arrdc2	644	311	630	1963	743	576	617	300	538	390	29	2169	517	723	829	1418	326	2651	3663	714	1181	794	1103	860	770	957	1321.94	814	491	522	946	766	641	1277	1032	931	513	756	1163	1008	575	893	577	380	702	557	1007	513
Ppp1r17	0	0	0	0	0	0	0	2	0	0	0	0	0	0	0	0	0	0	0	0	0	0	0	0	0	0	0	0	0	0	0	1	0	0	0	0	0	0	0	0	0	0	0	0	0	0	0	0
Cd36	0	208	83	0	144	0	9	21	112	0	0	0	0	40	0	0	0	0	42	0	0	0	0	0	0	1	1	2	0	0	0	1	0	2	0	0	0	0	0	2	4	0	0	0	1	0	0	0
Map2k7	1904.12	2891.81	1284.63	5228.3	2776.75	2132.64	1634.59	732.28	1350.06	1003.55	892.4	1556.37	1518.64	1710.43	2413.32	3885.52	876.51	5106.38	5200.79	2187.53	3832.33	1758.32	1419.62	1819.75	2141	2290.14	4401.46	2453.51	1420.76	1738.87	3106.6	2296.46	1506.17	3291.28	2958.53	2683.53	1226.27	2268.46	3313.14	3301.91	2343.26	2889.38	3274.19	2166.08	2268.99	1961.92	4162.94	2790.43
Timm44	1040	1283	626	3134	1157	948	702.01	490	1012	682	1289	5493	1322	794	1830	1802	1436	4740	2598	871	434	1158	950	239	890	936	1273	736	675	712	821	753	656	1305	1127	829	647	765	947	1046	860	1089	932	690	1090	780	1111	793
Ap2a2	7621	7826.06	5142	17418	8869	4820	4529	3171	4837	2950	5498	3402.71	4066	5362	8180	16110	4799	10717	26798	10393	9874	9318	6778	3754	7749	7962	12966	10557	5632.99	7604	9089	12070.9	6047	13855	9009	13202.7	4549	9481	10124	13888	7423	8074	13724	11747.2	7990	6686.02	11649	10641
Pnkp	1632	1525	1212	2708	1523	1047	1264	658	1701	750	1078	1369	1103	1205	2545	3494	1525	477	3839	628	955	1271	1004	2156	1027	980	1554	1096	687	887	1171	1159	684	1630	1213	1227	620	928	1412	1344	771	1083	1087	766	1074	894	1266	1008
Med25	2713	1979	1578	5382	2123	1840	1805.66	907	1728	940	1531	1791	2110	1522	1227	3481.99	2711	1530	8129.99	3939	1287	1933	1827	1633	1196.24	1050.89	2028	1349	816	1022	1549	1508	883	1903	1322	1491	708.81	1072	1804.96	1742	1028	1304	1622	1068	1200	1106	1899.02	1326
Bcam	31701	31482	22246	61737	38129.9	24253	9527	5519	12807	6666	24014	14040	16375	16573	42369.8	49719	15075	40902.5	86355	29803	19157.4	29061	23563	26872	6745.95	8907.26	6286	6176	4382	5077	4361	6241	4940	10905	5388	6475	4724	6755.92	5107	7149	4032	6762	3450	3533	4084	3869	4351	4979
Clptm1	10932	11434	7683	27506.2	12042	10601	5577	4176	6726	4108	8834	11264.3	4162	6781	15583	12806	4265	8949	28115	8426	10741	8920	8989	9588	7337	8360.99	14430.1	8816	5537	6729.02	9923.1	8883	5541	11500.9	9344	9750	4885	8172.77	11276	11285	6595	7781	8730	6309.3	9663.99	5787	10293	8032
Relb	1299	1546	1153	3012	1060	2099	2093	943	1435	1161	2712.88	4406	1673	1466	3433	2174	1198	1793.34	7218	1801	1973	2360	2540	2924	765	714	2509	625	481	617	1735	733	385	995	2273.2	758	447	679	2174	798	661	939	1449	434	759	643	2610	881
Tomm40	1993.98	2135.91	1343.48	3877.92	2021.94	831.91	1184.85	776.99	1787.82	920.98	2712.93	2181.91	1202.76	1410.93	2634.98	4231.95	2156.75	2321.96	5344.93	403.91	1887.87	1895.4	996.77	1433.93	2946.57	2377.87	4897.93	2136.83	2233.71	2600.89	3463.85	2591.91	1642.99	3479.97	3586.72	2411.92	1899.94	2429.92	4263.77	3202.64	2529.94	3263.93	4707.86	3045.85	2370.92	2383.96	4426.8	2783.94
Apoe	29417.4	31203	21446	94731	30046.6	19376.1	11883.3	12984	15238	6173	30279.9	47472	14401.3	32165	45675.1	55831.5	28353	83757	94976	45681	26183	37080	28205	36347	2821	11397	963	6388	1125	6233.64	598	5179.27	3821	15463	811	8565.01	1398.05	6121	816	6382.99	397	2074	228.74	454	3362	2867	251	918
Apoc2	0	1.25	1.25	0	0	0	0	0.74	0	0	0	0	0	0	0	0	0	0	0	0	0	0	0	0	0	0	0	0	0	0	0	0	0	0	0	0	0	0	0	0	0	0	0	0	0	0	0	0
Hbp1	7387	7389	5049	15140	6544.95	9650.97	5998.97	5296	4983	3654	5871	14832.5	4073	5534	13212	8795	3987	7686	13244	1606	2701	6581	6566	5361	2827	3545.67	7417	5451.85	2348	3509	4923.02	6020	2232.41	6327	5091	7015	2142	4077	5893.03	7658	3882	3943	3379	2747	6397	3721	5846	4825
Prkar2b	2703.93	2675	1488	5899	2306	3511	1239	755	812	426	623	1	2297	1972	1682	3893	3965	17174	7694	4832	2021	2212	1712	3936	789	767	2019	1227	522	699	1841	1414	625	1342	2409	1504	420	735	1932	1821	826	755	2733	1398	1126	790	2358	1634
Cdkn1b	260	135	207	975	287	294	368	300	396	205	252	0	280	444	459	603	99	35	916	892	394	308	379	153	79	114	89	66	62	66	56	109	106	114	151	88	91	60	72	121	100	154	99	113	134	89	176	166
Klf4	7588.99	10523	4546	28222	6641.91	11697	15053.3	16588	18971.1	12416	3844	10207	27333	27951.6	47924	67336	6486	20656	43137.3	26525	16902.9	18044	18405	22395	814	775	388	417	489	554	281	306	717	1203	430	592	549	505	253	490	359	537	574	463	465	449.54	569	445
Ap1m1	2378	3085	1731	7250	3455	2585	2108	1478	2701.04	1859	4137	5299	1699	1988	4306	5670	1189	3869	10400	2892	3186	3277	2241	2091	1953	1875	3561.99	2459.38	1397	1867	2532	2504	1346	2985	2824	3164	1266	2010	3046	3451.01	1695	2053	2791.88	2067	1855.99	1613	3162.01	2681
Rab8a	5446	4806	3302	11461	5344	3450.98	3192	2537	4607	2545	6626.14	5315	2522	3220	6731	10174	3152	3716	15980	8838.93	2911	5181	3311	3488	5647	4337	9008.98	5113	3839.42	5288	6407.03	5591.01	3567.99	7777.01	6128	5720	3778	5376	7184	7396.98	4425	5432	5333.13	3839.04	4147	3923.99	6448	4545
Hmgn2	4236.15	5552.92	3131.83	13609.8	4239.24	4067.23	3692.92	4480.95	4603.63	3845.09	6215.17	7189.46	3569.86	5270.42	7761.92	9116.09	3431.06	6263.13	12856.1	6106.03	5325.51	5217.89	4620.06	3720.18	2024.91	1516.3	3627.35	2066.55	1324.96	1827.27	2473.93	2350.23	1837.09	3233.64	3525.59	3257.39	1159.81	1354.93	2585.19	3113.88	1336.19	1737.51	7207.51	3882.71	1433.52	1537.66	3891.65	2501.97
Fam32a	4882	5419	2949	14792	4616.99	4173	2543	1778	3204	1792	5111	5234	2902	3377	5018	7195.74	3172	13601	14629	6159	3267	5196	3733	4541.94	3360	2818	5646	3060	2751.66	3528	4108	3795	2904	5585	4413	4328.35	2515.89	3462	4611	4930	3691	4551	3413.31	2484	4647	3830	4679	3542
Elf3	0	0	0	0	0	0	0	5	0	0	0	0	0	17	0	0	0	0	54	0	0	0	0	0	1	0	3	5	1	1	2	0	0	2	3	3	1	5	1	5	0	4	3	0	0	0	3	2
Cyp2c29	0	0	0	0	0	0	0	0	0	0	0	0	0	0	0	0	0	0	0	0	0	0	0	0	0	0	0	0	0	0	0	0	0	2	0	0	0	0	0	0	0	0	0	0	0	0	0	0
Stard3nl	3958	3915	2561	12165	3101	4653.09	2508	2617	3487	2246	2268	4036	2360	4497	9224	9341	3200	5225	11308	6018	2000	3735	4561.96	3573	3834	3029	4116.41	2515	2695	2954	2706	2666	3008	4604	3337	3240	2711	2900	3356	3726	3698.11	4036	3227	2501	4469	3057	3526.48	3001
Stk11	366.89	380.41	311.88	797.36	420.85	307.95	453.5	478.77	707.36	433.83	1087.47	16	768.54	849.96	1892.54	2662.48	344.98	80.98	2463.03	1735.71	103.52	476.8	474.66	1609.91	762.71	615.82	754.82	331.71	341.49	482.57	434.89	327.97	625.37	628.75	807.82	526.7	409.68	500.79	419.69	538.63	643.43	893.86	774.93	456.89	699.72	525.24	1064.63	1157.91
Efna2	20	0	0	0	1	0	74	147	101	63	68	0	215	218	14	99	0	11	66	579	0	0	119	30	54	22	24	18	17	30	9	30	43	97	22	53	30	16	40	45	83	61	39	41	103	94	39	51
Atp5d	2969	2920	1919	6795	3105	2243	2393	2361	4025	2045	5104	3961	1932	3371.98	6364	7508	2965	7120	9383.91	4945	2235	3706	2762	3140	4437	3293	5597	3123	3275	3910	4095.98	3543.99	3479	5002	4996	3666	3262	3833	4805	4901.99	3756	5357	4634	3462	3465	3649	5010	3727.53
Ppp5c	3152	2798	1504	6997	2336	2294	2082.18	1285	2094	1090	2839	4040	2013	1990	3983.36	4105	621	1416	7325.12	3823	1581	2531	2332	1617	1754	1729	3176	1848	1360	1700	2189	1971	1383	2866	2370	2033.01	1300	1982	2664	2766	1845	2499	2864	2022	2335	1873	2627.06	2147
Cdk12	284	624	250	1021	230	705	744	617	616.91	419	49	0	491	807	917	911	241	2322	1234	723	1010	400	700	726	674	833	1171.89	718	416	457	702.51	659	579	955	935.1	883	479	619	865	982	706	889	1062	727.99	819	527	996	814
Lipe	1214.15	2830.02	987.48	5979.42	1763.71	2721.01	1176.52	675.01	1449.29	824.81	2021.98	4610	1560.1	1303.31	2933.83	3214.45	771.27	3901.64	6050.66	1539	1363.04	2241.41	2056.15	1584.74	114.16	136.56	296.87	164.54	59	94.72	218.34	180.67	99.28	261.79	250.34	194.35	74.67	149	222.83	228.52	116	180.56	139	88	140.75	145	241.83	150.17
Pafah1b2	8221	6810	4466	14743	5647	6954	3960	3149	5102	3229.79	7930	5	2704	4341	5675	9355.14	3310	8024	21340	4387	5651	5749	4480	4908	7329.09	6371.98	14883	9013	5733	7580.91	10036	10499.9	4842	10999	10745	10757	5388	8899	11682.6	13188	8650	8401	11632	8588	9483	6756	11898	9895.15
Tbc1d8	1891.14	2165.26	1051.27	6407.89	1316.49	2209.69	995.9	469	855.81	508.57	135	3796.82	2155	1399.54	2921.98	2659.58	1324	10281	5392.34	7372	1141	2059.06	1129.26	1139.99	294.01	399.07	456.28	449.42	217.23	276.29	297.88	454.93	304.16	647.37	278.52	488.72	157.91	349.25	394.42	592.62	207.46	305.08	157.8	157.94	662.55	318.24	232.26	329.12
Cnot11	925	861	607	2236.14	1032	1108	731.04	465	725	486	887	0	1126	623	1993	1246	241	1495	3127	292	1083	723	588	1396	845	833	1527	886.97	641	843	985	1055	683	1136	1250	1059	653	857	1209	1371	886	1043	1364	1049.55	889	753	1600	1213
Slc2a3	0	150	55	1	127	314	0	59	15	0	1	7	0	146	1	53	0	23	228	0	0	223	165	0	20	30	31	38	14	9	14	34	32	92	21	56	11	18	23	63	28	23	62	49	166	57	29	66
Foxj2	1986	2981	1331	4565	2373.93	3779	1753	856	1332	986	1399	7671.98	1073	1252	1929	3432	2468	2073	6061.99	386	0	2114.98	2012	2354	846	979	1890	1372	641	719	1375	1621	662	1602	1464	1714.72	501	1029.14	1539	2153	962	956.96	1324	1041	1146	797	1959	1571
Sri	13618.1	16017	8535.51	31047	11545.8	12783.4	8684.36	8289	11309	7210	10489	8978	6997	14123	25497.3	35033	8097	18807	44902.2	14526	13032	15925	16216.8	11049	11013	9901.1	17740.8	9458	7423	10146	11057	10049.1	8659	14858	11931	11873.1	7253.97	10171.9	11984	13741.8	9785	11596.3	9407.62	6508	9854	8897	11649	9695.87
Dgcr2	5989.44	5120.61	3363.26	9622.39	4460.46	4701.02	3464.04	1427.23	2952.13	2026.21	5273.66	0	2535.87	2470.93	7304.05	3883.56	1990.12	3535.75	14129.3	3908.31	2790.7	4224.93	4126	2718.49	3713.34	3601.18	4855.51	3169.48	2244.34	2570.55	3451.98	3932.22	2416.33	4702.51	3397.47	3736.26	2179.03	3260.52	4133.21	4234.27	2474.51	3127.55	3522.47	2599.13	3141.19	1953.65	4115.92	3184.46
Irf3	2549	2252	1356	4175	1882	2561	1531	714	1494	911	1985	2358	2033.58	1481	6111.99	4380	3224	1150	6833	2324	1015	2131	1975	2137	1890.15	1932.91	2348	1551	1544.54	1702	1572	1727	1397.81	2493	1587	1619	1345	1820	1962	2205	1314	1998	1463	1275	1670	1395	1593	1323
Bcl2l12	452.71	725.36	380.34	1101.23	383.34	738.7	417.96	166	490.91	245.7	592	1323	207.4	443.49	925.71	986	492	801.6	1438.79	9	304	342.67	353.45	222.65	330.79	289.33	589.17	313.91	224.51	273.71	384.64	315.67	226.62	421.29	421.69	365.09	209.99	265.59	385.98	414.83	257.45	347.86	377.4	264.68	274.03	295.35	443.19	281.27
Zfp959	240	327.99	232	1675.11	244.42	1323	870.88	427.13	532.02	232	314.78	0	0	596.46	1070.77	1207.99	1	1640.01	1398.97	1089.63	0	1170.82	834.91	1006.94	188.32	218	290	218.02	172.98	185.99	200	240	176.99	301.01	267.99	206	153	223.55	269	284	191.93	198	269	199.56	289	173.5	307.75	250
Mpnd	3058	2518	1893	6454	2916	1965	2033	1098	2406	1234	4057	2059	2405	2034	5372	5976	1483	3685	7007	2676	1911	3304	2933	2786	2259	1926	3817	2204	1498	1984	2724	2429	1538	3030	3119	2443	1564	2033.41	3188.81	3055	1934	2619	2058	1437	2058	2069	3221	2188
Sh3gl1	5144	5025	2670	13516	4307	3902	4079	2197	4555	2312	4691	6370	4089	3639	9388.99	10218.1	3855.84	8815	15182.3	4204.89	5784	4435	5732	4706	3457	3453	4990	3388	2413	2928.2	3564	3815.17	2295	5439	3914	4310.01	2124	3288	4179	4700	2573	3486	3578.86	2889	3357	2799	3646.04	3177
Ebi3	0	20	1	0	12	0	0	1	0	0	0	0	8	0	108	0	0	0	0	0	0	0	0	0	1	1	5	0	0	0	4	0	1	0	6	0	0	0	3	0	0	0	0	0	2	0	2	2
Ccdc94	350	434	217	1042	401	639	181	78	193	133	244	721	147	206	660	877	25	45	780	49	621	371	277	158	219	171	362	213	149	159	302	203	170	305	279	251	129	191	330	238	192	251	247	171	218	177	370	242
Ranbp2	2598	2695	1139	8247	2727	5678.85	2022	1154	1399	832	436	1	1238	2140	3500	3744	702	461	9038	2	5945	1750	1297	1935	2571	3436.5	7519	5037.04	1845	2027	4973.99	5867	1716	3984	5169.03	5476	1660	3270	5369	5767	3465	3106	7166.63	5403	5791	2115	6297	6177
Edar	309	177	126	48	38	295	253	26	10	41	398	0	1	45	0	0	0	2	230	0	0	183	0	0	2	2	2	6	0	4	1	4	0	1	0	11	1	0	0	6	2	0	2	1	1	2	3	0
Grk5	58	250	154	1283	159	62	340	320	641	209	79	0	69	231	1592	879	686	49	1123	426	0	304	379	4	1939	1708	2125	1093	985	1309	1498	1062	1298	2141	1445	1441	1097	1321	1472	1389	1275	1653	1256	924	1231	1186	1772	1185
Dvl3	407	264	207	1088	99	443	302	105	224	145	119	0	307	203	442	507	0	38	1034	523	0	234	295	538	190	258	536	380	153	176	416	397	206	466	419	411	127	212	469	501	289	241	490	384	442	238	425	409
Abcf3	2691	3990	2076	9572	3118	2346.95	1655	889	1991	987	2618	2732	1799	1761	4426	2793	1524	2498	8944	0	1302	2958	1822	2555	1326	1395	2434	1338	1121	1510	1691	1622	933	2388	1701.13	1450	945	1590	1957	1968	1260	1583	1901.99	1302	1664	1260	1992.09	1441
Eif2b5	5817	5141	2801	10102	4591	4476	3185	1738	3200	1778	5837	5548	2426	2695	3605	5260	6378	4974	10284	2121	4023	2682	2730	2433	2799	2514	5276	2890	2063	2789	3585	3259	2094.94	3957	3597.07	2932.42	1941	3064	4054	3918	2690	2870	4712	3253	2393	2171	4517	3099
Cyth2	3020.78	2881.84	1804.13	5597.91	2417.04	4141.88	2924.97	1829.37	3000.94	1628	3212.94	3940.43	4096.9	3474.45	6062.91	5819.96	2029.88	2444.99	8741.55	3046.96	4803	3671.2	4172.97	4496.96	1739.38	1437.96	2945.98	1677.98	1228.26	1798.95	2011.25	1822	1371.29	2523.49	2408.98	2027.99	1162.52	1613	2423	2343.97	1903.68	2352.07	2417.95	1692.99	2257.94	2071.37	2831.99	2461.12
Sult2b1	5	0	0	0	0	0	0	0	1	3	0	0	0	8	0	0	0	0	0	0	0	0	0	0	2	5	1	4	1	1	1	1	3	1	1	4	0	0	1	2	8	5	10	3	2	1	8	0
Car11	22	41	12	0	0	0	29	6	1	3	0	0	0	41	71	119	0	7	144	0	0	0	66	0	37	48	31	15	22	28	21	21	36	62	22	26	21	41	26	25	21	50	5	3	103	25	11	17
Dlgap1	2	71	2	0	177	0	13	111	1	0	0	0	0	237	0	0	0	0	9	0	0	0	0	0	12	20	15	3	15	11	22	8	8	20	11	11	5	6	6	11	17	22	19	5	22	16	22	6
Plag1	0	13	5	0	0	0	51	5	20	19	0	0	0	12	4	73	0	0	79	0	0	0	0	0	19	38	18	24	11	29	15	36	28	41	30	17	19	25	22	33	28	23	16	15	46	37	17	27
Hck	0	0	0	0	27	0	0	0	0	0	0	0	0	17	273	0	0	0	0	0	0	0	0	0	18	19	56	11	16	13	26	13	2	24	34	25	14	17	30	23	19	19	57	58	37	18	49	63
Mrpl4	2597	2354	1628	7234.99	2736	2190	1734	1205	2457	1331	3488	1863	1522	1825	5817.18	7984	2004	8904	8229.87	3471	2036	3037	2048	2659	1765	1271	1881	1165	1220	1451	1263	1248	1221	1968	1545	1276	1087	1329	1533	1615	912	1370	1422	1097	851	925	1368	1052
Keap1	3092.63	3262.23	1937.83	4480.43	3001.64	1647.82	1401.85	808.94	1773.58	1107.9	2012.9	2774.92	1613.77	1312.9	2673.46	4515.44	2282.94	3500.03	6078.21	7	1299.66	1596.77	2135.81	2168.7	1618.79	1525.37	2818.76	1671.69	1069.91	1365.88	2173.68	1962.78	1122.88	2593.43	2513.73	1862.79	1149.79	1757.57	2501.53	2429.68	1500.88	1968.75	1941.79	1318.81	1519.69	1407.79	3304.64	1803.82
Ap1m2	0	0	0	0	0	0	0	0	0	0	0	0	0	5	0	0	0	0	0	0	0	0	0	0	0	0	0	0	0	1	0	0	0	0	0	0	0	2	0	3	0	0	0	1	0	1	0	0
Glg1	4592	4628.67	2969	9775	3524	3608.04	3144	2288	3099	2288	3343	6101	5005.61	3293	8980	5416	6039	4541	15059	2950	4846	4168	4683	2799	5111	7191	10375	7512	3843	5241	7609	9357	4003	8852	10145	9250	4010	6358	9384.99	10104	5809.61	7217	8095.98	5937	10590.1	5275	10595.8	9620
Atp8b3	0	0	0	0	0	0	0	0	0	3	0	0	0	9	0	0	0	0	0	0	0	0	0	90	0	0	11	3	2	6	4	1	0	7	10	1	2	4	26	4	2	4	13	7	4	2	4	3
Btbd2	1588	2197	1038	4359	1821	1562	984.13	727	1324	623	884	763	857	1420	1999	4959	1829	1789	3554	2357	1625	1055	1161	1048	704	690	973.95	845	424	546	729	852	585	1251	910	881	479	629	866	1026	674	811	601	471	843	767	1259	884
Csnk1g2	7398	7637	5285	19900	8811.19	6044.84	4091	2423	5426	2785	5492	3800	5328	5415.31	9309.41	13416	6302.03	11309	22397	9708	6754	8170	5658	6100	3869	4014	5707	4387	2867	3658.99	4255.97	5372	3319	6620	5328	5512.98	3071	4155	5047	6441.43	4136	5112	4783.19	3927	4550	4508	6678.57	5560
Abhd17a	6422.72	5841	4145.01	10806	6593	3670	4045	2239	5636	2874	11222	8334	2527	2872	6505	6845	3420	10593	12873	4504	3641.33	3987	3270	3301	5415.4	3962	9483	5667.35	3770	4776	6610	6337.17	3726	6349.85	6619.24	6366.99	3922	5036.92	7662.01	8234.97	4452	6066	4949	4068	3999	4912.5	7383.99	5358
Mob3a	1136.48	1163.07	779.5	4614.61	1978.14	1189.54	1719.69	477.79	1130.93	504.61	1612.78	2257.53	1365.98	767.15	794.19	2975.59	0	2036.32	6079.56	5601.56	743.16	2224.08	1859.33	1096.2	4581.27	3511.87	9189.2	4853.63	3230.44	4284.66	6207.54	5382.91	2732.28	6054.98	5512.57	5336.25	3127.93	4854.11	7449.4	7186.56	4790.57	5039.24	5544.93	4248.61	4622.99	3952.25	6166.43	5277.13
Cacnb3	39	0	6	59	6	0	7	28	7	84	144	0	0	16	213	213	0	1	102	0	0	97	0	8	285	209	290	231	145	170	307	157	252	536	472	293	145	142	385	277	499	505	650	299	942	685	465	430.93
Ccdc65	0	0	0	0	0	0	0	21	0	0	0	0	0	24	0	1	0	0	0	0	0	0	0	0	7	3	14	5	10	5	5	9	14	24	9	8	2	7	10	15	7	6	14	8	26	14	12	5
Fkbp11	4	41	6	0	18	0	34	37	79	50	186	0	82	54	0	309	59	0	5	250	0	14	13	0	371	217	537	256	225	190	416	275	235	407	511	284	215	141	447	353	335	413	544	368	506	292	811	500
Ddx23	80	9	23	334	56	9	43	77	89	93	93	0	33	60	180	731	0	12	473	0	0	17	189	532	53	66	62	57	46	28	54	56	56	82	105	49	33	49	44	55	50	77	78	73	62	55	81	54
Pld3	3402	2894	2202.95	7591.99	3419	2911	2277	1463	2200	1460.03	3213	1536	326	2367	4322	5034.66	1873	4234	7476	1592	3278	2896	2709	2527	3733	4746	4573	3376	2796.59	3293	3569	3911	3164	6412	3419	4476	2243.02	3530	3966	4455	2874	3757	2053.27	1839	6138	2913	3116	2379
Grik5	0	0	11	17	0	0	48	23	30	14	24	0	0	44	660	95	0	0	231	108	0	23	6	0	56	45	33	23	28	36	38	33	49	44	40	23	28	31	34	34	34	65	14	14	50	48	52	29
Cd79a	66	65	37	251	75	178	5	33	31	56	161	0	0	76	0	150	0	5	140.31	262	0	130	52	0	6	22	2	13	5	4	1	11	4	34	7	25	2	6	2	33	1	3	1	0	4	5	0	7
Rabac1	7636	7966	5213.81	15985	7668	5267	3863.03	3840	6363	3458	10896	7639	3767	6325.92	12980.7	20066.9	5655	12355	20437	10151	6315	8730	6990	7505	5100	4090	5875	3739	3300	3797	4008	3830	3777	5549	4906	4340	3365	3821	4743.01	5600	4051	5757	3071	2577	5432	3616	5422	3880
Etv3	1789	2129.5	1211.96	6739.58	1156.88	1877.9	2563.98	1120	2115.96	895.93	915.95	3878.94	3049.75	2256.93	2565.96	3402.46	1646.92	255	7461.5	6924.52	983.85	3003.28	2220.87	2249.9	948.22	1250.9	2247.93	1115.85	710.95	811	1415.95	1272.93	607.95	1612.31	1582.04	1236.95	578.91	1071.9	1608.98	1502.88	998.96	999	1420	850	1171.91	771.96	1764.98	992.98
Prkcsh	2076	1211	995	3019	1983	2113	1319	879	1584	963	2017	0	1058	1516	3372	3739	1827	3653	4591	1034	434	2041	1916	420	2902	3178	4014	2145	2179	2125	3064	2709	2466	3416	3960	2657	2376	2494	3320	3384	2717	3718	3447	2438	3967	2375	4767	3148
Elavl3	0	0	0	0	0	0	1	8	6	0	0	0	0	18	12	0	0	0	0	0	0	0	0	1	2	0	0	1	0	0	0	0	0	0	0	0	0	0	1	0	0	1	0	0	0	0	0	0
Rab3b	2	1	3	0	1	0	12	7	1	0	0	0	0	4	278	0	0	0	50	0	0	0	0	0	181	137	118.32	310.92	75	97	83.83	235	151	220	170	370.94	56	60	138	271	90	95	180	206	338	238	100	189
St8sia6	6844	7447	3313	13096	4778	9701	3616.99	2272	2254	2133	5007	3901	2868	3459	8884	7529	3526	498	18355.4	4128	4068	5382	4765	4013	3237	3983	8757	4359	1994	2476	5066	4223.04	1869	5080	5799.47	4440	1976	3657.84	6311.5	5386	2799	3410	2132	1333	3190	1873	5369.02	4335
Fcgrt	33355	32293	21057.9	60068	32057	20742.5	11405.4	9522	15710	8231	23192	20218	13932	20960	33827	40320	20426.8	46114	63892	31113	17111	22735	24712	19587	3471.98	3993.99	3631	3756.42	1681	2636	2225	3021.97	2907	6254	3053	4967	1553	2717	2633	3755	1810	3008	1077	993	4057.89	2543	1834.99	1922.8
Nosip	3777	4507.02	2661	10466	3625	3383	2494	1447	2759	1588	4662	10493	2241	2641.97	6116.48	6866	3783	3308	10587	5700.98	1243	3844	3280	2015	1378	1263	2910	1399	1020	1296	2066	1516	899	1927	1849	1573	940	1222	2171.17	1974	1190	1620	1539	1005	1243	1214	2094	1379
Pih1d1	1119	874	667	2012	1279	858	547	395	964	372	2315	0	271.97	818	1354	2958	220	3353	2449	341	978	1045	678	755	949	724	1255	799	653	781	790	800	720	1286	936	944	656	822	1006	1179	749.94	973	925	634	833	793	994.16	810
Rps11	3523.97	4032.39	2089.49	8760.7	3166.44	2786.41	2910	4886	5506.5	3884.66	7648	6320.95	2562.88	4383.26	10188.9	14020.5	3152.65	9343.42	10485.1	4329.77	2756.9	4236.49	3936.3	3918.33	6334	4385	6899	3456	4502	5409	4562	4361	5672	7456	6585	4832.99	4838	4659	5394	6052	5867	7557	8757	6238.98	5908	6128	7856.13	6019
Supt5	6448.12	7283.85	4811.26	17068.7	6783.43	6862.32	5238.24	2261.95	4285.86	2644.82	5316.56	6163.34	5911.22	5772.87	7748.09	7195.44	2524.15	12825.9	19921.6	5343.28	4770.51	6907.39	5759.34	7900.17	3820.45	4117.48	10193.5	5599.86	2823.48	3703.32	7376.38	6021.46	2406.08	6846.44	6601.51	5794.22	2452.71	4720.41	8067.42	7144.73	3896.45	4354.26	6657.23	4594.2	4252.95	3590.51	8564.57	5201.39
Dll3	0	0	0	0	0	0	0	3	0	0	0	0	0	0	0	0	0	0	0	0	0	0	0	0	0	0	0	0	1	1	1	1	0	0	1	0	1	0	0	0	3	2	2	0	4	1	0	0
Paf1	2570	2928	1792	9604.96	2146	3727.05	2866	2041	2962	1873	1909	836	4149	3227	6906	8393	1896	3310	9113	4328	1516	2891	3526	3094	1944	1833	2767.72	1714	1263	1519	1870	1841.68	1078	2508	1904	1975.98	1220	1733	2128.3	2349	1371	1873	2003	1672	1660	1362	1969	1681
Timm50	1649	1787	984	5323	1659	1113	989	717	1376	798	1681	2170	389	1278	2034	4506	1280	1865	4531	1510	1511	1777	1040	1603	1688	1357	2447	1228	1174	1364	1730	1261.88	1060	2005	1591	1365	1151	1371	2121.76	1878	1385	1662	2370	1490	1485	1219	1770	1139
Med29	632	715	362	1860	593	590	337	274	607	325	932	1338	291	388	1148	1503	713	686	1757	399	223	652	427	320	931	660	1077	559	607	736	768	629	667	1050	866	702	674	717.98	828	931	848	1081	870	669	876	764	847	626
Bicd1	159	81	40	434	132	0	212	78	86	43	490	499	0	151	250	65	0	54	376	400	0	170	559	412	809	808	691	416.08	481	546	412	518	414	782	424	359	442	602	434	503	536	631	410	264	681	304	357	332
Ncstn	6706.14	6587.09	5060.52	17506.2	6231	7522	5394	2675.49	4392.57	3087.15	7689.83	2169.68	3240	4562.34	10782.8	10349.8	2400.79	13492.9	19573.6	5321	5719	7179	5205	4179	7147	8432.95	16151.2	10211.8	5603.9	6967	11614.6	11756.6	5437	12458.3	11916.6	12116.5	4769	8575	12635.5	13968.3	6890	7829	9452.92	7000.53	9999	5665	13227.9	10171
Pex19	3003	3851	2519	8049	4218	5019.18	2528	1633	2891	1401	3630	0	2563	3171	5749	4262	1796	2677	9658	3378	414	3301	2419	3137	3348	2755	6234	3579	2337	3329.99	4116.97	3681	2132	4919	4073	4208	2109	3425	4844.85	4959.16	2936	3348	3471.1	2412	2990	2758	3707.87	3120
Phyhip	0	0	0	0	4	0	15	8	14	4	0	0	3	52	39	0	0	0	0	0	0	0	27	97	0	0	0	0	0	0	1	0	0	0	0	1	0	0	4	0	1	1	3	0	0	0	0	0
Crhr2	0	44	8	0	0	0	0	18	0	14	0	0	0	136	1	0	0	2	55	0	0	49	0	0	0	0	1	0	0	1	0	1	0	0	4	0	1	0	0	0	0	1	0	0	0	1	0	0
Inmt	0	65	26	0	0	0	25	9	0	21	129	0	0	36	0	0	0	0	50	0	0	30	0	0	0	0	0	0	0	0	0	0	0	0	0	0	0	0	0	0	0	0	0	0	0	0	0	0
Cyp4f18	0	50	6	0	24	0	0	2	0	0	0	0	0	0	177	0	0	0	0	0	0	0	0	0	1	0	0	0	0	0	1	0	0	3	0	0	0	3	0	0	0	0	0	0	0	0	0	0
Impdh1	9872	9300	6896	18454	10593	6854.02	6149	3279	7233	4177	7828	6794	6391	5319	10648	15970.1	7654	11990	21432	11555	6701.68	7402.66	7476	7250	1965	1869	3667.79	2158	1426	1988	2535	2497	1382	3181	2739	2514	1448.99	2232	2815	2999	1962	2667	3189	2340	1796	1954	4637	3417.82
Psg18	0	0	0	0	0	0	0	0	0	0	0	0	0	0	0	0	0	0	0	0	0	0	0	0	0	0	0	0	0	0	0	0	0	0	0	0	0	0	0	0	0	0	0	0	0	0	0	0
Dusp3	1750.81	1777.38	1158.43	3848.89	2463.45	2132.64	3463.4	2234.96	3795.98	2039	1915.57	2606.82	2625.44	3883.76	6084.43	6537.36	1692.76	1715.44	8137.67	3736.56	3346.84	2619.21	4081.67	2713.05	8980.32	7448.45	11856.1	5499.9	5865.29	7455.33	6884.02	5388.53	7351.49	11191.7	7243.59	6421.99	7140.2	7797.93	8019.95	8034.01	6906.07	7947.63	5761.22	3754.2	4231.4	4688.11	7514.84	5834.35
Prodh	535	320	264	1249	421	611.95	227	141	184	152	685	0	761	403	792	1317	307	27	977	326	311	355	252	458	91	109	140	113	50	77	82	103	84	125	96	148	49	79	121.77	133	84	67	190	115	91	59	192	142
Dgcr14	1250.8	1923	1203	3964	2302	1390	792	434	1104	650	987	3924	384	828	1308	2878	1475	7696	3795.01	1304	1384	1500	822	817	792	822	1635	891	620	762	1148	946	539	1142	1168	972	495	804	1290	1289	655	826	1128	754	755	675	1130	849
Slc25a1	4879	3787	3126	10988	5105	2674	1993	1099	2073	1364	5968	5625	2426	2195	5244	7430	4593	11116	9802.74	3377	3675	3041.22	2729.97	2433	3842	2952	5327	3329	2524	3251.69	3877.96	3716	2319	4628	4368	4004.13	2736	3353.16	4847	4778	3244	3599	3580	2637	2795.41	2848	5056	3760
Dgcr6	1660.01	1714	843	2977	1550	999	899	658	1360	758	1322	728	847	1354	2340	3707	1384	2005	3348	2381.95	1572	1280	1240	842	935	608	992	678	574	741	677	658	648	1250	785	826	594	712	798	986	619	921	603.27	460	615	728	726	667
Ddr1	491	641	393	950.02	390	520	275	111	154	176	811	0	331	487	622	1723	273	1128	1636	409	247	761	487	391	766	826	465	854	399	417	388	872	772	1639	687	1269	316	358	445	919	601	612	654	805	1478	691	411	600
Ier3	21922.6	29643	15073	103721	19030	22930	25435	30191	28621	18330	36903	76463	34993	37669.3	70133	69806	26981	116635	103732	74498	51439.9	45872	38907.8	48450	1223	1088	2353	944	1008	1037.98	1865	1376	1121	1468	3102	1281	1062	1216	2259	1829.98	2855	3718	3614	2422	2673	1739	7266.49	2974
Fosb	7238.98	13370	5628	31953.5	11400	10360	18089	17568	18653	14015	5769	9617	36459	40504	51373.6	65222	4304	21335.8	35448.9	40737	32577	25918	30303.3	33658	71	62	37	25	60	49	30	30	59	74	14	30	68	79	10	30	41	59	70	42	7	25	35	23
Klc4	1037	1433	775	2121	901	724	751	440	868	603	1417	1074	442	1094	1079	2527	1030	166	3559	653	1136	1675	1455	723	551	739	816	573	427	523	555	566	425	1004	601	580	450	626	614	687	501	665	363	308	613	423	582	462
Ercc1	1055	1231	574	1828	1108	959	1415	707	1420	676	1473	368	1415	944	1801	2878.58	497	2163	3571	1419	1119.85	1518	1505	1980	9484	7364	13604.9	5870	6214	7334	7962	6333	5620.96	9819.98	8337	5302	6621.39	8330	9929	8984	7120	11220.4	5934	4873	6335	6578	8251	5681
Cyp17a1	0	0	0	0	0	0	0	0	0	1	0	0	0	0	0	34	0	0	0	0	0	0	25	0	0	0	0	1	0	0	0	0	0	0	0	0	0	0	0	0	0	0	0	0	0	0	0	0
As3mt	1658	2239	1544	5392	2137	2398	1473	1122	1890	912	1485	1787	1280	1797	3655.66	5325	2202	4025	5923	1940	539	1705	1586	1092	1126	1016	1482	1022	719	1071	914	1185	611	1674	980	1223	834	1158	1057	1525	795	1041	622	631	849	796	1319	1198
Homer3	497.87	733.7	334.24	1543.33	498.99	307.51	352.7	252.77	674.62	324.57	651.24	1931.81	321.53	472.26	1022.97	1224.13	409.31	1118.43	1399.54	627.18	526.46	490.63	560.15	308.26	1483.32	1390.5	2999.57	1659.79	1015.22	1211.25	2104.52	1498.66	1022.12	2514.69	2360.76	2054.95	1081.75	1316.95	2411.69	2175.56	1560.74	1796.66	2159.42	1099.06	2149.29	1627.96	2550.18	1667.84
Crtc1	880.64	759	375	1715	758	1245	509	174	589	383	348	2187	408	494	697.98	1603	366	2054	2194	43	731	381	88	396	268	216	561	347	183	192	411	339	209	445	437	406.91	158	223	439.93	462	327	361	461	363	301	318	640	423
Rnf215	4370	3873	2443	9488	3287.99	4711	2757.99	1453	3298	1712	3868	2012	3073	2341	5745	8798.67	2404	7292	9945.01	3162	1220	3588	3335	1991	1502	1795	1599	912	1071	991	1049	1007	1196	2048	1290	1063	917	1250	1171	1243	1079	1475	843	677	1338	920	1252	840
Sec14l2	12	9	6	68	0	0	0	28	68	16	0	0	29	78	79	108	0	0	31	0	0	15	0	0	74	71	128	117	50	88	102	106	67.99	135	158	114	90	100	155	136	132	96	130	80	108	86	240	138
Aven	581.92	578	322.9	995.41	433	655	887.65	470.98	975.52	350.98	455	0	880.86	796.94	1074	1816	898	60	1789.44	1376	0	964	265	277	844.88	607.43	950.96	597.97	548.96	705.94	622.96	610.94	605.89	971.36	834.54	716.97	646.86	736.95	854.99	912.98	655.93	802.93	1185	844.95	612.96	676.94	1002.98	782.97
Cp	13393	15581	8723	54900	10549	30595	7262	4291	4589	3444.71	2176	8724	7023	10474	33064	31347	14164	29507.7	63257	18176	18923	18323	14296	19114	8474	11887	23065	14134	6493.92	8073	15943	15768.1	7339.8	17137	20139.3	16149	6236	11019.5	17527	17953.8	8213	10491.4	7506	5950	12718	7285.99	15295	9255.49
Crot	2406	3003	976	4478	1562	1887	1239	785	1020	777	1116	0	641	1043	2746	2852	702	2011	4848	938	1984	1318	1392	1924	1325	1722	3020	2202	1075	1635	2001	2411	1200	2986	2129	2715.8	937	1913	2241	2958	1640	1541	1833	1278	2613	1439	2258	1778
Rps6ka1	6931	5432	4984.94	12630	7523	7825	3224	1045	2877	1584	8031	8234	2643	2719	6324	5459	6948	7237	15014	10383	3036	4043	3117	4674	557	997	1142	1189	368	763	638	1027	407	1545	643	1405	435	949	919	1561	595	969	528	451	725	863	843	897
Calb2	0	0	0	0	0	0	0	0	0	0	0	0	0	0	0	0	0	0	3	0	0	0	0	0	0	2	0	0	0	0	0	0	4	1	0	0	1	0	0	0	0	0	1	0	0	0	0	0
Snrnp200	5082	4589	3607	12358	6037	7306	2643	1370	2637	2008	2640	1562	1601	2149	5951.89	7500	1272	4896	14811	12121	5069	3699	3155	2984	1486	1945	4717	2963	1033	1419	3357	3593	1109	2781	3430	3328	1076.26	2053	3833	3650	1895	2019	5138	3126	3049	1511	5000	3690.86
Ciao1	2297	1822	1165.98	3905.09	1973	1970	1190	964	1696	813	1611	556	700	1143	2643	4145	627	2025	4557.97	951	761	1804	801	1819	1515	1338	2076.01	1289	978	1475	1419	1528	1139	2081	1707	1520.07	1122	1434.23	1821	1979	1238	1613	1407.01	1050	1314	1179	1703	1235
Has1	36	0	0	0	1	0	32	12	2	3	0	0	24	96	2	36	0	2	25	0	0	0	11	0	4	10	0	0	3	4	3	6	0	7	2	3	0	6	3	3	77	68	35	220	158	59	17	46
Taf6l	898	1106	692	1935	1099	818	879	610	1120	624	1577	2967	814	940	2104	3021	303	587	2872	886	828	891	879	1105	1219	978	1426	791	748	944	927	935	965	1466	1206	995	788	908	1211	1159	1001	1157	1030	840	1299	846	1188	915
Insig2	2340	2047	1246	6420	1485	2450	1574	1151	1395	1020	1120	0	217	1539	2572.59	3076	3108	1957	7535	2551	2247	2559	1723	1039	2222	2154	3306	2708	1599.31	2059	2205	2864	1541	3225	2376	3014	1610.99	2258	2579	3530.83	2254	2367	1766	1514	3128	1830	2402	2438
Kpna6	476	1297	387	1521	1388	1203.95	372	283	706	432	834.87	2	635	904	1426.96	1863	0	31	2101	257	1045	564	282	308	1343	1319	2135	1246.17	930	1070	1590	1560	996	1926.99	2379.53	1677	1042	1192	1602	2179	1502	1664	2528.01	1767	1571	1083	2522.04	1976.5
Man1a	2164	2748	1123	5442	1742	3671	2224	1609	1541	1321	2375	1115	2864	1971	3831	2744	1420	1481	8202.02	3522	1913	2431	1645	1928	2746	4405	5714.01	6274	2365	3178.01	3570	6686	2463	6655	4282	7433	2040	4083	4611	7730	4932	5107	4277	3726	12547	4557	6722.58	9845.99
Itpkc	588.24	336.73	350.05	1457.5	561.35	252.88	588.15	395.16	432.85	294.48	0	1292.59	313.37	669.25	202.96	486.94	998.77	64.12	2137.39	1186.36	1494.44	530.62	459.66	1549.42	621.77	618.66	1147.51	489.63	444.93	618.1	776.58	655.96	423.49	905.43	801.14	593.6	389.99	642.18	896.43	685.78	938.82	1124.58	564.29	448.38	1106.71	903.57	1202.68	1015.3
Coq8b	263	548	271	1013	478	520.78	243	190	370	155	449	0	175	321	203	948	798	20	1491	0	581	298	273	3	446	426.89	782.19	343	342	443	541	365	295	607	535	390	318	427	578	469	482	571	453	353	586	463	824.96	483.92
Brd8	3237	3907	2555	10283	3146	7062	3804.99	1716	2017	1767	3939	1061	1849	2291	5026	7032	1161	6037.13	8084	2819	3031	2973	2276	2792	1786	2508	3418.03	2118	1176	1401	2355.74	2242	1194	3236.99	2378	2260.01	1001	1759	2694	2704	1675	2022	2972.14	1951	2881	1490	2717	2183
Kif20a	0.34	56.38	0.35	333.97	0.26	3.84	13.88	96.86	110.33	176.42	107.47	0	19.33	68.76	1.71	1.73	3.78	20.3	46.92	0	0.3	0.41	131.73	2.69	631.67	648.46	1262.83	1076.87	408.98	499.56	982.5	1045.04	599.32	1337.9	1158.42	1467.08	372.03	645.61	1236.78	1376.5	494.38	459.57	4751.23	2666.8	693.45	405.59	1246.06	944.53
Farsa	1378	1240	805	4107.12	1385	862	1352	520	1279	659	2035	5180	1154	979	2109	2935	686	2699	4111	0	1251	965	1026	1501	1127	1252	2411	1154	1027	1285	1676	1451	762	1765	1863	1330	894	1322	2102	1736	1127	1483	2221	1523	1230	1099	2196	1476
Gcdh	852	956	509	1672	749	600	664	380	701	377	0	0	395	899	1504	2011	1025	3600	2152	186	517	715	910	651	848	787	1100	603	626	800	752	711	595	1109	777	685	586	768	850	888	705	892	723	531	859	636	764	562
Mast2	1732	1401	1005	6030	1726	1518	1664	737	1706	819	1839	3365	1499	1335	1588	1528	1181	914	6403	1992	1399.92	2130	2519	589	2102	1896	3724	2544.99	1271	1437	2594.99	2724	1424	3031	2728	2758.5	1185	2041	3047	3251	1787	2012	4353	2833	2027	1595	3432	2534
Dnase2a	349	623.53	191.62	217	359.71	47	435.7	168.56	219.43	196.4	0	701	680.63	453.41	611.69	194	5	16	883.57	452	385	437	196	419.96	243.86	224.69	201.01	142.4	145.54	131.82	108.37	164.48	140.71	262.13	219.71	139.58	118.35	131.61	138.75	216.5	231.3	219.93	201.07	132.14	317.13	156.4	184.42	143.99
Rad23a	2924.6	3748.14	1996.92	8155.78	3026.58	3850.39	2381.64	1333.58	2170.02	1539.55	2816.64	3318.58	2063.71	2437.86	5404.45	7057.03	1626.76	4374.16	8611.03	5019.49	2989.26	3582.86	2883.71	2526.24	3066.27	2183.98	4423.26	2472.48	2067.35	2584.64	3159.95	2739.26	2119.7	3778.18	3186.63	2790.39	1953.56	2543.24	3552.62	3635.29	2453.45	2954.98	2933.72	2074.63	2362.12	2381.14	3727.28	2699.38
Calr	11499.7	15094	7972	26557	13055	10633.7	13234	16194	14887	10004	13595	14942	10189	20336	23952.8	46251	6960	18322	53480.3	26159	14296	19801	19734	18146	30432.5	26949.4	37083.9	21221.3	20128	19666	28116.9	23632	23960	35655.8	35632.8	26969	19526.8	21216	30255.1	32177	25348	31206	37410.2	27684.5	30422	17846	39431.6	26062.9
Syce2	76	38	35	40	34	27	56	42	106	61	114	0	0	51	145	123	0	4	215	0	0	82	12	123	62	30	63	34	54	37	60	52	48	86	90	70	30	39	51	61	40	35	132	72	61	53	87	54
Nfat5	1646	2210	1039	7156	1353	3765.01	3945.97	2541	2445	1993	2901.12	7306	6779	2980	4143	3455	966	1274	7979.99	6179	597	2802	3033	3844	2144	2916	1954	1505	1133	1127.4	1069	1819.98	1801	3207	1488	1664	994	1504	1337	2002	2888.98	3284	1811.98	2001	5868	2480	1320	2279.03
Nob1	821	1071	617	2591	900	1254	711	330	801	498	1718	1643.82	1129	699	1336	1081	2299.99	1180	2668	515	493	788	402	793	991	923	1513	690	809	921	1042	796	660	1298	1240	789	720	974	1318	1151	988	1104	1705	1162	1012	842	1337	916
Nqo1	252	382	96	460	204	646	111	232	168	90	0	0	54	348	540	654	280	870	551	0	9	254	66	263	698	579	2326	1045	494	722	1766	790	501	984.31	1877	845	322	476	1087	1156	1080	1001	2155.34	1711.09	526	432	3338.96	925
Ppfia3	0	0	0	0	0	0	0	3	0	0	53	0	0	5	0	0	0	0	17	0	0	0	0	0	13	17	10	5	8	4	6	11	32	19	14	17	3	16	16	9	7	20	9	8	22	14	16	14
Gys1	428.28	332.09	235.63	957.21	329.7	196.15	328.04	167	172.48	205.65	22	0	242.3	303.17	0	219.58	0	17	490.35	389	0	509.13	0	2	831.99	876.38	1880.9	1209.82	712.42	803.47	1352.83	1390.33	638.02	1508.34	1424.13	1373.4	513.88	900.17	1477.62	1670.54	1237.39	1188.36	1556.64	1178.23	1261.19	931.51	3150.42	1949.3
Ruvbl2	1414.72	1244.91	781.37	4089.91	1289.3	765.85	1214.96	606	1310.52	845.35	1843	1114	463.7	1083.83	2382	3194.42	1235	961	3083.66	990	1591	1242.87	802	1486	1063.99	884.62	1743.1	708.18	750.58	972.53	1279.17	776.67	852.98	1260.66	1444.87	921.57	748.12	852.83	1509.38	1248.46	1099.63	1384.64	2470.36	1375.77	1081.88	974.49	1935.58	1253.7
Lin7b	0	0	1	0	2	0	0	0	0	0	0	0	0	2	0	0	0	0	5	0	0	14.9	0	0	0	3	0	0	0	1	0	0	2	0.97	3	1.32	1	0	3	3	0	0	0.62	2	4.06	2	2	0
Bax	2911.77	2970.41	1703.88	6380.34	2294.41	2239.16	3533.5	2261.98	5734.86	2877.98	5945.97	5037.85	1913.7	2826.98	8257.09	8886.41	2780.98	4872.94	6724.76	3138.99	2725.98	3127.95	3091.95	4088.99	9014.89	6887.77	11777.9	5334.84	6251.87	7271.02	7648.46	6104.87	6403.91	9896.68	9234.7	6378.91	6529.81	7199.88	9551.39	9066.79	7026.96	9868.75	6895.97	4853.84	8252.9	7386.93	7864.5	5797.9
Il7r	0	0	0	0	58	0	0	11	0	0	0	0	0	9	0	0	0	0	0	0	0	0	0	0	0	0	0	0	0	0	0	0	0	0	0	0	0	0	0	0	0	0	0	2	0	0	0	0
Tfam	747	1055	559	1692	708	948	565	630	831	465	1314	0	283	650	1860	2750	283	223	2611.94	634	813	619	690	342	384	420	634	389	315	432	526	483	376	597	701	510	293	391	540	625	473	528	790	500	719	520	759	568
Zfp81	279	314	146	1101	147	916	76	117	230	150	0	0	55	130	186.89	1337	499	1	791	0	0	151	0	124	197	207	365	190	130	161	232	223	154	305	303	241	133	217	257	228	194	244	285	187	264	120	241	202.94
Efnb3	79	76	24	0	95	0	75	37	102	32	0	0	0	29	1	75	0	1	32	0	0	0	6	200	16	16	5	4	17	13	2	1	38	31	4	6	21	25	2	5	21	22	4	4	14	16	2	7
Mmd	2944.24	3204.84	1669.15	4618.83	2970.47	2427.04	2026.1	1650.02	2643.57	1251.5	83.4	4242.08	1876.69	2400.26	2745.59	3293.42	351.54	2783.88	4124.17	1953.46	644.63	1921.9	1696.92	1470.51	1378.84	1268.54	2572.76	2229.74	1039.21	1311.91	1809.65	2621.05	1631.34	3177.79	3462.62	3177.59	1221.07	1563.69	2226.82	3843.12	6153.53	5290.17	7010.7	5462.77	7675.33	4176.52	5369.68	5948.73
Hlf	396	583	102	1250	431	693	476	270	695	189	29	663	402	382	346	171	288	49	1152	1022	541	459	483	687	3	15	4	11	6	10	2	9	0	9	3	8	3	12	2	26	6	2	9	9	3	3	3	6
Fam162a	669	733	501	1730	797	742	759	610	1216	645	1545	3182	237	861	2139	2877	549	2287	2271	650	423	1039	648	675	1307	777	1078	567	888	1078	692	689	972	1363	844	788	933	1019	866	1035	1588	1892	1631	1104	1383	1196	2326	1497
Rpl8	3320	2531	1862	6958.03	2966	2009	2467	2568	4610	2802	5443	2627	3006	4114	9255	12779	3151	6603	7997	5109	2874	3870	4180	5427	3172	2305	3435	1843	2101	2575	2586	2303	2723	3462	4000	2525	2473	2360	2981	3329	3094	4437	4500	3462	3289	3399	4912	3482
Grm3	22	0	18	0	101	0	0	15	118	38	368	0	0	82	0	0	26	0	45	0	0	0	0	0	1	0	0	0	0	0	0	0	0	0	0	1	0	0	0	1	0	0	2	1	0	0	0	0
Ssbp2	682.77	678.67	357.6	2391.77	403.53	1029.5	298.41	300.13	482	347.62	601	4677	285	606.4	568.65	1584	372	2682.31	2502.67	551	54	869.1	343	2.11	611.93	569.77	831.43	769.87	410.5	462.74	468.74	730.53	421.08	925.56	607.07	969.95	368.06	521.23	570.65	1022.61	352.81	411.82	440.87	336.03	638.74	389.22	414.13	417.35
Fancl	409.66	435.68	242.19	1306.86	554.52	159.75	329.72	285.64	391.37	177.24	253.28	3148.5	529.5	335.23	724.84	997.51	432.97	43.31	998.75	202.58	277.31	439.86	171.12	12.3	204.18	169.54	287.85	169.51	167.97	172.79	202.28	181.18	172.88	311.09	271.79	198.77	144.63	206.53	218.54	288.87	204.04	210.14	346.73	199.93	178.7	169.01	314.45	215.07
Brinp2	0	0	46	387	0	0	0	11	0	2	0	0	249	20	0	4	0	5	165	0	0	175	0	11	0	0	3	0	0	0	0	0	0	0	0	0	0	0	0	1	0	0	0	0	0	0	0	4
Gstm5	838	871.94	505	1678.97	724	1221	517.86	726.97	890.95	506	1200	916	152	931.93	1476	1530	1464	684	1665.97	833	942	491	446	605	1002.95	664	1216	655	562	815	792.97	689	835	1237.97	971	840	612	792	991	969.99	726	880	651.98	464	849	812.98	791	516
Gstm7	4070	2512.06	2467	6853	4094	2485	1895	1718	2525	1199	2640	2135	2242	2430	4549	3657	3908	2340	7409	3526	402	1864	2199.5	2879	284	159	286	212	211	226	177	257	239	330	240	233	179	240	219	266	137	127	122	124	92	104	120	125
Gstm3	0	0	0.52	0	0	0	0	0	0	0	0	0	0	0.31	1	0	0	1	1	0	0	0	0	0.19	0	1	5	0	0	0	3	3	0	1	3.12	1	0	0	0	2	1	0	1	0	0	1	0	1.67
Stat3	10500	12953	6734.88	37724	11491	14428.8	14355	8012	9083	5538	11702	5476	18902	14664	30848	22725.9	5664	10504	52066	23646	18163	15634	21215	25114	3948	4686	9940.02	6519.92	2899	4240	6960.44	6850	2572.96	7861.13	7173	7287.98	2685	5203	8515.02	8295	4476	5262.09	6231	4936	6241.98	4985.26	8512.99	6869
Stat5a	413.76	261.66	268.83	1261.06	428.06	1220.77	431.51	272.65	271.17	151.49	685.6	17.12	315.56	439.43	391.75	345.4	86	43.66	1278.4	192.03	5.32	328.75	159.17	542.64	65.6	70.12	115.72	71.84	39.67	50.66	122.89	122.41	82.58	124.63	119.78	121.43	39.35	47.58	79.37	107.2	68.5	95.27	155.17	112.53	113.42	54.07	176.45	87.42
Cavin1	16430	20555	12308	40486	18935.9	12053.5	8329	7958	10767	7345.81	9042.01	20416	10441.7	16454	26060	33520	12471	36634	58259.9	25236	12135	25059.9	18637	16923	21870.9	21753	21356.5	21296	15465.1	16131	15958.1	24302.5	18656.7	31805.6	21703.1	26462.5	17551.1	18152.9	18236.4	30242	18424	26883	26669.8	21492	18765.1	19388	31212.3	31337.8
Map3k11	9365.88	10743	6819	28951	10164	7695	10104	4800	6695	4634	12389	12093	4923.95	7998	10539	14661.1	6384	14065	31145	15805	8003	8042	11445	14883	4033	4760	8115.65	4800	2961	4307	5362.26	5084	2639	7483.59	4922.23	4947.8	2813.99	5152	6833.98	5918.98	3345	4554	3186	2463.94	3242	3267	5688.81	4021.78
Akt2	1360	1629	817	3278	1069	1485.77	1194	614	789	638	912	6978	2530	1427.01	2749	2892	1	452	4587	0	813	1763	1240	1426	833	860	1185	790	606	728	877	1030	811	1688	1090	1260	455	845	948	1261	909	1154	1246	954	1685	1306	1133	1119
Dnaja3	3563	4183	2254.99	8033	3442	4236	1841	1281	2333	1394	3089	2311	2046	2263	2434	5453	3234	956	10060	2	2626	2870	2833	2807	1595	1519	3265.98	1743	1230	1712	2364.99	1989	1156	2377	2472	2110	1240	1909	2576	2602	1766.01	2004	2475	1736	1734	1525.25	3033	2036
Hmox2	1347.76	1980.83	1015.27	5537.14	1799.95	1312.86	1149.55	1123.84	1486.25	941.12	1911.95	2757.14	1090.03	1471.98	3224.19	4954.45	978.97	2216.73	5083.1	1313.03	2564.24	2139.58	1783.21	1396.84	3084.14	2584.77	4286.73	2295.32	2251.74	3210.73	3032.03	2748.56	2226.92	3963.73	2874.77	2615.69	2369.35	3152.75	3326.76	3702.32	2578.16	3419.44	2498.52	1994.39	2414.5	2355.09	3433.6	2559.83
Cdip1	3319.24	5266.17	2923.67	9399.86	3671.05	6870.14	2857.45	1512.16	2880.79	1647.88	4395.82	5680.85	1930.97	2535.02	5709.81	4816.55	3681.03	3252.27	10152	1144.97	4073.76	3217.42	2958.79	2981.16	1177.98	1168.23	2088.17	1448.96	787.26	1197.27	1391.95	1687.41	942.08	2049.74	1375.19	1722.24	789.65	1291.25	1799.28	2141.8	1442.93	1567.64	1242.58	1009.62	1824.5	1292.91	1503.06	1229.17
Map3k20	4818	5502	2394.64	15850.7	4096	6926	2301	1248	1825	1133	1206	269	5085	3810	3554	4124	1248	4272	16070	1	3011	6031	3405	3371	6103	6027.94	13831	7851.38	4395	4692.14	8902.16	9587	3893	7837	8706	8890.91	4280	7375	10222.2	10928.8	5501	5504	12190.6	9380.99	5657	3686	7466.96	7873
Cwc15	3395	3980	1993	9754	3009	4527	2687	3137	4455	2472	3643	940	2519	4261	10236	11775	3971	6796	10654	6008	3605	4591	4592	4927	3010	2156	3818	2006	2058	2478	2550	2141	2363	3377	2977.22	2296	2282	2361	3025	3014	2365	3299	2894	2020	2509	2368	2962	2163
Col5a3	0	0	14	1	40	0	112	16	102	0	0	0	0	2	0	0	0	0	83	0	0	97	0	0	396	462	621	818	140	168	752.99	556	179	619	1626	572	146	238	1061	663	374	430	563	174	929	377	1505	916
Dnmt1	1942	1889	1171	5336	1843	1789	1317	503	1061	650	2082	1039	1507	1201.72	1490	1832	872	205	4372.89	3367	3857	1844	1916	620	761	1055	1877	1513	614	733	1474	1705	689	1584	1706	1805	464	856	1798	1815	584	742	4457	2804	910	575	1949	1495
Ppan	680	826	448	2096	609	1155	1052	450	577	419	1542	1618	923	726.17	1968	955	0	127	2700	1870	1233	1391	1375	1664	506	493	793	343	362	358	552	379	298.77	619	681	366	339	388	698	535.01	546	728	996	674	583	442	881	557
Angptl2	1	279	51	261	98.01	233	71	173	336	33	0	1	0	453	0	0	927	3	530	0	0	217	0	0	769.98	816.99	598	1276	604	780.24	852	1988.91	1014	2522	1644	3063	549	829	1387.7	2921.02	2217	2096.36	2621.94	2918	5054	1855	2890	3740.95
Cacna1e	95	27	35	323	0	79	466	103	543	93	0	0	0	39	82	0	0	4	123	0	0	82	68	0	26	23	15	31	24	11	6	14	9	25	21	21	6	13	7	29	21	34	8	5	30	18	12	28
Cacna1b	0	0	0	0	0	0	2	0	0	0	0	0	0	0	0	0	0	0	1	0	0	0	0	0	9	15	24	7	13	2	12	12	24	22	34	9	2	8	15	11	16	25	12	8	33	19	21	20
Trmt10a	172	231.09	66	825	96	236	356	279.03	337.03	192	924	0.41	41	313.21	819.02	539	20.02	46	674.05	0	0	177.21	394.05	386.02	433	367.24	927	352	371	472	676	456	236	591	613	383	389	543	701	566	516	558.15	1051	642	524	332	773.11	458
Etv1	53.85	44.43	19	1	19	251.35	3	38.96	133.59	69	52	0	0	160.52	0	37	1	1	376.63	3	0	275.09	0	1	98.08	103.34	80.04	126.08	45	97.87	38.96	144.9	143.93	202.16	101.78	243.74	41.96	120.65	64.46	252.71	206.74	216.18	154.36	185.78	537.62	244.3	132.92	279.02
Kifc2	272	706	155	960	281	290	717	142	271	209	118	1441	1548	542	1069	834	0	51	1888	1438	0	525	698	162	114	173	102	57	79	73	59.99	68	77	300	88	70	50	99	69	80	97	117	30	21	172	97	46	30
Psap	20836	17822	13255	49721	21738	16044	14117	9382	12889	9239	20840	12094	11490	20838	38445.1	27715	5849	20404	59251	15143	16908	17771	20234	35755	15911	23056	24067.9	17334	9990	14129	16763.4	26552.3	17526.8	17856	31770	28296.9	13051	17241	15594	29536	16187	19697	23545.8	17183	26154	12672	37068.4	35373
Ikbkg	2287.85	2550	881	2071	1666.1	2510	948	494	1089	400	16.49	0	1284	687	2036	1527.41	1197	6063	4687.28	1	13	678	864	2204	3663	4243.83	5532.48	4239.17	2982.65	4484	4035.52	5763.31	2374.19	6545.44	3756.22	4996.37	2874	5061.96	4328.65	5937.15	3401.37	3960	3551.74	2729	3908.74	2730	4184.55	3428.43
Pax2	0	0	0	0	0	0	0	0	0	0	0	0	0	0	0	0	0	0	0	0	0	0	0	0	0	0	0	0	0	0	0	0	0	0	0	0	0	0	0	0	0	0	0	0	0	0	0	0
Wars2	407	553	255	38	185	485	225	225	251	77	56	74	0	142	1237	572	0	13	933	5	651	507	189	259	237	213	328	229	160	230	278	272	179	333	291	243	151	233	255	304	219	234	297	215	284	224	344	252
Atn1	95.18	327.58	96.28	578.75	225.66	383.89	432.42	226.18	380.25	262.78	133.74	365.57	482.94	408.53	782.98	1607.83	0.47	63.94	1178.93	1242.91	494.48	264.77	423.88	283.82	434.73	403.94	642.74	439.2	247.01	295.32	484.95	319.56	437.36	508.69	727.44	474.48	336.34	300.88	531.28	702.74	481.18	649.5	745.8	482.49	484.8	437.39	861.7	656.43
Phb2	2741	2755	1748	7297	3127	2999	1887	1355	2750	1670	4053	2158.04	2896	2513	3917	6084.84	1761	5413	8188	2814	2945	2863	2189	2791	3160	2292	5403	2568.1	2398	2711	3864	3019	2206	3868	4177	3224	2141	2632	4294	4134	2890	3642.24	5736	3802	2822	2737	4660.53	3468
Ptpn6	0	0	8	0	16	150.99	0	10	1	0	0	0	0	13.91	216	0	0	0	0	0	0	0	0	0	22	19	16	22.95	2	2	10	5	8	6	8	24	5	2	8	14	5	7	16	20	4	3	6	8
Eno2	0	0	0	0	33	149	6	56	0	8	0	0	0	155	0	0	0	13	53	0	0	90	90	0	110	116	39	53	58	51	31	75	72	228	78	90	19	43	46	63	111	153	50	38	442	233	28	73
Emg1	2599.05	2590.24	1329.8	5062.07	1967.71	2744.79	2088.91	1841.09	2894.8	1737.8	3444	2069.12	2485.71	2597.95	4314.39	6544.03	1346.72	6600.58	6640.31	1132	3264.79	2212.42	2333.96	2351.51	1604.23	1246.69	1981.77	984.08	1031.11	1296.24	1337.01	1160.44	1198.05	1953.65	1717.74	1116.17	1184.94	1223.04	1572.94	1622.49	1508.9	1785.49	1894.15	1208.89	1641.33	1299.51	1664.45	1176.01
Lpcat3	3380.95	4369.76	2363.2	9708.08	3220.29	3494.17	3077.09	1582.92	2632.2	1795.2	3234	6087.88	1998.29	2438.05	6234.61	3343.97	1875.29	2883.42	7902.64	1368	1767.05	2969.58	2251.04	2067.49	2991.77	2873.31	3494.33	3286.92	1818.89	1916.76	2523.99	3218.44	2216.95	4246.67	2913.22	3900.83	1785.06	2355.96	3030.06	4070.51	2517.1	2707.51	2658.85	2273.11	4037.03	2108.49	3082.28	3288.99
Atp6v1f	2730	3077	1669	6956	2513.25	1924.99	1976.01	2050	3223	1881	3629.69	2486	1490	3227	6475.02	9235	2217	3674	7267	2693	2652	3045	2802	2474	4003	2817	4098.22	2305	2702	3504	2794	2623	3504	5039.99	3299	2863.98	2785.86	3201	3391	3717	3175	4244	2441.13	1792	3419	3191	3193	2435
Il12b	0	0	0	0	0	0	0	0	0	0	0	0	0	0	0	0	0	0	0	0	0	0	0	0	0	0	1	0	3	0	0	4	13	0	0	0	0	0	0	0	2	1	0	0	0	0	2	0
Clcn5	129	69	60	0	101	0	200	52	117	54	0	0	0	118	510	1	0	14	226	0	904	1	261	819	598	549	961.99	688	332	312	756	833	436	729.63	833	716	325	520	780	889	736.9	633	1126.68	808	1171	401	1128	945
Clcn3	3462	3402	2215	6934	4053	4855.38	2776	1923	2111	1345	2510	0	2483	2639	6529	4827	1230	7091	10304	2120.6	1811	2551	2842	965	3324	3820.77	4492.69	3638.47	2221	2726	2717.98	4168	2366	4569	3232.01	4018.86	2247	3460	3216	4748	3143.02	3489	2597.99	2132	4319	2005	3889	4326
Hif3a	0	0	5	0	0	0	0	6	0	2	0	3308	0	6	0	0	0	0	225	0	0	0	0	0	550	924.02	643.96	869	303.02	381.82	403.01	919	460	1301	482	1110	294.68	714	486	1083	358	496	361	372	864	510	448	643
Gpx6	18	62	29	0	26	0	0	3	0	0	0	0	0	30	146	58	0	5	1	0	165	0	89	121	0	0	0	0	0	0	0	0	0	0	0	0	0	0	0	1	0	0	0	0	0	1	0	0
Gpx5	0	0	0	0	0	0	0	0	23	0	0	0	0	0	0	0	0	0	0	0	0	0	0	0	0	1	0	0	0	1	0	0	0	1	0	0	0	0	0	1	0	0	1	0	1	0	0	0
Pde1c	0	25	2	257	0	0	5	12	8	13	0	0	0	17	0	45	0	0	105	0	0	1	0	0	16	15	17	15	9	19	14	15	9	38	32	23	10	10	30	20	21	26	21	16	28	8	33	29
Utp20	303	638	331	1149	311	1020	105	143	341	161	10	0	208	308	596	1796	2	33	1039	106	1396	328	522	0	748	838	1760	858	478	585	1413	1150	434	1024	1304	1193	426	788	1435	1334	689	768	2782	1603	1577	525	1770	1480
Spic	0	0	0	0	0	0	0	0	0	0	0	0	0	0	0	0	0	0	0	0	0	0	0	0	0	0	0	0	0	0	0	0	0	0	0	0	0	0	0	0	0	0	0	0	0	0	0	0
9330159F19Rik	0	40	0	0	0	0	0	0	0	0	0	0	0	0	0	0	0	0	3	0	0	0	0	0	1	8	2	0	0	0	0	2	1	8	6	3	0	0	0	2	9	5	20	2	20	13	7	9
Cul3	5382	6070	2700	17065	4333	13436	4716	4637	5502	3142	2366	7073	1857	5565	10696	9419	1463	6706	19615	10056	8263	5534	5291	5869	3515	3617	8240	4822	2884	3604	5674	5280	2462.98	5807	6042	5794	2588	4535	6476	6874	4263	4090	7491	4464	5066	3485	5317	4709
Sst	0	0	0	0	0	0	0	0	0	0	0	0	0	2	0	0	0	0	16	0	0	0	0	0	0	0	0	0	0	0	0	0	0	0	0	0	0	0	0	0	0	0	0	0	0	0	0	0
Il11	0	2	0	0	8	0	6	48	70	24	162	0	118	24	0	87	0	5	36	0	0	0	56	147	16	22	20	8	25	27	18	25	15	38	61	18	13	28	49	24	1521	1501	615	1699	700	400	1693	1572.76
Large1	87	121	180	1023	63	15	96	173	156	115	357	91	6	105	184	9	58	37	615	0	256	229	156	431	1148	1002	1244.19	861	550	704	891	787	943	1258.01	1129	1000	696	760	915	1098	826	1150	1024	600	1075	744	1287.93	966.5
Ddx56	1686	1352	964	4311	1517	752	1130.98	326	860	594	1767	2296	60	660	1951	2341	1470	1333	4024	1721	515	1058	664	410	1346	1177	3247	1461	1054	1382	2334	1539	893	1923	2167	1685.01	874	1336	2565	2201	1321	1438	2610	1783	1331	1134	2518	1677.14
Tmed4	7162	7611	4734.46	16687	6421	6617	4409	3081	4724	2977	7010	8716	2298	5440	11263.9	13598.9	3998.99	7702	18521	7720	8464.04	6892	5867	4661	6278	6137	8839.99	4938.95	4389	5101.06	5775.54	5115	4237	7812.98	5610	5436.66	4036.64	5499	7341	6884	5926	6739	3759	2830	8012	4461.97	5770	4142.98
Col26a1	0	34	6	0	0	0	0	1	0	0	0	0	0	4	0	0	0	0	0	0	0	68	0	0	0	0	1	0	0	1	0	0	0	0	0	2	0	0	0	0	0	0	0	0	0	0	0	0
Bid	177.56	237.28	64.63	878.06	198.42	556.47	154.54	111.11	57.09	61.56	255.2	2080.06	0.17	125.34	1361.39	215.93	527	23.33	522.6	1.43	12.07	379.65	150.61	482.41	3606.24	3092.52	10564.4	3237.85	2822.29	3197.45	7518.23	3726.33	2631.03	5055.02	8208.91	3600.16	2513.45	3221.9	8337.7	4151.24	2896.1	3169.24	5384.38	2104.24	2702.64	2155.03	8367.32	2831.62
Ralb	7287	8219	4381	18330	6459	7432	6304.9	5046	6415	4558	7761	237	5476.91	6633.94	12743	17296	5641	10653	27780.1	11596	8103	8789	9031	7869	13162	11109	30344.7	10312.1	9152	12112	20001.4	12113	9055.78	17429	22177.3	12714	8721	12340	23075.9	14759.9	11730	13579	16306	8736.76	10821	10455	23048.3	12100
Ppp1cc	6989.73	9700.95	4410.28	21486.6	5940.16	9108.88	12307.3	9784.07	8695.14	5412.96	8953.65	14982	10533.5	14550.4	19440.1	16644.8	6020.99	15736.8	27069	11778.2	14723.9	11066.2	15387.1	15948.2	4741.11	4199.89	9187.79	5669.03	3551.94	4414.14	5870.71	5910.59	3939.9	6998.63	7269.53	6998.52	3244.22	4454.31	7090.37	7589.83	4830.18	5462.08	7067.09	5045.39	5763.01	4738.47	7941.35	6517.81
Dnajb11	4768	5256	2915	12303	4092	4210	4142	3867	4852	2845	4879	0	3044	5186	8939	12425	2357	5689	17488	3727	5591	5182	4790	6884	7297	6527	10157	5664	4974	5629	6777	6336	4989	9005	7290	6572	4562	5467	7845.4	7970	5819	6833	7274	5162	7511	4319	7449	5309
Tbccd1	661	404	411	867	356	302	191	170	433	208	0	0	570	305	984	513	0	2407	914	1	0	418	107	0	326	374	477	411	232	302	380	414	241	671	402	490	219	326	482	501	288	282	465	343	478	252	425	373
Clec11a	0	0	1	0	36	0	7	7	6	5	0	0	4	6	0	47	0	3	0	0	0	17	0	0	21	7	18	11	8	7	6	13	6	11	6	5	7	7	8	13	15	12	9	5	15	6	10	8
Zfp324	289	258	217	372	378	84	372	60	99	118	0	0	207	123	4	444.34	0	1391	813	1388	0	523	2	0	181	215	327	292	117	165	249	336	72	310	311	324	87	174	331	332	172	214	306	256	290	169	328	240
Gab2	1505	1592	1131	3558	1412	2857	1023	582	893	841	1225	1176	513	771	1276	1373	1308	154	2784	2929	646	1203	1970	865	1660	1810.66	4412.76	2378.34	1020	1287.88	3013.99	2669	915	2144.94	3011	2537	948.98	1900	3380	2709	1794.04	2057	2751	1788	1994	1353	4189.69	2905
Coro1c	5492.28	6226.55	4060.27	14061.6	7389.01	3520.96	6566.82	4026.27	7742.44	4769.27	7468.25	14803.6	3699.88	4131.4	6411.12	9185.08	1827.81	3227.71	21847.2	3766.38	1598.24	6691.41	6559.85	4873.04	12063.8	11374.3	25697	16709.7	8186.49	10794	16756.5	17810.8	7540.86	16280	16930.2	18773.3	7588.08	13233.3	20015.4	22483.3	10371	11178	19360.4	14795	9836.39	8659.75	17136.5	16616.8
Tax1bp1	11880	13195	6590	41846	8866	21950	8913	8516	8447	5503.99	3811	16001	7223	12767	24389	18594	4510	23010.5	40999	23349	11681	14303	12743	13328	7182	7665.88	14366	9110.84	5715	7893	9639	9837	5553	12263	9142	11186	4976	9088	10817	12472	8306.97	8206	9722.14	6876	10984	6651	11029	8609
Psg17	0	0	0	177	0	0	21	11	5	19	0	0	0	0	0	0	0	0	22	0	0	0	0	0	15	9	9	6	1	6	5	3	16	12	4	3	6	6	3	6	4	18	8	7	6	7	0	7
Psg19	0	0	0	0	0	0	0	1	0	1	0	0	0	0	0	0	0	0	0	0	0	0	0	0	0	0	0	0	2	2	0	0	0	4	0	1	0	1	0	2	0	0	1	1	0	0	0	0
Ctse	36	0	0	161	127	0	26	7	18	0	0	0	0	14	0	0	0	0	0	0	0	0	0	0	0	0	0	0	0	0	0	0	0	4	0	0	0	0	0	0	0	0	0	0	0	0	0	0
Ndrg2	427	926	184	566	363	541	234	1144	474	120	233	0	338	2253	1238	633	754.01	71	4499	0	2476	2307	480	208	603.84	581	421	1001	311	458	365.72	810	801	1712	772	1507.98	270	413	786	1172	682	789	773	732	2692	1833	397	919
Mettl17	768	655	274	1557	641	929	177	174	542	266	376	695	476	313	191	1604	780	24	1344	0	339	468	175	347	332	414	339	203	166	209	210	205	245	470	317	252	180	253.99	241	382	276	394	348.88	225	535	306	347.17	277
Arhgef40	902	1016	472.15	932.14	572	1370.14	539.16	305.17	788.32	359.07	718.04	0	739.16	476.53	1854.43	1801.44	996	96	2459.21	955	466.3	674	703.97	846	1084	1325.22	2637	1737	893	926	2211.1	1798	886	2452.81	2945.29	2338	871.17	1105	2697.15	2556	1683	1869.19	4494	2332.01	2857	1687	4704	3275
Pnpla6	7908	7466	4235.99	19804	7395	7685	4607	1152	2895	1618	4585.98	7251	5071	3847	8054	6684	4693	5165	20765.8	6140	6110.99	6074	6338	5622	1569	2090	2573	1822	949	1214	1769	2124	1103	3091	1620	1921	926	1881	2283	2452	1069	1597	1463	1227	1664	983	2385	1863
Mcoln1	4592.42	4993	3599	13598.9	5022	4237.08	4582.27	1687	3828	1839	4274	5372	6547	3960	6858	7153	5040	12751	11076	5940	1510	4236	4528	2819	4886	5447	6858	4708	3447	4204.75	4859	5161	3490	7161	4613.57	5638	2963	4801	5190	6713	3223	3983	2970	2362	4953	2918.07	4328	3664
Arhgef18	2314	2971	1411	5061	2173	3624	958	468	1369	529	1004	3508	1609	1019	2705	1707	0	107	6279	803	1116	2004	948	959	3214	3219	4130	3664.63	2135	2681	3039	4183.8	1970	5026.86	2518	3816	1913.01	3628.99	3426	4491	1796.97	2296	3054	2552.86	1942	1553	2823	2567
Pkn2	4666	6041	2913	16283	3721	6859	3346	2776	3654.78	2027	1388	4190.09	3850	3408	4916	6352	2843	12135	14215	7650	1051	3927	4328	3193	3427	3923	6975	4316	2736	3117	4709	4864	2515	5523	4470.49	5027	2340	4525	5104.97	5794.1	3500	3680	5637	3716	4581	2377	4981	3985.63
Cd33	0	0	0	0	0	0	0	2	0	0	0	0	0	26	324	0	0	0	0	0	0	0	0	0	169	188	559	292	95	124	335	288	141	390	460	428	124	248	322	354	442	415	256	144	854	477	641	559
Etfb	3190.4	3972.27	1629.93	7504.12	2990.35	2317.3	2046.16	1700.97	3407.52	1490.19	4699.04	5245.27	1498.34	3792.64	6051.97	7936.79	2531.93	9055.7	6462.53	5623.72	1767.88	2447.69	2444.36	2426.38	2377.44	1599.35	2606.43	1515.41	1624.38	1968.46	1685.07	1771.81	1900.21	2988.44	1888.47	2013.55	1484.05	1750.3	2151.76	2437.18	1570.81	2130.32	1708.55	1296.25	1808.71	1816.42	1567.59	1152.31
Nkg7	0	62	0	0	0	0	0	8	47	0	0	0	0	42	0	0	0	5	0	0	0	0	49	0	0	0	0	0	0	0	0	0	0	0	0	0	0	0	0	0	0	0	0	0	0	0	0	0
	0	0	0	0	0	0	0	3.82	0	0	0	0	0	0	0	14.68	0	0	0	0	0	0	0	0	0	0	0.74	0	0	0	0	0	0	0	0	0	0	0	0	0	0	0	0	0	0	0	0	0
Stxbp2	293	18	135	371	131	111	144	100	37	27	105	2755	0	301	366	426	0	9	495	0	1	77	63	0	886.23	908	1316	905	805	928	1081	1023	749	1381	1049	1082	563	895	1032	1336	782	943.97	1022	785	1040	795	1040	867
Pcp2	8.75	1.28	2.56	16.15	2.7	12.63	7.6	5.71	7.34	6.44	14.86	0	8.09	19.44	13.45	31.44	2.65	1.02	33.53	52.28	7.24	1.46	5.69	1.48	8.79	2.54	8.41	1.07	2.71	5.87	3.66	5.08	2.59	10.83	7.36	2.49	2.43	5.87	1.15	5.56	1.25	8.19	5.39	1.05	8.85	4.01	2.31	3.5
Sgce	555	496	478	760	582	1628	126	294	345	189	507	0	391	820	1018	1356	29	1147	3139	134	262	961	490	577	2807	2840	5070	2827	2259.94	2270	3333	3092.96	2383	3710	3719	3433	1995	2455	3795	4205	2357	2750	2257	1711	3722	1913	3091.01	2618
Chn2	3301.83	3964.91	1918.92	10774.9	3923.92	3967.91	3585.91	2521.85	2156.91	1630.92	3716.91	6511.91	1726.99	2926.48	6241.9	6418.91	5422.92	4779.88	10454.2	4689.91	7706.2	3913.92	3378.89	4534.9	290.89	347.85	525.94	274.93	219.93	301.94	316.91	291.95	215.89	430.94	275.83	380.83	212.92	334.92	308.81	375.92	199.93	264.92	390.95	311.96	157.91	160.87	159	142.92
Wwox	440.35	541	256	1558	390	328	312	194	301	236	1	0	331	393	683	237	1193	2149	999	874	1091	172	427	519	220	209	450	273	116	223	268	285	167	335	283	326	161	217	353	454	190	280	185	172	247	218	306	265
Slbp	2563.76	2914.23	1331.71	8943.98	1543.95	3698.87	6516.96	5923.34	3752.19	2858.77	2639.28	0	4432.8	7324.33	8388.72	6937.6	1682	6609.37	14410.3	11137.8	8053.19	5893.95	6498.8	6846.29	1890.88	1803.84	3359	1891.57	1530	1966.1	2217.71	1868.73	1412	2969.88	2179.69	2220.99	1280.89	1794	2563.34	2698.8	1874.77	1934.66	3877.38	2244.98	2024.81	1477.82	2285	1670.99
Tyr	0	0	0	0	0	0	0	1	0	0	0	0	0	0	0	0	0	0	0	0	0	0	0	1	4	2	1	0	1	2	0	0	0	0	0	0	0	0	0	11	1	0	0	0	0	0	0	0
Ghrhr	0	0	0	0	0	0	0	0	0	0	0	0	0	0	0	0	0	0	0	0	0	0	0	0	0	0	0	0	0	0	0	0	0	0	0	0	0	0	0	0	0	0	0	0	0	0	0	0
Aqp1	44	179	38	221	42	0	599	117	69	86	150	0	0	487	490	28	0	0	90	0	230	79	0	0	913	568.91	293	637	577	394	389	1181	1206	2093	1575	2512	668	667	1238	2244	266	752	2555.31	1805	1890.29	1453	705	1406
Arid3b	851.81	769.41	448.62	1591.75	503.65	1919.44	648.44	397.84	727.53	443.77	66.99	147	9	644.72	1209.64	1530.46	0	359.91	2492.57	2020.48	378	734.19	915.39	1374.34	206.53	271.95	411.72	236.67	174	161.74	256.57	310.73	80.63	376.53	305.83	251.59	152.08	212.68	319.37	402.31	252.5	312.83	328.62	256.84	303.55	157.82	363.54	269.9
Cnn2	7312.93	7381	3934	19467.3	6304.84	6678	7864	4833	9780	4856	6455	9073	7034	5606	15411	12954	6112	7296	29139	12153	10725	9028	10411	7164	19626	13683	22153	14403.4	13390	15263	15377.5	17473	12573	20452	18712	17176	13638	16221	18819.9	22726	11289	14004.9	19881	16786	9364	10326	15795.3	14384
Polr2e	3591	3307	1851.99	6286	3254	2652	1771	1378	2821	1705	4599	1400	1321	1674	4833	8264	3008	3334	5974.5	1554	1373	2140	1568	1549	1810.04	1545	2610.14	1404.99	1205.24	1551	1846	1531	1422	2404	2207	1800.99	1125	1493	2246.02	2236	1646	2175	2476.22	1850	1894	1621	2415	1716
Abca13	0	0	0	134	0	18	20	7	0	10	0	0	0	0	0	0	0	0	0	0	0	0	0	0	0	4	0	0	0	0	3	2	0	3	5	0	0	0	3	1	0	2	1	1	3	2	6	2
Myo9b	542	1160	963	3643	942	1711	887	308	874	456	1120	0	1999	651	2193	1253	815	1391	2599	3463	459	1072	1133	1034	1667	2016	4952	2567	1173	1225	3854	2895	1282	2970	3712	3346.99	1143	1789	4060	3718.99	2305	2235	4157	2493.85	2779	1707	5756.95	3850
Hdac9	386	944	313	2928	476	2820	814	479	825	288	594	2466	1781	344	902	734	420	2923	1818	0	0	769	389	551	408	339	1095	367	262	274	729	450	213	275	601	333	248	423	823	545	234	246	513	335	179	108	875	434
Ly9	27	0	0	0	0	0	0	1	0	0	0	0	0	0	0	0	0	0	0	0	0	0	0	0	0	0	0	0	1	0	0	1	2	0	2	2	0	1	2	1	0	0	0	2	0	0	3	0
Cd244	0	0	0	0	0	0	0	2	0	0	0	0	0	0	0	0	0	0	0	0	0	0	0	0	0	3	0	0	2	5	2	1	5	2	9	8	3	10	2	9	14	14	3	2	2	1	21	17
Adgre1	52	0	0	0	0	0	3	0	0	0	0	0	0	43	0	0	0	0	33	0	0	0	0	0	0	0	0	0	0	0	0	0	0	0	0	0	0	0	3	0	0	0	0	0	0	0	0	0
Mtfp1	71	74	92	60	99	0	42	54	103	65	179	0	0	197	184	230	0	4	219	0	164	96	0	0	33	43	25	19	11	15	13	19	9	22	20	21	20	30	11	18	12	21	18	12	22	25	23	21
Rab23	1166	1122	664	1844	679	907	527	232	499	351	218	2105	278	392	1786	1264	0	3316	1903	0	667	523	243	1121	773	727	1277	854	550.54	710	804	911	578	1175	1005.05	959	575	826	1089	1134	773	792	1122	740	893	679	1101.19	802
Rab11a	14027	15348	7896	36293	11270	14645	10216	10348	12681	8945	15826	22491	8847.99	15163	32349	40212	8861	22394	49820.9	16966	22350	17394	15688	13396	10551	8929.99	11660	7729	7545.99	10700	7401.92	9141.06	8661	15057.4	9379.6	9581	7794	10142	8871.94	11853.9	8848	11141	8264.99	7090	9264	8223	10174	9196
Eif2b2	2352.76	1793	1131	5029	1807	1897	1223	1021	1736	1102	2547	2339	1072	1256.16	3709	2940	425	2278	4945.99	1974	556	1709	1450	984	6606	5673.95	15468	6608	4894	6460.94	10390.2	7297	4674	8489	11191.9	7148	4923.98	6315	12520.9	9137	8451	10957	7198.83	4671	7499.99	7537	16528.6	9265
Dlst	1820	2901	1144	5802	1728	2600	1548.91	864	1655	1017	2435	4778	2275	1739	3899	4721	1272	2883	5062	2285	582	2584	2013	1546	3283	2876	5012	2846	2369	2610.87	3443	3453	2265	3836	4468.98	3611	2282	3018	4128	4231	3242	3972	5106.12	3750	3330.3	2645	5321.08	3962.08
Pgf	142	145	94	207	58	0	1387	1107	945	871	1160	1634	129	250	3	1159	324	60	1070	3	2	460	680	328	80021.5	69880	136428	55873.6	55573	56717.3	90565.9	57995.9	50862.2	80138.8	92084.9	58466.9	51052.9	63989.1	106812	79107.2	88801.1	106788	39530.1	26518.8	89893.1	52776	124049	83276.8
Ulk2	2921	2763	1772	11799	2188	2861	1621	1114	1731	978	1735	1	2406	1406	2728	4211	777	274	9952	2020	2363	3100	2703	4483	2071	2144	3628	2778	1274	1911	2425	3402.99	1452	3322	2869	3184.83	1273	2472.3	2986	3520	2051	2264	2494.03	2156	2288	1673	3640	3518
Ccl24	0	0	0	0	0	0	0	0	0	0	0	0	0	17	0	0	0	0	0	0	0	0	0	0	0	0	0	0	0	0	0	0	0	0	0	0	0	0	0	0	0	0	0	0	0	0	0	0
Dgkq	502.91	830.22	348.6	2138.85	555.42	1592.72	461.06	120.73	342.62	210.32	207.37	0	1423.59	269.69	483.27	51.66	0	33.15	1665.05	1358.29	658.74	118.66	343.2	543.22	358.06	544.12	886.73	549.05	273.21	252.94	621	599.43	292.02	683.75	586.32	685.41	213.29	363.02	619.32	702.09	410.05	521.9	601.78	387.82	643.38	347.77	707.09	578.33
Tmed11	0	0	0	0	0	0	0	0	0	0	0	0	0	0	0	0	0	0	0	0	0	0	0	0	0	0	0	0	0	0	0	0	0	0	0	0	0	0	0	0	0	0	0	0	0	0	0	0
Grap	14436.6	14175	8734.92	27376.9	12797	11257	11375	6229	15125	6510.02	16281	7596	4807.59	9069	16080	16495	8431	12766	26322.2	10063	8828	7466.97	8186	9408	9423.94	9028.75	12892	9908.99	6185.8	8569	7788.86	9701	7614	15166	9150.86	10849	6306.84	9447	9876.92	12588.9	10026	14614	4657.95	4433	13524	11767	9230.56	10681
Pou1f1	23	0	10	0	0	0	0	6	14	19	0	0	0	6	1	88	0	4	6	0	0	4	52	0	2	4	2	2	1	1	1	0	1	1	0	0	0	2	2	2	0	4	0	1	1	0	0	0
Chmp2b	4172	5144	2691	11534	3633	5288	3543	3345	5429	2796	3459	4542	1513	3934	10038	9632	2225	7815	13943	3713	4297	4358	3807	3301	2672	2507	4078.99	2887	2166	2985.92	2718.01	3460	2491	4115	3145	3737	2268	3034	3011	4090	2497	3010	2649	2291	2534	2298	3013	2900
Plod3	3229.12	2652.16	1805.01	10234	3183.45	2831.68	2643.82	1659.43	2342.91	1621.61	2915.73	7790.3	2329	2553.74	5796.49	5801.69	3557.35	5459.47	10480.1	2056.66	3341.17	3894.05	3253.16	3999.72	4870.75	5667.1	6497.78	4340.81	3401.91	3901.75	5168.7	4870.72	3226.18	7450.69	5037.78	4606.92	3266	4843.17	5950.34	5995.67	3799.17	5271.54	3492.1	2874.86	5502.41	3539.46	5998.14	3916.58
Ap1s1	2679	1987	1378	5984	1849	1895	1865.87	1106	2574	1538	4641	2560	1066	1463	2168	5654	1836	5158	5823	1651	1968	2023	1523	980	7575	5811.39	10623	5652	5655	7028	7432.98	6609.85	5337	9887	7307	6820	5448	6626.91	9340.63	8655	6666	8327	7205.54	5080	5904	5775.01	8164.43	5998
Mapk13	0	53	12	0	16	8	0	9	0	5	0	0	0	18	0	122	0	8	87	369	0	93	65	0	25	28	63	22	68	83	82	61	36	76	44	41	24	47	70	62	91	95	50	24	117	58	72	47
Srpk1	1237.85	1426	747	4570	1294	2324	1677	1347	1826	1095	2202	9102	3186	2020	3944	3187	660	1505	5233.99	2074	2551	1779	1741	2445	2662.12	2398	3303.18	1793.13	1646	2031	2350	1943	2148	3062	3055	2102	1960	2012	2690	2775	2713	2890	3393	2161	2841	1996	3632.04	2446
Pax3	0	0	0	0	0	0	0	0	0	0	0	0	0	5	0	0	0	0	0	0	0	0	0	0	0	2	0	0	1	3	2	0	3	1	5	4	5	0	0	0	1	2	0	0	0	2	3	2
Lbr	8816.48	11453.2	5656.11	28413.5	9512.13	12676.8	8495.32	4821.66	4939.18	3325.27	7330.27	15752.4	6728.49	7321.06	13562.9	13086.7	4968.68	2883.19	40725.6	4565.16	7274.46	12154.8	10464.2	8977.48	2629.67	3363.49	5511.88	4554.88	2050.26	2380.91	3598.94	4568.23	2111.5	4421.24	4196.88	4837.82	1775.39	3112.27	4298.15	5597.39	2403.47	2581	6483.09	4494.33	3600.55	1700.95	4764.16	4260.63
Crabp2	0	0	0	0	22	0	4	11	12	10	0	0	30	33	0	0	0	4	0	0	0	31	0	0	286	206	21	107	408	521.01	8	190	311	565	37	197	110	146	10	125	388	640	155	595	254	289	53	177
Nes	14162	13112	8518.2	30107	16192	10787	14388	7287	12715	9088.64	6890.99	6461.91	13242	11642	16847	19501	4831	1508	67160.8	24308	15917	12505	16028	17506	14288.5	15618	12746.3	7197.15	9844.21	7596.99	9892.82	11058	8066	13633	14063	7371.99	8113.03	9875	10488.9	9998	9010.98	13825	11312.8	9004	8254	5137.99	15241.9	12892.8
Bcan	1	0	6	0	39	0	7	3	1	2	0	0	0	20	0	0	0	0	88	0	0	6	5	0	1	3	12	8	4	1	2	4	7	0	15	6	6	1	5	16	9	14	9	8	2	8	18	11
Hapln2	47	0	34	0	27	0	0	0	0	0	0	0	0	7	0	0	0	0	0	0	0	0	0	0	1	0	0	0	0	0	0	0	0	0	0	0	0	0	1	1	0	0	0	4	1	0	0	1
Prcc	413	692	343	1603	616	736	515	177	531	244.56	98	719	372	497	665	770	325	1980	1469	340	183	479	352	527	370	316	745	480	290	356	479	384	286	660	697	540	350	405	651	609	442	542	680	375	389	381	760	472
Rrnad1	702.4	1195.69	345.4	2008.22	606.01	2225.68	637.92	307.14	727.98	404.45	57.86	2130.74	1102.89	469.47	1900.38	1635.56	13.57	1332.26	2103.76	53.99	466.42	954.85	499.28	824.76	514.24	575.93	769.95	393.52	396.82	400.17	503.38	431.52	409.52	763.25	504.15	482.5	349.34	472.75	538.44	616.58	525.62	645.14	445.15	322.02	678.19	420.99	522.39	376.6
Hdgf	5394	6388	3713	12916	5831	4361	5491.36	3724	5617	3674	5420.02	2126	4088	6023.98	9179.99	12208	2524	6029	15837	7369	4849	5902	6791	6381	9526.16	7048.05	12199	6700.83	6248	7609.01	8754	7458.97	6575	11844.1	10374.8	8067	6306	7643	11029	10592	7832	9688	14321.1	9166	7078	7123.13	10918.7	7618.91
Slc25a18	0	43	1	0	0	0	0	1	0	0	0	0	0	31	0	0	0	0	0	0	0	0	0	110	5	0	55	5	4	0	20	2	0	5	37	0	1	3	33	4	1	0	11	0	0	1	9	2
Thop1	813	495	457	1086	636	297	320	234	458	235	191	1910	275	301	981	854	565	3410	1815	1117	389	601	59	734	612	568	945.73	523	447	609	796	684	387	833	812	684	403	652	862	786	583	733	1306	908.93	688	606	1080	751
Apba3	1298	1717	990	3542	1273	957	997	538	1048	427	1292	2236	930	798	3106	3455	1611	4371	4881	0	654	1432	1082	1517	1107	1092	1834	1108	837	1076	1314.07	1129	724	1742	1265	1108	765	1168	1610	1442	1090	1396	1167	869	1040	1016	1885	1191
Matk	19	0	0	0	0	0	26	5	2	9	0	0	76	20	0	17	0	0	0	0	0	0	0	0	7	10	24	6	1	5	8	3	5	11	11	5	5	7	14	11	18	18	30	10	11	11	22	4
Pias4	1691	1727	1114	5727.96	1240	1391	919	559	1066	606	1401.99	0	917	802	2294	3348	1121	2338	3850	1660	1652	1416	1087	529	1000	946	1536	819.71	773	839	1093.99	983	633	1381.09	1140	928	588	828	1220	1233	791	980	941	731	893	745	1224.98	897
Map2k1	2796	2485	1577	7552	2448	2481	1930	1356	2545	1413	1544	2137	2791	2108	2515	4643	3079.06	3297	8966	3419	696	2686	2186	2211	4521.69	3816.91	7122	3986	3567	4022	5230	4850	3532	5839	5804	4512	3436.65	4795	6351	5818	5728	5969	7076	5083	4667.96	3803	9300	5866.9
Sgta	3458.62	4173	2663	8278	3797	4347	2733	1812	3278	1915	4512	6189	2124	2565	5625	5915	2541	4550	11245	2921	4098	3462.34	3809	2832	3733	3580	6709	3615	2687	3619	4507	3966	2667	5898	4541	4158	2453	3693.99	5698.04	5235	3152	3987	4337	2927	3504.94	3248	4468	3156.99
Nmrk2	0	0	0	0	0	0	17	9	12.38	6	0	0	0	25.01	0	110.86	0	0	46.69	0	0	0	0	7.84	0	0	0	0	0	0	0	0	0	0	0	0	0	0	0	0	0	0	0	0	0	0	0	0
Tmem242	697	761	558	2396	716	847	415	526	979	574	1285	149.99	460	738	1375	1184	321	642	1525	1196	460	511	559	739	1150	721	1463	771	623	858.38	907	772	826	1244	1089	977	775	846	917	1120	827.96	1163	759	606	803	765	910	754
Dtx2	301	475	248	1026	510	207	300	186	409	168	379	854	204	366	890	604	241	929	744	620	0	286	298	383	346	270	606	355	264	259	487	342	205	454	569	442	254	311	551	515	417	540	743	453	535	326	947	515
Zp3	6	24	10	0	0	0	0	0	0	0	0	0	0	12	0	0	0	0	28	0	0	0	0	0	16	14	23	8	17	12	17	3	4	14	8	5	8	5	15	13	19	5	14	17	13	12	18	16
Hspb1	46996.7	47292.1	35458.4	144654	55309.5	35816.9	24904.4	51159.7	38911.9	20518.6	28903.6	45839.2	36924.7	73567.8	193523	216990	43801.2	96359.5	245642	121276	179856	90366.4	152404	259424	34186.6	24899.8	27462.8	20248.5	23327.6	26178.8	18581.7	22531.4	25124.4	34580	23440	21474.5	26461.2	29757.9	22222.3	31082.5	22404.7	37413.6	23169.7	21918.1	12547.8	17627.9	27841.6	23098
Rasa4	151	112	56	155	0	0	5	23	85	33	287	0	0	73	450	184	418	1703	495	0	0	297	77	0	5119	6107	4196	4112	2997	3072	2874	4138.99	4006	6964	3758	4120.75	2918	4352	3477.01	5551	3382	5223	2277.43	2573	4117	2701	3988	5648.89
Syt5	54	0	4	0	0	0	0	5	0	4	0	0	143	7	207	136	0	1	64	0	0	20	2	0	8	13	5	5	5	13	10	10	14	16	21	11	8	9	24	12	15	16	1	3	37	12	6	18
Hnrnpa2b1	21771	26744	13140	63784	15395.1	32459	32295	28191	30520	19846	14899	30189	34485.1	38900.6	60606	70407	15682	36233	84182	41316	29907	31006	41141	42818	11235	12126	16411	9195.97	9012	9233	11024.6	11430	8218	15914	16102	11003	8418.07	10090	13060	14991.5	12454	14601	23523	15669	15572	10838.4	18106.8	14668.5
Fxyd4	0	0	0	1	3	0	2	20	3	4	0	0	13	20	20	19	0	2	19	0	0	0	7	4	7	1	1	0	3	1	0	2	2	4	1	0	0	2	1	4	5	2	5	2	2	4	4	1
Ccdc130	943.96	391	366	1968	442	664	550	184	675	298	937	0	788	327	1890	1340	288	36	1540	1791	0	461	340	1247	693	583.28	942	457	472	541	598.88	495	368	741	599	491	382	575	701	702	478	635	452	361	552	377	598	402
Mri1	568	415	377	1201	399	547	405	240	537	329	559	1290	252	326	664	557	525	254	864	1069	476	419	257	232	494	427	823	468	362	395	612	501	346	723	706	563	352	394	764	707	450	640	737	549	566	460	797	550
Prkacb	5628	6551	3543	17262	5272.96	9272	3967	2673	4053	2285	1077	7	5322.85	3979	8109	5412	3847	6448.99	14288.4	6483	6807	4738	5120	4344	2606	3241.24	11043.4	3857	2281	3049	7811	4696	2025.98	4612.98	9491	5136	1877	3351	8750	5135	4795	4883	7302	3423	5782	3853	10598	5828
Sgsh	119.77	466.31	313.53	812.3	639.4	501.28	361.87	181.39	419.37	169.76	1350.93	6	97	321.4	132	318.17	855.53	10.65	958.25	12	327	279.87	35	23	639.27	658.34	905.45	689.34	333.53	416.27	779.25	724.09	485.29	982.69	850.96	943.37	471.03	546.77	751.14	904.51	435.06	534.29	602.25	373.77	683.27	407.34	1008.47	576.32
Chd5	0	27	0	0	0	0	0	11	0	0	0	0	0	15	0	0	0	0	51	0	0	0	0	0	10	17	30	2	4	10	31	5	9	11	44	2	9	3	25	4	16	20	37	12	27	15	72	22
Cstb	1613	1968	1221	3793	1622	1954	2197	2345	3497	1775	2487	2929	1221	2997	4921.87	6477	1306	3601	5092	3305	1919	1996	2428	2949	6626	4394	8221	3407.99	4544	5440	5638	4102	5194	6866	6521	4061	4788	4874	6359.17	5872	4482.98	5909	5271	3668	4407	3966	6258	3739
Sh2b2	78	80	33	491.25	76	71	81	37	82	36	0	0	0	75	384	28	0	2	487	0	0	55	0	0	32	41	103	54	49	46	69	40	34	113	78	50	36	76	112	84	92	73	101	43	101	85	122	74
Pex5	1503	1174	1038	2541	1394.99	1935.99	840	654	773	632	278	0	1175	1259.98	2859	2356	1092	111	3932.6	0	0	1451	1068	1998	760.2	802	1322.99	891	518	711	1005	1067	760	1172	1361	1094	493	815	1246	1292	986	1090	1515	1108	1077	795	1597	1318
Jkamp	1654	1773	863	3703	1164	1603	1466	1006	1591	727	1412	2961	808	1597	2258	3574	500	3650	4538	2180	1234	1659	1238	1250	2203	1764	2931	1484	1490	1721	1870	1548	1548	2392	2027	1726	1526.05	1679	2275	2200	2124	2277	1811	1244	2777	1518	2355	1737
Cd44	77	87	0	0	0	313	0	11	5	1	0	0	16	37	35	0	1	0	1	0	15	0	0	0	4247	3165	4107.59	2275.96	3757.01	3677	3985.9	3811.99	5259.03	7443	6730	5459	3066	3096	5221	5696	10626	9994	10818	9182.02	13393	6513	6277.25	6256
Slc1a2	17	0	24	0	0	0	54	8	9	10	0	0	0	102	13	0	1	0	240	0	0	2	0	0	9	5	2	9	3	2	1	2	5	10	4	8	0	3	4	3	3	3	1	2	3	1	0	0
Eif2ak4	1917	1533	693	5151	719	640	1165	493	910	566	390	2281	694	965	1862	417	1207	2290	4284	561	2118	1058	756	1634	649	810	1174	1017	421	555	865	1159	450	1210	923	1102	350	817	983	1198	544	637	993	675	654	442	1151.83	956
Wdr1	12658	14608	8554	32394	14584	12209.2	11579	7707	10951	6801	11253	18768	16165	11651	23216	26756	10559	33709.9	51475	14006	7256	16834	19670	19615.2	19078.1	17241	39885.1	22595	14912.9	19280	26068.8	25614	11041	24267	26424	24454.9	14108	22716	33298	34641.1	18907.2	20400	33357.7	24513	16194	13501.7	31557.1	25547.1
Slc2a9	0	0	2	0	91	1	66	23	22	50	0	0	0	26	0	0	0	0	66	0	0	0	0	0	212	192	334	132	126	146	217	164	140	272	273	146	102	190	281	192	97	153	104	72	170	74	127	57
Wisp1	139	16	40	449	63	3	48	51	37	34	0	0	0	91	0	435	0	1231	375	0	0	48	54	0	1737	1439	2186.03	1250.68	1080	1109	1864.09	1567	1477.21	2012	2100	1478	1152	1142	1844	2019	957	1199	1457	942	1097	734.04	1987	1367
Ndrg1	40257.5	45377.5	26104.8	92256	41318.1	46317.4	15923.6	17471.2	15080	8914.26	16539.8	12589	42416.4	39676	65951.2	53768.2	26442	52962.7	113134	33593.2	36090.6	40959.7	40791.8	42623.8	1650.76	2223.61	1683.62	4270.64	999.06	1577.5	1247.17	3745.57	1569.56	3587.76	1795.69	6059.59	952.65	1817.74	1327.64	4967.81	3890.56	4791.63	2389.25	2241.08	5850.61	4288.97	7127.59	10182.6
4930550C14Rik	66	190	70	201	65	77	75	52	105	46	79	0	0	23	96	119	244	9	112	0	307	70	58	1	58	45	80	39	57	43	47	49	88	70	64	58	33	56	60	39	43	48	31	22	44	32	40	42
Man2b1	3248	2933	2031	8077	2525	3060	1835	1207	2577	1417	4598	5138	1360	2043	3072.94	5036	861	225	7195	873	3481	1802	2344	3210	3424	4510	6397	4513	2321	3225	4625	5553	2587	6405	4374	5285.56	2278	4012	5369	5874	2819	3502	3273	2538	4772	2701	4239	3944
Klf5	34	74	11	0	41	0	201	159	109	53	23	1	0	347	264	320	0	1954	315	529	1075	67	423	195	425	320	447	333	290	249	260	257	266	394	269	335	192	238	265	313	290	309	682	434	363	232	391	228
Wdr83	826	1021.47	521.44	1238.63	800.96	767.22	507.46	274.6	555.29	361.79	717.22	0	763	542.12	1545.56	2214.99	561.12	59.62	2122.23	957.2	1348	677.44	393.4	900.98	627.73	585.83	943.86	462.57	436.81	496.51	570.02	540.47	424.42	751.2	623.75	534.47	388.39	548.44	627.9	754.95	483.26	630.83	434.47	317.33	581	463.39	662.62	493.76
Prdx2	4102	4466.99	2586	10447	4071	4030	3781.73	3560.99	5440.45	3162	6098	4378	2036.96	4510.98	7849.25	11109	2954	7382.86	12249.3	4822	3023	3907.97	4093	5346.98	9551.29	6882	12576.3	6273	7009.99	8698	9213	7395	7251	11588	11335	8318.64	7125.68	8153	10619	9949	9722	12363.2	10532.9	7111	9518.99	9276	11008	7753
Polr2a	1434.81	2026	903	5471	1475	2084	5530.99	3051	3181	2680.02	1790	3799	8771	5294.99	7458	4454	2274	2249	9661	14228	2869	2070	6182	5757	1304	1365	3760	2744	776.99	836.18	2661	2385	918	2217	2700	3289	695	1458	2900	3673	1597	1634	5049.02	2879	1853	1087	4376	3237
Shbg	0	0	0	0	0	0	0	0	0	0	0	0	0	0	0	0	0	0	0	0	0	0	0	0	0	0	1	0	0	0	4	0	0	0	2	0	0	0	0	0	0	0	0	0	0	0	2	0
Senp3	873	1082	366	1598.26	806	433	884	677	1109	561	190	1621	1270	1170	2964	3231	411	559	2927.33	1395	1670	1046	788	1438	1149	972	1442.75	701	845	913	1114	800	1031	1452	1680	1024	925	844	1230	1360.99	1262	1528	1728	1110	1494.05	1149.01	1754.88	1213
Corin	0	10	5	33	0	0	0	12	2	0	203	0	0	13	0	0	0	0	0	0	0	0	8	0	3	8	5	9	3	10	1	3	0	6	2	4	2	0	0	17	2	6	5	2	12	2	0	2
Plekha8	1171.85	1108.38	598	3120.18	778.63	1911.85	1013.87	446	760.44	445.48	237.45	0	1259.91	730	1013.07	1451.75	0	59	2502.75	217	0	579.5	504.98	249	729.91	653.16	1288.49	743.59	459.02	697.22	881.92	886	636	1006.36	957.64	880.45	541.66	823.14	922.67	1114.09	774.28	847.98	996.03	766.79	823.45	643.51	1177.27	934.34
G6pc2	0	0	0	0	0	0	35	64	29	0	0	0	71	81	10	9	0	2	0	602	0	0	96	4	0	0	0	0	0	0	0	0	0	0	0	0	0	0	0	0	0	0	0	0	0	0	0	0
Spc25	41	71	26	253	29	67	195	192	183	207	421	0	324	91	120	101	154	265	263	1	161	70	177	135	1330	912	1310	865	963	1142	935	996	1012	1709	1095	1160	828	990	1182	1421	728	882	2430	1296	882	640	757	638
Dnah2	49	261	3	0	59	0	11	21	22	13	2	0	1	38	3	523	0	6	308.02	0	0	1	3	55.01	2	0	0	0	0	2	1	0	5	4	3	0	0	0	0	0	0	0	1	1	0	0	0	1
Ripk4	0	0	0	0	0	0	0	17	0	0	0	0	0	43	0	0	0	0	0	0	0	0	0	0	0	9	0	0	3	0	0	4	1	4	0	1	0	0	2	0	1	0	1	0	3	0	3	5
Ufd1	3707	4856	2534	9049	3722	3912	3499	2419	3022	2416	4250.17	2958	3124	3387.95	5028	5252	3531	4416	12519	6322	901	3543	4300	3427	2863	2639	6376	3297.96	2539	3069.65	4290	3561	2239	4517	4284	3601	2371.99	3300	4829	5036	3222	3366	4152.58	2637	2855	2436	4623	3496
Zfp287	940	1195	412	1827	508	1254	482	147	381	256	794	0	620	181	782	8	1084	16	867	0	0	160	114	285	599	733	1271	922.09	382	452	929	1032	329	867	808.71	1006	338	747	911	1276	662	693	683	555	730	467	955	882
Prlr	0	195.8	0	0	88	0	0	890.93	41	0	0	0	0	2196.82	0	0	0	0	10	0	0	0	0	0	8	2	2	8	2	3	1	2	8	2	1	4	0	13	4	17	0	1	7	0	12	1	1	0
Letm1	4017	4643	2711	11365	4796	3574	2728	1917	2977	1849	3195.99	5563	1213	2696	5378	6934	2311	3859	10814	6143	217	4042	3761	3221	2622	2742	4231	2663	1952	2262	2773.19	3104	1814	3751	2872	3008	1893.03	2510	3596	3564	1950	2428	2834.98	2226.99	2334	1812	2973.39	2498
Ubqln1	8852.97	9579	4390	17276	8722	9988.75	4081	3781	5138	3174	4770	12863	5183	5518	9478	8500	3588	11005	27367	8008	3789	7442	6213	10425	5675	5680.87	15369.3	8234.96	4810	6455	10646	9364.99	3751	9124	10329.3	9662.32	4257.07	7916	12012	11414	7143	7014	13085.5	8504	6605	5546	13144	9434
Fgfr4	0	0	0	0	0	0	0	3	0	0	0	0	0	0	0	0	0	0	0	0	0	5	0	0	1	1	5	1	0	0	1	0	14	1	1	3	0	0	0	1	0	2	4	3	2	1	5	0
Cadm3	22.13	7.05	11	60.29	16.09	9.01	18.1	40.24	87.52	23.03	50.28	28.21	0	17.17	161.72	27.11	13.09	515.44	61.31	16.14	4	12.08	4.04	16.02	4	20	3	1	4	2	3	3	12	15	14	5.39	3	4	8	0	5	13	3	3	0	0	12	1
Fcer1a	0	0	2	0	0	0	0	0	0	0	0	0	0	0	0	0	0	0	0	0	0	0	0	0	0	0	1	0	0	1	0	1	0	0	2	0	0	0	0	0	0	0	1	0	0	1	0	0
Txn2	4397.35	5482.99	2724	11974	4442	4470	5588	3238	6373	3053.02	9000.98	7913	4509	5244	9323	12190	2283	11930	15392.1	6236	5790	5211	7666	6756	5505	3717	7012	3650	3802.98	4468	5331	4174	3585	5779	5542	4175.85	3692	4170	6184	5438	4951	6255	5507	4315	4397.95	4059	6590	4700
Casp14	0	0	0	0	0	0	0	0	0	0	0	0	0	0	0	0	0	0	0	0	0	0	0	0	3	0	1	1	0	2	5	2	0	0	1	0	1	3	0	0	0	1	0	2	0	0	0	0
Slc1a6	0	0	0	0	0	0	0	0	0	0	0	0	1	0	0	0	0	0	5	0	0	0	0	0	62	38	67	65	28	13	26	71	52	68	47	148	16	21	22	112	12	12	8	20	50	39	9	17
Slc1a3	564	458	151	923	418	302	226	139	123	72	383	1	339	377	1111	592	988	27	2667	1	0	578	117	352	14	10	2	9	5	4	4	1	0	12	4	4	2	9	4	9	1	7	2	0	13	2	3	5
Crbn	2548	2880	1402	8143	2168	2863	1450.14	1032	1340	1106	1568	0	629	1676	4189	3615	527	3964	6435	3633	2511	2628	1883	686	1199	1291	2800	1565	922	1327	1819	1803	972	2292	1846	1964.01	881	1609	1967	2233	1288	1500	1484	1086	1679	1098	1985	1453
Il5ra	0	0	0	0	0	0	0	0	0	0	0	0	0	0	0	0	0	0	0	0	0	0	0	0	0	0	7	0	0	1	4	0	0	0	1	0	0	0	8	0	0	0	2	0	0	0	2	0
Msh6	1572	1004	638	3936	844.96	1158	1017	437	458	426	367	3892	1416	448	593	1083	0	353.53	2671	2739.84	1055	760	597	2493	887	1272	2345.01	1708	760	1099.1	1617	1869	857	1864	1710	2029	840	1444	1888	2176	1076	987	2963	1891	2223.99	967	2024.51	1730
Fbxo11	526	422	410	1772	398	311	1533	1081	1199	654	690	18	2102	1177	1966	3174	28	2109	3853	0	2502	1067	1110	672	758	785	941.94	596	499	636	637	449	609	897	888.96	750	590	614	675	816	879	1164	828	528	1147	781	926	785
Mlxipl	0	0	0	0	0	0	0	2	0	0	0	0	0	10	162	0	0	0	89	0	0	0	0	0	2	1	0	0	1	0	0	0	0	0	0	0	0	0	0	0	2	0	2	1	1	0	1	0
Tbl2	1445	1410	584	2844	610	1825	617	298	603	193	1616.7	0	1012	495.61	824	1291	598	26	3409	2233	0	699	322	1172	593	583	1130	700	368	409	831	800	540	928	847	785	308	563	920	940	560	646	1343	859	845	396	1669	1073
Bud23	1134.69	1408	672.56	2840.12	1110.98	1401.2	898.66	706.23	1124.48	798.11	2006.25	4008.58	564.38	991.39	1473.85	3285.58	551.65	1570.49	4309.07	1087.62	1347	1325.83	915.51	1758.85	1710.3	1273.54	2367.5	1127.78	1248.16	1437.51	1551.84	1329.51	1106.22	2019	1618.69	1269.93	1256.36	1455.62	1935.75	1697.15	1409.83	1764.75	1543.89	1044.76	1309.76	1222.13	1821.85	1161.68
Nid1	2376.94	3324	1582	7757.82	2044	3091.85	9358	4419	7044	3810	2869	14369	1489	1855	2704.5	2051	1046	170	5797.99	2811	1441	3037	1719	2338	21810.5	25981.8	39228.9	34431	16735.8	18981.1	29297.6	46093.2	18038	38973.9	34497	44824.9	14717	25888.1	32203.1	45840.6	39408.9	35495.9	56883.9	46845.6	66587.7	27451.7	41391.3	49619.3
Mcm5	460	269	338	1168	549	0	338	178	481	256	52	0	95	240	255	505	147	42	795	0	3	420	413	424	603	459	1157	699	415	510	928	753	435	897	1008	792	322	566	1014	998	352	448	3374	2103	289	311	1113	677
Hmox1	433	548	339	2101	497.06	681	861	1585	1059	788	544	4154	2328	2524	1489	1997	414	1337	1726	598	853	680	1351	2531	15725	15037	14010	7310.98	14131.2	16777.8	10901.2	11444	12522	17848	13537	9925.85	14568	17936.4	9961	12501.5	16309	24232.2	6825.62	6315	12406.9	11410	16843	12803
Mprip	17341	21083	12225.6	39147.1	21968.8	23529.2	17825.2	8130	15896.2	9720.22	14120.7	22397.2	15709.3	19498.2	30703.2	29878.9	12868.3	17608.5	62577.3	31986.7	20664	20981.3	23336.2	25452.5	19827.8	20585.4	34143.7	20590.5	12462.7	14031.6	25457.6	22098.9	12545.1	28261	25454.8	20918.8	11909.1	17876.4	30150.8	25670.4	15574.8	18948.4	25662.1	16481.2	17958.3	14355	26664.6	20723.3
Cic	360	271	191	1022	313	349	552	402	760	427	429	620	893	677	1565	1826	316	882	1711	346	393	574	565	572	602	623	733	453	347	384	627.49	448	605	794.03	999	652	406	412	595	848	657	925	1057	583	718	503	1457	878
Pafah1b3	155	166	93	115	197	70	85	89	165	76	273	0	93	143	187	497	263	17	406	209	0	163	106	32	117	69	122	98	62	68	120	86	118	115	148	110	68	90	135	161	241	236	321	270	306	218	298	209
Il27ra	140	289	133	562	83	156	462	261	249	262	344	1900	505	264	1501	681	0	34	679.12	0	0	482	255	237	115	201	359	110	101	147	323	136	54	252	357	118	101	171	293	143	190	218	210	74	181	146	352	142
Prkaca	2461	3041	1754	5052	2912	2306	1750	1038	2079	1301	2766	1150	1744	2272	2991	4222	1503	4053	6892	895	580	2549	2485	2620	3399	2842	6223.47	4103	2571	3241	4302	4110	2388.95	5342	5175.81	5282	2909.03	3639.27	5351.94	6086	3538	3692	4997	3555	3016	3002	4689	3867.11
Asf1b	57	0	13	0	65	100	164	78	15	76	0	0	156	64	219	0	0	10	0	0	0	0	184	0	578	331	868	511	317	456	604	479	344	768	685	563	334	369	811	810	297	341	2073	1241	216	220	536	412
Myl10	0	0	0	0	0	0	0	0	0	0	0	0	0	0	0	0	0	0	0	0	0	0	0	0	0	0	0	0	0	0	0	0	0	0	0	0	0	0	0	0	0	0	0	0	0	0	0	0
Ddx39	1920.16	2329.8	1415.18	6054.54	2123.57	1627.21	2302.34	1069.96	2373.74	1293.06	3149.2	3319.55	1865.55	1399.41	3225.67	3981.03	1027.81	1051.07	5349.75	2508.55	2534.73	1824.24	1887.98	2476.65	2803.53	2445.78	5360.48	2182.19	2137.19	2635.32	3613.36	2191.93	1654.02	3384.96	3524.45	2584.43	1972.2	2328.5	4355.46	3633.32	2443.25	2878.77	7348.19	4418.05	2279.63	1844.25	3994.73	2493.29
Dnajb1	26576	30726	18432.8	86294.5	30855	21762	22522.2	20510	20759	10510	15307	34918	21973	43487	68928.9	78654	12363	68131	111984	60409	77645	53913	52344	82580	3485	2913	5474.99	2809	2843	3676	3692	3176	2174	4822	3676	3384	2885	3591.99	4434	4231.37	3514.99	4191	3710.47	2394	3256	2785	4279.64	2974
Msh4	0	1	0	0	0	0	0	0	0	0	0	0	0	1	0	1	0	0	0	0	0	0	0	0	0	1	1	0	0	0	1	0	1	3	1	0	0	0	0	1	1	5	0	1	1	4	0	4
Usp40	1118	1145	679	2895	790	838	925	533	1086	341	1427	5921.01	1100	693	1219	1619	0	91	3414	1	1	618	992	1446	1486	1553	2157	1364	836	1068.09	1606	1645	876	2197	1773	1603.61	864.32	1275	1636	1858	1245	1488.01	1757	1305	1843	1022	1979	1533
Evx1	0	0	0	0	0	0	0	0	0	0	0	0	0	0	0	0	0	0	0	0	0	0	0	0	0	0	0	0	0	0	0	0	0	0	0	0	0	0	0	0	0	0	0	0	0	0	1	0
Kbtbd4	1673.34	901.71	726.77	2107.58	1299.38	1445.77	718.74	316.61	868.12	472.44	817.6	209.71	241.94	343.88	1301.78	1308.88	1936.82	1261.61	3099.2	0	0	1043.22	294.26	255.37	712.34	747.11	1403.15	902.68	615.28	897.05	965.36	991.51	530.65	1297.87	1046.63	1129.22	492.42	877.33	1183.27	1311.2	819.28	940.1	1124.53	745.57	1149.22	760.28	1035.61	914.84
Celf1	4141	6066	2870	13165	4057	5966	4994	3105	3620	2835.52	5297	7978.98	6887	3796	10594	8241.99	3777	5075	15445	3495	7764	5022	5385	4289	4430	5036.37	7993.65	4310	3313	3941.96	5433	5221	2788	6076	6342.7	4807.97	2879.95	4790	6242.2	6202.09	4693.32	5091	8418.98	5482	5215	3423	6586.01	5234
Ndufs3	2103.06	2238.54	1382.81	4915.06	1889.01	1696.03	1870.44	1630.93	2433.17	1289.57	2922.44	4550.56	1024.82	2280.57	4376.58	6584.53	1671.41	4513.8	5733.33	1444.66	1304.71	1913.3	1119.56	1740.24	1594.61	1099.95	2243.29	1233.67	1073.63	1332.76	1534.63	1431.61	1307.68	1869.63	1804.51	1519.41	1175.45	1233.3	1755.59	2000.15	1275.77	1682.71	1464.85	1173.79	1418.76	1279.47	1853.81	1328.73
Por	6600.98	6407	3704	16005	5816.01	2988	3178	1882	2585	1838	4466	7582	3579.49	3461.86	6483.99	5196	3412	5657	14261.1	5421	2783	4749	4910.74	5239	3663	4204	5110.99	3549	2637	3117	4176	4406.93	2692	6057	4687	3777.85	2249	3279.01	4937	4441.07	3511	3877.58	4802	2921	6844	3175	4636.15	3747
Igf1r	3526	3737	1645	8339	3105.95	4407	7966.69	7516	9308.91	3967.98	2180	3699	15590	12037	18853.9	15212	1941	2796	14115	6501	6098	4894	9441.83	6477	3770	3474.94	2276.01	1868	1688	1546	1464	2187.79	3396	3286	3118	2579	2532	1551.95	1594	3199	2391	3637	2422.7	1804	3527	2022.99	3053	3328
Insr	2265	3351	892	7161	2244	4982.97	5683.97	5257	7595	3923	3131	780	7798	5454	12538	8970	171	5753	8673	1604	1937	2540	3549	3391	1045	1175	1028	578	554	593	661.73	583	878	1119	1274	937	674	631	650	939	1162	1739	647	518	1654	924	1189	1104
Fcer2a	0	0	9	0	0	0	0	1	0	0	0	0	0	0	0	0	0	0	0	0	0	0	0	0	0	0	2	0	0	0	0	0	0	0	0	0	1	0	1	0	0	2	0	1	0	0	2	1
Cyp2a5	0	0	0	0	0	0	0	0	0	0	0	0	0	0	0	0	0	0	0	0	0	0	0	0	0	0	0	0	0	0	0	0	0	0	0	0	0	0	0	0	0	0	0	0	0	0	0	0
Atp4a	0	0	0	0	0	0	0	0	0	0	0	0	0	0	0	0	0	0	0	0	0	0	0	0	0	0	1	0	0	0	0	0	0	1	0	0	0	0	0	0	0	1	2	0	2	0	0	0
Trim28	1072	1379	677.02	3416	1172	1144	1655	1011	1622	1034	1561	454	2351	2066	2490	3163	1447	1672	3486	2087	1588	1021	1396	2309	1604	1400	2679	1633.99	1045	1263	1999	1586	1151	2234	2833	2112.14	1181.49	1400	2440	2595	1922	2494	4578.97	2601	2206	1971	3833	2765
Ube2m	1852	2184	1321	3280	1983	1368.41	1855	1384	2718	1504.75	2473	1992	1517	2387	4758.82	5661.99	2309	3565	5338.39	1155	1709	1745	1591	1783	5781	3875.95	10257.2	5177.48	3979	5064.01	6763.01	5044.81	4018	6808	7062.12	5560	4309	4771	8186.13	7799.19	5011	6426	6920.01	4734	4081	4698	8118.58	5865
Adcy9	63	106	84	791	137	255	248	204	422	132	73	0	474	287	713	665	0	40	803	5	77	444	346	27	256	326	224	243.34	149	135	168	235	202	381	280	391	179	181	210	416	149.91	216	174	173	194	140	329	325
Mef2c	3420	5105	2372	10076	3560	8472.97	5813	3833	4949	3259	4365	21276	4479	3859	9254	5035	4356	10459	13920.9	7431	4062	4901	4682	3836	498	746	843.3	596	255	351	486	627	490	846	722.11	789	226	411	550	718	355	498	401	351	555	439	459	539.99
Ctr9	2339	3332	1126	5352	1719	2868	1411	728	1185	1002	967	0	2121	1435	3444	3121	1165	1880	6851	2744	909	1686	1220	865	1710	2015	3787	2331	1222	1634	2574	2658	1172	2929	2834	2831	1015	2106	3197	2990	1697	1734	3221	1992	2510	1374	3176	2443
Eif4g2	25390	35181.9	16876	86707	26105	43493	31898.2	24220	26184	16424	17889	21886	26962	35860	45619	43059	10255	27884	92370.6	38771	30011	29477.1	34749	36660	26294	25731.5	67284.9	40355.2	20858	26375.9	47597.1	41739	19296	43909.8	51054	47061.7	20838	34653	53483.8	58006	38067	33456	70886.9	43005	41070	28376.9	67259.9	53673
Mrvi1	156	252	127	1170	0	1312	19	68	295	21	0	0	378	454	0	783	0	648	2971	0	3457	1985	112	0	346	211	457	363	229	159	311.99	369	164	237	247	322	183	237	469.01	460	90	139	670	608	40	38	215	186
Pcyt1a	3225	3520	2033	7333	2311	4468	3612	1540	1801	1292	1172	3421	1444	2298	1996	3741	3017	2857	9263	3256	1831	1817	2077	3306	3716.99	3778	6093	4443.01	2678	3664	4237	5325	2757.68	5961	4143	5318.86	2430	4554	4711	5952	3219	3366	4241	3388.97	3252	2575	4176.24	4375.03
Zfp592	2328	2465	1283	6155	2278	4333.99	1638.98	730	1859	1143	3740.98	1819	2336	2067	4275	2210	2704	1774	7350	5945	2490	1939	2132	914	705	926	1627	1089	536	660	1105.95	1341	617	1229	1232	1306	528	924	1170	1585	840	919	1492	1043	997	655	1541	1359
Psmd4	5206.99	4713	3140	12085	4448	4530	2432.82	2087	3522	1700	4517	4166	2668	5215	10350	11489	3616	7014	12961	5921	3359	4713	4354	3737	4713.98	3582	6708.08	3409	3232	4120.99	4515.98	3911	3287	5927	5027	4026	3101	3990	5235	5099	4184	5276	4275	3075	4621	3982	5802	3828
Tmod4	0	0	0	0	0	0	20	15	20	12	0	0	0	2	0	112	0	0	15	0	0	5	0	0	3	7	0	0	0	0	0	0	8	4	0	0	1	1	0	0	0	4	3	0	1	0	1	0
Insrr	0	0	0	0	0	0	0	0	0	0	0	0	0	0	0	0	0	0	0	0	0	0	0	0	1	0	1	2	1	0	0	0	0	0	0	0	0	0	3	1	0	0	3	0	0	0	4	0
Cabp5	0	0	0	0	0	0	0	0	0	0	0	0	0	0	0	0	0	0	0	0	0	0	0	0	0	0	0	0	0	0	0	0	4	1	0	0	1	0	0	0	0	0	0	0	0	0	0	0
Snx6	4366	4758	2374	11518	3452	4655	3347	2687	3727	2371	4117	2810	2384	3504	4681	7641.68	4130.71	8294	13480	3779	2202	3957	3353	3470	6010.35	5635	11637	6662	4781	6482	7442	7156	4690	8795	8029	7725	4712	6899	8663	9471	6565	6897	7338	5263	6596	5275	9742	7627
Mthfd2	49	184	21	179	53	132	265	175	412	189	566	0	0	158	185	192	0	1030	86	217	0	107	10	119	2253	1324	3824	1349	1461	1750	2762.54	1697	1304	1931.2	3073	1264	1662	1858	3363	2220	2296	2435	4201	2661	1265	1083	6058.98	3268.02
Kit	138	179	41	2	10	60	4526.99	1455	1947	1290	2407	0	0	175	590	0	0	4	110	1	2	328	0	332	2226	4026	13643	13436	1855	2305	9095	13674	1892	5062	9903	16534	1282	3809	9951	15377.1	6321	6415	4389	3548	15885	6341	18892.2	22497.8
Tomm40l	1364.64	1653.2	1279.17	2477.4	1616.65	800.45	1000.27	802.05	1383.85	1039.09	1187.36	1076.41	1386.26	1548.63	2400.68	3545.25	2099.72	108.01	4415.72	1352.49	385.16	1341.19	1256.63	954.72	1417.13	1230.41	1750.16	1066.82	913.57	1196.26	1188.96	1252.88	1095.29	1853.87	1395.37	1205.83	1077.12	1357.38	1393.19	1483.37	1096.75	1477.39	1132.72	896.58	1024	1054.08	1537.87	1171.28
Nr1i3	17.36	36.8	14.83	21.6	21.35	8.55	18.73	18.95	23.33	9.91	12.61	13.59	26.74	27.37	19.32	37.75	16.28	10.99	45.28	25.5	4.84	32.81	12.37	12.28	28.87	31.59	22.95	15.18	13.43	17.74	18.17	12.12	22.71	30.13	28.13	11.17	13.87	27.63	23.81	26.16	16.25	24.61	13.28	23.42	21.01	12.92	22.13	11.72
Apoa2	5	9	2	47	2	0	2	7	13	3	0	0	0	11	0	0	0	0	8	0	0	17	0	0	66	33	42	22	28	26	29	23	40	55	24	23	46	24	24	30	52	50	20	18	33	30	38	36
Pan2	2191	1762	1114	5449	1428	3754	2238	740	1146	868	560	0	1718	1410	4371	3230	3088	2418	5731	3632	1400	2695	1681	2270	470	660	992	636	331	365	645	596	359	878	669	709	240	548	739	819	466	609	597	451	586	367	694.98	541
Cs	4619.93	6247	3415	16124	5562	5617	3811.36	2729	3848	2782	8368	8586	3449	3711	6200	5352	3644	358	14364	4244	2347	5668	3420	3976	6820	5974	12965.2	8425	5220	6685.54	9440.4	9566	5170	9552	10376	10058	5060	7552	10692	12225.3	6937	7466	13604.5	9765	6516	5556	11282	9532.99
Ampd3	1221.76	1393.94	602.97	3347.69	1389	1481.96	930	284.93	682	421	1176.99	2731.88	560	576.97	797.74	2428.9	700.98	1809.96	3110.95	1100	0	808.94	1096.77	1058.94	5085.99	5364.96	20610.3	8071.84	3898.95	4427.78	15391.5	9195.78	3407.98	7508.58	15107.7	8548.81	3137.93	6043.83	15587.6	10637.8	4794.84	4927.51	11015.8	5296.26	4053.91	3313.93	17484.7	7042.74
Bcas2	2606	3308	1463	9165	1986	2775	1923	1616	2800	1564	2462	3361	2194	2409	4006	6289	1705	4352	7648	2485	1918	2812	1656	2048	2366	2086	3527	1865	1737	2125	2146	1997	1980	3238	2492	2345	1781	2093	2679	2810.88	2010	2525	2934	1972	2354	1969	2787	1975
Sh2d1a	0	0	0	0	0	0	0	1	0	0	0	0	0	0	0	0	0	0	0	0	0	0	0	0	1.08	0	0	1.46	4.51	0	0.89	0	0	0	0	0	0	0	1.52	0	0.71	0.92	0	0	0	0	0	0
Ctcf	4252.12	4840	2609.08	9278.34	3202.07	4127.07	2411	2037.76	3466.37	1997.26	3039.03	1828	2597.22	3248.18	5334.69	8174.32	4940.06	6355.14	13071	3224	3809	3484.48	2606.52	1911.18	1207	1358.51	1957.88	1271.31	734	1098	1306.22	1331	959.39	1970	1486	1537.02	809.23	1244	1611	1660.11	1163.16	1441.63	1778.37	1078	1480	1003.73	1605	1147
Pard6a	281	183	106	784	151	22	53	125	240	184	214	0	0	252	314	339	246	136	487	477	258	310	125	160	174	162	184	122	128	140	138	139	151	232	153	169	124	163	189	178.38	135	171	143	105	168	129	183	107
Agrp	10	0	0	0	0	1	0	0	0	0	0	0	0	0	0	0	0	0	6	0	0	0	0	5	2	0	0	0	0	1	2	0	0	0	2	0	0	1	2	0	0	0	0	0	1	0	0	2
Pvalb	0	0	0	0	0	0	0	0	13	5	0	0	0	30	101	0	0	44	0	3	0	0	0	56	0	2	2	0	0	3	0	0	0	1	0	0	0	2	1	0	0	0	1	0	0	0	0	0
Tfap4	32	20	21	124	24	8	55	14	35	42	0	0	0	50	19	85	1	284	22	0	0	15	45	0	24	10	19	13	10	6	12	9	23	32	38	18	7	13	18	31	25	27	97	33	18	22	67	38
Ranbp1	3932	3886	2191	12383	3239	3676	3249	3137	5329	3040	5389	7245	2042	3740	9413	11854	3918	4946	12304	6023	3138	4907.76	3815	4139.3	7286	4670	10992	4687	5389	6414.98	7112	5149	5281	8082	7986	5488	5060	5364	8578	7567	7039	8012	13182	7714	6229	5860	9281.87	6089
Cd247	21.32	53	25.61	118.59	0.42	0	19.14	38.45	45.76	52.16	0	0	0	18.14	145.92	99.59	0	2.54	23.31	673	0	0	4.62	21.94	87.01	104.3	198.93	150.2	68.58	93.84	94.83	151.45	61.44	143.62	168.05	174.75	75.4	80.89	165.04	178.68	47.21	83.03	57.08	48.33	79.18	98.86	53.73	46.4
Rfx5	806.33	971.41	509.13	2775.59	492.17	390.37	517.4	156.7	380.89	369.29	991.53	3026.41	0	751.2	512.71	189.61	0.49	2608.46	1940.41	0	0	662.9	159.55	0	581.32	646.11	1144.22	574.79	444.92	441.26	868.23	675.54	305.86	875.12	932.65	720.44	406.94	543.38	969.33	744.16	604.49	619.86	540.72	290.15	626.08	395.98	900.37	557.43
Psmb4	2701.79	2918	1779	5891	2680	2602	1904	2202	3829	1762	4802	2165	2035	2722	5538	7166	2138	3440	7813	4062	1957	2659	2627	1888	2391	1910	3727	1914	1684	2293	2428	2359	2153	2907	3298	2376	1887	2097	2851	2745	2237	3093	2836	2301	2439	2157	3601	2620.14
Mmp8	0	38	17	0	0	0	0	0	0	0	0	0	0	0	124	0	0	0	0	0	0	0	0	0	0	11	2	0	0	1	2	3	0	0	0	0	2	2	0	9	8	10	0	1	57	38	2	0
Slc30a4	1322	1637	811	3502	993	2094	1446.77	1004	1360	636	903	3170.97	1559	1012	1346	2501	296	1176	3533	0	1	1078	438	904	3219.97	3440	8844.98	4038.68	2520	3056	5873	4705	1709	5158	7291	4857	2334	4422	6293.1	5571.8	7521	6247	7587.99	5183	9457.94	4353	11524.7	8395
Sqor	2097	2110	1717	7662	1946	2706	1694	1295	1824	1048	2396	2936	1198	1809	3874	7674	2196	2689	7186	4892	947	2029	979	1487	1540	1388	2161	1351	1175	1584	1364	1479	1039	2206.02	1518	1708	1185	1682	1570	2005	1262	1524	1240	1037	1190	960	1689	1036
Bloc1s6	1521	1918	1132	3942	2156	3202	1254	866	1535	1054	2161	5254	477	1025	2099	2995	0	2883	5496	975	2047	1362	1169	1061	2333	1820	3928	2067	1615	2124	2875	2373	1793	3314	2985	2449	1660	2376.99	3207	3002.96	2167	2490	2366.29	1584	2178	1632	3225	2093
Metap1	1107	984	485	1162	892	1150	689	554	1190	587	386	0	133	840	1313	2530	0	2693	2073	1259	0	914	533	860	1001	931	1692	929	776	998	1066	1173	775	1365	1295	1115	825	1055	1332	1490	1184	1370	1742	1406	1455	975	1606.21	1291
Gpr108	2452	2847	1670	5574	2717	2173.84	1598	894	1725	942	2319	698	1748	1984	1741	2710	1748	6288.04	6339	1062	2578	2413	2443	1953	2492	2680	3498.01	2410.84	1815	2241	2533	2604	2021	3792	2267	2480	1679	2336	2768	2964	2177	2695	1610	1275	3485	1919.73	2559.59	2081
Tnfsf14	0	0	0	0	0	0	0	0	0	0	0	0	0	0	0	0	0	0	0	0	0	0	0	0	0	0	0	0	0	0	0	0	0	0	0	0	0	0	0	0	0	0	0	0	0	0	0	0
Gata6	117	308	146	1046	73	444.97	125	93	33	125	440	0	302	207	613	1456.99	408	19	609	0	0	252	185	1055	187	184	223	184	103	130	160	204	76	200	209	177	79	69	132	188	182	170	316	230	245	175	247	219
Rsl1d1	2158	2784	1389	11195	2004	5374	3114.99	2230	2884	1981	2047	4	3025	2353	5742	5709	912	1874	7412	3508	2038	2984	1967	2626	2988	2465	5236.98	2499.99	2515	2964	3918	2897.01	1997	3960	4298	3099.44	2122	2936	4211	3950.45	3486	3681	6445	4114	3854	2604	4920	3201
Cnga2	0	0	0	0	0	0	0	0	0	0	0	0	0	11	0	0	0	0	0	0	0	0	0	0	0	9	0	0	0	0	1	1	0	0	0	0	0	0	1	4	3	0	2	1	0	1	0	1
Apc	2703	3763	1918	8435	2573.87	8037	3070.17	1974	3063	1770	1331	3688.18	1644	3290	4482	3955	3061	2449	10934	8778	3026	1878	2798	2336	3332.21	3920.98	4782.88	3130	2130	1992	3221	3836	2270	4009	3834.53	4004	1783	2933	3493	4197.51	2917	3066.59	3796.74	2906	4153	1909	3483	3409.78
Reep5	2800	3731	1953	8690	2983	2699	1681	1708	2394	1417	2813	2409	1341	4018	5709	7085	561	1857	6103	4159	2875	3211	2261	2339	8262	5813	8362	5710	5182	5738.85	6024	6036.97	6082	8776	7346	6783	6040.97	5820	6636.99	8464	6855	8243	7777	5178.66	8763	5158	8736	6980
Ergic3	3964.17	4004	2328	10048	4200	3318	2656	2483	3595.99	2218	4510	8364	2528	4155	6937	9325	2909	7598	10195.9	7244	3391	4438	4106	3449	4446	4020	4518	3136	2884	3262	3424	3203	3518	5738	3935.99	3623	2649	3099	3815	4030	3366	4322.91	2702	2114	5228	3262	3467	2739
Uqcc1	1770	1511	1114	4840	1561.97	1736	805	619	1016	636	282	1841	1179	1236	2111	1816	1023	1458	5134.99	1217	1290	1664	1622	1322	1124	950	1592.97	925	757	1031	1046	1087	732	1622	1161	1150	730	1021	1201	1398.61	1043.02	1183	1330	883	1341	914	1386	955
Spo11	0	0	0	0	0	0	0	0	0	0	0	0	0	0	0	0	0	0	0	0	0	0	0	0	0	3	3	0	4	0	3	1	3	1	6	0	0	0	5	3	0	2	1	1	7	5	6	3
Ncoa2	1902	2100	963	4988	808	2421.66	958	657	1049	453	924	0	997	1282	3145	1734	887	139	4063	1746	5005	1119	1265	1020	928	947	1659	1020	581	576	1223	1310	632	1239	1261	1282	551	771	1371	1370	885	879	1394	793	1157	668	1362	1036.07
Prl4a1	0	0	0	0	0	0	0	0	0	0	0	0	0	0	0	0	0	0	0	0	0	0	0	0	0	0	0	0	1	0	0	0	0	0	0	0	0	0	0	0	0	0	0	0	0	0	0	0
Trh	0	0	0	0	0	0	0	0	0	0	0	0	0	0	0	0	0	0	0	0	0	0	0	0	1	1	0	0	0	0	0	1	0	1	1	0	0	0	1	1	0	2	0	0	0	0	1	0
Nr2c2	1253.3	736.75	778.62	1567.3	543.36	2064.56	511.02	518.45	544.72	583.19	335.89	103	643.74	1002.39	879.22	2270.48	4	68.89	4295.49	19.18	1149.84	912.88	545.95	271.14	441.67	693.21	886.35	600.3	249.66	389.42	595.25	811.66	449.42	743.73	933.6	808.78	363.1	472.14	620.76	931.38	576.27	828.63	880.29	631.8	787.7	481.46	823.56	853.63
Nr2c1	980	1445	391	3196	1049	969	721	320	593	529	452	1	254	387	1352	531	898	71	1916	1742	0	1049	620	446	443	403	916	549	351	297	710	575	198	606	766	650	270	400	666	749	449	411	686	473	506	304	801	524
Smpd4	906	629	511	1845	626	1350	652	403	537	524	1925	2540.06	1070	841	1317	2013	809	2411	2511	1496	1	1460	389	1026	501	573	1011	618	318	402	717	695	404	900	755	691.26	326	559.97	806	896	484	601	890	493	598	413	793	728
Pex1	340.24	585.94	407.77	1528.84	408.23	311.63	398.92	209.97	203.28	238.18	501.88	3684.7	177	331.48	969.33	1088.89	0	36	1065.69	0	463.4	91.15	326.24	336.83	420.79	375.57	651.58	389.56	209.3	240.76	460.75	462.54	297.7	560.71	508.39	463.61	240.39	340.07	527.2	602.79	275.24	305.29	416.47	334.03	349.07	218	381.54	368.85
Otx1	0	60	0	0	0	0	0	0	15	0	0	0	0	9	0	63	0	0	0	0	0	0	0	0	0	3	0	2	0	0	2	2	0	3	3	2	0	0	2	5	0	1	0	1	0	0	0	0
Kctd20	7538	7501	4783	13022	7860	6125.9	5132	2847	4388	3041	6839	10176	4566	4387	7713.95	9389	3735	10502	21320	2944	1574	7250	5099	5369	4272	4267.02	8215.88	5863.98	3043	4309	5824	6766.96	3218	7083	6054	6936.66	2949	5160	6470.78	8058	4315	4737	6153.96	4758	5345	4059	6760	6210.98
Itgae	0	0	13	0	0	0	0	1	4	5	0	0	0	5	5	0	0	0	0	7	0	0	0	1	5	11	2	0	0	1	0	4	5	14	1	3	3	2	1	2	6	2	8	5	6	4	15	12
Ctns	1311	1641	965	2308	1049	2707	962	421	642	502	2315	2505	1137	608	280	1288	592	90	3011	0	1025	493	913	1218	1219	1459	1336	1041	824	957	798	1285	854	1943	983	1337	792	1205	924	1537	840	909	588	563	1343	637	795	846
P2rx5	1	0	0	3	0	0	8	17	34	13	0	0	0	9	0	153	0	0	0	0	0	0	0	0	1519	1539	1932	911	1013	1105	1351	1235.61	1089	1884	1314	1038.08	982	1336	1454	1377	939	1363	1094	895	842	597	1189	1048
Shpk	548	569	407	1632	256	193	139	139	398	257	718	0	0	150	652	519	1347	32	841	0	1294	237	279	0	195	157	268	236	106	144	181	293	132	285	188	277	139	169	200	293	128	102	136	125	109	87	195	185
Trpv1	0	0	0	0	0	0	0	3	0	0	0	0	0	0	0	0	0	0	0	0	0	0	0	0	0	2	0	0	0	0	0	0	0	1	0	0	0	4	0	0	0	1	0	0	1	2	0	1
Ephb3	0	0	0	0	71	0	0	7	3	0	0	0	0	36	0	0	0	0	54.99	0	0	0	0	0	22	44	7	34	19	30	22	45	24	73	24	67	12	27	25	49	38	45	64	64	154	39	47	33
Tuft1	44	0	0	0	0	0	0	151	0	104	301	0	0	140	19.07	210	0	0	179	0	0	0	0	0	127	147	123	78	82	83	68	67	77	140	59	60	46	54	47	81	40	49	117	100	93	62	88	44
Rcn1	1194	1496	886	4482	1396	2523	1990	1126	1444	1228	2250	1713	1445	1482	2591	3662	1041	4486	5124	755.86	2137	2775	1369	964	5383	4861	8568.99	5726	3532.74	4287	6701	6309	5018.99	8228	9142	7325	3376	4050	7842.99	7416	7078	7224	5757	4326	11907	6234.5	8849.42	7413.83
Dnase1	19.23	49.66	4.41	10	20	249.55	33.3	14	15.47	14.84	0	0	378.11	14.73	47	0	292	8	68.59	0	0	87.38	75.93	132.71	25.69	18.9	36.15	11	7	7.82	17.53	14	36.9	27.75	23.58	13	7.66	17.8	27	25.62	16	28.15	23	13.55	24.05	17.84	18.7	21.86
Trap1	2312.99	2287	1605	6587	2312	1139	1472	1076	1694	933	1665	2104	1376	1493	3030	3871	1085	2809	5901	3712	712	2001	1760	2745	1843	2094	3801	1891	1593	2000	2732	2241	1328	2867	2686	2222	1317	2264	3096	2846	2058	2320	3173	2294	2181	1635	3296	2273
Naa60	2998.43	3024.88	2023.21	7158.46	2978.24	3938.52	2164.33	1474.42	2817.07	1482.31	3897.3	1861.41	1334.54	1869.29	5593.92	4165.14	1679.72	4253.49	7511.19	1574.44	112.69	3314.06	1416.73	2320.38	1412.99	1463.74	2040.51	1375.71	926.39	1241.62	1457.32	1599.37	873.26	1907.68	1560.21	1807.42	912.67	1409.28	1624.95	2074.06	1270.16	1626.3	1311.12	1083.6	1396.59	1244.23	1998.83	1774.06
1700037C18Rik	59.21	61.87	76.79	101.3	282.2	37.02	73.64	60.95	115.93	58.01	115.64	14.25	94.21	140.44	535.57	733.36	4.83	43.2	443.88	215.75	0.03	310.5	96.36	168.4	71.18	62.13	78.46	50.58	52.95	39.75	49.54	29.48	79.81	73.81	70.43	41.85	40.36	44.43	66.93	53.03	69.19	65.34	47.69	35.92	73.51	50.96	85.82	54.74
Ankrd13d	194	289	95	724	160	260	113	41	40	66	407	0	1	150	249	388	0	21	654.98	0	560	253	184	161	171	160	135	112	97	159	131	135	166	230	142	160	147	174	121	200	116	171	58	63	247	127	67	63
Tyrp1	0	0	0	0	0	0	0	0	0	0	0	0	0	0	0	0	0	0	0	0	0	0	0	0	0	0	0	0	0	1	2	0	0	0	0	0	0	0	0	1	0	0	0	3	0	0	0	0
Tpr	4330.86	4865.88	2512.94	15904.2	3562.78	11722.7	4769.67	3549.68	4906	3464.65	2306.99	6760.35	4065.92	5162.25	11731.6	11723	4612.99	5659.63	21358.7	9674.66	5947.6	6604.22	6473.14	6920.82	7376.41	7175.07	10343.4	5624.91	4667.48	4567.76	6625.77	5307.89	5252.34	8325.49	6338.76	6569.2	4182.49	5292.84	6812.17	6901.89	5754.53	7066.69	7839.96	5042.92	6688.47	4273.66	7183.52	5479.79
Pdc	0	0	0	0	0	0	0	1	0	0	0	0	0	0	0	0	0	0	30	0	0	0	0	0	0	0	0	1	0	0	2	0	0	0	0	1	0	0	0	0	0	0	0	1	0	0	0	0
BC003331	1947	2088	974.91	5109.51	1815.51	2220	1370	1756.92	2103.84	906	1008	3677.96	913.53	2426	3384.82	3730.99	1628	2359.35	5982.43	772	2143	2413.36	1430	1424	2113.04	1913.3	2862.42	1688	1537	1682	2082.98	1670.98	1615	2899	2084.85	1876.7	1317.27	1775	1993.65	2238	1929.2	2103.76	1759	1218	2119	1360	2396.38	1677
Prg4	12.13	21.11	8.15	186.27	8.04	46.3	82.33	25.39	56.16	23.35	1.01	41.7	42.55	62.75	59.6	115.97	0.01	11.03	77.87	25.34	62.4	28.42	86.86	16.18	96.55	63.5	23.19	33.09	54.52	27.24	24.12	25.11	48.66	68.51	31.24	37.11	32.24	26.16	22.19	40.11	31.26	54.55	16.04	13.07	53.53	32.34	19.1	19.21
Dhx34	477	533	219	758	320	219	193	69	284	118	602	0	0	118	375	688	719	19	712	1317	0	418	215	250	184	227	388	242	121	139	331	251	162	290	315	269	100	171	316	254	171	225	356	247	190	140	492	320
Kptn	648	556	455	2004	641	280	558	242	591	262.99	254	0	953	464	782	1452	1039	2224	1626	730	408	550	423	630	331	326	421	315	150.99	276	282	297	329	499	336	312	224	261	300	390	204	328	244	178	278	237	337	293
Napa	6737	6486	3958	17225	6231	7200	5070	2639	5150	2754	10179	5540	4032	4697	10169	14356.3	8883	5419	16469	3366	5293	7022	4681	7969	8499	7022.64	13363	7574	5670	7612.64	9814.8	8582.72	5746	12499	9177.99	9568	5093	7263	10859.9	11059	7775	9129	8332.63	6343	8974.99	7609.07	10418	7647
Sra1	1839	2657	1243	5135	1847	2173	2863	1706	2473.96	1640	3292	4119	3290	3144.63	3935.02	5992	3032	5062	6378	6202	1854	2758	3235	3818	2433.03	1769	2782	1568.89	1575	2009	1709	1740	1763	2857	2099	1918	1592	1859	2230	2314.98	2278	2692.82	1966	1666	2392	2193	2569.92	2027
Calcoco2	0	0	0	0	0	0	0	0	0	0	0	0	0	0	0	0	0	0	0	0	0	0	0	0	0	0	0	0	0	0	1	0	0	0	0	0	0	0	0	0	1	0	0	0	0	0	0	0
Atp5g1	1821.59	2218.1	1136.09	3199.05	1581.44	1337.24	1200.39	1152.96	2408.39	1393.1	3789.01	4045.7	844.54	3087.54	4292.47	6179.33	2127.73	2032.04	3969.04	2005.57	1857.25	1980.23	1609.41	1884.89	3928.31	2305.13	4844.58	2089.99	2630.56	3166.1	2973.2	2532.49	2813.03	4016.85	3811.39	2760.38	2821.62	3017.92	3793.97	3741.34	3072.87	4164.06	3833.56	2985.96	2640.56	2736.94	4384.68	3052.7
Snf8	958	1177	711	2587	1049	856	1118	754	1339.08	789	1499	1274	696	1411	2209	2845	1024	755	3108	1650	588	944	1225	931	2066	1330	2249	1293	1206	1564	1651	1384	1498	2193	2004	1545	1530	1467	1771	1893	1495	1927	1784	1254	1281	1531	2051	1493
Tbcb	2165.43	2488.44	1644.31	6464.69	2141.36	1827.56	1783.49	1885.9	2734.35	1609.77	3547.17	3493.97	1048.72	2455.44	5615.11	7768.18	3149.89	2626.19	7503.77	2337	1767.46	2495.95	2142.46	2547.63	2916.68	2108.7	3933.66	1995.13	2073.13	2486.48	2667.91	2203.7	2119.57	3387.37	2767.13	2506.83	1967.07	2428.23	2947.2	3132.65	2188.68	3022.81	2444.9	1894.94	2388.74	2204.25	3008.32	2248.81
Inpp5k	4876.97	5515	3872	13841.3	6149	4988.99	3651	1866	3457	2021	5996	7290	5225	3448	3923	9764	4873	5402	13447	6654	6054	4205	3593	4544	1843	2335	2350	2695	1270	1867	1624	3116	1475	3439	1622	3420	1063	1981	1705.96	3446	1499	2199	1109	1375	2273	1797	1603	2062
Crkl	2108	2834	1763	5844	2288	2566	1352	1108	1660	1025	2195.99	0	2399	1445	3406.98	3261	2205	5071.11	6215	1525	1551	1899	1838	2504	984	1249	2499.88	1581	755	1035.03	1628	1729.15	896	1660	1939	1812	868	1410	2047.88	2064	1190	1330	2102.99	1456	1411	1006	2001.78	1599
Upk3bl	0	0	0	0	0	0	0	0	0	0	0	0	0	0	0	0	0	0	0	0	0	0	0	0	9	3	8	1	21	5	0	2	11	6	0	2	3	2	1	7	6	5	7	4	1	1	4	1
Eps8l1	333	326	224	1261	163	414	148	187	175	125	0	0	428	311	1193	30	0	37	845	121	123	330	403	2	128	112	128	142	46	57	63	79	76	129	79	101	67	99	85	140	66	100	56	62	93	82	106	93
Clint1	4837	8032	3377	20152.8	4404	7228	5686	4084	4845	2869	5392	10008	3555	6011	11217.4	11577	9678	19822	26730	10884	3561	9936	5101	9531	3805	3889.8	8626.92	5607	2742	3815.77	5815	6077.91	3040	6393	6608	6799	2535	4294	6589	6903	4673	4691	6773.53	4925	5576.99	4104	7949	5807
Prss16	0	52	5	0	0	103	0	0	0	0	0	0	0	0	0	0	0	0	52	0	0	0	0	0	181	140	202	110	170	128	91	130	119	199	106	77	133	131	150	145	117	153	156	113	40	43	55	37
Cdkal1	1529	1234	791	3401	638	2212	1197	758	831	558	545	41	602	967	2047	1605	1173	3083	3228	0	701	978	832	1104	687.26	718	1242	650	418	639	747	727	393	940	866	775	492	770	900	927	651	771	876	564	905	679	980	684
Rhox6	0	0	0	0	0	0	0	0	0	0	0	0	0	0	0	0	0	0	0	0	0	0	0	0	0	0	0	0	0	0	1	0	0	0	0	0	0	0	0	0	0	0	0	2	0	0	0	0
5430419D17Rik	0	0	0	0	0	0	0	0	0	0	0	0	0	0	0	0	0	0	0	0	0	0	0	0	0	0	0	0	0	0	1	0	0	0	0	0	0	0	1	0	0	0	0	0	0	0	1	0
Htra1	3419	3806	3206	10921	4607	2794.52	3239	3476	3200	3023.3	4166	0	3515	4088	13148	12923	3348	1816	14744	12137	3657	5423	3738	6758	21062.1	18588	17287	12258	13807	13516	10371	12370	12174	18133	10097.8	10411	15236	18196	14024	16808	8664	12385	11615.2	11484	3704	3494	8060.02	7344.9
Zbtb17	1159	1409	735	3428	1069	1724	851	463	819	422	953	0	507	579	2422.99	708	1667	3074	2857	3363	678	871	239	705	555	570.87	866	414	392	428	615	491	342	809	796	496	339	497	848	658	444	611	629	382	641	486	703	491
Clcnkb	0	0	0	0	0	0	0	0	0	0	0	0	0	0	0	0	0	0	0	0	0	0	0	0	0	0	0	0	0	0	0	0	0	2	0	2	0	0	0	1	0	1	0	1	4	0	0	1
Fam131c	0	0	0	0	0	0	0	3	0	0	0	0	0	0	0	0	0	0	43	0	0	0	0	0	10	4	12	7	13	5	5	4	4	13	5	12	4	7	6	10	4	6	7	9	16	18	6	4
Fblim1	185	454	139	2020	177.64	241	410	250	396	294	0	17	382	647	3161	3750	0	47	3458	3072	1180	1223	444	2850	6840	5753	12507	8117.66	5405	5885.62	9258	9961.37	4610	8400.06	9244	8465	5920	7464	11287.5	13288	6733	7442	7698	6284	7046	5904	11525.8	11052
Hspb7	0	0	0	0	19	193	4	11	44	9	0	0	0	31	148	27	0	1	219	0	0	159	0	2	724	541	159	965	286	384	343	958.8	445	801	620	838	303.77	365	477	924	102	285	302	589	510	474	104	478.74
Epor	143	86	62	175	112	74	114	32	175	50	0	0	0	38	61	1	0	811	232	0	0	63	0	0	0	8	10	30	3	7	2	25	18	12	7	39	8	8	7	40	6	11	4	4	51	17	6	20
Ccdc159	95	22	23	141	57	47	52	16	68	29	0	26	0	34	37	113	37	1	146	0	0	27	0	0	101	67	93	47	75	76	45	46	51	124	57	44	67	70	67	78	69	75	37	37	52	43	51	35
Mob1b	622	830	351	4381	598	1265	815	571	827	397	566	0	714	1014	421	2544	2	116	1586	34	652	467	1472	463	1462.01	1351	2145	1462	1176	1271	1335	1880	1222	2069	1838	2006	1028	1497	1562	2124	1835	1719	2134.82	1745.01	2658	1459.18	1443	1918
Atp6v1b1	0	0	0	0	0	0	0	0	0	0	0	0	0	0	0	0	0	0	0	0	0	0	0	0	0	0	0	0	0	0	0	0	0	0	0	0	0	0	0	0	0	0	0	0	0	0	0	0
Vax1	0	0	0	0	0	0	0	0	0	0	0	0	0	0	0	0	0	0	0	0	0	0	0	0	0	0	0	0	0	0	0	0	0	0	0	0	0	0	0	0	0	0	0	0	0	0	0	0
Atp6v1b2	4093	3440	2822	7644	3423	4372.9	2961.97	1907	2724	1654	4762	0	1203	3427	4434.64	6116	685	6482	10860	440	3117.03	3649	2397	4209	4378	4356	7377	5043	3598	5246	5127.86	5941	3426	7914	4912	6553	3243	5491	5589	7332.64	4344	4418	4124	3579.9	5893	4221	5093.99	4829.06
Eps15l1	968	1332	649	2254	796	968	1107	417	874	577	345	809	1120	861	1317	1752	352	2164	2362	896	486	814	892	1080	786	790	1479	991	578	646	1102	918	637	1226	1304	1199	532	837	1170	1382	722	887	1206	815	839	705	1504	1153
Tep1	298	229	221	926	188	427	265	80	184	82	0	0	103	166	1210	920	0	383	704	16	73	162	307	107	604	695	1157	701	353	378	837	821	414	813	929	837	339	507	905	895	470	674	745	497	601	406	1344	805
Ttc5	2124	2821	1500	3983	2262	2944	964	609	1486	655	1385	1536	947	1760	3346	5452	4033	2751	6569	3431	1559	1981	1901	2257	1208	1184	2302	1429	1026	1406	1511	1573	957	1934	1491	1675	944	1298	1862	2057	1331	1531	1173	856	1743	1353	1653	1408
Osgep	2199	1451	1318	4903	1727	2452.99	1269	1003	1872	871	2561	3627	1011	1488	2638	3742.99	1920	1142	5188	3795	1784	1796	1818	2393	888	830	1125	680	653	838	756	832	707	1244	1013	937	582	740	1028	980	756	981	887	679	1063	799	969	774
Aamp	6080.25	7755.43	4027.3	15247	6294.62	5975.21	6712.35	3537.79	7172.55	3534.1	10439	8834.91	5837.29	6726.1	12259.5	15742.2	3727	11024	20281.2	9735	4910	8110.62	6462.87	7641.53	4555.51	4487.11	8744.87	5084.14	3551.61	4962.75	6110	5507	3414.7	7312.44	6412.47	5876.05	3372.65	4791	7465.79	7498	5236	6353	5602	4218.46	5654.54	5210	7565.77	5829.99
Tmbim1	7455.52	8188.13	4337.16	14198.6	7166.49	7059	6244.31	4436.29	5318.79	4403.23	9362	3955	6393.51	6508.47	9707.57	15152.8	3349.99	3031.94	23446.3	6834	3276.04	7157	8467.63	9109	15262.6	15241.2	17685.6	11414.9	10626.9	12965.5	12740.5	12818.8	10493.7	21368.6	12444.5	13435.4	9004.45	14043.8	13543.3	14701.2	10976.9	14038.5	9810.84	7512.78	14669	8595.27	13792.4	10284.5
Arpc2	11156	12430	7048	29353	10892	10436	14927.4	13590	17049	10123	11690	14529	11055.3	16718.3	29905.6	41399	8291	17866	47671.9	31068	19725	16422	19697	22405	22386	16674	30475	18013	15799	20175	20006	19024	16497	27257	23405	21837	16365	18891	23343	25898	19663	22882	21144	15947	20202	18087	24636	21663
Kmt2b	312	296	240	963	466	445	651	261	729	396	203	2	447	516	1006	1142	978	612	1205	255	356	533	443	688	445	470	390.29	221	241	188	247	206	348	508	399	307	198	226	245	451	438	535	417	270	492	341	508	388
Zbtb32	0	0	0	0	0	0	12	1	1	0	0	0	0	0	0	0	0	0	8	0	0	0	0	42	2	1	5	1	1	4	1	3	1	4	6	0	2	2	5	2	4	4	1	1	8	2	2	1
Etv2	0	0	0	0	0	0	8	0	8	0	0	0	0	0	0	0	0	0	0	0	0	0	0	0	0	0	0	0	0	0	0	0	0	1	0	0	0	0	0	0	1	0	0	0	0	1	0	0
Upk1a	0	0	4	0	0	0	6	8	0	2	0	0	0	9	0	0	0	0	0	0	0	0	0	0	5	18	12	4	8	13	11	11	5	13	4	16	7	8	6	5	8	19	12	3	15	9	10	8
Tmem147	2047	2029	1155	3337	1534	1761	1117	1251	1846	973	2084	2535	826	2141	2615	4844	1807	4505	4847	2593	1749	1783	1438	1026	2304	1758	2363	1488	1478	1917	1662	1764	1765	2760	1722	1855	1576	1810	1987	2423	1846	2642	1540	1220.39	2405	1832	1957	1592
Rps9	3872.34	4627.16	2304.68	10807.1	3607.31	2660.34	3768.03	5342.19	7249.77	4180.51	6621.85	6561.04	2795.83	6826.8	10731.1	15374.9	4654.01	7635.05	11465	8065.73	5086.61	5728.6	5858.15	8661.63	3915	2745.51	5310.96	2696.77	2976.96	3472.55	3811.16	3219.96	3411.61	4877.46	5444.48	3694.38	3032.88	3095.07	4639.19	4613.43	4055.54	5772.69	7038.43	4843.27	4435.09	4702.99	6975.16	4805.97
Tfpt	487	618	287	1006	620	294	413	355	509	276	363	899	450	481	1256	1516	665	1169	1243	1281	330	601	398	442	364	243	520	246	235	252	312	284.73	252	426.97	342.99	247	237	254	373	377	246	378	310	204	325	282	322	235
Susd2	98	0	0	287	47	110	44	16	0	11	0	0	0	44	711	0	0	13	452	0	0	375	0	0	75	127	369	50	55	46	320	65	40	108	433	68	34	76	423	86	7	20	629	67	15	18	293	10
Ggt5	87	19	89	291	61	7	147	59	187	36	0	0	144	149	272	296	0	1	453	0	314	55	75	0	11	11	0	10	1	2	1	6	10	17	0	6	2	1	1	8	0	4	1	0	36	26	0	6
Ggt1	0	69	4	0	99	122	148	70	38	18	248	0	0	39	106	0	0	0	78	0	0	0	0	0	37	31	51	24	17	33	29	21	86	75	44	40	20	33	30	32	19	43	26	25	51	36	27	15
Crip2	31774	32174.9	21067	69287	31971	24065.9	19862.9	15251	24807	16571	38003.5	36025	21786	22053	52042.4	87090	21324	38387	105527	37523.8	19424	39479.3	30848	30405	15960.7	14061	16154	12144	12412	16900.6	11342	13948.9	11607	24081	10895	13826	11184	15846	14483	17334.1	10929	16163	9689.98	8530.18	11345.1	13098.8	11349	11438
Crip1	6597	7053	3670	16205	5803	7622	3628	4107	6255	6027	8172	9866	6595	7861	14669	23633	5684	8874	20655	12786	6281	13184	9684	7449	1216	992	846	973	713	941	623	767	943	1773	1073	993	684	825	839	1040	520	945	981	797	871	891	914	855
Cbfa2t3	990	1880	954.08	3139	1517	1617	1234	1049	1914	1084	1220	744	2689	2057.99	3653	6383	1136	3180	7361	4299	1938	1831	1474	2551	358	557.98	107	258	232	340	92	224	446	877	115	344	271	418	95	322	209	522	45	53	346	345	84	277.99
Fbln1	54	123	32	449	119	236	83	101	184	108	246	0	71	162	745	751	0	1231	511	0	590	316	0	0	128	153	246	163	99	84	298	193	164	287	313	219	56	86	296	225	205	180	526	199	243	152	384	215
Pgrmc1	11568	12462	6301.66	34105	9589	13387	8625	9906	9966	6114	7402	16928	5982	16638	22035	21546	6779	18734	42303.4	20559	18522	14434	15636	17347	7584	6881	8197.5	5783	5317	5899.97	5777	6418.01	5686	9906	6764.94	7262	4800	5958.04	6089.98	7964	7067.99	7301	7401.99	5896.86	10930	5344	7413.59	6083.01
Gcat	108	109	82	267	181	97	84	38	78	59	76	1427	12	128	278	141	0	9	708	101	370	141	98	18	277	212	349	281	163	227	220	260	233	448	336	367	156	204	380	404	214	237	759	527	297	238	335	234
Tek	56146	52527	35196	155080	46188.9	71306.8	28113	17010	21266	15702	29190	42041	19151	30177.9	52317	62520.7	20523	69559	126992	29819	24365	40192	33231	30736	1211	2308	3944	2042	776	1300	2721	1942	1023	3053	2529	2401	712	2031.01	2815	2097	1396	1588	1909	1135	2578	1364	4999.11	2647
Mpl	0	2	12	0	0	0	0	9	1	0	0	0	0	8	0	5	0	0	85	0	0	0	0	0	2	2	0	1	0	0	1	0	0	1	2	2	0	0	0	0	0	0	2	0	0	0	1	3
Elovl1	4420	5247	2914	10187	4610	5248	3006	1987	4142	2544	4764	11029	2099	2573	8277	9049	4850	7780	11792.1	2705	2709	3989	3111	3134	7829.83	6835	7932.97	5096.12	5198	5585	5386.97	5205	5221.02	8614.99	5421	5436	4905	5984	6647	7568.99	5824	6793	4897	3968	6912.99	3879	5906	5040
Med8	1220	1477	849	3734	1018	886	593	544	1316	737	2252	3194	1650	725	2803	3084	361	2484	3328	493	887	1198	695	740	2065	1423	3071	1384	1549	1790	1979	1576	1459	2363	2080	1633	1439	1730	2280	2125	1680	2112	2078	1552	1601	1455	2201	1599
Hyi	95	177	88	321	92	156	92	31	118	61	35	0	45	141	111	269	148	458	329	154	0	109	72	115	188	157	107	112	94	110	90	130	142	209	143	145	126	102	92	140	137	213	130	119	177	119	162	156
Cdc20	127	152	113	261	170	354	306	215	264	306	711	0	290.01	151	0	276	0	1303	351	1	0	28	176	182	976	886	1086.9	981	716	808	821	928	836	1512	1219	1375.26	656	772	1124.98	1346	487	583	4461	2799	484	448	1065.33	959
Adamts4	215	513.95	118.81	5053.96	184	9	2674	2181.99	439	747.98	777.96	431	2433.99	5756.99	1016	2061	533	6167.83	4989	6237.99	3230	5513.98	3646.99	5779.99	336	532	1287	261	252	325	1044.99	392	180	710	1489	347	194	478	1135	451	822	1078	1053.4	386	1764	1002.55	2952.98	1660
Nectin4	0	0	0	0	0	0	0	3	0	0	0	0	0	0	0	167	0	0	0	0	0	0	0	0	0	4	3	3	11	2	0	5	1	14	3	2	9	5	6	1	8	4	8	1	4	3	1	2
Pfdn2	1354.62	1847.33	856.74	3753.91	1253.89	1237.95	1316.92	943.86	1905.35	990.33	1868.78	3318	539.89	1844.17	2686.93	4237.92	2288.24	804.98	4641.42	2074.88	1244	1735.79	1386.95	1740.95	1060.75	762.47	1186.21	538.22	789.45	847.87	758.14	777.31	859.95	1361.14	1216.05	769.46	873.58	835.04	907.16	1050.73	1004.56	1307.45	1196.38	809.89	1175.84	1053.73	1225.08	882.48
Rnf114	6501	6843	3850	12002	6089	5019	4642.02	2598	3866	2457	7331	5202	3303	4092	10530	9451	2150	4173	19425	8163	4976	5950	5228	3733.2	4542	3747	8610.99	4872.57	2934.96	4034	6220	5865.88	3070	6601.02	6615	4536	2685	4267	7327.93	6774	4089	5214	3658	2631	3873	3608.39	6911.48	3699.99
C330007P06Rik	2735	3112	1221	8389	2062	2786	1781	1300	1882	1271	766	3302	756	1547.45	2435	2362	293	581	6428.99	3494.98	1100	2101	2030	314	1412	1472	2427	1348	1043	1377	1706	1659.02	1370	2271.13	2180.34	1866	1035.97	1587	1991	2062	1572	1580	2126	1326	2041.99	1519	1973.99	1582
Neurl1a	0	0	0	0	0	0	0	8	0	8	0	0	0	47	0	0	0	0	91	0	0	0	0	0	25	24	30	22	20	14	27	28	41	44	49	47	9	10	23	34	26	30	57	66	32	33	69	41
Srm	824	834	521	2116	628	609	976	395	995	633	1243	4097	678	543	1187	1588	905	2548	1828	956	1165	609	228	725	2554	1688	4760	2019	1870	2224	3435.71	2477	1612	3103	3526	2325.1	1761	1926	4106	3188	2415	3001	5976	3783	1919	2111	4947	2948.96
Epha2	787	1996	604	3650	1083	787	3988	2529	1630	1087	455	0	5765	4716	3152	4775	1315	557	8055.92	8722	4975.52	2506	6807	5471	3980	4159	4089.13	1876.03	2851.98	2865	2938.49	2366	2038	3821	2947	1748	2680	3608	3271	2785.99	2927	4152	2598.98	2148	2422	1728	3180	2020
Rbm14	1765.66	2558.12	1177.56	5264.4	1831.23	2226.04	1188.66	515.46	1157.38	715.76	2360.27	12.76	1996.46	1279.49	3619.17	2898.12	640.87	1732.31	5720.49	621.43	600.14	2287.31	1766.82	1993.21	664.29	673.7	1828.62	1064.91	482.36	684.13	1263.74	1268.6	424.54	1217.32	1466.24	1256.89	582.51	831.05	1572.99	1602.38	823.8	896.5	2322.48	1503.83	861.47	748.07	1909.83	1399.67
Actn3	0	0	0	0	0	9	0	0	0	0	0	0	0	0	0	0	0	0	0	1	0	0	0	0	29	24	32	9	20	17	21	21	23	30	9	21	26	12	26	26	16	13	21	15	21	19	39	12
A530013C23Rik	0	0	0	0	0	0	0	0	0	0	0	0	0	15	0	1	0	0	37	0	0	0	0	0	12	7	8	3	5	7	5	10	10	19	11	9	7	4	12	6	21	15	11	2	18	25	7	13
Zdhhc24	1290	1498	735	2691.1	746	1090	880	446	676	565	2621.93	0	588	711	1345	1082	337	1827	2338	0	0	851	831	413	965	1091	1413	830	756	809	1056	899.35	615.99	1444	919	915	666	917	1165	1207	870	1123	810	593	1139	673	913	700
Bbs1	436	580	276	2074	869	1336	263	83	94	84.24	0	0	464	372	844	725	0	29	1387	0	0	846	185	529	90	90	117	94	42	60	86	94	23	118	86	92	20	96	82	79	62	42	36	36	69	49	82	76
Slc34a3	0	0	0	0	0	0	0	0	0	0	0	0	0	0	0	0	0	0	0	0	0	0	0	0	0	0	0	0	0	0	0	0	0	0	0	0	0	0	0	0	0	0	0	0	0	1	0	0
Ndor1	1450.07	1150.37	798.19	1481.17	1095.06	654.08	645.49	237.1	609.17	689.14	990.11	1.14	1264.11	583.29	1502.11	1302.45	0	53.12	2327.12	10	571	810.11	759.11	1308.05	489.06	644.07	1202.13	780.1	363.03	453.05	828.21	789.28	318.04	986.14	816.08	758.06	344.07	602.02	1006.27	932.08	652.05	759.05	952.25	589.24	858.18	628.04	1101.07	859.12
Nsmf	3035	3822	1995	6071	2229	3394.83	3623.19	1340	3021	1758	4200	2203	6960	2136	4554.99	6217	1718	4522.93	9894.95	1570	2576	3499	3416	2235	748	929	1230	767	509	566	917	817	563	1308	969	981	434	716	977	1100	852	1112	842	653	1226	805	1120	1047
Prl7a1	0	0	0	0	0	0	0	0	0	0	0	0	0	0	0	0	0	0	0	0	0	0	0	0	4	8	6	4	8	4	1	8	1	9	2	11	2	6	6	8	2	0	5	4	0	0	2	6
Prl8a9	0	0	0	0	0	0	0	0	0	0	0	0	0	0	0	0	0	0	0	0	0	0	0	0	1	0	1	0	0	0	3	1	0	0	1	5	3	1	5	2	8	3	6	0	4	2	1	11
Pdk1	912	892	391	2516	1126	1220	983	454	524	518	799	0	809.94	958	867	423	979	1908	2078	209	0	283	674	2319	613	711	1203	863	442	648	793	980	419	888	907	959	446	831	962	1050	1385	1245	1952	1378	1031	926	4450.09	3244.37
Ptbp1	8399.49	7046.37	5110.42	18746.4	8448.03	8025.75	8028.43	6634.29	6987.93	5107.18	9435.28	9365.15	9568.34	10412.6	13798.9	13884.2	6001.92	10618.1	24955.5	14979.2	8006.4	9934.43	9683.69	10293.3	3776.34	2978.79	5454.03	3186.72	2438.82	2774.15	4099.15	4087.47	2304.75	4735.1	5187.96	3872.77	2465.15	3142.24	4655.3	4515.42	3377.71	4293.45	7219.11	5098.5	4472.03	3480.98	6641.61	4678.49
Mvd	256	299	142	450	435	0	338	153	179	129	305	1486	0	297	217	177	309	37	642	0	0	499	287	8	603	549	604	427	429	457	469	507	422	845	599	561	384	444	664	619	376	428	764	677	310	321	526	502
Cyba	2578	2872	1643	5124	2494	1629	2600	1824	4689	2028	5935.99	5080	1287	2359	7510	10024	1712	3888	6955	3196	2708	3264	3072	2974	6528	4873	13104	3939	4162	4442.51	8601.22	4309	4475	7118.79	10724.9	4626.79	3941	4184	11051	5740	3837	5765	5805	2583	5556	4019	9606	3769
Itih3	0	63	0	240	30	0	0	5	16	16	0	0	0	51	0	0	0	1	133	0	0	61	0	0	4	6	7	4	2	7	1	1	1	3	4	2	4	1	5	2	3	2	2	10	3	3	0	0
Tmem110	1112	1282	773	2810	1088	1585	906	463	964	561	1023	410	327	680	2495	2897.1	1900	2008	3110	2405	766	1624	430	958	763	792	1172	783.09	511	684	821	903	636	1254	902	1036	508	643	1012	1057.99	766	897	928.93	701	1104	673	952	798
Sfmbt1	260	641	248	1855.42	267	568	471	252	386	257	419	1826	254	462	589	1526	798	2962	1690	627	243	260	664	573	941	720	2285	953	619	720	1418	945	599	995	1544	948	670	853	1781	1410	683	651	1308	679	664	404	1213	667
Itih1	0	0	0	0	0	0	0	0	0	0	0	0	0	0	0	0	0	0	0	0	0	0	0	0	0	0	0	0	0	0	0	0	0	0	0	0	0	0	0	0	0	2	0	0	0	0	0	0
Ihh	0	23	0	0	1	0	0	12	23	0	0	0	0	32	0	225	0	0	29	0	0	0	0	0	7	3	0	0	0	10	1	4	0	5	2	1	0	3	3	4	1	0	2	0	2	0	0	2
Prkag3	0	0	0	0	0	0	0	0	0	0	0	0	0	0	0	0	0	0	0	0	0	0	0	0	3	0	3	4	1	1	5	3	2	3	4	4	0	4	0	4	0	1	3	4	0	0	2	0
Cryba2	0	0	0	0	0	0	0	0	0	0	0	0	0	0	0	0	0	0	0	0	0	0	0	0	0	0	0	0	0	0	0	0	0	0	0	0	0	0	0	0	0	0	0	0	0	0	0	0
Atp7b	0	0	0	0	0	0	0	1	0	14	0	0	0	0	0	0	0	0	15	0	0	0	0	3	0	1	2	1	10	5	7	5	2	3	1	0	3	1	0	3	3	2	3	1	3	1	6	2
Defb2	0	0	0	0	0	0	0	0	0	0	0	0	0	0	0	0	0	0	0	0	0	0	0	0	0	0	0	0	0	0	0	0	0	0	0	0	0	0	0	0	0	0	0	0	0	0	0	0
Slc4a1	44	50	151	280	41	0	111	6	13	0	0	0	528	0	0	0	0	0	0	0	0	0	0	0	0	0	0	1	0	0	0	0	0	0	0	0	0	0	0	0	0	0	1	0	0	0	0	0
Rundc3a	15	63	22	74	29	0	6	9	31	31	10	0	90	48	104	0	0	1	83	0	0	19	8	0	53	74	105	83	37	51	89	80	90	104	116	108	50	50	98	88	65	139	57	49	151	112	211	96
Slc4a3	207	384	120	741	225	233	111	65	91	110	0	0	0	222	888	715	0	1016	2796	56	78	1082	138	210	187	192	127	136	118	115	124	124	165	302	152	111	107	128	170	157	220	224	114	86	327	203	142	136
Cdt1	35	70	81	2	88	91	108	105	37	52	0	0	90	24	4	0	0	29	494	0	419	0	70	108	194	176	269	130	123	146	228	232	143	304	239	149	130	188	245	194	182	181	763	381	297	149	347	189
Runx1t1	258	618	279	668	386	908	132	129	225	218	7	0	649	517	634	1455	7	55	1478	73	527	1002	335	1056	94	71	82	77	30	41	77	77	78	137.81	93	104	49	38	76	86	57	38	31	37	64	51	42	55
Snai3	69	0	1	0	0	0	0	0	18	0	0	0	0	20	0	148	0	0	23	11	0	0	0	0	3	0	0	0	0	2	1	0	5	7	0	0	0	3	0	1	1	1	0	2	7	0	0	0
Aprt	428	560	286	963	348	280	409	390	891	654	1172	573	39	432	1175	1325	825	561	1255	0	135	470	308	344	2101	1535	2686	1237	1530	1814	1975	1565	1681	2547	2465	1801	1396	1518	2268	2352	1935	2350	2878	2138	2401	2084	2674.99	2059
Gtf2h1	2133	2114	878	5019	1086	1891	1272	1361	1768	955	155	2834	1221	1518	2751	3629	350	1919	4754	6620	3015	1474	1489	1178	2817	2608	3759	2379	2193	2766	2698	2856	1845	4302	2912	3014	2090.9	3092	3243	3706	2501	2671	3328	2242	2915	2132	2636	2233
Hfe	2057	2617	1666.93	6407	2601	640	1238	673	1135	552	1000	1732	667	1323	5046	3983	0	1796	4780	893	1239	1582	1056	2747	1342	1517	2214	1866	805	1155	1515.44	1974	1054	2181	1774	2012	960	1287	1839	2353	1203	1542	659	550	1740	943	1727	1453
Abhd1	273.69	153.83	115.08	573.36	181.94	315.32	82.92	56.25	72.24	120.79	66.91	0	4.63	48.01	264.89	172.84	488.8	1835.25	434.21	689.63	0	103.53	48.62	89.57	65.3	91.6	115.93	64.06	65.18	48.92	93.75	44.32	57.39	117.59	73.16	62.96	60.72	74.54	70.96	86.79	104	88.39	74	54.37	69.81	51.38	78.59	49.5
Slc5a6	1471	1374	1114	4419	1258.21	912	958	728	1033	593.12	1987.12	0	463	1395	1010	1529	1296	110	3622.95	1377	966	642.42	1088	894	176.19	232	213	184	81	136	154	195	135	363	171	238.44	107	172	190.13	217	133.32	115.09	192	202	171.23	84	162	160.65
Tcf23	112.2	71	63	134	50	183	83	40	32	14	2	0	194	194	591	59	0	316	341	601	0	126	160	93	0	1	0	1	0	5	0	0	0	0	0	1	0	0	0	1	0	0	3	0	0	0	1	0
Nphs1	11.99	12.35	10.07	8.16	4.98	4.06	2.02	51.13	17	6.66	18.71	16.96	3.03	16.71	15.67	36.43	3.27	24.42	36.49	39.34	9.5	9.16	18.13	12.65	2.21	5.89	14.28	20.9	7.33	9.37	16.47	13.31	8.71	8.35	20.66	20.04	4.06	7.19	7.33	11.91	18.09	12.26	26.47	16.22	15.07	17.06	17.4	10.17
Aplp1	1576	2063	969	1529	1737	829	1501	1257	1235	823	1866	1232	530	2492	1661	2378	1959	4414	3555	1533	1711	937	1612	884	498	616	568	435	376	391	370	424	364	759	527	517	316	511	586.98	670	424	566	316	252	973	520	303	332
Qrich1	3563	4921.48	2229	15938	3591	4855	3317.27	1885.96	2417.37	1671.32	3325.72	11	3495.55	2250.22	5077	3716.54	4912.63	5153.93	12403.9	5329	2136	4147.67	3290.56	3856	3189.71	3413.76	8055.18	4708	2416.8	3123.72	5446.15	5440.22	2318.08	5455.87	5708.24	5497.12	2237.44	4008.42	6357.37	6459.54	3743.63	3736.71	6018.71	4063.11	4198.22	2915.03	7023.83	5186.96
P4htm	564	520	323	1067	346	433	121	100	267	149	0	0	123	285	523	851	376	688	907	223	131	274	306.92	0	133	122	122	59	78	78	67	85	62	146	104	65	54	79	118.01	64	47	90	54	32	38	21	52	68
Usp19	4847	5086	2847	14136	5314	4490	3105	1561	2757	1652	3619.93	0	3741	3212	6171.07	5944	1028	2061	16724	6076	4673	6805	4069	4899	2151	2920	5532	3464	1803	2253	4240	4032.97	1650	4435	4260	3744.9	1427	2918	4942	4456	2596	2846	4260	2843	3990	2328	5300	3495
Pola1	379	437	176	369	294	409	238	145	107	139	0	0	5	267	63	648	0	93	639	0	0	93	2	78	246	374	501	324	174	194	375	446	229	372	541	409	200	278	394	480	162	193	1311	856	263	117	562	400
Cdc42	25264.8	26753	16288	58999	24499	24044	19279.5	23035	26009.7	17663	22707	32792	14340	25905	45744	43493.7	16184	30628	75984	36924	20063	24321	24874	26169	23934	20113	37476.6	24446.6	18192	24965.5	24711	28699	18689	34356.6	31700	30557.4	19170	26571	29130	35742	25956	28109	28711	22499	28084.2	23507	34244.9	30967.3
Pknox1	1386	1350	527	2169	1375.95	1200	799	599	422	433	1359	0	801	957	1845	2566	2241	76	4902	0	884	1047	883	554	621	657	1454	778	556	823	999.58	865	538	1280	958	918.95	459	974	1119	1046	739	804	1020.03	677.06	813	605	1160	800
D130043K22Rik	0	0	0	0	0	0	0	7	0	0	0	0	0	4	0	0	0	0	0	0	0	0	0	0	0	0	1	5	5	1	0	2	0	1	2	1	1	1	0	0	2	0	2	0	5	1	3	1
Gmnn	711	442	290	1180	364	63	196	191	191	222	360	0	307	323	636	969	375	114	938	1085	282	213	204	194	384	295	457	273	277	345	322	331	397	547	378	430	319	307	371	459	266	370	935	478	234	209	418	334
Acot13	779	756	434	2153	580	556	642	633	1061	598	742	1209	403	911	1796	1497	443	384	1468	322	509	790	535	441	1660	1018	1375	953	1150	1449	1052	1122	1343	1971	1166	1212	1097	1190	1135	1451	1054	1322	1053	841	1206	981	976.28	938
Zfp184	206	108	101	1150	142	16	65	27	45	10	0	0	0	96	438	588	0	0	852	0	0	0	0	0	17	7	46	15	9	6	23	5	15	25	46	25	9	10	36	28	34	24	62	25	54	40	55	24
Cyp27b1	0	0	0	0	0	0	0	0	0	0	0	0	0	0	0	0	0	0	0	0	0	0	0	0	3	3	14	3	0	3	7	5	0	2	17	0	2	0	6	0	6	6	12	4	1	3	41	5
Cdk4	3470.47	4459	2766.04	7426.25	3899.17	3225.05	2674.04	2160.09	4648.34	2806.68	6563.55	5305.58	1761.14	2849.73	6624.03	8021.54	4720.13	11315.5	9340.2	3363.71	1553.28	4079.64	2698.96	3600.94	6874.46	5408.31	11010.8	5486.23	5009.57	6079.79	8319.4	6682.99	5587.26	9171.51	9774.68	7499.61	4612.02	5718.37	9392.03	9199.62	7598.38	8256.22	12149.9	7866.72	8945.81	6807.2	11225.5	8046
B4galnt1	137	186	122	106	132	66	105	57	77	38	105	0	327	158	79	346	1	26	561	570	0	168	249	276	226	169	240	211	134	155	274	226	248	444	332	372	108	103	305	262	372	391	362	260	1078	480	342	297
Mettl1	37	136	64	349	88	74	75	50	193	141	171	0	47	107	187	387	0	3	239	0	0	106	38	0	326	201	467	160	209	206	300	206	165	284	366	173	208	216	337	288	253	321	449	283	188	177	558	298
Tspan31	4202.53	4657	2819.91	10875.8	4567.83	3948.95	3704.04	3167.91	4602.66	3117.32	6306.44	11982.4	1991.86	4476.27	8192.97	10646.5	3292.85	9117.55	13647.7	5148.29	4554.72	4609.36	4729.04	3745.06	7932.51	6124.69	10052.2	6714.45	5289.43	5932.21	6565.59	6860.02	6002.54	10287.2	7705.32	7461.46	5199.96	6343.16	8121.25	9087.38	7349.62	7363.48	5512.06	4153.16	9591.18	5285.81	7009.54	5328.4
Kif5b	12722	14464	6607	34884	9473	18811	15314	12082	13869.2	8867	9597	20859	7391.03	14003	23613	21566	3605	16217	50823.1	12547	15552	14013	15713	13519	20330	21329.1	27468	16148.7	14235	15644	17212	17433	14135	24546	17565	17436	13762	18784	19709	21480	16800.1	19266.2	15828.5	11816	18141.6	11578	17914.9	17144
Saal1	288	283	243	484	487	367	214	167	341	155	439	0	0	258	932	626	339	1271	991	85	30	297	431	439	270	213	491	234	186	215	293	279	230	391	407	344	179	263	360	366	252	330	617	399	390	271	418	304
Tph2	0	0	0	0	0	0	0	0	0	0	0	0	0	0	0	0	0	0	0	0	0	0	0	0	0	0	0	1	0	0	0	1	0	0	0	0	0	0	0	0	0	1	0	0	0	0	0	0
Krt23	0	0	0	0	0	0	0	4	4	0	0	0	0	0	0	0	0	0	0	0	0	0	0	0	1	0	0	0	1	0	1	1	0	0	0	0	0	0	0	0	3	0	2	4	4	0	1	7
Cnp	1831.04	1224.05	1194	3010.02	2055	626.01	920.62	616	1341	649	1925	85.01	244	961	1274	1667.05	19	1240.03	3502	1645.03	625	1135.03	1031	819.08	2031	1719	3508.48	2120	1420	1975.96	2723	2640	1352	3110	2757.99	2182	1335.04	2112.7	3212.29	3024	1901	2465.02	1904	1357	2123	1981	3082.94	2157.06
Ttc25	0	0	0	0	0	0	12	18	20	2	0	0	0	85	3	0	0	0	0	0	0	1	1	0	16	9	7	7	2	11	2	2	4	18	9	4	6	9	11	2	9	16	7	5	20	11	11	6
Sulf2	100	517	129	2047	225	783	123	107	47	211	0	731	604	376	1335	1622	3	73	2181	2598	363	683	689	305	3742	4038.01	4859	4631	2569	3100	4312.99	5841	3817	7690	4669	6840	2248	3376	5254	6206	3500	3367	2741	1976.5	10811	4925	1934	2990
Sod2	1872	2137	1182	5514	1526	1465	1802	2016	2162	1163	2908	1178	1185	2460	3542	3676	1606	2851	5615	3261	772	2510	2313	2325	2410	1798	2824	1630.85	1598	2114	1855	1876	1611	2697	2457	2061	1727	2089	2243	2477	1739	2202.07	2540	1643	1549	1437	2435.36	1722
Tmco6	264	200	126	147	156	519	155	98	199	165	188	0	447	260	1022	950	428	998	765	262	269	411	223	0	94	111	161	118	92	117	136	130	112	222	153	145	83	116	113	170	101	111	167	71	156	112	194.13	108
Stambp	1349	1392	893	3818	1238	1365	874	652	997	756	629	2458	1483	862	1840	2653	492	1055	4346	0	1472	1320	836	1353	1188	1047	1945	1169	887	1106	1301	1379.02	966	1714	1395	1399	831	1139	1401	1605	1030	1165	1272	932	1182	892	1490	1177
Ezh1	9929	10431	6979	27618	7761	12019	3086.99	1718	2937	2030	5937	5342	2536.15	3576	6405	7175	6257	12676	23282	5350	7468	6908	5666	9285	1421	1916	2927	2122	1057	1635	2137	2334	1022	2965.24	1822	2709	941	2087	2289	2815	1392	1475	1310	1074	1659	1194	2557	1703.89
Hap1	0	62	63	382	18	137	138	70	89	82	0	0	0	191	58	148	0	11	237	0	0	41	107	29	73	31	177	55	11	20	151	149	23	62	223	46	25	42	222	112	64	51	65	29	40	21	289	53
P3h4	613	648	319	1159	636	644	458	271	396	314	641	0	175	363	880	1316	1457	1903	2100	671	319	1040	242	257	855.4	762.99	733	1021	555.99	592	572	1082	860	1764	957	1442	446	555	773	1349	1206	1225	973	990	2986	1449	885	1069
Ctnnb1	60454.2	41908.7	35384	114062	55264.5	41811.9	32239.5	23862.2	28205	19687.8	27274.8	23645	38915.9	37577.3	68244.4	62435.2	26153.8	73326.9	127825	46821.4	28141.7	41317.8	43636.9	41289	18963.8	22295.1	24848	17070	13147.4	16481.7	17768.7	23117.4	14373.2	27990.9	22666.4	21585.3	13030.8	21183.8	20699.5	22817.9	19172.6	22496.9	20962.5	17464.7	24950	15729.7	25288	23762.8
Eif1b	1951	2599	1430	4713	2004	2273	1656	2281	2661	1610	2142	1731	1407	3075	5152	5771	1199	6594	5812	2788	1743	2701	1705	2820	1391	1072.21	1456	984	905	1176.99	997	1009	1120	1565	1302	1149	1111	1120	1089	1526	1007	1415	1046	883	1124	1129	1226.98	1120
Klk4	0	0	0	0	0	0	0	20	0	0	0	0	0	0	0	0	0	0	0	0	0	0	0	0	0	0	0	0	0	0	0	0	0	0	0	0	0	0	0	0	0	0	0	0	0	0	0	0
Chrd	0	0	0	0	9	156	8	5	2	11	0	0	0	3	0	179	0	4	64	0	0	0	92	0	84	139	20	92	47	66	8	62	85	149	25	131	30	76	20	53	13	45	13	19	79	51	28	56
Psmd2	11837.6	10687	7643.23	23796.4	11089.2	9319	8536	5347.01	8908.33	4498.92	11510.3	7664	5627	7169	17298.4	13555.3	12145	9567.9	30232.9	10110.2	4349	9274.98	8597.89	7362.79	9771.98	10377	26493.2	13764.4	7657.97	11688	18189.9	15399.1	7055.01	17388.3	17964.2	16024.8	7013.21	12903.2	21219	18847.4	12360	12393.2	22471.6	14788	12978.4	10135.5	23258.2	15748.2
Syngr3	0	0	0	0	0	0	0	5	0	0	0	0	47	43	0	8	0	0	70	0	0	25	0	0	27	44	103	57	24	38	76	35	17	48	58	44	18	49	87	72	38	40	23	18	79	61	67	45
Vars	2808	3608	1982	6007	2542	2845	2039	789	1916	1250	1805	1015	2691	1277	4673	3534	2289	3993	9343.97	0	948	3305	2276	1380	2537.08	3133	7913	4283	2028	2443.24	6396	5302	1632	4569	6811	4681	1775	3040	7081	5421	2815	3657	8793.94	4976.84	2734	2609	10452.4	6167
Vwa7	0	46.41	1.55	0	0	0	26.35	26.46	10.69	12.78	0	0	0	29.93	23.28	0	0	2067.83	11	0	0	41.03	0	0	16.67	10	19.08	14.71	8.14	20.49	20.53	5.6	7	44.13	29	14.71	5	16.55	13.43	14.31	20.84	25.46	27.84	2.4	36.92	32.32	19.74	4
Hspa1l	83.18	322.69	155.16	405.22	391.69	379.54	113.27	66.4	43.49	28.5	8.3	8.34	15.43	153.66	826.44	5.88	6.1	122.95	1154.93	1208.6	956.48	432.31	691.03	1144.1	9.72	2.2	3.92	2.31	17.19	6.12	4.07	3.06	7.18	20.57	9.03	9.87	1.41	3.82	12.05	10.6	15.71	20.71	12.31	10.94	23.55	7.11	23.19	6.12
Slc44a4	2	0	2	0	0	0	4	0	0	2	0	0	0	6	9	33	0	0	6	0	0	0	0	0	0	0	0	0	0	0	1	0	0	0	0	0	0	0	0	0	4	0	0	1	0	0	0	0
Msh5	92	28	38	45	14	0	50	62	32	15	75	0	215	83	331	106	0	14	12	0	0	0	157	3	59	54	18	9	25	20	23	27	33	81	23	11	33	32	13	32	20	43	23	18	19	27	25	28
Abhd16a	5393	4837	3127	12004	4878	3823	3853	1407	2851	1867	5756	5326	2427	3065	7425	6756	2913	3431	13307	2032	3508	5315	2935	4332	2815	3020	4362	2716	1962	2142	3094	3046	1980.01	4053	3033	2880	1752	2536	3994.04	3532	1999	2574	1978	1746	2440	1720	3192	2291
Neu1	1499	1891	741	3613	1469	970	2443.05	813	1597	693	1068	0	4755	1676	4225	3014	2161	249	3471	2677	2414	1706	2560	1302	2608.83	3044.8	2678.38	2024	1630	1926	2050	2396	2040	4266	2529.94	2167	1680	2199	2391	2518.3	1791	2365	1774	1527	2622.78	1507	2681.58	2135.98
Ddah2	2257	2489	1309	4349	2342	989	2345	1895	3232	1808	4874	0	632	2202	4037	6683	1152	5179	7494	4065	2975	2239	2147	3342	534	521.99	1335	790	380	506.41	990	1129	539	984.06	1767	1105	490	608	1324	1425	322.99	575	1009.9	620	666	570	1327	963
Clic1	8059	9154	5045	21629.7	8169	6237	11868	11189	12735	8578	13763	16529	11871	16583.4	23972	36860	4547	13544.8	35107.8	32522	14304.6	13696	19207	23174	21350.4	18285	30404.1	15137	15261	19174.9	21246.3	17355	15557.4	26954.2	23147	18475.1	14618	18158	25000.9	23911	21784	27646	23353.5	14916.9	26121	20154	26702.9	19812
Lsm2	746	641	465	2003	622	486	626	533	1138	590	777	1071	770	680	2205	2395	602	1881	2303	583	1515	1040	997	1239	507	353	640	433	364	450	475	482.91	448	657	692	548	331	381	607	708	406	629	1027	751	518	505	723.19	596.97
Pole	39	0	0	0	0	0	70	11	17	2	0	0	0	1	0	0	0	0	0	0	0	0	0	1	175	213	433	267	142	113	374	321	129	254	412	326	80	200	433	446	118	108.26	1481	701	105	51	425	259
Atp1a2	1813.97	1685.93	951.99	1943.99	1268.99	2156.98	1849.98	937	2905.99	457	379	229	278	5336.97	4746.97	3001.98	3676.92	374.96	10301.9	486	1805.96	4989.97	3063.95	734.98	5	0	0	0	0	1	0	0	0	3	0	2	0	1	0	1	0	0	0	1	0	0	1	0
Atp1a4	0	0	0	0	0	0	0	4	0	0	0	0	0	0	0	0	0	0	0	0	0	0	0	0	0	1	0	3	0	2	0	1	2	0	0	0	0	0	0	3	0	0	7	1	0	0	1	0
Casq1	40	37	0	0	0	0	59	6	31	24	0	0	0	4	230	104	0	7	56	0	23	101	23	55	9	12	26	20	14	15	15	11	29	15	15	9	10	14	16	13	5	26	21	22	10	8	28	16
Stx1a	735	616	338	1243	557	563	694	445	948	371	411	287	1391	641	1503	1745	469	1115	2195	928	543	536	869	572	179	168	197	101	124	122	142	109	123	212	223	135	131	145	184	164	152	272	144	129	205	167	133	124
Ceacam9	0	0	0	0	0	0	0	0	0	0	0	0	0	0	0	0	0	0	0	0	0	0	0	0	0	0	0	3	0	0	2	0	3	0	0	0	0	0	0	0	0	2	0	0	5	1	0	1
Zfp775	300	584	346	238	737.95	113	200	142	281	147	224.98	1404.99	168	232	708.99	879	40	22	1017	0	1006	154	240	222	231	195	376	163	134	185.93	272	197	145	252.78	238	190	139.95	213.98	287	264	163	183	247	167.03	135.01	147	281	175.94
Scube2	1116	1158	491	2360	831	777	279	95	12	71	0	0	97	274	1372	643	0	970	2658	0	995	746	842	1334	4	3	2	0	0	2	0	0	0	3	4	1	0	0	2	2	0	1	2	0	0	0	1	0
Mrpl49	1629	1853	957	4162	1455	1998	505	623	1367	628	1729	0	778	923	1960	2479	1078	2081	3426	831	1449	658	665	826	969.95	803	1204	629	729	874	872.99	745	900	1241	846	794	727	905	957	966.47	821	1042	1038	776	930	721	878	707
Dennd2c	734	829	573.99	1317	107	1418	91	185	172	119	26	0	794	166	479	859	0	27	1193	0	1400	97	356	566	323	293	331	297	201	237	230	355	209	594	275	410.89	166	345	252	442	248	222	341	195	747	232	165	140
Mark3	6381.01	6732	3508	18472	4769	7296	4955.41	3487	5200	2758	6000	7992	5747	4526	10042	7414	2027	3025	18266	5583	5381	5940	4560	4099	3661	4429.94	6597.12	4445.08	2712	3200	4205.2	4575.28	2661	6230	4514	5244	2389	3935	5018	5857	3645	4067	4045.99	3209	4560	3069.52	4653	4015
Gatad1	412	504.87	303.02	1404.39	265.06	515	405.08	390.88	664.42	401.16	492.12	605.41	555	657.52	1098.68	1478.26	278	402	1265.18	1172	661.6	593.25	346.5	248.05	1950.81	1332.99	1977.35	1276.52	1229.99	1443.45	1248.7	1263.34	1604.49	2150.67	2030.14	1625.05	1806.97	1412.12	1539.13	2131.08	1723.45	1990.71	2031.64	1471.65	1565.23	1434	2072.25	1927
Pcdha11	0	0	0	0.85	0	0.98	0	0.32	0.09	0	0	0	0	0.76	0	0	0	0.05	1.4	0	0	0.4	0	0.16	10.24	23.49	15.8	25.75	1.34	4.61	3.05	12.08	0.5	19.13	9.16	20.15	3.62	4.26	16.6	12.55	9.55	6.7	2.65	0.24	50.36	5.22	5.04	7.82
2310003L06Rik	0	0	0	0	0	0	0	0	0	0	0	0	0	0	0	0	0	0	0	0	0	0	0	0	0	0	0	0	0	0	0	0	0	0	0	0	0	0	0	0	0	0	0	0	0	0	0	0
M6pr	9367.1	9850	5742	23370	7313.17	9944.11	9769.99	7450.02	9147	5345.01	11412	9925	3965	7045	14208	14702.9	7220	14159	27339.2	7458	9876	8807	8418	7317	19740	15767.9	23353.8	16830	14137.9	13937	14634.1	19137	12336	20045	16182.9	17709	13374	15892	18206	24334.8	11594	12348.8	13964	12153.8	11796	6896	13541	12125
Lrrc8a	416.85	665.36	301.71	2103.2	469.5	740.98	1246.31	1250.79	1790.22	824.02	376.29	182.05	1751.25	2075.3	3925.44	2505.16	331.63	872.28	3841.43	2261.12	1794.01	1386.99	1765.59	1898.28	3458	2968.79	2373.45	1586.76	1642.59	2086.62	1441.17	1844.76	3309.98	3289.38	1990.06	2158.83	2553.06	1967.36	1647.76	2697.76	2493.69	3400.98	1133.85	1091.43	1965.5	1536.89	1928.4	2083.48
Mc5r	0	0	0	0	0	0	0	1	0	0	0	0	0	4	0	0	0	0	0	0	0	0	0	0	0	0	1	0	0	0	0	0	0	1	0	0	0	0	0	0	1	0	1	0	0	0	0	0
Ppp2r1a	10332	9448	7224	21679	11389	7973	8337	4626	7008	5312.81	13728	15982	6578	6308	19070	17040	7966	6890	30524	8580	7842	11174	8062	9158	5462	5526.08	11796	7763.24	3780	5791	8384.98	8460	3847	9258	9679	9658	4047	6556	9752.99	10541	5791	7225	9413	7030	6334	6099	11253	9229
Fance	1144.09	827	581	720	699	1050	569	191	591	299	628	1206	555	438	720	1268	189	46	1815	1040	0	822	308	616	243	183	243	181	136	159	202	197	184	279	287	241	146	155	284	274	191	233	320	225	315	185	300	224
Tinf2	913	940	506	2297.34	563	375	501	331	417	422	925	1144	770	728	1665	655	1759	54	2190	1252	816	888	506	1249	417	355	521	333	259	336	358	387	322	597	514	329	317	402	499	444	326	379	564	335.79	391	320	477	318
Tssk4	23	0	6	0	20	0	17	7	7	11	0	0	0	9	0	0	28	4	19	0	0	57	0	0	5	5	10	10	4	13	6	7	11	33	12	19	7	15	5	11	7	13	8	9	5	12	10	7
Hapln4	0	0	0	0	0	0	0	0	0	0	0	0	0	14	0	0	0	0	0	0	0	0	0	0	9	13	57	29	11	20	42	18	30	33	51	19	15	16	41	20	29	38	35	25	50	31	96	40
Dus3l	1049.98	935	666	2150	1204	807	768	330	547	455	1329	1389	1236	643	1417	1659	1133	2180	3247	1419	1849	856	721	1684	474	459	849	421	362	382	573	538	275	603	609	454	288	452	674	625	362	565	622	410	440	351	801	464
Gtpbp3	425	254	322	1040	538	464	171	92	252	123	160	0	9	168	922	979	0	24	1373.99	1	0	411	148	291	241	208	235	138	189	165	177.03	173	164	428	191	85	165	175	281	191	207	294	195	95	222	174	241.62	149
Tgfbr1	1323	2127	894	4379	1375	1810	2014.29	1398	1137	851	1240	134	2356	1682	908	3950	1334	436	4635	55	469	1833	2123	3173	1204	1380	2723	1842	627	787.01	1798	2187	694	1603	1933	2187	561	1288	1946	2258	1217	977	2013	1339	2561	809	2031	1787
Homer1	155	216	125	442	173	106	457	683	275	275	7	517	879	1153	655	728	0	125	1008	972	545	288	368	879	392	333	471	282	282	281.54	291	318	306	416	415	283	316	398	338	421	511	464	584	429	393	259	522	401
[truncated: 47,328 more rows]

## Sheet: RSEM_counts_Human_DESeq2.txt
GeneName	HBEC5controlSI_expression_pme_Counts	HBEC5noSI_expression_pme_Counts	HBEC5tardbpSI1_expression_pme_Counts	HBEC5tardbpSI2_expression_pme_Counts	HUVECcontrolSI_expression_pme_Counts	HUVECnoSI_expression_pme_Counts	HUVECtardbpSI1_expression_pme_Counts	HUVECtardbpSI2_expression_pme_Counts	HuBrECcontrolSI.InnerFlow_expression_pme_Counts	HuBrECcontrolSI.OuterFlow_expression_pme_Counts	HuBrECcontrolSI.TNF_expression_pme_Counts	HuBrECcontrolSI_expression_pme_Counts	HuBrECnoSI.InnerFlow_expression_pme_Counts	HuBrECnoSI.OuterFlow_expression_pme_Counts	HuBrECnoSI.TNF_expression_pme_Counts	HuBrECnoSI_expression_pme_Counts	HuBrECtardbpSI1.InnerFlow_expression_pme_Counts	HuBrECtardbpSI1.OuterFlow_expression_pme_Counts	HuBrECtardbpSI1.TNF_expression_pme_Counts	HuBrECtardbpSI1_expression_pme_Counts	HuBrECtardbpSI2.InnerFlow_expression_pme_Counts	HuBrECtardbpSI2.OuterFlow_expression_pme_Counts	HuBrECtardbpSI2.TNF_expression_pme_Counts	HuBrECtardbpSI2_expression_pme_Counts
[truncated: 58,299 more rows]
