# Supplementary material for: Endothelial TDP-43 depletion disrupts core blood–brain barrier pathways in neurodegeneration
Source: Nat Neurosci. 2025 Mar 14;28(5):973–84. doi: 10.1038/s41593-025-01914-5 (PMC12081287; doi:10.1038/s41593-025-01914-5)
Supplement: Supplementary file 10 — Source and composition of endothelial gene sets used for GSEA. [file 41593_2025_1914_MOESM10_ESM.xlsx]

## Sheet: Mouse
PMID29293084	PMID29293084	PMID28239661	PMID28239661	PMID34755601	PMID34755601
LowFlowResponse	LowFlowResponse	KLF2KLF4_deletion	KLF2KLF4_deletion	bCatenin_BrainECms	bCatenin_BrainECms
Up	Down	Up	Down	Down	Up
Il1r2	Serpina1d	Tdpx-ps1	Serpina1b	Gm5148	Cacna1d
Angpt2	Serpina1b	Cxcl3	Gm22245	Raet1b	Esr1
Cd177	Klk10	Slc26a9	Kcnd3os	Crhbp	Grin2a
Kit	Cidea	Tmem212	4732463B04Rik	BC018473	Cdkn2a
Cd300lf	Cox8b	Gm15340	Cyp1a1	Gm6654	Fosb
Il1b	Cyp2b10	Gkn1	Ces1e	Lars2	Gm4841
Igfbp3	S100b	Gm7933	RP24-339K18.3	Lhx1	Mki67
Chi3l3	Ptprr	Tex38	Lmntd1	Atp6v0c-ps2	Gpr110
Hmga1-rs1	Slc36a2	4930555G01Rik	Rab17	Clec1b	A630077J23Rik
Csf3r	Prrt4	Traj35	Gm11611	Gjb4	Kank4
Trem1	Adipoq	BC107364	Gm13052	Six2	5031410I06Rik
LOC100038947	Chchd10	Serpina1d	1700007B14Rik	Npw	Sema3g
Lrrc25	Ucp1	Crhbp	Clcnkb	Mael	1700097N02Rik
Cxcr2	Gm6484	Fgf23	D7Ertd443e	Havcr1	Tnf
Klra2	Thrsp	Clic6	Stk32b	Tagap	Hist1h2af
Hcls1	Fabp3	Sgk2	Mas1	Csdc2	Doc2b
Amica1	Ces1d	Gm7809	Klk14	Tox2	Oas1g
Clec4n	Cox7a1	Akr1b7	Nog	Rab6b	Axin2
Slfn1	Adig	AA467197	Sgpp2	Cd74	Clec9a
Napsa	Lrrc26	Sh2d5	Serpina1e	Mospd3	Postn
Sirpb1b	Tspan11	Grin2a	Marcksl1-ps4	Prrx2	4930594C11Rik
Ms4a4c	Ip6k3	Arg1	Gm24294	Gjb5	Syne1
Gm5150	Serpina1e	Gm15703	Ccl27a	Rarres1	Gm13807
F630028O10Rik	Fndc1	Disp2	Stpg1	Cd79a	Cenpe
Spint1	Car3	Tnfrsf9	Asb16	Pax1	Cenpf
Cyp4f18	Rasd1	Gap43	Slc26a10	Tmem179	Esm1
Pilrb2	Tmem45b	Tnc	Spink5	Serinc2	Clu
Pira2	Fgf18	Hmga2	A530058N18Rik	Slc2a4	Bmp15
Igsf6	Calml4	Madcam1	4930511M06Rik	Cxcl3	Fam189a1
Trem3	Apoc1	Wfdc18	Stra6	Slc5a5	Tub
S100a8	Adhfe1	Steap1	Kcnc1	Gja3	Lhx8
Prnd	Plin5	2310081O03Rik	Gm694	6430562O15Rik	Unc5b
Cd33	Mgll	Fam19a2	Gpr1	Myl7	C1qtnf9
Hdc	Pck1	Krt23	Tcf23	Gpr149	Bco2
Pira11	Klf2	Inhbb	Gm16401	Eif1	Gda
Tyrobp	Cyp2e1	Gal	Adra2c	Msln	4930506M07Rik
Atp1a3	Mrap	8430423G03Rik	Glrb	Syn1	Gm4902
Plk1	Tcf23	Psg22	Lingo3	Fam19a2	C1s
Rab44	Ly6c1	Cpa1	Fzd10	Tram1l1	Gm14207
Tifab	Nxnl2	Ptchd1	Gm15551	Xlr4b	Plat
Nfam1	Klf4	Pgf	Gm11784	Gjb3	Pgm2l1
Apln	Syn2	9530059O14Rik	Ces2e	Alx3	Wnk2
Cd244	Aqp7	Klrb1c	Cytl1	Nkain4	Cacna1b
0610040J01Rik	Cidec	Nxph1	RP24-363O16.2	Lce1h	Rbfox3
Il1rn	Atp1b1	Csf2	Gm13881	Foxg1	Filip1
4833422F24Rik	Pthlh	Bean1	Mir32	Wnt2	C130074G19Rik
Ctss	Ppp2r2b	Dgkk	Klhl33	BC048355	C3
Tgfbi	Mme	Nipal1	Pde11a	Shisa2	Syt15
Ms4a6c	Tppp	Hao1	Tmprss13	Ccdc3	Bmx
Lyz2	Klhdc7a	Akr1b8	Klk7	Cldn1	Lama3
Ptpn6	Cfd	Timp1	Ttll6	Dlx2	Cadm3
Gm9733	Scd4	Gm15784	Ighg2c	Hspb2	Fos
Tubb6	Syt7	Wisp1	Gm28979	Arhgap36	Inhbb
Sirpb1a	Rasd2	5330416C01Rik	Cnga3	Dhrs9	Plcb2
Tnfsf14	Clstn3	Tmem252	RP24-573J18.1	Arhgdig	Trpc3
Kif2c	Vipr1	Spint1	Gm15932	Msx2	Lyl1
Itga2	Srms	Cacng4	Srd5a2	Klk8	Ddi1
Lilrb4	Plekha6	Ereg	Myh2	H2-Ab1	Gm16998
Nckap1l	Tusc5	Rab15	Ptprr	3110039M20Rik	Synm
Il10ra	Tm6sf2	Nmrk2	Gm9899	Gabra2	Cecr6
Laptm5	Atp2b2	Mmp14	Gm12381	Dynlt1b	Col6a3
Tlr13	Hspa12a	Oit3	Ucp3	Slco2a1	Nostrin
Gp49a	2010003K11Rik	Mest	Myl7	B3galt1	Vash1
Gm14548	Ucp3	Ube2c	Cyp2ab1	Ptgds	Clspn
Adamts4	Pla2g4f	Tnni1	Hs3st5	Clip4	Cxcl1
Kif18b	Aldh1a7	Angptl4	Bcas3os2	Tcf7l1	Gm10791
Fcgr2b	Tnfaip8l3	Mgarp	Nlrp5	Tmem178	Amt
Lilra6	Vwc2	Depdc1a	Gm20619	Acpp	Endou
Fcer1g	Obscn	Cdc25c	Prrt4	Tfap2b	Cpm
Clec5a	Pla2g5	Ccnb1	4921508M14Rik	Palld	Fut2
Sell	Cabp1	Rbp2	Sall4	Serpinb2	Fam167a
Ms4a6d	Stmn3	Tubb6	Gm12519	Dpp4	Nr5a2
Coro1a	Gpr81	Aldh1a2	Gm15328	Coro6	Cabp1
Bub1	Pparg	Syt4	Gucy2d	P4ha3	Lama5
Myo1f	Clic5	Rhbdl2	Gm18448	Osr1	Poln
Itgb2	Wfdc1	Spata18	Klra10	Krt7	Gm6548
Cd52	Cryab	Cdk1	Ces2b	Xlr3b	Itga11
Ncf4	Maob	Mmp3	Sowaha	Rps27	Cep250
Cenpe	Spock2	Prg2	Nkx2-5	Sp2	Asah2
Mmp9	Bche	Lif	P2rx6	Serpinb9b	Neurl1b
Fam167b	Plunc	Kcnmb4	Gm11734	Uts2d	Hand2
Lcp1	Fgfr4	Aunip	Ces1d	Cd63	Fbp1
Adam8	Elovl3	Stil	Pltp	Gprc5a	Casc5
Ccne1	Sult1a1	Glipr2	Tdrd12	Krt19	2610203C22Rik
Clec7a	Fam47e	Gm16146	Gm11967	Cops6	Gdnf
Havcr2	Cacna2d4	Cxcl5	Gm6086	Slc29a2	Lrrc9
Cd300a	Cyp3a13	Gm28800	Gm13479	Stambp	Ccdc18
Cd300lb	Ppp1r1a	Mt2	Gck	Gm12070	Ntn1
Slpi	Lao1	Gabrb2	RP24-79E2.2	Scamp4	Adamts9
Ccr5	Adra2a	2810417H13Rik	Gm4951	Fzd2	Nfkbiz
Hck	Gpd1	Shcbp1	2310007L24Rik	Gm7694	Kbtbd11
Cdk1	E130114P18Rik	Hist1h2ah	Gm13481	Phgdh	Gsta3
1810033B17Rik	Fgfr3	Kif2c	Fgfr3	Alx1	Cfb
A530064D06Rik	Aspg	Ptx3	2310015D24Rik	Fosl1	E130310I04Rik
Exo1	A530016L24Rik	Frem1	Gm20757	C3ar1	Kif20b
Btk	Gsta4	Serpine1	Syt7	Mest	Uaca
Ccr1	Amy1	Cdca8	Chil5	Tmem116	Slfn9
Pbk	Pon1	Ptprn	B430212C06Rik	Zfp580	Alpl
S100a9	Klk13	Egfem1	Rmst	Ppp2r2a	Lmo7
Pld4	Chrd	Apln	RP24-326O4.2	Slc19a1	Slfn5
Ube2c	Col4a3	Cpa2	Duoxa2	Chchd10	Dchs1
Selplg	Nrg4	Gabra1	Hydin	Nova1	Ccdc141
Aqp9	Arl4d	Il1a	2310039L15Rik	Perp	Plxnd1
Lilrb3	Upp2	Dlgap5	Mhrt	Acot10	Mmrn2
Irf8	Dpyd	Celf4	Sbspon	Igf2	Kif15
Ptafr	Cmklr1	Hmmr	Wnt9b	Gap43	4930429F24Rik
Pira4	Aoc3	Etv4	Clmn	B3gnt5	Ccdc88c
Fgr	Zfp354b	Naaladl1	Srrm4	Leprel1	Cxcr4
Pilra	Sycp3	Sh3gl3	Igfbp6	E030024N20Rik	Csf2rb
Batf3	Cxcl13	Ccna2	Kcnn2	Alg8	Ceacam2
Ngf	Myrip	Spc25	Gm10435	Alg3	Fam38b
Fgd3	Igf2	Ccnb2	Wnk2	Myadm	Ces2c
BC013712	1810011O10Rik	Dbn1	RP23-462P13.1	Adra1b	Rapgef4
Gcnt2	Amigo2	Ska3	Rtn4r	Cryab	Ly6i
Kmo	Il1rapl2	Kif11	Mylk4	Lman2l	Kifc1
Fcgr3	Krt80	Lrp8	Klk11	Edc3	Slc15a3
Cep55	6330512M04Rik	Birc5	Pkd2l2	Slc6a15	Kif14
Cx3cr1	Slc4a4	Bub1	Lrrc15	Gypc	Cacna1a
Siglece	Bcmo1	Nek2	Cfap61	Sfxn3	Nrcam
Sh2d5	Cxcr7	Slc16a6	2310002F09Rik	Pard6g	Gipc3
B4galnt1	Enho	Pif1	Kcnv2	Slc35d1	Col13a1
Msr1	Ntrk3	Parpbp	Armc2	Snai2	Mgp
Aurkb	1500015O10Rik	Spp1	Asb18	Rpl30	Aspm
Rrm2	Sox8	Prr11	4932435O22Rik	4930583H14Rik	Ddx60
Itgax	Ptprj	Cenpw	Ccr3	Prmt1	Mmp24
Itgam	Mal	Clca5	Rnf207	Cbll1	Lgi4
Sla	Mustn1	Tubb2b	Alpl	Meis3	Gpr160
Ccr2	Thpo	Tpx2	Gm16166	Ndufs7	Bhlhe41
Clec4d	Cytl1	Kif22	Prickle4	Axl	Fam134b
Sgol1	Lims2	Kif20a	B230312C02Rik	Pom121	Ankrd11
Flt3	Col4a4	Cep55	D630036H23Rik	Zdhhc9	Zap70
Bub1b	Fam107a	Aurkb	2210017G18Rik	Eno1	Kcnn3
Ccnb2	Igfbp5	Ska1	Mlxipl	Srm	Kif4
Gpr141	Kctd12	Cenpe	Ybx2	Cxadr	Susd4
Arg2	Mettl7a1	Casp3	Myh7b	Mrpl37	Ifit1
Pilrb1	Bcam	Slc22a4	Kcnip2	Pitpnb	Antxr1
Fscn1	Id4	Prc1	Ano5	Adat2	Malat1
Plac8	Ubxn10	Spag5	Fn3k	Slc25a42	Itpr2
2810417H13Rik	Timp4	Igf1	2310020H05Rik	Rps6ka6	Apol9b
Relt	Icam4	Ttk	Prg4	Sema3e	Rorc
Ptprc	Dnaic1	Gm16133	Drd2	Ece2	Snn
Ifitm1	9530008L14Rik	Top2a	Col13a1	Nos1ap	Mctp1
Prc1	Atp1a2	Asf1b	Atcayos	Ppif	Neil2
Gpr114	Klk8	Nuf2	Rhpn1	Prmt7	Ssh3
Tcfec	Fam20a	Anln	Gm26372	Dyrk3	Eml6
Pira7	Spon1	Melk	Myadml2os	Slc35c1	Glt25d2
Kif22	Stmn2	Plk1	Ryr3	Nr2c2ap	Camk2b
Bcl2a1d	Rps6kl1	Pbk	Sstr4	Timm50	Enpp2
Crym	Reg3g	Hist1h2bh	Extl1	Get4	Hist1h2ag
Slfn2	Gm106	Diap3	Gm17344	Dlk2	Coro2a
Il1f9	Nrxn3	Ckap2l	Adra1a	Cyc1	Sparcl1
Birc5	Retn	Ncapg	Trpv1	Usp43	Msi2
Csf1r	Poln	Cenpi	Gm20634	Akr1b3	Chst3
Tuba1c	Mfap5	Ttc9	Gm12099	Mrps18b	Top2a
Tk1	Klk11	Kif15	Gnb3	Rpl26	4922501C03Rik
Cdca8	2010110P09Rik	Rbp1	Coro6	Il11	6330409D20Rik
Ccnb1	Gpihbp1	Cxcl11	Gm19461	Ndufa11	Iqgap2
Fam64a	Adcy5	Col28a1	Igfals	Aimp2	Nod2
F10	Igj	Itgb3	Sez6l	Frrs1	Cep110
Ncf2	Zbtb7c	Kntc1	Tmie	Ints5	Tmod1
Cdca2	St6galnac2	Lgals1	A930018M24Rik	Zyx	Galntl2
Sfpi1	Dll1	Col12a1	Gm7889	Vsig2	Spock2
Adora3	Pm20d1	Troap	RP23-6F21.1	Arf4	Pcdh17
P2ry13	Mdga2	Lrr1	Prr33	Psmd11	Trim14
Cxcl3	Negr1	Ccin	Slco1a4	Nradd	Disc1
B430306N03Rik	Plin1	Neil3	Trim17	Ipo13	Itih5
Shcbp1	Rbp7	Cdkn3	Ankrd63	Relt	Arhgef7
Cd53	Arhgef16	Efcab11	Smco1	Cdkn1a	Pde7b
Marcksl1	Kctd1	Mki67	RP23-303M15.3	Mrps27	Vil1
Trim30b	Otop1	Ect2	4933417O13Rik	Fhl1	Mitf
Irf5	Gpx3	Fam64a	A630081J09Rik	Btbd11	Robo1
Cd7	Pnpla3	Sh3pxd2b	Klk10	Prps1	Fam193b
Top2a	4933407C03Rik	Vdr	Myoc	Mrps10	Mn1
Treml4	Aspa	Krt79	Klhdc7a	Tgfb1i1	Papln
Samsn1	Sit1	Suv39h2	Gm17428	Tmem192	4831426I19Rik
Rgs16	C1qtnf2	Fam167a	Gm17334	Uqcrc1	Ecm2
Serpine1	Lyve1	Hist1h2ag	Wif1	5930434B04Rik	Cgnl1
Trip13	Scd1	Slc7a5	Zfp385c	Cherp	Sema6d
Ffar2	Dnahc2	Vsig8	Msln	Map2k3	Glt8d2
Gpr183	Krt7	Kifc1	Pm20d1	Ncs1	Prkar2b
Cd300ld	Scn3b	Cks1b	Ces2g	Atp1b1	Gfod1
Ccnf	Stra6	Hist1h1b	Gm29015	Dtx4	Abcc6
2610002D18Rik	Selenbp1	Fam167b	Myo5c	2010002N04Rik	Slco1c1
Dctd	Hr	Aurka	9530026P05Rik	Eif5a	Tnni1
Gm6377	Zfp616	Clspn	RP23-199M5.5	Psmb3	Gbp7
Gapt	Sema3d	Knstrn	Sidt1	Grwd1	Arrb1
Psd4	Nr3c2	Sdk1	Ablim2	Mfsd5	Mia3
Ncapg	Perp	Ticrr	Syt3	1700029F09Rik	Naalad2
Aurka	Ebf1	Cenpf	Kbtbd12	9530053A07Rik	Ank3
AF251705	Orm1	Casc5	Ky	Fabp5	Ifi203
Tubb3	Dusp8	Sgol2	Gm15940	Mif	Tiam2
Spp1	Cd19	Kif18b	Gm10612	Siva1	Parp14
Mki67	Slc25a29	Col18a1	Pbld1	Zcchc10	Sgol2
Ankrd1	Ptgs1	Kif14	Il9r	2210411K11Rik	Akap13
Cdca5	Adra2c	C330027C09Rik	Cacna2d2	Nubp2	Galnt3
Mefv	Gstt1	Mastl	Lrrc14b	Inhba	Mettl7a1
Rhbdl2	Gm4980	Gas2l3	Acsl6	Ust	Fam19a3
Asprv1	Tusc1	Sgol1	D430019H16Rik	2310061I04Rik	Aox1
Cd68	Plin4	Shroom2	Anxa8	Bmp2	Aim2
		Oacyl	Gm21747		Slc35f1
		Ccnf
		Hist1h2bk
		Cdca5

## Sheet: Human
PMID38168276	PMID38168276	p3_iPSC_EC_CHIRvDMSO	p3_iPSC_EC_CHIRvDMSO	HuAEC	HuAEC
Dementia_BrainEC	Dementia_BrainEC	PMID34755601	PMID34755601	TNF	TNF
Up	Down	Up	Down	Up	Down
ANLN	PPIP5K1	CYP1B1	SPON2	CXCL10	CCL14
HMMR	STAG3	APCDD1	COL1A1	CSF2	MMRN1
AC008735.2	TIMM21	DKK2	COL1A2	IFITM1	PALD1
AOX1	AC231533.1	LPL	THY1	TYMP	EMCN
VGLL3	FGGY	PCSK2	IGFBP5	RTP4	CHST1
CENPU	LINC02256	LSR	MME	RSAD2	CXorf36
GTSE1	CDH18	CYP1A1	MEST	CXCL11	CD34
PAPPA	SPATA1	SHISA2	TPM2	MX2	MGP
GNLY	MMAA	ALDH1A1	NPTX2	TNFRSF9	NID1
PFDN6	ALDOC	COL15A1	HHIP	CCL5	ALDH1A1
JRKL	AC027117.2	EGFL8	FXYD6	FAM129A	CPA3
THBD	GTPBP6	LINC01235	CLMN	IFIT1	TSPAN18
ARHGAP11B	PYROXD1	SLC2A1	LOX	CMPK2	RNASE1
RPS10-NUDT3	CYP7B1	SAT1	PLAT	IFIT3	ADGRF5
MND1	OVGP1	GIMAP5	P3H3	IFI44L	ID1
COL13A1	COL4A3	ITM2A	NPR1	GBP4	LDB2
LOXL1	LINC00886	RGS10	CD44	OASL	SOX18
PTK7	CLEC3B	INHBA	TENT5B	IFI6	POSTN
GBP5	GPR85	RBP1	SLCO3A1	MX1	FAM89A
AC097639.1	EPHX2	ITGA11	C2CD4A	C1QTNF1	DEPP1
AL023882.1	RBP1	TMEM37	ANGPTL4	IFIT2	PPP1R16B
SYT14	MPP1	TCIM	KRT8	SERPINB2	THSD7A
AC011586.2	BISPR	MYLK2	SLC30A3	IFI30	VWF
SKA1	CCDC134	ABCG2	DEPTOR	TFPI2	CGNL1
AL592295.5	BAMBI	XIRP2	NAPRT	ANO9	DLL4
TYMS	WDSUB1	CHRNA7	BST2	SLC7A2	GCHFR
CDCA5	AC011346.1	SIRPB2	S100A6	CXCL8	TAGLN
AC018682.1	FBXL13	NEAT1	MYL9	FST	VASH1
KIRREL1	TMEM14A	MALT1	AK5	EBI3	VWFP1
MYEOV	PLCB3	CCL2	COL6A1	ALOX5AP	RGCC
PSMC3IP	WAC-AS1	RGCC	PLAUR	C1S	GIMAP7
PLAGL1	ATPSCKMT	MMP28	ERRFI1	ISG15	FILIP1
RAD51	NRGN	CCDC178	ARHGAP10	HERC6	RASSF2
FOXM1	NKD2	CAVIN2	ITGA4	STC2	PCDH10
SNTB1	SPTBN2	A2M	DPYSL3	ISG20	RNF152
DUSP4	AMACR	MAN1A1	PTPRU	OAS1	BGN
SHMT2	CHODL	SV2B	PITPNM1	NUPR1	LMCD1
CSF3	PXMP4	BST1	GPC6	CLDN14	AIF1L
CD248	PRSS12	D21S2088E	KLHL13	SLC15A3	VWA1
SAA1	HBA2	JAG2	LGR4	CXCL5	PCDH12
G0S2	AL161734.2	COL3A1	C1orf21	CCL20	BMP4
AC091212.1	GAS8	FABP5P7	PLAU	ASNS	KIT
CXCL11	ICK	FABP5	SHCBP1	APOL6	PALMD
GRPEL1	ACE	DDIT4	VWA5A	IFI35	GDF6
AC006058.1	PTP4A3	PLLP	EHD2	PSAT1	EFNB2
AC090159.1	FARSA	KIF1A	NOS3	LY6E	ACE
AC087071.2	COL26A1	SHC2	SLC27A3	EPSTI1	TSPAN15
FEN1	GSAP	PPM1L	CLU	LAMB3	LMO2
CCN4	PIP5K1B	APOO	KIF20A	CXCL3	CREB3L1
STAC	PCYOX1L	PPM1H	SLC43A3	G0S2	GIMAP4
STOX1	KDM5D	TTC29	NYNRIN	IFIT5	CXCR4
FGF18	NFASC	EBF1	TRPV2	SECTM1	GPR146
SOCS1	SYN1	NREP	CREB3L1	HPSE	FAM124B
AEN	AC007091.1	RPP25	THSD4	MMP10	KCTD12
PBK	SYNGR1	MFNG	PLP2	OAS3	FABP4
CDCA7	LINC01933	EFNB1	ID4	TNFSF15	IGFBP4
SHOX2	ZNF517	SESN3	EFEMP1	ICAM1	SULF2
PAMR1	ITFG2-AS1	INPP5A	SLIT2	XAF1	UACA
AC090673.1	ROGDI	CSRP2	NNMT	LAMC2	HERC2P3
WNT5A	C16orf70	VWF	MARVELD1	ATF3	CPNE5
PITX1	PPP1R8	SPTA1	RACGAP1	CD74	TM4SF18
RPL39L	MAML3	GRAP	ARSJ	UBD	OLFML3
CDCA3	SLC9C2	IL17RD	DKK1	IFI44	CD200
TWNK	NCALD	CEACAM1	TMCC3	PTX3	ANO2
P3H3	CRACR2B	ABCA1	PCSK6	BATF2	CNTNAP3B
GPRC5A	AC108053.1	LMBR1	CRYBG1	TRIM14	CHRNA1
AL662884.5	HOMEZ	FAM189A1	ITPR3	TLR3	ID3
SNAI2	AC021231.1	OCIAD2	C1QTNF6	SLC7A5	FAM198B
AURKB	COG8	SOCS2	HJURP	TRAF1	MARCKSL1
CCDC71L	AC246817.1	HERC2P2	ADGRL3	PMAIP1	CROT
DNMBP-AS1	RNF141	BRI3	ITGA3	CTSS	JAG2
NBPF14	SPOCK3	CD34	LOXL1	SOD2	MYH10
AC114930.1	SHLD1	NTN4	TINAGL1	IRF7	WSB1
COL7A1	ARL6	ENC1	ASTN1	LGALS9	FAM69B
ASF1B	ZNF154	QPCT	ANTXR1	DHX58	AGFG2
TROAP	SEPTIN7-AS1	CSK	COL5A1	HLA-F	AC211486.4
PSG2	PPP1R9A	MPRIP	CCNA2	IFIH1	AL161787.1
MTHFD2	STX18-AS1	PCDH19	ADGRG1	SAMD9	CLU
BCHE	NCAM1	GALNT18	KIT	CHAC1	SPRY1
AC131011.1	AC129803.1	EMCN	KCNK6	IL4I1	MPZL2
AC005909.2	SRD5A3	TRAF3IP2	CSF2RB	OAS2	RGS3
TNFRSF6B	DOK6	STK17A	CDC20	CFB	NTN4
CXCL2	GNG7	SOX6	RRM2	GCH1	SULT1E1
CENPF	RP1	CITED4	EXOC3L2	SAMHD1	ATP1B3
BUB1	HMCN1	NOX4	PRC1	C15orf48	AL591846.1
MPZL2	HRK	HDAC9	KDELC2	TNFAIP3	ITGA10
LINC02057	CXCL12	INSR	C7	HELZ2	DHCR24
LAMB1	PARP15	RNASE6	AURKB	TRIB3	TMEM163
CCDC80	APBA1	CASTOR3	MCM5	DDIT3	KLHDC8B
TGFBI	PURG	GRAMD2B	KIF4A	AC009549.1	GIMAP6
ADAMTS12	GDPD1	GRPEL2	TAGLN	BST2	MYL9
MELK	CYSLTR1	MMD	OAF	USP18	LXN
ANPEP	CTSO	NID2	KIFC1	PARP9	AP002004.1
KIF18B	LIFR-AS1	CYB5A	TRIP13	DCBLD2	SPARC
NT5E	LMNTD1	ABCB9	STEAP1	BIRC3	ANGPT2
COL3A1	AC103758.1	MYO1B	ADAM23	LPXN	LPAR6
CCBE1	ANKDD1B	GDF15	C8orf33	C1R	PREX2
FOSL1	SCRN3	MLF1	DTL	MTHFD2	CLEC14A
FBN1	DHRS3	CCNI	TOP2A	CBS	CD93
AXL	BACE1-AS	ANKH	THBD	VEGFC	KRT10
PXDN	RHOBTB1	EVL	NCAPG	IFI27	TGM2
NEIL3	HIST1H2BC	ID3	SLC7A5	PCK2	KIAA1671
CENPK	ZNF662	CNTNAP3B	DLGAP5	INHBA	RHOJ
PAG1	DMKN	NFKBIA	TK1	ADTRP	CCNB1
PTX3	AC016745.1	RRAGD	LRIG3	UBE2L6	BMX
VEPH1	TCFL5	NXN	KIF11	TAP2	SOX17
COL1A1	AC092535.4	SHROOM1	FP565260.3	ANKRD26P1	EFCAB14
CD44	RCSD1	ASAH1	MCM4	TNIP3	NRGN
C11orf91	FANK1	IL32	FBN1	SERPINE2	BTG2
FHL2	KLHL3	MKNK2	PLXDC2	TRIB1	SLC7A7
MKI67	LRRC37A3	AC008012.1	NUSAP1	DTX3L	LPCAT2
COL1A2	PECR	PKP4	PLK1	PSMB9	FABP5
LOX	CRTC1	ROR1	TIMP3	SLC7A11	HERC2P2
MCM10	AC020915.2	TEAD1	FERMT3	LARP6	SEMA6C
GPKOW	ING3	MSMP	EVA1C	RSPO3	CFH
CXCL1	PPIL6	MT-ND1	E2F1	DDX60	KDR
NDC80	CFAP410	NUDT10	NDC80	SAMD9L	NOTCH4
BNC1	SEC16B	CHD3	SORBS1	SESN2	FAM213A
POLQ	KDM2B-DT	ZFAS1	HMMR	AC022966.1	GSN
F2RL3	TESC	IRF2BP2	PLCB2	BMP2	PPP3CA
ACAT2	DUSP8	CABLES1	CACNA2D1	TAP1	NAXE
IL1RL1	NRIR	C1orf54	TCF19	LAMP3	LRP5
LPAR1	ZNF253	TMEM255B	RAD51	ABI3BP	SEMA6B
KIF18A	NTRK3	ANKRD12	ST6GAL2	SLC1A5	AP000808.1
MYBL1	NDUFC1	LPAR6	MYBL2	PHGDH	LDLRAD2
CDCA2	NPIPB11	DPEP1	FOXM1	RNF213	RNU6-323P
THBS2	MUC20	CRMP1	UHRF1	ESM1	RNU6-1205P
ATIC	AP001267.3	SRPX2	CEP55	HMGA2	ABLIM1
AURKA	AC008079.1	FAM124B	MSC	TRIM69	SAMSN1
PTGS2	HS3ST5	MTRNR2L1	CDCA8	CX3CL1	PIGY
SLIT2	ABHD1	CA8	ACKR3	IL18BP	GRK5
MMP14	INTS2	ACE	NEK7	TREX1	TP53I11
TBX18	RNLS	SOX4	MCM10	NFKBIZ	ITGAE
DIAPH3	AC123768.3	MT-RNR1	ASF1B	RPS29P16	MAGI1
HMGA2	PROM1	NHSL2	F2RL3	IL1RL1	AC009414.2
COL6A3	TET1	TLR4	CAPN5	CXCL2	PGF
MIR924HG	CHST7	SLC3A2	COLEC12	SLC41A2	ADAMTS18
AC099313.1	PIGA	ZNRF1	BUB1B	SP110	PDLIM1
SHCBP1	ID2	CUBN	LRP8	RF00422	PDGFB
TIMP1	LRRC29	MYO1D	GPR37	EIF2AK2	FNDC5
STC1	GRID2IP	NPC2	KDELR3	VEGFA	RFLNB
ANGPTL4	AC007099.1	CYB561	PHF19	GDF15	MAGED1
MCAM	CYP24A1	NBPF20	NCAPG2	STARD10	HMGB1P6
PNP	SLC14A1	KLF12	MCM7	CD44	STK38L
NR2F1	CETP	ENG	TRIP6	HLA-H	ASRGL1
CCNB1	HEMK1	GTF2IRD2B	CLSTN3	CD68	HSPG2
TNFRSF12A	SPANXA2-OT1	C6orf106	MELK	HLA-C	EVA1A
MPP4	ZNF773	AP1S2	SCARF2	DDX60L	DNAJB4
ADAMTS1	HCN2	SPRY4	TMOD1	AC244197.3	RNF7
EIF4E3	AC090115.1	FHL1	GALK1	SLC25A28	RNU2-27P
LY6K	CDS1	TXNIP	BUB1	IL6	ARHGAP18
PVT1	LINC01622	CCNY	PCDH10	SNHG25	PREX1
MEG3	PDE8B	FAT1	MCM6	IRAK2	LAPTM4B
PLD1	ABHD17C	ANKRD11	TBXA2R	PARP14	NMRK1
HCLS1	FBXO36	NT5DC2	CDK1	HLA-B	TNS2
E2F7	CLYBL	TSPAN13	SPAG5	TGFB2	PECAM1
SOCS3	CREG2	CLGN	UBE2C	STAT1	SCHIP1
MET	AL732509.1	ICAM1	PDLIM1	SERPINB8	GDF7
RAB20	PRRT3	NUDT14	LMNB1	AC091849.1	TRPT1
ROR2	DGKI	STXBP5	POSTN	SEMA3D	TSPAN6
PRR16	NSUN5	SOX11	TEK	PHF11	NOX4
SLC1A5	SLC17A7	GPR143	EMP1	NRG1	MGST2
SEMA3C	IFFO1	HOMER3	DHFR	RF00099	MCTP1
AC136424.2	AL122035.1	TDRP	TPX2	NOCT	TXNDC5
ZNF804A	AC006115.2	AP002990.1	CCNB2	EVC	CKS1B
MT1A	GRHL1	TTL	ATAD2	NAV3	TRAPPC6A
ABI3BP	DPEP2	SAMD12	HMGA1	ANTXR2	CALCRL
NCAPG	PLEKHH1	RRAGC	FANCI	IFITM3	MANSC1
CEBPB	CBR3-AS1	CELF2	FBN2	GOT1	C3orf58
RGS10	EEF2KMT	ST5	MKI67	PTGS1	CABLES1
EPHA1-AS1	CR381653.1	RPL12	LLGL2	ERRFI1	CD109
COL6A2	ATP1A3	HES1	P4HTM	NPC1	C15orf54
MT-ND6	SLC44A5	RELL1	ARHGAP4	AF117829.1	HMCN1
NUF2	LINC02718	RPS6	JMJD8	TNFSF18	RNF19A
RRM2	NLRC3	TMEM140	KIF23	MYLK	LINC01013
CREB3L1	ATP2B2	IGFBP3	CSRP1	CASP1	N4BP3
AC107021.1	DACH2	RPL23	CDC6	LACC1	EBPL
PDLIM1	CA4	SLC12A2	ARHGAP11A	HIST2H2AA4	PIM3
LURAP1L-AS1	LINC01644	HPR	CERCAM	GARS	MID2
HK2	HIST2H2AC	ABL2	ERLIN1	TRIM21	TMEM2
ALG13-AS1	MIR3142HG	ABTB2	LUM	C5orf56	ANP32A
ARHGAP22	LINC00842	TCF3	NCAPD2	SGK1	MMP2
DPP4	UFL1-AS1	BPGM	IMPDH1	AC005943.2	NID2
NUDT15	RTP4	APOPT1	NEMP1	LRRC49	THBS1
AC010198.2	LINC01876	RRAGB	MANCR	SLC3A2	TBX1
PTTG1	CCDC141	AGAP3	LYVE1	C19orf66	WSCD1
BCL6	ZNF727	MT-RNR2	HMGB2	LYPD1	PDCD4
ITGBL1	COMMD3	GRK5	ASPH	MAP1LC3B	FRY
SLC39A7	AC106791.1	CDH2	GINS2	SHMT2	TMSB4XP1
TOP2A	DGKQ	GAS5	CCNF	GBP1	TYMS
UBE2S	SRRD	UBE2E3	STAT6	SNORA63	FNBP1L
BUB1B	MAFIP	GABARAPL2	P2RX4	EIF4EBP1	ADGRL2
LINC01508	SOS1-IT1	QKI	PCDH9	GTPBP2	RARB
FADS2	ABHD8	CHKA	SLC2A10	CSGALNACT2	MDFI
AL139294.1	LRATD1	RPL13A	MEIS1	PTGS2	KRT8
AP1S1	DICER1-AS1	TCN2	SIRPA	ATP1B1	LINC00704
PLPP3	AC108134.3	AC005332.6	FANCG	DDX58	ARHGEF17
DLGAP5	MCOLN1	TBC1D4	CCNB1	CEBPG	DCHS1
LGALS3BP	NICN1	IL1A	NIPAL3	AL136131.3	PLXND1
MYC	C8orf37	GNG2	CMPK2
ABCA8	PHYHIP
COL6A1	ARMC4
BRIP1	PLEKHJ1
MCM2	NID2
ASPM	AL035701.1
PRR7	AC016590.1
PLA1A	HLX-AS1
IMPDH2	SPEF2
CENPE	LINC02021
GAR1	SLC7A8
SLC6A15	BFSP1
PTGFR	AC090630.1
AF279873.3	PSD
ASMTL-AS1	ACTN2
AC107204.1	LINC01388
PCOLCE	GREB1
UHRF1	FO681492.1
EMP1	SLC25A14
HRH1	AC064807.1
ZFHX4	AL512662.2
LNCSRLR	ILDR2
MEIS2	FAM13C
IGFBP6	ARV1
TTK	LINC01801
AL354733.3	ZNF540
KCTD12	AC007285.1
FAM83D	AL133346.1
KIF2C	EYA2
CLSPN	PCDHGA6
FBN2	AC012404.1
ZPR1	FMO4
SCD	AC131568.1
RBM15B	ISM1
THBS1	SCART1
CLMP	NIPSNAP3B
TPX2	ANKRD45
IRAK2	AL732437.3
AP001037.1	INTS6-AS1
KIF4A	RABL2B
CENPI	AC123912.1
TRNP1	PPOX
SH2D4B	C14orf93
MME	SGK2
ADAMTS2	AC023632.2
KIFC1	C1orf115
KRT18	UPP2
CYP1B1	LY6G5B
NAGS	LRRC2
ARHGAP6	AC093916.1
SLC2A4RG	QRFPR
CD276	CFAP69
ARMCX3	PLPPR4
CDH13	LINC01135
S100A6	NDUFA7
CLEC4E	ZNF135
TPBG	TRPC6
C8orf82	GPCPD1
TCF15	SH3TC2
PLAUR	CCK
AL513166.1	AMOT
DDIAS	SAMD5
GFPT2	LINC00987
MAP7D3	TMC1
TRIB1	RNASEH2B-AS1
CLDN11	TMEM41A
EIF5A	GREM2
IGFN1	ZNF821
FASTKD5	KIF26A
EFEMP1	FAM66D
COL8A1	LINC02208
ENPP1	RGS22
MPP3	SLCO1A2
ITGA3	SYT15
BIRC5	HFM1
TRIM59	ZRANB2-AS2
DEPDC1	AC092745.5
PDCD1LG2	IQCE
MEG8	AC012063.1
PTPRE	AP001122.1
CCT6B	AC010148.1
CP	RASSF9
BAG2	AP000317.1
SS18L2	GPC5
NIP7	MAOB
LENG9	AC114971.1
AL133268.4	ZSCAN31
BRCA2	AP000459.2
COL4A6	DNAH12
FAP	AL049795.1
PHGDH	LINC00637
AC136489.1	ZKSCAN4
CAPG	AP001363.2
CTSL	AL359643.3
PDE3A	ANKRD20A3
NME1	AL391097.1
DNAH14	AC092910.3
IGF2BP3	AC005498.3
AKR1C2	CHD5
VIPR1	AC005899.6
GALE	PCDHB3
EBF2	DNM3-IT1
GPR4	AC079943.2
CD63	AC026992.1
PRR11	LINC02636
ADGRA3	AC073263.1
SLCO4A1	DPYSL4
NEXN	ABHD14B
LAMA1	RGS7BP
HELLPAR	AL355312.2
SLC25A11	AC005899.5
ZFP36L2	LINC02250
BGN	AL031432.4
COL4A5	AC034231.1
KLHL15	OSGEPL1-AS1
SERPINE1	AL136418.1
GINS1	SLC25A45
MRTO4	TRIM16L
PXN-AS1	AL391834.3
NANS	Z97192.2
NCAPH	TOB1-AS1
FBXO5	AP002851.1
MRPL17	RFPL2
ZBTB20-AS1	NPIPB7
CKAP2L	WNK3
CEP55	LINC01362
TNFRSF10C	AC006348.1
EMP3	SPATA21
POLR3D	GSPT2
CADM4	CALHM5
SEMA3F	AJUBA
GTF3C6	XPNPEP2
NDUFA6	HDHD5-AS1
RFTN1	TMEM250
GPX8	AC103769.1
SNX32	AC114811.2
RAB13	AL627309.5
PHLDA2	MPND
RUNX2	AC121342.1
ARHGAP10	AC103796.1
C1R	ADGRB1
AL049646.1	SPTB
RCN3	AL158198.1
MT1M	SKAP1
MIDN	DDN
ALDH16A1	PCDHGA7
ALCAM	AC024257.3
GJC1	LINC01011
NUSAP1	CRLF1
NOTCH3	MYO16
FANCA	AL161804.1
MLPH	CCDC113
ARSJ	THOC3
TUBB4B	MDC1-AS1
BEX5	GEMIN7
KYNU	AC025165.2
MOXD1	AC108471.2
MCUB	TLL1
HSP90B1	AC159540.2
TFPI	AL031768.2
GPR176	SALL4
PCLAF	LMTK3
ARHGAP24	AL513548.1
STK17B	CAMSAP3
MT1X	SBK1
KNL1	AP000438.1
PRDM6	AC012101.2
FAM241A	LRFN4
LGALS1	CREB3L4
CTSS	EPB41L4B
EFNA5	AC007114.2
BCAT1	PTGDR
SGCE	NPIPA5
NKRF	AC092428.1
NNMT	PLET1
IFITM2	AC005332.4
HSPA5	COA6-AS1
RPS6KA1	ANAPC15
KIF11	AC079949.3
HELLS	AC107294.2
TENM3	RB1-DT
ANTXR1	ASB9
TSPAN6	GATM
AL513327.1	ZNF467
CSF1	UBE2D3-AS1
UFC1	TUBB4A
ALDH1L2	AP005136.4
E4F1	TDRG1
ATAD3A	ZNF17
LMNB1	GABRG1
MT2A	KIAA1614
TBX1	CLEC2L
CDCP1	FGD2
TCEAL9	TRPT1
ASRGL1	AC004690.2
MYL9	AC090360.1
FTSJ3	RGPD4
SPRY1	THBS3
TTC39C	ASIP
FBLN1	IL16
CDK1	TMIGD3
FGF2	MARK1
AC008761.1	AC105052.5
WDHD1	LRRC66
PIM1	LINC01565
ENO1	AC019163.1
STAT5A	SLC4A8
CPNE7	SLC9C1
MRFAP1	GEMIN4
TMEM70	MAP10
ITGA9	EFHB
PHF23	APOA1-AS
CDK2	RAB38
TSPO	WDR90
LRP1	HHIPL2
DST	AC027020.2
SLC39A14	Z97989.1
CEBPD	AC011379.2
ADAM12	C3orf18
POLR1C	TSC22D1-AS1
STOML2	ATP23
FANCI	TMSB4Y
SEMA4C	AC116534.1
KIF20B	AL589863.2
SRPX2	NEURL1
FANCB	SOWAHA
BDH1	TAS2R31
PSMD10	SLC5A9
MTCL1	KIF26B-AS1
CSRNP1	LBH
STPG1	AC135178.4
CHID1	DGCR9
AP002518.2	GSTM2
DHCR24	AC008267.5
CHSY3	AC110795.1
PFDN2	AP000350.6
ZNF428	LINC01191
TK1	ETFBKMT
TPM2	LGI4
C1orf21	SRRM5
RAN	AC103591.3
STX11	NETO1
MIR22HG	ZNF696
MCM4	AC026150.1
BLM	ZBTB44-DT
DDX21	RUSC1-AS1
TUBA1B	PRRG2
MPP6	NPTN-IT1
EDC4	AL583824.1
HILPDA	HIST2H3PS2
EZR	ZNF781
DOCK10	ACADL
PTMS	LINC02266
SNU13	PKNOX2
HYAL2	AC006206.2
BICC1	CDK5R1
RNF5	LINC02028
AL162586.2	LRCOL1
MIR99AHG	AC099520.1
CEP85	HIST1H2BF
RGS17	AP005131.6
ANXA2	B4GALNT4
ARID5A	AC008119.1
CIITA	AC093690.1
TUBA1C	LIPT1
SKIV2L	C10orf113
ATP1A1-AS1	ATP1B2
PYGL	LRRTM2
AC024230.1	GLMP
PSMB6	TIMM10
FKBP5	GLIS2-AS1
CHST2	RNASEL
IMP3	AC092111.2
FAT1	PDK2
MANF	AL133335.2
RBM8A	DBP
TMTC1	AL136441.1
PDE12	SYNPR
ITPKC	AL021308.1
RTL10	CNIH2
AC079298.3	CCDC175
SDF2L1	PTH2R
TAX1BP3	GNRH1
NRG2	TRIM17
MAT2A	AJ009632.2
STARD4	THAP7-AS1
AC095032.1	Z84485.1
NOP14	KCNQ2
SLC39A1	SPNS3
BAG3	TMEM256
SPAG7	SEPTIN3
RBM42	VARS
CDKN1A	SLC24A3
UTP3	FBXO41
ADAMTS9	ZNF229
S100A11	ZNF681
PSMC3	AP001094.2
CD59	AC064799.2
IDH3G	RHOD
NCR3LG1	IGF1
ERRFI1	AL359546.1
RPL7	ZNF599
UPP1	HTR2A
GABRR2	AC090692.2
AC016949.1	MRPL53
DDIT4	AC040970.1
SH3TC1	ZNF772
MGST1	AP001372.1
ARHGAP42	ANXA9
TAGLN2	AL008725.1
PAK1IP1	LHCGR
PGAM5	MARS2
IGFBP3	AL008721.2
XRCC2	STEAP3-AS1
S1PR1	CPXM2
TCEAL3	PCDHGB7
PLEKHA4	TRAPPC3L
HCG27	MAF
RACGAP1	ZNF888
RPL15	LINC00926
EIF3G	AC037486.1
PPP1R14B	SYT4
FBL	TEF
SERPINE2	NAGPA
NPM1	AC025171.3
RFC2	RAMAC
HMGB2	SNTA1
IL32	Z99289.3
IL18BP	CYP46A1
GLRX	AC015802.7
TMEM132D	C1QTNF4
FIGN	AL136366.1
CALR	LCMT1-AS1
PNPLA3	AC106845.1
KIAA0930	SYT13
CNTN5	TCF4-AS2
ATAD5	KANK4
MT1E	LINC00893
RPL7A	SOX12
ZNF281	ALKBH7
SPC25	ARHGDIB
ZNF217	SAXO1
SEMA5A	AC018809.2
GGT7	PAXBP1-AS1
NABP1	DIRAS2
PLAU	SRRM3
MAGED1	AP001627.1
RPL26L1	AL353743.2
AP1G2	AL135925.1
ADAMTSL1	CCDC26
LINC01572	AP002381.2
UBXN1	THEM6
RAB3IP	TLR6
TXNDC17	EPHB6
NELFE	CD72
PFN1	FALEC
TXNIP	MYH7B
NCL	PHF24
CHEK2	PPP1R26-AS1
SPARC	TRIM45
GNL1	LINC01505
SUV39H2	LINC01170
SYTL4	AC074117.1
TUSC3	SYT17
TMED9	OCM
PRPS1	TP53TG1
ITGA5	GPR63
TACC2	KCNN2
HSD17B14	ADCK1
IL11RA	CCDC84-DT
EHD2	DRAIC
CHTF18	CD274
CCDC15	ARHGEF33
YBX3	AC051619.4
RIMKLB	SRD5A3-AS1
BLVRB	AC027644.3
EIF4A1	JPH4
MCFD2	BX284668.5
ACTG1	LINC01550
PBDC1	LINC00294
S100A16	IMPA2
UBASH3B	ZNF804B
ATP1A1	KIFC2
CCDC3	AC087741.1
STMN1	AC103974.1
CENPQ	SLC25A15
AL354836.1	LRRC75B
F8	PCDHB2
UQCR10	ZNF879
OPN3	Z99289.2
CD74	AL136419.3
ARF6	ARSE
MAFF	RAB3C
ARPC5L	ARF4-AS1
DDAH1	AC099850.1
ATOH8	C20orf203
IGFBP2	DEF6
NOTCH2	RNF43
SF3A1	SIRPA
FKBP4	TIMM29
TKT	FAM122A
EFNB1	TCTN2
PLK1	DTD2
AK4	KCNIP1
CKAP4	VILL
MCM6	GTF2IRD2
MTHFD1L	LINC00841
WARS	FXYD1
TRIM5	C2CD2L
OSBPL3	PRRT2
DIAPH2	AP003778.1
ABCF1	LY86-AS1
AC010343.3	LMO3
BCL3	RAB11FIP4
GRAMD2B	WEE2-AS1
RHOG	LINC01166
KEAP1	LINC01340
CPNE4	ADAMTS16
IFITM3	AC093898.1
PTMA	RSKR
DTYMK	SLC17A8
MIR222HG	NOD2
PEX5	AL445123.2
SLC38A1	AC104232.3
MICAL2	HIST1H4E
NOP56	LRP4
TMEM109	RAG1
SF3B5	AC008026.3
MAP2K3	AC008555.4
NECAP1	BORCS8
RPL5	AL132800.1
DUSP23	LINC01060
RPS17	LINC01285
COA4	COLQ
KIF23	STK31
CIP2A	AL354892.1
PRRX1	ASTN1
RAB27B	HYKK
ISG15	SNN
IFIT2	ZNF19
AC127502.2	NKAIN1
VASP	DNAJC27-AS1
RPL36A	HESX1
PDIA4	BEX2
LRRC8A	ENHO
MAP3K6	TSPAN18
BCL2	TM7SF2
NR6A1	LYNX1
Z94721.1	NPIPB15
RAB31	POMC
PIK3R3	CYP4F12
DTL	NRSN1
2024-03-03	FIRRE
EEF1A1	ZNF776
SRGAP1	AC104088.1
AC027018.1	TUBB2A
SMCR8	KCNC3
FASN	ACOX2
ZBTB21	MIR663AHG
KCNQ5	SVBP
ADAMTS6	AC099541.2
FAM32A	NPTXR
ZNF598	UMPS
WNT5B	WDFY3-AS2
SMC4	LFNG
SCNM1	AC097515.1
EBNA1BP2	SDK2
LINC00558	CPLX2
SQLE	TMEM185A
EIF3I	ADGRD1
SYF2	AC005674.1
EID1	REEP1
TG	TMEM182
KPNA2	ZNF30
MT-ND1	AC004522.5
DBF4	LINC00840
GIPC2	AC105402.3
MYL12A	SLC1A7
SLC38A2	FBXL16
KIF14	LINC01099
	NPIPB2
	FAM78B
	GRP
	AL033504.1
	FOSB
	AC007611.1
	AL591518.1
	SH3TC2-DT
